# Supplementary material for: Genome-Wide Analysis of Long Non-Coding RNAs Related to UV-B Radiation in the Antarctic Moss Pohlia nutans
Source: Int J Mol Sci. 2023 Mar 17;24(6):5757. doi: 10.3390/ijms24065757 (PMC10051584; doi:10.3390/ijms24065757)
Supplement: Supplementary file 1 [file ijms-24-05757-s001.zip]

Archive with 9 entries (9 files):
- supplementary material.pdf
- Supplementary Table1.pdf
- Supplementary Table2.xlsx
- Supplementary Table3.xlsx
- Supplementary Table4.xlsx
- Supplementary Table5.xlsx
- Supplementary Table6.xlsx
- Supplementary Table7.xlsx
- Supplementary Table8.pdf
