# Supplementary material for: Genome-Wide Analysis of Long Non-Coding RNAs Related to UV-B Radiation in the Antarctic Moss Pohlia nutans
Source: Int J Mol Sci. 2023 Mar 17;24(6):5757. doi: 10.3390/ijms24065757 (PMC10051584; doi:10.3390/ijms24065757)
Supplement: Supplementary file 1 [file ijms-24-05757-s001.zip › Supplementary Table2.xlsx]

## Sheet: Supplementary Table2-all lncRNA
Supplementary Table 2. All detected lncRNAs in Pohlia nutans under UV-B Radiation
ID	CK_1_fpkm	CK_2_fpkm	CK_3_fpkm	UV-B_1_fpkm	UV-B_2_fpkm	UV-B_3_fpkm	CK_1_count	CK_2_count	CK_3_count	UV-B_1_count	UV-B_2_count	UV-B_3_count	lncRNA_Gene_ID	Gene_Type	Chromosome	Start	End	Strand	Exon_number	Length
LNC_003902	1.51872	1.42379	0.836018	1.14165	0.587681	0.755117	34	37	22	34	16	26	XLOC_039848	lncRNA	chr5	14947018	14948627	+	6	665
LNC_003906	5.33513	4.0093	4.62473	11.7692	13.2798	12.6895	138	124	139	407	423	501	XLOC_039889	lncRNA	chr5	15935299	15936589	+	3	786
LNC_005429	105.077	99.2439	14.7082	53.5203	50.7477	68.4915	3047	3429	495	2082	1818	3041	XLOC_054128	lncRNA	ptg000922l	47913	48797	-	1	885
LNC_005423	1.59176	2.30865	0.211081	2.7293	2.27685	3.07113	26	45	4	60	46	77	XLOC_054057	lncRNA	ptg000886l	20092	20589	-	1	498
LNC_005421	13.2495	17.5681	1.77534	3.9836	3.65242	3.48022	90	142	14	37	31	36	XLOC_054052	lncRNA	ptg000886l	3911	4116	-	1	206
LNC_005420	18.924	24.0437	2.68593	7.26808	7.56936	14.6723	1499	2269	247	773	741	1779	XLOC_054044	lncRNA	ptg000886l	16464	18880	+	1	2417
LNC_005427	0.395138	0.965671	0.931635	1.7486	1.37258	2.00187	11	30	28	61	44	80	XLOC_054090	lncRNA	ptg000890l	41271	42057	-	1	787
LNC_005426	7.45354	6.25249	5.51354	4.86888	7.65168	3.48758	68	68	59	60	87	49	XLOC_054084	lncRNA	ptg000890l	334	611	-	1	278
LNC_005424	6.78915	7.54696	9.5478	7.80541	12.7113	6.13345	73	97	119	113	169	101	XLOC_054080	lncRNA	ptg000890l	38355	38682	+	1	328
LNC_003903	0.761457	0.782924	1.45167	1.16713	0.758328	0.692952	12	14	25	23	14	16	XLOC_039849	lncRNA	chr5	14949249	14951197	+	5	441
LNC_003900	0.701213	1.30241	0.794752	0.727266	1.30681	0.426415	11	23	14	15	24	10	XLOC_039842	lncRNA	chr5	14752319	14754269	+	5	452
LNC_003901	0.195037	0.712888	1.79345	0	0.168503	0	2	8	18	0	2	0	XLOC_039844	lncRNA	chr5	14766381	14766644	+	1	264
LNC_003907	3.00363	3.46825	3.27402	13.7017	12.616	15.2153	77	106	98	471	400	597	XLOC_039889	lncRNA	chr5	16010010	16011296	+	3	782
LNC_003904	1.33624	0.740139	0.56966	0.064369	0	0.049071	31	21	16	2	0	2	XLOC_039857	lncRNA	chr5	15204630	15205336	+	1	707
LNC_003905	2.59155	2.01935	1.60126	0.524319	0.934665	0.85411	129	120	93	35	58	66	XLOC_039884	lncRNA	chr5	15755495	15759972	+	7	1518
LNC_003908	1.23582	1.32254	1.25393	1.23936	1.45147	1.60011	64	82	76	86	93	127	XLOC_039901	lncRNA	chr5	16172956	16177565	+	11	1576
LNC_003909	297.005	358.179	255.575	71.601	95.375	216.304	3299	4740	3292	1067	1309	3678	XLOC_039909	lncRNA	chr5	16431322	16431660	+	1	339
LNC_001430	1.44509	0.13345	0.073207	0.193883	0	0	17	2	1	3	0	0	XLOC_015110	lncRNA	chr15	12498836	12499420	+	2	338
LNC_001431	1.98943	1.25497	1.63975	1.59604	1.11252	1.33223	30	22	28	32	21	30	XLOC_015113	lncRNA	chr15	12797958	12798402	+	1	445
LNC_001432	89.9578	113.184	112.236	38.9408	35.6276	89.8948	870	1304	1258	505	426	1331	XLOC_015131	lncRNA	chr15	13150403	13150697	+	1	295
LNC_001433	2.4437	3.56303	3.20525	1.61153	1.55641	1.81764	109	189	166	97	86	124	XLOC_015145	lncRNA	chr15	13457114	13461472	+	4	1357
LNC_001434	1.07573	0.858932	1.01962	0.811352	1.51724	1.26836	39	38	43	40	68	71	XLOC_015146	lncRNA	chr15	13461507	13464126	+	4	1106
LNC_001435	0.290232	0.431412	1.02013	1.38505	0.139687	0.085534	3	4	9	15	2	1	XLOC_015147	lncRNA	chr15	13467825	13468054	+	1	230
LNC_001436	1076.83	1392.93	441.576	310.096	287.069	855.786	12346	19032	5872	4770	4066	15023	XLOC_015158	lncRNA	chr15	13669749	13670098	+	1	350
LNC_001437	2.4422	1.55093	0.659829	0.664708	1.30592	0.378167	43	33	14	16	28	11	XLOC_015168	lncRNA	chr15	13863746	13864274	+	1	529
LNC_001438	0.286643	0.320719	0.493514	1.4068	1.12289	2.41197	7	8	12	40	30	78	XLOC_015192	lncRNA	chr15	14296668	14297925	+	2	639
LNC_004483	1.83809	0.968719	0.795772	0.798868	0.811778	0.992724	69	44	35	40	38	57	XLOC_045616	lncRNA	chr6	19132981	19138841	-	9	1138
LNC_004480	0.737616	0.262954	0	0.738095	1.68089	0.198991	21	9	0	28	58	9	XLOC_045586	lncRNA	chr6	18527443	18529428	-	5	841
LNC_004481	28.5671	25.5088	19.7747	15.3215	13.5736	22.0109	580	617	466	417	340	684	XLOC_045609	lncRNA	chr6	18913838	18915909	-	4	619
LNC_004486	1.2455	1.28557	1.02833	0.973388	0.512536	0.529628	63	78	61	67	32	41	XLOC_045668	lncRNA	chr6	20176297	20177839	-	1	1543
LNC_004487	0.920299	1.5539	1.30195	5.79987	4.23381	4.17513	70	141	115	592	398	486	XLOC_045686	lncRNA	chr6	20564002	20566321	-	1	2320
LNC_004484	4.63132	4.09924	6.37822	0.957401	1.56176	2.01556	171	180	272	48	71	114	XLOC_045658	lncRNA	chr6	19945050	19947275	-	2	1121
LNC_004488	6.71519	4.15442	3.92015	7.85084	7.42105	12.3952	184	136	125	289	251	520	XLOC_045697	lncRNA	chr6	20741730	20743935	-	5	835
LNC_003289	0	0.02738	0	1.98294	0.909133	1.65731	0	2	0	163	69	156	XLOC_033433	lncRNA	chr3	31739292	31741156	+	1	1865
LNC_003288	1.39496	1.16669	1.26654	0.390074	0.585129	0.333069	16	16	17	7	9	6	XLOC_033428	lncRNA	chr3	31660791	31661255	+	2	350
LNC_003281	1.0471	1.0465	0.994799	1.87563	1.75431	0.898516	51	61	56	122	105	67	XLOC_033341	lncRNA	chr3	29602851	29604432	+	2	1479
LNC_003283	0.278513	0.400644	0.255134	0.491294	1.5173	0.420812	11	19	12	26	73	25	XLOC_033343	lncRNA	chr3	29638492	29641285	+	6	1176
LNC_003282	0.339136	0.571808	0.067554	0.26942	1.32667	0.737392	13	27	3	14	63	44	XLOC_033342	lncRNA	chr3	29635784	29637888	+	5	1169
LNC_003285	41.5369	44.2202	30.0769	20.938	17.5637	30.7054	723	917	607	489	378	818	XLOC_033388	lncRNA	chr3	30940663	30942950	+	4	531
LNC_003286	2.45954	2.10164	1.65468	0.789395	0.484628	0.818275	135	137	105	58	33	69	XLOC_033391	lncRNA	chr3	30989724	30993401	+	7	1667
LNC_000741	0	0	0.402104	1.25932	0.628982	1.0406	0	0	8	27	13	26	XLOC_007929	lncRNA	chr11	18441648	18443778	-	5	484
LNC_000742	1.22387	2.37148	1.51265	1.51528	2.23104	1.53117	48	109	68	79	107	91	XLOC_007933	lncRNA	chr11	18519898	18521226	-	2	1175
LNC_000745	0.913995	0.428876	0.568863	0.753194	1.35584	1.00664	27	15	20	30	49	45	XLOC_007965	lncRNA	chr11	19259953	19260842	-	1	890
LNC_000744	1.81716	0.653379	1.38702	1.14766	0.38492	1.20019	37	16	33	32	10	38	XLOC_007956	lncRNA	chr11	19067739	19069752	-	4	618
LNC_000747	0.181685	0.274596	0.248384	0.772219	1.35146	1.50771	10	18	16	57	92	127	XLOC_008004	lncRNA	chr11	20226920	20228597	-	1	1678
LNC_000746	1.82161	1.50633	1.30631	0.917658	2.46443	0.959763	55	54	46	37	91	44	XLOC_007997	lncRNA	chr11	20091752	20094119	-	6	912
LNC_000749	1.74412	0	0.178006	0	0	0	16	0	2	0	0	0	XLOC_008043	lncRNA	chr11	21048178	21048456	-	1	279
LNC_000748	0.905924	0.879762	0.271066	1.41446	1.15509	1.30122	11	13	4	24	18	25	XLOC_008033	lncRNA	chr11	20814399	20816209	-	2	370
LNC_003133	5.04031	4.71314	3.95812	2.08863	2.52618	1.87643	246	274	224	137	152	140	XLOC_031949	lncRNA	chr23	9340858	9342692	+	2	1485
LNC_003132	1.24337	0.982433	1.10912	0.808697	0.796297	1.78711	30	29	31	26	24	66	XLOC_031922	lncRNA	chr23	2757807	2758934	+	3	731
LNC_003131	0.072255	0.121266	0.093456	0.269282	1.22721	0.376119	3	4	3	11	42	16	XLOC_031914	lncRNA	chr23	1257607	1258451	+	1	845
LNC_003130	0.535352	0.973075	1.33848	0.425947	0.404231	0.71118	7	14	19	7	6	13	XLOC_031910	lncRNA	chr23	203544	204285	+	3	354
LNC_003137	1.57519	1.23644	1.3097	0.739166	0.36478	0.661186	28	27	27	18	8	18	XLOC_031960	lncRNA	chr23	12065690	12066347	+	2	542
LNC_003136	1.80392	1.91473	0	0	0	0	35	45	0	0	0	0	XLOC_031956	lncRNA	chr23	11189726	11191635	+	3	591
LNC_003135	1.12108	0.050356	0.87605	0.651464	0.853634	0.258009	24	2	22	19	23	9	XLOC_031956	lncRNA	chr23	11189688	11191633	+	3	646
LNC_003134	1.19769	1.51241	0.640291	1.3877	0.259717	2.14175	61	92	38	95	17	167	XLOC_031949	lncRNA	chr23	9340913	9342707	+	3	1553
LNC_003139	1.25561	0.517266	0.839348	0	0.156665	0	26	13	21	0	5	0	XLOC_031975	lncRNA	chr23	14638197	14638827	+	1	631
LNC_003138	8.83417	10.5359	9.09138	4.09075	4.38914	4.0022	62	87	73	38	38	43	XLOC_031971	lncRNA	chr23	13577545	13577755	+	1	211
LNC_003236	4.12252	5.0116	3.87743	7.63586	3.90946	10.0584	106	153	115	262	124	394	XLOC_032900	lncRNA	chr3	19027394	19030792	+	3	780
LNC_002428	0.295427	0.495545	0.112087	0.752116	1.51445	1.02073	7	12	3	21	38	32	XLOC_024806	lncRNA	chr19	11028734	11029353	-	1	620
LNC_002429	2.18574	1.1001	0.806667	8.81138	6.41695	12.1199	31	18	13	163	109	255	XLOC_024810	lncRNA	chr19	11068161	11068579	-	1	419
LNC_002426	1.1505	1.16901	0.949271	9.29601	7.11391	10.0778	40	49	39	433	305	535	XLOC_024786	lncRNA	chr19	10642173	10644512	-	2	1058
LNC_002427	1.40179	1.07367	1.2094	0	0.239823	0	25	23	25	0	6	0	XLOC_024795	lncRNA	chr19	10788172	10789322	-	2	544
LNC_002424	0.410786	0.551734	0.589846	1.649	1.06325	0.998298	14	22	23	74	44	52	XLOC_024769	lncRNA	chr19	10108126	10109350	-	2	1019
LNC_002425	3.95242	2.51248	2.15189	2.78247	1.5926	1.18859	71	54	45	67	35	33	XLOC_024785	lncRNA	chr19	10636728	10639577	-	3	542
LNC_002422	1.35973	0.749021	0.546205	3.27024	2.58632	2.56792	26	17	12	84	61	75	XLOC_024753	lncRNA	chr19	9657371	9659277	-	3	578
LNC_002423	0.539343	0	0	1.22818	2.07727	1.4672	12	0	0	34	53	47	XLOC_024753	lncRNA	chr19	9657374	9659277	-	3	628
LNC_002420	2.45079	1.038	1.28199	0.715136	0.93292	1.60458	25	13	16	10	12	25	XLOC_024736	lncRNA	chr19	9257651	9257958	-	1	308
LNC_002421	1.02253	1.60836	1.8636	0.910437	0.485319	1.02615	58	109	123	70	34	89	XLOC_024741	lncRNA	chr19	9350936	9352664	-	1	1729
LNC_005422	0.455694	0.689936	0.289624	0.935836	0.819087	0.173301	20	36	15	55	45	12	XLOC_054056	lncRNA	ptg000886l	17494	18823	-	1	1330
LNC_005425	5.23636	6.76637	5.29246	5.05697	6.78063	6.58475	120	184	140	155	191	230	XLOC_054082	lncRNA	ptg000890l	41324	42017	+	1	694
LNC_001199	0.233289	0.332616	0.110629	1.63636	0.835486	1.78359	7	12	4	66	31	82	XLOC_012659	lncRNA	chr13	21601930	21602972	-	2	916
LNC_001198	3.64613	3.35723	2.38693	2.77158	3.0545	3.52611	171	188	130	174	177	253	XLOC_012649	lncRNA	chr13	21232834	21235266	-	8	1428
LNC_001197	1.4923	0.449067	0.819084	1.07203	1.21252	0.522201	22	8	14	22	22	12	XLOC_012643	lncRNA	chr13	21135676	21136232	-	2	448
LNC_001196	1.02763	1.52415	0.530036	0	0.095651	0.173631	24	41	14	0	3	7	XLOC_012621	lncRNA	chr13	20622413	20623101	-	1	689
LNC_001195	1.4435	0.638171	0.81995	0.479507	1.8448	0.194854	25	14	17	12	40	6	XLOC_012616	lncRNA	chr13	20488018	20488940	-	2	528
LNC_001194	0.272682	1.22321	0.316674	1.51102	1.01952	1.3986	6	32	8	45	28	47	XLOC_012590	lncRNA	chr13	19643623	19645808	-	3	665
LNC_001193	0.427318	0.968988	0.346932	1.58443	1.24126	0.981709	17	46	17	85	61	60	XLOC_012589	lncRNA	chr13	19638388	19640102	-	4	1214
LNC_001192	0.487392	0.405314	0.121306	0.57113	1.47941	0.411941	7	7	2	11	26	9	XLOC_012588	lncRNA	chr13	19635198	19636422	-	3	434
LNC_001191	1.83767	0.686655	0.589472	1.21137	0.48913	1.84493	44	20	17	39	15	68	XLOC_012583	lncRNA	chr13	19547939	19549072	-	3	727
LNC_001190	1.43769	1.44955	2.31175	0.098509	0.195307	0.157453	54	65	100	5	9	9	XLOC_012552	lncRNA	chr13	18833941	18835078	-	1	1138
LNC_004335	3.06189	2.55312	3.23061	36.2351	22.062	38.4826	137	136	168	2169	1216	2629	XLOC_044145	lncRNA	chr6	26418554	26420008	+	2	1362
LNC_001439	0	0	0	1.30625	1.02856	0.378295	0	0	0	22	16	8	XLOC_015203	lncRNA	chr15	14466057	14466439	+	1	383
LNC_004489	0.738168	0.676179	0.328778	1.63761	1.54591	2.16012	22	24	12	66	57	99	XLOC_045734	lncRNA	chr6	21565457	21566837	-	4	909
LNC_003713	1.44327	1.80769	0.933764	0.672079	0.735915	1.00277	24	36	18	15	15	26	XLOC_037851	lncRNA	chr4	10933540	10941420	-	2	503
LNC_003712	0	1.56592	1.39466	0	0	0.832623	0	31	27	0	0	21	XLOC_037851	lncRNA	chr4	10933540	10941419	-	2	502
LNC_003717	2.16479	1.08091	1.27148	0.824785	0.797559	0.617307	80	48	55	41	37	35	XLOC_037893	lncRNA	chr4	11714540	11717809	-	9	1121
LNC_003716	0	0.562444	1.46242	0.075679	0	0.237786	0	10	25	2	0	6	XLOC_037879	lncRNA	chr4	11500476	11501621	-	3	450
LNC_003715	0.412261	0.182377	0.1932	1.04823	1.35646	1.10729	8	4	4	26	30	31	XLOC_037878	lncRNA	chr4	11491902	11492446	-	1	545
LNC_003714	5.07093	6.615	5.3702	1.47392	2.37351	4.08197	99	154	121	39	57	122	XLOC_037852	lncRNA	chr4	10945356	10945948	-	1	593
LNC_003719	2.52636	2.26007	1.4093	0.554207	0.602737	1.21991	119	127	77	35	35	88	XLOC_037912	lncRNA	chr4	12322810	12326643	-	10	1434
LNC_003718	0.762166	0.517835	0.129679	0.74477	1.44941	1.19178	13	11	3	17	30	30	XLOC_037902	lncRNA	chr4	11880696	11882576	-	3	498
LNC_005386	15.4228	17.0669	12.0276	14.4263	13.1211	11.2838	352	464	319	442	370	394	XLOC_053841	lncRNA	ptg000799l	23778	24473	+	1	696
LNC_005384	2.75415	3.01829	2.34836	1.34696	1.18225	0.923774	78	101	77	51	41	40	XLOC_053822	lncRNA	ptg000790l	6541	7394	+	1	854
LNC_005382	4.29751	3.17735	0.213678	1.4023	1.50253	1.82053	85	75	5	38	37	55	XLOC_053819	lncRNA	ptg000790l	339	940	+	1	602
LNC_005383	0.480748	0.537002	0	1.03798	0.892552	1.56857	7	8	0	18	14	30	XLOC_053821	lncRNA	ptg000790l	5330	5710	+	1	381
LNC_005380	25.9973	24.0306	17.5776	11.8252	16.8946	15.0189	615	677	482	375	493	544	XLOC_053754	lncRNA	ptg000778l	23283	24003	-	1	721
LNC_005388	3.06604	4.44872	1.29457	2.12583	1.9531	1.57872	80	139	40	75	63	64	XLOC_053850	lncRNA	ptg000804l	881	1676	-	1	796
LNC_005389	15.5432	15.4028	6.10543	7.60382	13.3687	7.90048	232	273	106	152	246	180	XLOC_053860	lncRNA	ptg000804l	30142	30595	-	1	454
LNC_005658	2.44583	1.98805	0	1.22778	0.783657	0.915992	51	49	0	34	20	29	XLOC_055794	lncRNA	ptg001536l	27673	28298	+	1	626
LNC_005659	1.6443	2.81791	1.60729	2.41597	4.91108	2.54256	33	66	37	64	119	77	XLOC_055808	lncRNA	ptg001537l	23682	24279	+	1	598
LNC_005651	0.636365	2.01868	2.67437	4.57865	6.3402	1.81329	20	73	94	187	238	85	XLOC_055743	lncRNA	ptg001521l	5901	6825	-	1	925
LNC_005653	1.97138	2.39926	1.11412	1.97088	2.1803	1.57839	38	55	25	51	51	46	XLOC_055774	lncRNA	ptg001531l	44747	45324	-	1	578
LNC_005654	0.619518	0.171362	0.488992	0.592384	1.29405	0.619786	12	4	11	16	31	19	XLOC_055775	lncRNA	ptg001534l	1221	1810	+	1	590
LNC_005655	1.2173	1.79503	0.744055	0.870713	1.79931	1.8042	26	45	19	25	47	59	XLOC_055776	lncRNA	ptg001534l	25180	25821	+	1	642
LNC_005656	34.4765	43.3944	33.9394	17.8951	21.6293	22.2588	583	875	666	406	452	577	XLOC_055785	lncRNA	ptg001534l	25265	25780	-	1	516
LNC_002390	0.2333	0.893485	1.44458	0	0.228553	0	3	12	19	0	4	0	XLOC_024432	lncRNA	chr19	1594361	1597403	-	2	328
LNC_002392	0.107309	0.314345	0.491128	53.0107	47.7819	48.6686	6	21	32	3973	3297	4162	XLOC_024439	lncRNA	chr19	1797480	1800078	-	2	1705
LNC_002393	0.390426	0.061482	0.252144	1.60118	0.790315	2.00237	8	2	6	44	20	63	XLOC_024443	lncRNA	chr19	1819060	1819684	-	1	625
LNC_002394	0.218454	0.258054	0.096278	1.90079	1.34528	2.31409	8	11	4	92	60	127	XLOC_024445	lncRNA	chr19	1928108	1929318	-	2	1090
LNC_002396	0	0	0	3.61962	4.6483	4.26876	0	0	0	110	130	148	XLOC_024448	lncRNA	chr19	2068346	2069036	-	1	691
LNC_002397	0.088357	0.593167	1.98093	1.0206	0.642822	0.172743	2	16	53	31	18	6	XLOC_024451	lncRNA	chr19	2297457	2298147	-	1	691
LNC_002398	0.222422	0	0.095896	13.5078	11.4157	21.0177	4	0	2	326	254	579	XLOC_024454	lncRNA	chr19	2384083	2384631	-	1	549
LNC_002399	0	0	0	1.67485	1.80153	1.66716	0	0	0	110	109	125	XLOC_024455	lncRNA	chr19	2388502	2389993	-	1	1492
LNC_004529	1.41125	0.368575	0.25619	0.423345	0.116253	0.919147	20	6	4	8	2	19	XLOC_046060	lncRNA	chr6	29321354	29321764	-	1	411
LNC_004528	0.865257	1.46057	2.56568	0.305498	0.644889	0.796984	12	23	39	6	11	16	XLOC_046056	lncRNA	chr6	29241171	29241566	-	1	396
LNC_004521	1.45553	1.04743	1.38835	0.41218	0.243483	0.208686	28	24	31	11	6	7	XLOC_046009	lncRNA	chr6	28136874	28137459	-	1	586
LNC_004520	1.07143	0.910322	0.815644	1.45107	0.995861	0.827222	20	20	17	35	23	23	XLOC_045977	lncRNA	chr6	27366957	27367504	-	1	548
LNC_004523	0.583317	0.540914	0.377398	1.34369	1.20823	1.56952	16	18	13	50	41	66	XLOC_046039	lncRNA	chr6	28918953	28921178	-	6	837
LNC_004522	1.36095	1.86893	1.00319	0.71162	0.65662	0.410466	46	75	39	32	28	22	XLOC_046011	lncRNA	chr6	28165919	28169092	-	6	1023
LNC_004525	1.30869	1.31653	0.49265	1.09533	0.355978	0.371731	21	25	9	23	7	9	XLOC_046041	lncRNA	chr6	28940170	28940763	-	2	467
LNC_004524	0.60146	2.046	0.130638	0.508914	0.815209	1.92624	8	33	3	10	14	39	XLOC_046040	lncRNA	chr6	28933676	28934078	-	1	403
LNC_004527	4.3517	4.16933	2.94009	0.381374	0.278198	0.467802	79	90	62	10	7	13	XLOC_046055	lncRNA	chr6	29206337	29207038	-	2	552
LNC_004526	1.94833	0	0	0.21816	0.278335	0.572197	19	0	0	3	4	9	XLOC_046053	lncRNA	chr6	29196428	29197860	-	2	291
LNC_000351	1.39033	1.16895	1.04218	3.96717	4.53661	4.34056	77	77	67	293	309	366	XLOC_003824	lncRNA	chr1	39997638	40000617	-	7	1680
LNC_003280	0.222422	0.74628	1.00627	1.6156	1.57556	1.03458	4	16	21	39	35	29	XLOC_033328	lncRNA	chr3	29313883	29314431	+	1	549
LNC_000536	2.56018	1.91714	2.17667	0.718666	1.45264	0.52532	75	67	74	28	52	24	XLOC_005780	lncRNA	chr10	15712262	15715949	-	5	884
LNC_000537	1.87808	3.6107	3.57232	0	0	1.21335	59	134	129	0	0	58	XLOC_005780	lncRNA	chr10	15712278	15715913	-	5	947
LNC_000534	0.457046	0.433813	1.40819	0	0.119861	0.097025	7	7	22	0	2	2	XLOC_005757	lncRNA	chr10	15261823	15262233	-	1	411
LNC_000535	0	0.367241	0.444654	0.230106	1.41854	0.796645	0	9	11	6	34	24	XLOC_005773	lncRNA	chr10	15513058	15515055	-	2	592
LNC_000532	0.144566	0.565996	0.124657	2.94687	4.54407	4.13785	6	28	6	165	233	263	XLOC_005739	lncRNA	chr10	14920544	14921999	-	2	1267
LNC_000533	1.44717	0.350056	0.680522	0.292567	0.104379	0.313428	34	10	19	10	3	12	XLOC_005743	lncRNA	chr10	14978301	14979100	-	2	704
LNC_000530	2.30768	1.95281	1.85739	1.67794	2.52935	1.90278	54	54	50	52	72	67	XLOC_005715	lncRNA	chr10	14467051	14467752	-	1	702
LNC_000531	0.414468	0.398493	1.84385	0	0	0	6	7	31	0	0	0	XLOC_005735	lncRNA	chr10	14853983	14854420	-	1	438
LNC_000538	4.24782	3.09752	1.4684	2.0052	1.1491	2.78182	60	52	24	38	20	60	XLOC_005784	lncRNA	chr10	15799080	15799509	-	1	430
LNC_000539	580.675	508.619	413.118	54.0125	35.4345	69.458	16587	17314	13686	2070	1251	3038	XLOC_005785	lncRNA	chr10	15881963	15882834	-	1	872
LNC_003287	0.109642	0.368645	0.473348	0.397688	0.597882	1.36061	2	8	10	10	14	38	XLOC_033402	lncRNA	chr3	31213945	31214499	+	1	555
LNC_000743	1.2682	0.524004	0.203089	0.029914	0.301455	0.10768	14	7	3	1	5	2	XLOC_007939	lncRNA	chr11	18690566	18690902	-	1	337
LNC_005015	0	0.226461	0.080747	0.297547	1.78127	0	0	3	2	5	24	0	XLOC_050578	lncRNA	chr9	10936288	10986338	+	3	326
LNC_000252	0.113004	0.06905	0	0.12246	0	1.26081	3	3	0	4	0	47	XLOC_002850	lncRNA	chr1	18350917	18351658	-	1	742
LNC_000997	0	0.231001	1.52058	0.263056	0	0	0	4	20	4	0	0	XLOC_010709	lncRNA	chr12	28457238	28457583	-	1	346
LNC_000255	1.98222	2.27057	2.29259	4.83706	4.16327	5.00706	45	61	60	147	116	173	XLOC_002916	lncRNA	chr1	19797609	19798849	-	2	688
LNC_000990	28.6728	30.4521	18.4493	20.7241	15.4731	32.5421	494	625	368	479	329	857	XLOC_010596	lncRNA	chr12	25522480	25523907	-	5	525
LNC_003410	1.34928	0.324582	0.678206	0.573258	1.37997	0.564008	16	5	10	10	21	11	XLOC_034712	lncRNA	chr3	19746435	19746796	-	1	362
LNC_003411	0.831713	0.768119	0.709301	2.20721	1.84576	2.40321	41	45	40	144	111	179	XLOC_034744	lncRNA	chr3	20506678	20510408	-	11	1482
LNC_003412	0.284919	0.95313	1.41873	1.26791	1.17561	1.08646	6	24	34	35	30	35	XLOC_034784	lncRNA	chr3	21350751	21354441	-	4	628
LNC_003414	0.62658	1.44171	0.426472	0.148838	0.058681	0.460681	12	33	10	4	2	14	XLOC_034815	lncRNA	chr3	22218062	22218645	-	1	584
LNC_003415	0.907587	1.34146	0	0.648679	0.272802	1.3324	13	22	0	12	5	29	XLOC_034824	lncRNA	chr3	22477318	22478545	-	3	420
LNC_003418	0.536294	0.622895	0.780219	1.85663	1.15654	1.56212	13	18	22	61	35	58	XLOC_034870	lncRNA	chr3	23671750	23674118	-	4	740
LNC_003419	7.02305	6.01588	5.56381	2.21496	2.54527	3.67972	204	208	187	86	91	163	XLOC_034893	lncRNA	chr3	24165561	24167181	-	2	883
LNC_003616	1.51184	1.9853	0.750006	1.88307	3.27247	3.45411	36	56	21	59	95	124	XLOC_036766	lncRNA	chr4	28687565	28688884	+	3	711
LNC_005038	2.42786	2.06328	3.38615	4.73915	1.51989	1.34167	30	30	48	77	23	25	XLOC_050787	lncRNA	chr9	16839450	16839818	+	1	369
LNC_005039	1.67695	0.219885	0.963684	0.075822	0.426336	0.073574	30	5	20	2	10	3	XLOC_050793	lncRNA	chr9	16942490	16943188	+	2	542
LNC_005030	1.27358	1.18288	1.3694	0.28602	0.626199	0.610474	24	27	30	8	15	18	XLOC_050737	lncRNA	chr9	15043089	15043660	+	1	572
LNC_005031	1.89277	0.993049	0.385741	0.081462	0.147501	0.239518	20	13	5	2	2	4	XLOC_050744	lncRNA	chr9	15505795	15506887	+	2	313
LNC_005032	0.051307	0.065443	0.286535	1.38005	1.04546	1.26981	3	4	13	73	51	76	XLOC_050765	lncRNA	chr9	16156548	16159125	+	3	1190
LNC_005033	0.733395	1.27683	0.758092	1.42709	1.1662	1.14831	28	58	34	73	55	67	XLOC_050769	lncRNA	chr9	16299004	16301454	+	3	1163
LNC_005035	1.38216	0.282314	0.416639	0.119705	0.375471	0.277635	20	5	7	3	7	7	XLOC_050783	lncRNA	chr9	16590154	16590594	+	1	441
LNC_005037	0.551054	1.26056	1.32148	1.39951	0.969951	0.610485	9	25	25	31	20	16	XLOC_050785	lncRNA	chr9	16642418	16644329	+	3	496
LNC_004349	26.7328	24.6883	18.7419	28.3542	23.3975	37.103	650	716	529	925	703	1381	XLOC_044315	lncRNA	chr6	30162946	30164264	+	4	742
LNC_004348	1.96948	1.48606	0.749258	1.15405	1.2559	1.40117	94	84	42	74	74	102	XLOC_044309	lncRNA	chr6	30066860	30070856	+	8	1447
LNC_004341	2.96075	1.91013	1.57877	3.65701	3.09978	4.22335	213	164	132	352	275	464	XLOC_044228	lncRNA	chr6	28149057	28153654	+	10	2189
LNC_004340	1.32159	0	0.037605	0.141331	0	0	14	0	1	2	0	0	XLOC_044215	lncRNA	chr6	27835160	27835481	+	1	322
LNC_004343	3.04129	2.06605	2.23626	0.88712	1.42502	1.52127	54	43	46	21	31	41	XLOC_044245	lncRNA	chr6	28546999	28547531	+	1	533
LNC_004345	3.03168	1.11221	3.06435	0.763906	1.60973	0.165123	48	21	57	17	32	4	XLOC_044264	lncRNA	chr6	29007149	29008078	+	2	483
LNC_004344	0.815135	0.748612	0.439993	1.16122	2.57843	1.39136	26	29	17	50	101	68	XLOC_044261	lncRNA	chr6	28960865	28962482	+	5	965
LNC_004347	0.604759	0	1.28407	0.56485	0.623539	0.501977	5	0	12	7	7	7	XLOC_044303	lncRNA	chr6	29911593	29912417	+	3	246
LNC_004346	0.310449	0.440561	0.286733	2.47906	2.09104	3.54501	7	11	7	65	50	105	XLOC_044296	lncRNA	chr6	29812256	29812986	+	2	590
LNC_001834	1.73902	1.33563	0.58788	0.051019	0	0.340953	26	24	10	2	0	8	XLOC_018979	lncRNA	chr17	3433729	3434174	+	1	446
LNC_001835	0.480141	0.370646	0.595539	0.441152	1.28989	0.62223	22	20	31	26	70	42	XLOC_018984	lncRNA	chr17	3588650	3589988	+	1	1339
LNC_001836	0.727091	2.48443	0.851363	1.06443	0.448077	0.605792	8	29	10	14	6	9	XLOC_018992	lncRNA	chr17	3764202	3764668	+	2	296
LNC_001837	3.46093	2.77897	2.55646	0.337317	0.119609	0.959394	88	84	76	12	4	38	XLOC_018996	lncRNA	chr17	3840704	3842533	+	6	773
LNC_001830	2.41502	3.30425	1.65831	0.424926	2.85349	0.926008	113	183	90	27	164	66	XLOC_018927	lncRNA	chr17	2250365	2252154	+	3	1416
LNC_001831	0.167602	0.332333	0.242479	1.38178	1.31246	1.10825	7	16	12	74	64	67	XLOC_018974	lncRNA	chr17	3335802	3337004	+	1	1203
LNC_001832	0.23205	0.403253	0.601616	2.28575	2.11188	2.41823	10	19	28	119	102	144	XLOC_018975	lncRNA	chr17	3338355	3340865	+	3	1184
LNC_001833	0.788919	1.47226	0.907707	0.170004	0.132091	0.408321	9	20	13	3	2	8	XLOC_018977	lncRNA	chr17	3347472	3347819	+	1	348
LNC_001839	0.27879	0.467898	0	1.24681	0	0	2	4	0	12	0	0	XLOC_019002	lncRNA	chr17	4109881	4110099	+	1	219
LNC_000879	1.17947	1.04717	0.3777	0.132521	0.59381	0.450194	26	27	10	4	16	15	XLOC_009529	lncRNA	chr12	28202333	28203139	+	2	648
LNC_000878	16.0375	15.2857	11.3481	11.3406	9.10326	14.3681	586	666	481	556	411	804	XLOC_009489	lncRNA	chr12	27360277	27361391	+	1	1115
LNC_000877	0.802236	0.956231	0.673263	1.3363	1.80749	1.96692	34	48	33	75	94	126	XLOC_009476	lncRNA	chr12	26976832	26979019	+	4	1273
LNC_000874	20.124	23.9485	15.6576	7.08617	9.04544	18.5775	240	341	217	114	134	340	XLOC_009422	lncRNA	chr12	25724700	25725326	+	2	364
LNC_000872	4.3907	19.0352	1.58023	1.18327	0.938539	1.20472	102	527	43	37	27	43	XLOC_009400	lncRNA	chr12	25239480	25243288	+	3	709
LNC_000870	2.61883	1.76595	1.66742	3.57054	2.46899	4.19675	86	69	64	157	100	211	XLOC_009350	lncRNA	chr12	23959010	23960701	+	3	999
LNC_002581	1.50135	1.32811	0.620328	1.7072	1.9528	1.97888	24	26	12	37	39	49	XLOC_026341	lncRNA	chr2	24476492	24476979	+	1	488
LNC_002580	0.695693	0.726063	0.908158	1.52584	1.213	1.49722	37	46	56	109	80	122	XLOC_026337	lncRNA	chr2	24423777	24425399	+	1	1623
LNC_002583	4.51843	4.05201	4.31581	4.79808	3.46373	3.76992	335	358	371	477	317	428	XLOC_026386	lncRNA	chr2	25439301	25441560	+	1	2260
LNC_002582	0.50269	0.745973	0.647031	2.16549	0.695392	1.1322	40	70	59	227	67	135	XLOC_026380	lncRNA	chr2	25365111	25368389	+	5	2377
LNC_002585	0	0.152485	0.104458	0.469835	1.56913	0.830247	0	3	2	11	32	21	XLOC_026401	lncRNA	chr2	25705083	25706147	+	2	504
LNC_002587	2.90673	1.82518	2.27339	0.7497	1.11704	0.810275	107	80	97	37	51	46	XLOC_026430	lncRNA	chr2	26286837	26287958	+	1	1122
LNC_002586	1.24604	0.336915	0.707824	0.754911	1.21102	1.6655	33	11	22	27	40	68	XLOC_026426	lncRNA	chr2	26213779	26214759	+	2	808
LNC_002589	0	0	0	1.45902	1.44056	5.2906	0	0	0	22	20	92	XLOC_026435	lncRNA	chr2	26365628	26365970	+	1	343
LNC_002588	1.87031	1.76141	1.28843	0.73208	0.920105	1.85458	50	57	40	27	31	76	XLOC_026431	lncRNA	chr2	26294530	26295345	+	1	816
LNC_001588	1.61121	0.873759	0.429216	0.508132	0.552943	1.18852	50	32	16	21	21	56	XLOC_016605	lncRNA	chr15	23280848	23283475	-	3	938
LNC_001589	0.634709	0.308643	0.539861	1.27936	0.843314	1.07415	11	7	11	29	17	27	XLOC_016606	lncRNA	chr15	23284509	23285006	-	1	498
LNC_001584	1.35678	0.816134	1.38247	0.82743	0.501932	0.892872	45	32	52	37	21	45	XLOC_016571	lncRNA	chr15	22483266	22484255	-	1	990
LNC_001585	1.25887	0	0.129658	0.045874	0	0	12	0	2	1	0	0	XLOC_016572	lncRNA	chr15	22495065	22496053	-	2	291
LNC_001586	2.60215	1.68703	1.46634	2.53006	3.7062	4.28729	125	97	82	163	220	315	XLOC_016579	lncRNA	chr15	22622091	22624958	-	7	1462
LNC_001587	0.335982	0.316362	0.46385	1.32282	1.85208	1.14903	10	12	17	53	69	53	XLOC_016595	lncRNA	chr15	22998352	23001296	-	4	908
LNC_001580	0	0.116252	1.29308	0	0	0.13992	0	2	14	0	0	3	XLOC_016552	lncRNA	chr15	22230541	22230825	-	1	285
LNC_001581	1.33892	0.102619	0.173951	0	0.207394	0	11	1	2	0	2	0	XLOC_016561	lncRNA	chr15	22329627	22330339	-	2	228
LNC_001582	2.20218	1.29386	1.48546	1.59012	0.398357	1.33189	16	11	13	16	4	15	XLOC_016566	lncRNA	chr15	22377929	22378145	-	1	217
LNC_004102	1.25396	0.290282	0.389757	0.204982	0.294201	0.225933	15	5	6	4	5	5	XLOC_041747	lncRNA	chr5	15932236	15933010	-	2	353
LNC_001056	1.28398	0.630038	0.521234	0.305873	0.523613	0.694684	44	26	21	14	23	37	XLOC_011318	lncRNA	chr13	11490258	11491867	+	3	1039
LNC_001057	1.99752	1.74985	2.26283	0.611135	0.847432	0.991492	108	112	141	44	57	82	XLOC_011322	lncRNA	chr13	11607543	11609180	+	1	1638
LNC_001054	0.781645	1.1049	0.264896	2.2	2.35334	3.4604	33	55	13	123	121	221	XLOC_011291	lncRNA	chr13	10908383	10910997	+	6	1268
LNC_001055	1.69397	1.89325	2.24083	0.583795	0.307637	0.235446	98	131	150	46	22	21	XLOC_011299	lncRNA	chr13	11038480	11040703	+	2	1762
LNC_001053	0.020217	1.0903	1.39462	0.291838	0.163668	0.144368	1	13	17	4	3	3	XLOC_011290	lncRNA	chr13	10865226	10865527	+	1	302
LNC_001050	2.06299	2.28051	1.12653	1.94967	0.90959	2.12351	44	58	28	56	24	70	XLOC_011262	lncRNA	chr13	9904873	9906357	+	4	651
LNC_001051	1.12956	1.76082	1.18196	2.97617	3.01532	4.0396	32	59	38	111	104	172	XLOC_011267	lncRNA	chr13	10089751	10091506	+	3	846
LNC_001058	0.311556	1.26506	0.054886	0.049941	0	0	3	12	1	1	0	0	XLOC_011331	lncRNA	chr13	11764777	11765019	+	1	243
LNC_001059	1.28087	0	0	0	0	0	12	0	0	0	0	0	XLOC_011349	lncRNA	chr13	12172707	12172992	+	1	286
LNC_002808	11.7936	8.71126	7.91075	4.23787	4.18864	4.50227	419	368	326	202	184	245	XLOC_028736	lncRNA	chr2	28774060	28777450	-	5	1082
LNC_002809	1.47989	1.43878	0.641939	0.910678	1.30474	1.0264	44	51	22	37	48	47	XLOC_028739	lncRNA	chr2	28791524	28792814	-	4	902
LNC_002804	1.15634	2.32562	1.9942	1.20667	2.43082	6.6472	10	24	20	14	26	89	XLOC_028702	lncRNA	chr2	28153522	28153785	-	1	264
LNC_002806	2.04838	1.24594	1.0877	0.358553	0.553119	0.563632	21	15	13	5	7	9	XLOC_028732	lncRNA	chr2	28706434	28707557	-	3	308
LNC_002807	0.235775	0.264097	0.33922	1.15726	1.08218	1.09131	12	17	21	79	68	85	XLOC_028733	lncRNA	chr2	28710270	28711821	-	1	1552
LNC_002800	2.91278	3.7406	2.99757	6.07293	6.67015	8.32969	207	317	247	579	586	906	XLOC_028679	lncRNA	chr2	27765871	27768038	-	1	2168
LNC_002801	5.41628	3.42865	2.12506	0.432778	0.510864	0.689456	206	155	94	22	24	40	XLOC_028695	lncRNA	chr2	28048048	28050253	-	4	1156
LNC_002802	0.376302	0.55261	0.445079	8.36663	15.7189	10.1333	8	14	11	239	413	330	XLOC_028698	lncRNA	chr2	28129566	28130611	-	2	649
LNC_002803	0.91812	0.573984	1.48265	1.79601	1.3573	3.31293	13	9	23	32	22	67	XLOC_028699	lncRNA	chr2	28131270	28131668	-	1	399
LNC_002273	0.34842	0.235385	0.248293	1.45558	1.33859	1.15727	10	9	9	56	48	51	XLOC_023137	lncRNA	chr18	21833174	21834048	-	1	875
LNC_004770	1.19718	1.14994	1.10239	1.79886	1.33378	1.08865	28	32	29	55	38	38	XLOC_048285	lncRNA	chr7	19208397	19211706	-	7	692
LNC_004771	1.52978	0.707406	0.823746	1.06644	0.699536	1.83404	30	17	19	29	17	56	XLOC_048300	lncRNA	chr7	19627547	19630844	-	3	598
LNC_004773	0.824288	1.01436	0.799736	0.886977	1.40348	1.06291	31	45	34	44	64	60	XLOC_048310	lncRNA	chr7	19799308	19803180	-	7	1115
LNC_004774	0.619233	0.647722	0.497443	1.54675	3.18457	2.1408	49	61	45	162	306	255	XLOC_048312	lncRNA	chr7	19834858	19840052	-	9	2373
LNC_004775	1.50073	1.54881	0.773814	1.36138	0.780334	1.02336	25	31	15	31	17	27	XLOC_048320	lncRNA	chr7	20076548	20077055	-	1	508
LNC_004776	1.89332	1.39593	1.0813	1.21164	1.52244	1.01464	31	27	21	27	31	26	XLOC_048321	lncRNA	chr7	20088520	20089014	-	1	495
LNC_004777	0.745433	1.68063	1.50502	0.409258	0.512797	0.723766	11	29	25	8	9	16	XLOC_048325	lncRNA	chr7	20274476	20274902	-	1	427
LNC_004778	0.073502	0.276831	0.224221	1.33683	0.945609	1.29708	3	13	10	69	45	77	XLOC_048336	lncRNA	chr7	20714664	20715837	-	1	1174
LNC_004779	6.17744	5.98918	6.54674	8.30735	9.01104	6.55491	91	105	111	163	163	147	XLOC_048370	lncRNA	chr7	21590837	21591281	-	1	445
LNC_003453	1.33612	0.653958	2.32496	0.266744	0.56954	0.350312	30	18	61	9	16	13	XLOC_035305	lncRNA	chr3	34460657	34461339	-	1	683
LNC_005246	0.744562	0.452498	1.57001	1.12654	1.8289	0.666993	11	8	27	23	34	15	XLOC_052582	lncRNA	ptg000327l	4302	4749	-	1	448
LNC_002903	1.64532	0.961253	0.712496	1.07112	1.95624	1.68187	29	21	15	26	43	45	XLOC_029655	lncRNA	chr2	50098960	50100560	-	5	533
LNC_002695	0.509034	0.396932	0.501893	2.08053	2.36534	1.49979	28	26	32	154	161	127	XLOC_027562	lncRNA	chr2	1747729	1750627	-	6	1678
LNC_001117	1.46087	0.580628	0.254826	0.947473	0.91616	1.2299	50	24	10	44	39	64	XLOC_011893	lncRNA	chr13	2753284	2754605	-	2	1033
LNC_001116	0.849374	1.67596	0.640782	0	0	0	17	40	15	0	0	0	XLOC_011890	lncRNA	chr13	2660104	2663979	-	3	611
LNC_001115	0.419126	0.218105	0.209656	1.31548	1.0666	1.19333	18	12	11	75	56	78	XLOC_011889	lncRNA	chr13	2642923	2646051	-	6	1292
LNC_001114	0.80305	0.92814	0.92405	1.56373	2.81139	2.80098	36	50	48	94	156	193	XLOC_011885	lncRNA	chr13	2516222	2520963	-	8	1367
LNC_001112	0.51416	1.25749	0.949004	0.033861	0	0.177627	6	17	13	1	0	3	XLOC_011874	lncRNA	chr13	2374553	2374979	-	2	336
LNC_001111	1.52161	1.44991	1.22132	1.95762	1.53805	2.61506	91	103	85	157	113	238	XLOC_011865	lncRNA	chr13	2198027	2203431	-	11	1814
LNC_001110	2.24668	0.998064	0.023136	1.15207	1.20726	1.53998	55	29	1	38	36	57	XLOC_011856	lncRNA	chr13	2048734	2050931	-	5	736
LNC_001119	204.031	281.522	232.647	59.4377	81.035	214.594	10373	17056	13717	4055	5089	16704	XLOC_011902	lncRNA	chr13	2997593	2999691	-	2	1552
LNC_001118	1.32369	0.694239	0.735251	0.915929	0.535801	0.401293	16	11	11	15	9	8	XLOC_011895	lncRNA	chr13	2771031	2771399	-	1	369
LNC_000244	2.28975	2.8126	2.04722	6.19174	8.74146	9.97245	41	60	43	149	194	274	XLOC_002749	lncRNA	chr1	16206738	16207283	-	1	546
LNC_000246	1.08237	1.17037	1.03454	7.00527	5.88504	9.19502	38	49	42	329	255	493	XLOC_002792	lncRNA	chr1	16987890	16989854	-	2	1068
LNC_000247	1.97463	2.03652	2.45162	0.194481	0.2577	0.274539	51	63	73	7	9	11	XLOC_002796	lncRNA	chr1	17190980	17191759	-	1	780
LNC_000240	0.322297	1.15587	0.36974	1.64063	2.1825	2.69983	8	33	11	52	64	98	XLOC_002698	lncRNA	chr1	15196912	15197631	-	1	720
LNC_000241	1.28312	1.35227	1.12026	0.608641	0.29697	0.63266	55	69	56	35	16	42	XLOC_002702	lncRNA	chr1	15284991	15287669	-	4	1306
LNC_000242	1.25492	1.08171	0.671611	0.57279	0.486297	0.207617	27	28	17	17	13	7	XLOC_002727	lncRNA	chr1	15791155	15791810	-	1	656
LNC_000243	0.75963	1.44205	0	0.565285	0.565388	0.34342	9	19	0	9	8	6	XLOC_002747	lncRNA	chr1	16198189	16199037	-	3	329
LNC_000249	0.948062	1.48456	1.30082	1.18619	1.44561	0.726092	46	85	72	76	85	53	XLOC_002809	lncRNA	chr1	17512497	17513948	-	1	1452
LNC_000938	0.680225	1.99038	1.38268	2.67762	2.04086	3.80484	14	49	33	74	52	120	XLOC_010113	lncRNA	chr12	12023307	12023934	-	1	628
LNC_000939	1.827	1.24009	1.81718	0.176521	0.357603	0.227674	53	43	61	7	13	11	XLOC_010115	lncRNA	chr12	12047152	12056995	-	6	880
LNC_000932	1.85062	1.52093	1.32805	0.573552	1.42906	1.49105	79	77	66	33	75	97	XLOC_010067	lncRNA	chr12	11121955	11124650	-	7	1293
LNC_000933	1.92207	1.88701	1.85237	0.626021	1.07449	1.46231	111	130	124	49	77	130	XLOC_010079	lncRNA	chr12	11396919	11401964	-	12	1759
LNC_000930	1.45777	0	0.920829	0.850092	0.678936	0.867739	17	0	13	14	10	16	XLOC_010043	lncRNA	chr12	10564046	10564827	-	2	356
LNC_000931	1.64534	0.982419	0.507114	0	0	0.095828	44	32	16	0	0	4	XLOC_010066	lncRNA	chr12	11102400	11103359	-	2	816
LNC_000936	4.30193	2.97735	1.7271	2.94068	2.46158	3.54354	194	160	90	178	137	244	XLOC_010092	lncRNA	chr12	11573140	11577495	-	8	1370
LNC_000937	4.16739	3.16929	2.81433	3.36496	3.3867	4.22398	104	94	81	112	104	161	XLOC_010096	lncRNA	chr12	11741433	11742357	-	2	757
LNC_000934	3.82764	2.35403	1.2103	0.997378	1.74142	0.31987	47	35	18	17	27	6	XLOC_010083	lncRNA	chr12	11464083	11464456	-	1	374
LNC_000935	1.81018	1.78073	0.671659	0.657347	0.419207	0.470174	25	29	11	13	8	10	XLOC_010087	lncRNA	chr12	11519453	11519869	-	1	417
LNC_002268	34.7437	31.2224	18.5079	15.4161	12.8956	27.4602	410	439	254	244	188	496	XLOC_023100	lncRNA	chr18	20673813	20674172	-	1	360
LNC_002269	2.17795	2.52193	0.68933	1.333	2.11797	1.77274	106	146	39	87	127	132	XLOC_023105	lncRNA	chr18	20789744	20795412	-	12	1477
LNC_002264	56.2822	47.5654	37.9152	47.0888	51.467	60.9053	861	868	673	967	973	1427	XLOC_023076	lncRNA	chr18	19943082	19945245	-	3	467
LNC_002265	0.408395	0.685416	0.176077	1.36983	0.826549	1.25544	5	9	3	18	10	19	XLOC_023085	lncRNA	chr18	20135795	20136093	-	1	299
LNC_002266	1.25419	2.33958	0.699106	0.277492	0.496621	0.381481	21	45	14	6	10	10	XLOC_023095	lncRNA	chr18	20468859	20472009	-	2	492
LNC_002267	0.663744	0.892773	0.184295	1.40562	1.55704	1.3114	19	30	6	53	54	57	XLOC_023098	lncRNA	chr18	20602775	20603631	-	1	857
LNC_002260	5.85426	6.22964	9.09841	3.26693	3.62449	3.86917	118	150	213	89	91	120	XLOC_023022	lncRNA	chr18	18348896	18349510	-	1	615
LNC_002261	1.5938	1.46606	1.34398	0.447596	0.736669	0.683218	26	28	25	10	15	17	XLOC_023024	lncRNA	chr18	18458540	18459025	-	1	486
LNC_002262	1.46822	2.45059	3.20067	6.01959	6.34023	10.6356	29	56	72	155	151	313	XLOC_023044	lncRNA	chr18	19050141	19050725	-	1	585
LNC_002263	24.8093	17.587	14.933	18.7179	18.7765	24.4195	688	581	480	696	643	1037	XLOC_023063	lncRNA	chr18	19494842	19496429	-	2	846
LNC_004198	1.21927	3.14262	0.845313	1.44206	0.683291	1.5495	23	69	18	36	16	44	XLOC_042652	lncRNA	chr5	37921152	37923043	-	4	557
LNC_004190	1.28639	1.82961	0.872302	0.624997	0.746323	1.0562	46	78	37	30	33	58	XLOC_042518	lncRNA	chr5	34387411	34388786	-	2	1091
LNC_004193	1.30838	1.33467	0.303184	0.924973	0.876705	0.775659	22	26	6	21	18	20	XLOC_042556	lncRNA	chr5	35286269	35287763	-	2	492
LNC_004330	0.903124	1.09316	1.27533	0.466447	0.5971	0.369493	21	30	33	14	17	13	XLOC_044043	lncRNA	chr6	24101720	24102400	+	1	681
LNC_004337	0	0	0.041002	0.836216	1.53557	0.898685	0	0	3	48	80	58	XLOC_044187	lncRNA	chr6	27327756	27329039	+	1	1284
LNC_001862	0.619768	1.4823	1.17462	0.900131	0.688887	0.686387	6	17	13	12	9	10	XLOC_019234	lncRNA	chr17	9594888	9596636	+	3	287
LNC_003829	4.82278	4.46374	2.30685	0.785973	1.05422	0.809316	154	170	86	34	42	40	XLOC_039108	lncRNA	chr4	40820887	40823102	-	3	971
LNC_003828	0	0	0.07521	1.36331	1.72926	0.472639	0	0	2	42	49	17	XLOC_039104	lncRNA	chr4	40666004	40666703	-	1	700
LNC_003793	3.53022	2.2792	2.63881	1.28705	1.18785	2.34029	82	63	71	40	34	83	XLOC_038771	lncRNA	chr4	32801873	32804485	-	3	706
LNC_003796	0.162249	0.094231	0.332532	17.5151	13.9836	13.0167	10	7	24	1443	1061	1224	XLOC_038826	lncRNA	chr4	33977555	33979428	-	1	1874
LNC_003795	1.72311	2.20093	1.32119	1.00914	1.29087	2.37364	18	28	16	14	17	38	XLOC_038807	lncRNA	chr4	33683295	33684699	-	4	315
LNC_003794	13.3274	9.92725	6.48877	0.45226	0.245603	0.282195	352	312	199	16	8	12	XLOC_038778	lncRNA	chr4	32948203	32949452	-	2	805
LNC_005309	0.070223	1.20502	0.070762	2.72566	3.15778	0.994581	2	41	3	104	111	44	XLOC_053191	lncRNA	ptg000594l	7127	7994	+	1	868
LNC_005307	7.6081	6.28927	6.13049	2.23478	2.43562	0.796218	226	222	211	89	89	37	XLOC_053119	lncRNA	ptg000543l	11095	11997	+	1	903
LNC_005304	0.944086	0.931309	0.721303	2.52874	2.97404	2.48975	44	52	39	157	170	176	XLOC_053093	lncRNA	ptg000539l	14549	15956	-	1	1408
LNC_005305	1.13127	1.51937	0.590802	0.718946	1.31335	0.686166	30	48	19	26	43	28	XLOC_053099	lncRNA	ptg000541l	15653	16454	+	1	802
LNC_005302	0.395299	0	1.02886	5.35745	13.7579	0.83149	9	0	26	153	362	28	XLOC_053047	lncRNA	ptg000500l	8022	36342	-	2	649
LNC_005303	0	3.72314	0	13.7058	22.7254	7.84877	0	69	0	286	436	187	XLOC_053048	lncRNA	ptg000500l	9113	37377	-	2	474
LNC_005300	0.10169	0.153968	0.14105	1.2618	3.57345	0.474448	5	9	9	83	216	36	XLOC_053045	lncRNA	ptg000500l	1038	2530	-	1	1493
LNC_005301	0	0	0	6.53608	13.3884	1.70979	0	0	0	455	858	136	XLOC_053046	lncRNA	ptg000500l	2950	32278	-	2	1582
LNC_003523	0.577201	1.32596	0.880354	0.957756	0.510871	1.47574	14	36	24	30	15	52	XLOC_035898	lncRNA	chr4	8030525	8033293	+	5	695
LNC_003643	0.772651	1.22473	0.484617	1.42358	1.06851	1.37526	28	52	20	68	47	75	XLOC_037049	lncRNA	chr4	35319205	35322358	+	3	1086
LNC_005078	0.846418	0.189408	0.160893	1.70566	1.73591	3.68354	16	4	4	41	38	100	XLOC_051179	lncRNA	chr9	5365356	5367350	-	3	541
LNC_003076	0.715932	0.612049	0.709959	1.14901	1.55688	0.962445	33	34	38	71	89	68	XLOC_031414	lncRNA	chr21	10184168	10191908	-	9	1404
LNC_003073	1.84577	1.85547	1.18427	1.59941	1.23569	1.78096	38	45	28	44	31	56	XLOC_031380	lncRNA	chr21	9354587	9355328	-	2	620
LNC_003070	0	0	0.293461	1.41819	1.37492	0.803026	0	0	11	56	50	37	XLOC_031352	lncRNA	chr21	8724239	8726205	-	5	897
LNC_003071	0.514407	0.238915	0.465188	1.56062	2.01442	1.79778	16	9	17	65	78	86	XLOC_031368	lncRNA	chr21	9084157	9085101	-	1	945
LNC_003078	1.84774	2.30714	1.94755	1.89804	1.94316	2.1314	185	275	226	255	240	326	XLOC_031452	lncRNA	chr21	11343999	11347681	-	2	3048
LNC_002677	0.208543	0.46038	0.136923	1.12263	0.953202	1.42517	6	14	4	38	30	55	XLOC_027375	lncRNA	chr2	47220559	47222698	+	3	769
LNC_002675	0.222329	1.11989	1.25153	3.03264	0.89579	2.03593	3	16	17	48	13	37	XLOC_027351	lncRNA	chr2	46677496	46677852	+	1	357
LNC_002673	1.11456	0.716797	0.510662	1.10989	0.674307	1.37123	28	22	15	38	21	53	XLOC_027283	lncRNA	chr2	44913367	44916238	+	2	766
LNC_002672	1.47121	0	0	0	0	0	17	0	0	0	0	0	XLOC_027269	lncRNA	chr2	44602068	44602399	+	1	332
LNC_002671	1.34967	0.807127	0.550639	0.102077	0	0.059696	30	22	14	3	0	3	XLOC_027268	lncRNA	chr2	44601732	44604386	+	5	668
LNC_002679	1.37039	2.27591	3.46409	5.06954	3.6168	8.20347	15	30	44	75	49	138	XLOC_027389	lncRNA	chr2	47459867	47460200	+	1	334
LNC_004859	0.495315	0.205572	0.290218	1.70415	1.76316	2.20305	29	15	20	134	128	197	XLOC_049083	lncRNA	chr8	18191090	18198003	+	15	1782
LNC_004858	0.47869	0.256227	0.477082	0.682583	1.22637	0.607842	26	16	29	48	80	49	XLOC_049061	lncRNA	chr8	17478218	17480717	+	3	1599
LNC_004850	1.13916	0	0	0	0	0	23	0	0	0	0	0	XLOC_048928	lncRNA	chr8	13424774	13427583	+	8	594
LNC_004853	0.467166	0.597031	0.500824	0.743086	1.35498	0.699313	24	37	30	52	86	55	XLOC_048952	lncRNA	chr8	14295165	14296731	+	1	1567
LNC_004852	0.090318	0.530538	1.71129	0.506714	0	0.556078	2	8	22	8	0	10	XLOC_048938	lncRNA	chr8	13744855	13745192	+	1	338
LNC_004855	0.374469	0.317805	0.199722	0.68261	1.44868	0.646611	47	48	30	115	225	125	XLOC_048982	lncRNA	chr8	15115499	15119329	+	1	3831
LNC_004856	1.56588	1.31385	1.49389	1.16685	1.45277	1.23508	101	101	112	101	116	122	XLOC_049001	lncRNA	chr8	15803723	15805690	+	1	1968
LNC_001324	0.114873	0.890866	1.53368	1.64682	1.92053	1.12879	4	37	62	77	83	61	XLOC_014001	lncRNA	chr14	7470239	7471301	-	1	1063
LNC_001325	1.43882	1.32856	1.80495	0.269805	0.375918	0.30923	79	87	115	20	26	26	XLOC_014007	lncRNA	chr14	7602906	7604581	-	1	1676
LNC_001326	0.21468	0.10809	0	0.650413	1.85695	1.42533	10	6	0	41	107	102	XLOC_014026	lncRNA	chr14	7983445	7986660	-	3	1422
LNC_001327	0.128537	0.336532	0.348394	0.661233	1.25217	1.58907	5	13	13	28	49	76	XLOC_014032	lncRNA	chr14	8241359	8244475	-	3	950
LNC_001320	0.52329	1.14815	1.61732	1.48641	0.790474	1.94787	10	27	36	38	19	57	XLOC_013981	lncRNA	chr14	6975117	6977346	-	5	581
LNC_001321	0.117113	0.437003	0.24416	1.49077	1.35937	1.56517	4	14	8	52	44	62	XLOC_013986	lncRNA	chr14	7082226	7084035	-	3	782
LNC_001322	0.531073	0.560537	0.603321	1.38307	0.602802	1.19271	8	10	11	27	11	27	XLOC_013996	lncRNA	chr14	7338624	7340432	-	2	443
LNC_001323	1.64643	2.25611	1.06153	0	0	0.08431	41	66	31	0	0	4	XLOC_013997	lncRNA	chr14	7347354	7349831	-	3	749
LNC_001328	0	0	0	0.490066	1.27659	0.42692	0	0	0	10	22	10	XLOC_014033	lncRNA	chr14	8245445	8245869	-	1	425
LNC_005525	7.58073	7.63643	9.43728	5.30876	6.70783	3.61098	195	234	282	183	213	142	XLOC_054796	lncRNA	ptg001172l	1054	1837	+	1	784
LNC_005522	6.14028	2.47275	0.458162	1.84147	2.37446	2.81384	96	46	9	39	46	67	XLOC_054747	lncRNA	ptg001146l	49100	49573	+	1	474
LNC_005523	0.483917	1.00003	0	2.33063	0.256749	0.747327	6	15	0	37	4	14	XLOC_054750	lncRNA	ptg001146l	4142	4501	-	1	360
LNC_003243	1.02903	0.867587	1.4807	0.662143	0.506119	0.535399	11	11	18	10	7	9	XLOC_032914	lncRNA	chr3	19318189	19318508	+	1	320
LNC_005528	58.2744	64.3974	56.8646	43.2516	42.7474	36.0518	1484	1954	1679	1477	1344	1405	XLOC_054807	lncRNA	ptg001179l	13804	14580	-	1	777
LNC_002067	4.70965	3.09518	0.598341	3.53519	3.20339	4.65615	165	129	25	166	138	249	XLOC_021199	lncRNA	chr18	1910498	1912577	+	3	1064
LNC_005241	1.78599	1.65877	0.666577	1.39595	2.11839	1.25002	29	32	13	31	43	31	XLOC_052492	lncRNA	ptg000297l	23307	23799	+	1	493
LNC_000167	17.4303	20.2576	16.447	20.0078	16.2905	24.4797	835	1157	914	1286	964	1795	XLOC_001751	lncRNA	chr1	42547172	42548633	+	1	1462
LNC_002751	0	0	0.340757	1.03094	1.27808	1.22514	0	0	5	14	16	19	XLOC_028120	lncRNA	chr2	16138255	16138563	-	1	309
LNC_002753	0.672652	0.563834	0.38711	0.809229	2.1667	2.1258	6	6	4	10	24	29	XLOC_028179	lncRNA	chr2	17355663	17355934	-	1	272
LNC_003866	1.17583	2.01769	1.46263	5.69777	6.02249	7.67692	43	88	62	280	272	430	XLOC_039425	lncRNA	chr5	4619986	4621100	+	1	1115
LNC_001079	2.5185	1.84573	1.23931	0.032811	0.213224	0.028751	115	100	66	2	12	2	XLOC_011593	lncRNA	chr13	18505361	18507729	+	5	1387
LNC_004973	1.17155	2.22315	0.0763	0.967774	0.851015	1.74207	14	30	2	15	12	31	XLOC_050104	lncRNA	chr8	21419596	21421166	-	3	345
LNC_004970	48.2892	49.1982	105.228	2.61774	3.7883	26.6887	907	1101	2291	66	88	767	XLOC_050039	lncRNA	chr8	19407051	19407800	-	2	573
LNC_005367	0.370269	0.881459	0	2.37885	4.29755	2.6822	6	16	0	49	81	63	XLOC_053642	lncRNA	ptg000755l	23983	24447	+	1	465
LNC_001945	1.75014	0	0	0	0	0.088036	22	0	0	0	0	2	XLOC_020129	lncRNA	chr17	2635018	2635907	-	3	382
LNC_003617	0.195689	0.246321	0.505096	0.89267	1.96813	1.91802	2	4	6	13	25	31	XLOC_036778	lncRNA	chr4	28962192	28962503	+	1	312
LNC_003614	0.870761	0.526072	0.399553	1.27993	3.04039	1.35173	16	12	9	32	69	38	XLOC_036756	lncRNA	chr4	28521145	28522707	+	7	560
LNC_003615	1.62813	0.760925	1.38674	0.080976	0.392548	0.354779	30	17	30	3	9	10	XLOC_036757	lncRNA	chr4	28534629	28535190	+	1	562
LNC_003612	2.21719	2.60899	2.04308	2.31852	2.39133	2.20092	114	159	121	159	151	172	XLOC_036716	lncRNA	chr4	27329321	27332950	+	6	1558
LNC_003613	1.37176	1.09731	1.39102	0.423431	0.566863	0.641961	39	37	46	16	20	28	XLOC_036727	lncRNA	chr4	27723817	27724669	+	1	853
LNC_003611	1.33094	0.526249	0.35302	0.277149	0.38316	0.208015	45	22	14	13	16	11	XLOC_036690	lncRNA	chr4	26764043	26765609	+	2	1032
LNC_003618	1.40773	0.763759	0.486119	2.30763	3.56215	1.01528	34	22	14	75	106	38	XLOC_036784	lncRNA	chr4	29101751	29102485	+	1	735
LNC_003619	0.010674	0	1.28856	0.995038	0.318572	1.31437	1	0	15	13	4	19	XLOC_036803	lncRNA	chr4	29666766	29667051	+	1	286
LNC_005519	0.644354	0.78866	1.34085	0	0	0.714428	10	14	23	0	0	16	XLOC_054738	lncRNA	ptg001144l	17343	17783	-	1	441
LNC_005516	0.544745	5.89054	11.4477	19.0737	19.5849	7.57025	17	215	407	783	741	355	XLOC_054720	lncRNA	ptg001137l	8	941	-	1	934
LNC_005515	3.27457	2.42145	0.744851	4.38311	3.90579	1.77594	125	110	33	224	184	104	XLOC_054712	lncRNA	ptg001137l	3477	4638	+	1	1162
LNC_005512	0.385492	1.22502	1.37176	5.20618	4.89136	2.47589	8	31	33	145	126	79	XLOC_054695	lncRNA	ptg001128l	18545	19177	-	1	633
LNC_005510	2.96369	8.49385	6.67313	9.89184	12.6996	3.07401	76	258	197	338	400	120	XLOC_054690	lncRNA	ptg001128l	19626	20402	+	1	777
LNC_002057	0.583874	0.497005	0.077536	1.41508	1.05213	1.38591	13	14	2	43	29	48	XLOC_021074	lncRNA	chr17	26957485	26959290	-	5	679
LNC_002056	1.25693	0.653068	0.699002	1.67263	0.788004	1.57119	22	14	15	40	18	43	XLOC_021073	lncRNA	chr17	26934021	26935461	-	3	534
LNC_002055	1.04822	1.59995	1.02344	0.09072	0	0.137764	50	90	56	6	0	10	XLOC_021072	lncRNA	chr17	26922192	26925811	-	7	1428
LNC_002054	1.24688	0.678956	0.439788	0.195182	0.234324	0.583979	19	12	8	4	5	14	XLOC_021071	lncRNA	chr17	26918801	26919636	-	2	450
LNC_002053	121.161	123.139	87.014	77.9484	55.0828	144.5	1421	1721	1184	1227	798	2595	XLOC_021067	lncRNA	chr17	26888400	26889107	-	3	358
LNC_002051	1.4781	0.769058	0.880283	0.348015	0.761142	0.437993	54	34	38	18	35	25	XLOC_021061	lncRNA	chr17	26724103	26725217	-	1	1115
LNC_002050	2.79916	3.38922	1.87816	0.900542	0.847331	0.70629	24	34	18	10	9	9	XLOC_021058	lncRNA	chr17	26635781	26636032	-	1	252
LNC_002059	2.23577	2.09026	1.26209	0.508644	1.16685	1.16932	72	80	47	22	47	58	XLOC_021079	lncRNA	chr17	27104842	27106502	-	3	980
LNC_002058	0.455939	0.713436	0.567546	1.71638	1.02738	1.61041	14	26	21	71	39	75	XLOC_021075	lncRNA	chr17	26959566	26961314	-	6	928
LNC_001229	0.644991	1.33276	1.61991	0	0.320869	0.214257	6	14	16	0	4	3	XLOC_012956	lncRNA	chr14	4929435	4929694	+	1	260
LNC_000834	0.310346	1.27633	0.087453	0.539112	0.088662	0.609175	7	30	3	15	3	19	XLOC_008930	lncRNA	chr12	13102296	13103899	+	3	602
LNC_004648	5.64882	5.46838	3.11896	4.76698	2.7216	5.40234	175	202	112	198	105	257	XLOC_047053	lncRNA	chr7	11790758	11793419	+	4	945
LNC_004649	1.49141	1.09175	0.366591	0.959265	1.54146	1.46267	16	14	5	14	21	24	XLOC_047066	lncRNA	chr7	12005308	12007230	+	5	326
LNC_004644	1.95997	0.893964	1.33869	0.19801	0.109353	0.088224	30	16	23	4	3	3	XLOC_047021	lncRNA	chr7	10681320	10682975	+	3	452
LNC_004645	0.631453	0.318357	0	1.25999	1.56025	1.4321	20	12	0	54	61	70	XLOC_047029	lncRNA	chr7	10854998	10855961	+	1	964
LNC_004646	2.07767	1.77917	1.16512	0	0	0.302696	54	55	35	0	0	12	XLOC_047045	lncRNA	chr7	11572208	11572997	+	1	790
LNC_004647	0.663259	0.668913	0.45622	1.56607	2.43675	1.83395	22	26	17	67	96	90	XLOC_047047	lncRNA	chr7	11616769	11619784	+	7	973
LNC_004641	1.4242	1.90114	0.767814	1.09753	1.32452	0.278729	23	36	15	24	26	7	XLOC_046999	lncRNA	chr7	10330060	10330544	+	1	485
LNC_004642	1.58374	1.96968	1.08608	0.898787	0.422396	0.699279	67	99	53	51	22	45	XLOC_047000	lncRNA	chr7	10334805	10339552	+	5	1279
LNC_004643	0	0.095409	0.098039	0.994354	0.275519	1.29929	0	2	2	24	6	35	XLOC_047001	lncRNA	chr7	10352149	10352685	+	1	537
LNC_001504	1.94945	0.126194	0.370431	0.056045	0.296241	0.447554	26	2	6	1	5	10	XLOC_015851	lncRNA	chr15	5861730	5862135	-	1	406
LNC_001505	1.07725	3.08688	1.00721	1.6395	3.92255	3.47724	11	37	12	23	49	54	XLOC_015862	lncRNA	chr15	6197761	6198067	-	1	307
LNC_001506	2.14919	2.16733	0.862968	0.222355	0.160465	0.129171	65	78	31	9	6	6	XLOC_015894	lncRNA	chr15	7115893	7117714	-	3	921
LNC_001507	0.22302	0.422213	0.804329	0.288643	0.205949	1.69312	6	12	22	10	6	62	XLOC_015917	lncRNA	chr15	7750779	7752964	-	2	720
LNC_001500	0.726922	0.611835	1.04076	0.270548	0.88686	0.308142	20	20	34	10	30	13	XLOC_015833	lncRNA	chr15	5421563	5422398	-	1	836
LNC_001501	15.185	15.3244	11.0476	15.1414	9.50409	21.7822	348	419	294	466	269	764	XLOC_015838	lncRNA	chr15	5586595	5588054	-	3	699
LNC_001502	6.11267	5.40549	3.33272	5.82576	2.99601	13.1915	82	86	52	104	50	269	XLOC_015838	lncRNA	chr15	5586891	5588054	-	3	406
LNC_001503	1.28344	0.138472	0.763618	0	0	0	14	2	10	0	0	0	XLOC_015847	lncRNA	chr15	5720660	5720992	-	1	333
LNC_001508	1.33046	1.27405	2.25325	0.065162	0.426006	0.824532	32	37	62	3	13	30	XLOC_015924	lncRNA	chr15	7949516	7950239	-	1	724
LNC_001509	0	0.261652	0.231027	0	0.666718	1.20961	0	13	11	0	33	73	XLOC_015927	lncRNA	chr15	7987509	7990751	-	5	1189
LNC_000369	1.96932	2.00882	0.981473	1.0919	0.2805	0.833631	58	70	33	43	11	37	XLOC_004141	lncRNA	chr1	47108930	47111522	-	6	884
LNC_000367	0.058707	0	0.125712	1.63583	1.48481	1.48613	1	0	2	30	25	32	XLOC_004091	lncRNA	chr1	46067457	46067872	-	1	416
LNC_000366	0.702352	1.05075	1.43826	0.238738	0.081227	0.60973	14	25	33	7	2	19	XLOC_004090	lncRNA	chr1	46062202	46063400	-	3	603
LNC_000365	1.13371	1.38175	0.665801	2.16618	1.64301	1.96717	51	74	35	131	91	135	XLOC_004089	lncRNA	chr1	46043766	46047234	-	8	1367
LNC_000364	1.85139	1.0215	0.817581	0.801518	0.901394	0.931887	98	64	50	57	59	75	XLOC_004051	lncRNA	chr1	45042005	45046877	-	12	1603
LNC_000363	1.04011	1.34805	0.435764	0.061415	0.200112	0.10189	26	39	13	2	7	4	XLOC_004049	lncRNA	chr1	44966714	44967454	-	1	741
LNC_000361	1.26293	0.382442	0.223871	0.616923	0.903581	0.405768	34	12	7	22	30	17	XLOC_004011	lncRNA	chr1	44136575	44139124	-	6	798
LNC_002732	2.2602	2.24445	2.19475	5.36135	4.46708	8.40591	104	123	117	330	254	591	XLOC_027984	lncRNA	chr2	12380684	12382083	-	1	1400
LNC_002733	1.68791	0.46693	0.845481	0	0.417732	0.359167	39	13	23	0	12	13	XLOC_027992	lncRNA	chr2	12554788	12557831	-	5	691
LNC_002730	74.1451	120.801	142.049	148.385	172.371	68.2381	749	1453	1663	2009	2149	1055	XLOC_027981	lncRNA	chr2	12281302	12281609	-	1	308
LNC_002731	1.89491	3.43258	0.706703	1.05709	0.547712	1.06279	14	30	6	11	5	12	XLOC_027982	lncRNA	chr2	12288910	12289131	-	1	222
LNC_002736	61.9712	71.9115	54.5935	42.298	45.3274	29.1691	565	781	577	517	510	407	XLOC_027994	lncRNA	chr2	12940816	12941093	-	1	278
LNC_002737	0.540907	0.584719	0.372449	0.806353	0.62172	1.65471	10	13	8	20	15	47	XLOC_028008	lncRNA	chr2	13184678	13185962	-	3	564
LNC_002734	1.35583	1.03662	0.771199	0.312285	0.603153	0.898157	35	32	23	11	19	35	XLOC_027992	lncRNA	chr2	12554788	12600188	-	6	774
LNC_002735	0.882531	1.6913	0.241804	0.762672	0.789628	0.456964	7	15	2	8	7	5	XLOC_027993	lncRNA	chr2	12933222	12933438	-	1	217
LNC_002739	2.6464	3.63042	4.57213	3.64425	7.17555	1.99786	26	43	52	48	87	30	XLOC_028011	lncRNA	chr2	13318090	13318388	-	1	299
LNC_002886	1.74326	1.04938	1.29054	1.65165	1.04356	1.36334	37	27	32	47	28	45	XLOC_029497	lncRNA	chr2	45863569	45864523	-	3	647
LNC_002887	1.71073	0.991862	0.872973	0.833819	0.070217	1.16118	42	30	25	28	3	44	XLOC_029504	lncRNA	chr2	45946291	45947039	-	1	749
LNC_002880	2.17274	1.07559	1.31056	0.50909	0.839941	0.677646	36	21	25	12	17	17	XLOC_029481	lncRNA	chr2	45419404	45421904	-	3	500
LNC_002881	0.725048	0.081196	0.166868	2.81069	1.40554	1.55959	15	3	5	78	36	50	XLOC_029484	lncRNA	chr2	45455857	45457312	-	4	631
LNC_002882	1.2424	0.828594	0	0.092164	1.12074	0.022798	14	12	0	2	16	1	XLOC_029487	lncRNA	chr2	45550695	45551038	-	1	344
LNC_002883	1.52823	1.59098	1.03585	1.40227	1.67218	1.44725	62	77	49	76	84	90	XLOC_029489	lncRNA	chr2	45618203	45623008	-	7	1227
LNC_002888	2.78494	3.29942	3.1739	4.85161	3.27049	3.83519	79	111	104	184	114	166	XLOC_029526	lncRNA	chr2	46460267	46461127	-	1	861
LNC_002889	1.8907	2.06179	1.40976	0.754321	0.994765	0.886883	258	335	223	138	168	186	XLOC_029533	lncRNA	chr2	46542027	46548165	-	8	4160
LNC_004290	1.99357	1.96372	1.44466	0.611148	0.723258	0.521991	100	118	84	42	45	41	XLOC_043684	lncRNA	chr6	15846406	15850925	+	6	1529
LNC_001283	2.04188	1.67677	1.44589	0.052527	0	0	116	114	95	4	0	0	XLOC_013577	lncRNA	chr14	19356032	19357758	+	1	1727
LNC_001282	0.076606	0.381069	0.197949	1.29436	1.01832	1.17021	5	24	12	91	66	94	XLOC_013573	lncRNA	chr14	19268668	19270261	+	1	1594
LNC_001281	9.16845	11.353	10.6049	69.791	57.8701	88.9036	132	195	177	1347	1028	1958	XLOC_013565	lncRNA	chr14	19070668	19071106	+	1	439
LNC_001280	0.171852	0.230351	0.410751	0.540268	1.28987	0.395575	4	7	12	17	37	15	XLOC_013559	lncRNA	chr14	19011708	19013787	+	4	707
LNC_001287	0	0.402107	0	2.47642	2.749	3.97816	0	6	0	42	43	76	XLOC_013600	lncRNA	chr14	20111600	20111977	+	1	378
LNC_001286	1.77912	1.72633	1.82359	0.420325	0.666109	0.536673	117	135	139	38	54	54	XLOC_013597	lncRNA	chr14	20070771	20072773	+	1	2003
LNC_001285	0.717171	0.705196	0.372101	0.94266	0.77218	1.32289	14	16	8	24	18	38	XLOC_013590	lncRNA	chr14	19880524	19881332	+	3	565
LNC_001284	1.85375	1.95002	1.09987	0	0	0	38	47	26	0	0	0	XLOC_013584	lncRNA	chr14	19579954	19581241	+	2	617
LNC_001289	0.288774	1.58724	1.21539	1.2274	0.848842	0.434697	3	19	14	16	11	7	XLOC_013602	lncRNA	chr14	20196607	20196902	+	1	296
LNC_001288	0.711627	1.02669	0.477462	0.791201	1.81731	0.817326	14	24	11	21	44	25	XLOC_013601	lncRNA	chr14	20128501	20129098	+	1	598
LNC_002097	0	0.418585	0	0.283865	1.29115	0.130317	0	5	0	4	16	2	XLOC_021449	lncRNA	chr18	7670155	7671639	+	3	306
LNC_003814	1.30491	1.3725	1.50862	0.080505	0.017172	0.096005	76	96	102	7	2	9	XLOC_039024	lncRNA	chr4	38768769	38770543	-	1	1775
LNC_003817	3.31649	1.82199	0.788984	2.17195	1.68189	1.95671	40	26	11	35	25	36	XLOC_039029	lncRNA	chr4	38868327	38868691	-	1	365
LNC_003810	0.210716	0.310287	0.069907	1.11514	0.849667	1.48453	8	15	4	57	40	87	XLOC_038980	lncRNA	chr4	37766125	37769252	-	5	1159
LNC_003811	91.2129	90.6687	58.5333	14.6298	14.4123	19.6216	1952	2312	1453	420	381	643	XLOC_038993	lncRNA	chr4	38059827	38060730	-	3	653
LNC_003813	0.924297	1.05264	0.925647	1.27011	1.56686	1.66358	32	43	37	59	67	88	XLOC_039011	lncRNA	chr4	38485666	38487625	-	7	1045
LNC_000149	1.3428	0	0	0	0	0.530232	36	0	0	0	0	22	XLOC_001588	lncRNA	chr1	38862465	38864883	+	3	796
LNC_005641	1.90666	1.87221	0	0.916382	1.0256	0.653477	43	50	0	28	29	23	XLOC_055684	lncRNA	ptg001501l	28267	28942	-	1	676
LNC_003503	0.540871	1.34896	0.070196	0.424343	0.329518	0	7	20	1	7	5	0	XLOC_035718	lncRNA	chr4	3425861	3426235	+	1	375
LNC_005318	5.53876	5.51232	4.1394	15.5318	15.0193	13.8776	62	74	54	233	208	238	XLOC_053257	lncRNA	ptg000618l	12208	12548	-	1	341
LNC_005317	18.233	20.1397	10.3342	22.0436	26.7586	18.2415	487	640	320	789	882	745	XLOC_053252	lncRNA	ptg000618l	23387	24200	+	1	814
LNC_003871	1.46935	0.910906	0.778912	0.670017	0.723776	0.900037	43	32	26	26	26	40	XLOC_039466	lncRNA	chr5	5813236	5814743	+	3	878
LNC_004043	7.1488	6.37356	11.9092	5.64375	6.39803	11.218	63	67	122	67	70	152	XLOC_041193	lncRNA	chr5	2097224	2097492	-	1	269
LNC_002738	1.32728	0	0	0	0	0	14	0	0	0	0	0	XLOC_028010	lncRNA	chr2	13236907	13237228	-	1	322
LNC_005498	105.907	111.081	114.628	58.1431	66.6623	40.8132	1565	1956	1964	1153	1217	924	XLOC_054648	lncRNA	ptg001111l	30872	31322	-	1	451
LNC_005499	3.61359	2.96223	0.919514	2.27636	1.65866	1.18353	78	76	23	66	44	39	XLOC_054651	lncRNA	ptg001111l	42721	43375	-	1	655
LNC_005492	0.998625	1.46546	0	0.246869	1.0355	1.46071	12	21	0	4	16	27	XLOC_054602	lncRNA	ptg001095l	29696	30060	-	1	365
LNC_005490	0.087471	0.366522	0.301702	1.71864	2.22873	0.714132	2	10	9	53	63	26	XLOC_054567	lncRNA	ptg001089l	331	1028	+	1	698
LNC_005491	2.15503	2.04484	0.91548	3.23636	5.13186	3.494	59	66	29	118	172	145	XLOC_054589	lncRNA	ptg001089l	31100	31925	-	1	826
LNC_005496	0	0	0.923631	1.06453	1.30073	0.212989	0	0	13	17	19	4	XLOC_054642	lncRNA	ptg001111l	43425	43766	+	1	342
LNC_005497	1.15764	2.11367	0	0.948233	0.882848	0.809454	11	24	0	12	10	12	XLOC_054647	lncRNA	ptg001111l	30153	30431	-	1	279
LNC_005494	0.287781	0.176986	1.00025	1.01596	1.76767	1.19921	4	3	16	19	30	25	XLOC_054639	lncRNA	ptg001111l	30900	31312	+	1	413
LNC_005495	0.687623	0.760922	0.183453	0.791305	1.07194	1.24526	13	18	4	20	25	36	XLOC_054640	lncRNA	ptg001111l	37575	38147	+	1	573
LNC_002152	1.17576	0.877787	1.43143	0	0	0.086815	54	48	75	0	0	6	XLOC_021913	lncRNA	chr18	17937144	17938521	+	1	1378
LNC_002153	7.58411	7.36111	5.50451	8.69347	9.47836	11.4299	301	348	254	463	465	694	XLOC_021918	lncRNA	chr18	18149359	18151170	+	4	1210
LNC_002150	1.56337	2.21698	1.16619	0.693465	0.704973	0.74385	52	88	45	31	29	38	XLOC_021898	lncRNA	chr18	17620652	17621666	+	1	1015
LNC_002151	0.411778	0.377189	0.580086	5.24122	6.33179	8.71931	11	13	18	188	209	357	XLOC_021904	lncRNA	chr18	17667492	17668306	+	1	815
LNC_002156	2.39702	2.52348	2.2031	3.14168	2.73972	3.9181	78	98	83	137	110	195	XLOC_021924	lncRNA	chr18	18267523	18269491	+	2	991
LNC_002157	1.43002	0.507469	0.978088	0.232187	0.007061	0.080026	23	10	19	5	1	2	XLOC_021933	lncRNA	chr18	18580329	18580818	+	1	490
LNC_002154	1.08655	1.27553	0.513959	0.758922	1.36553	0.54029	37	51	20	35	57	28	XLOC_021921	lncRNA	chr18	18202148	18203171	+	1	1024
LNC_002155	0.780981	1.58187	0.373664	1.14463	1.81352	1.59224	33	78	18	64	93	101	XLOC_021922	lncRNA	chr18	18252833	18254404	+	3	1261
LNC_002158	1.38704	0	0.404977	0.5251	0.380213	0.732359	12	0	4	7	4	10	XLOC_021951	lncRNA	chr18	18998665	18999163	+	3	260
LNC_005728	1.90393	1.70494	1.67629	1.9356	1.97843	1.3193	53	57	54	72	68	56	XLOC_056424	lncRNA	ptg001819l	15	857	-	1	843
LNC_005724	0.862288	1.34166	0.489425	0.344061	0.718948	0.290835	19	34	13	10	19	10	XLOC_056409	lncRNA	ptg001819l	40598	41246	+	1	649
LNC_005725	0.799124	0.547584	0.366963	1.06837	1.5133	0.710574	29	24	15	51	66	39	XLOC_056410	lncRNA	ptg001819l	48796	49871	+	1	1076
LNC_005726	1.36069	0.903117	0.439703	0.384023	1.80806	0.777283	24	19	9	10	40	21	XLOC_056414	lncRNA	ptg001819l	217707	218244	+	1	538
LNC_005720	101.312	115.524	19.0758	52.6005	50.88	70.1843	963	1308	211	671	598	1021	XLOC_056373	lncRNA	ptg001802l	801	1090	+	1	290
LNC_005721	8.41702	9.00554	2.7043	3.79601	2.78124	3.22247	128	163	48	77	52	75	XLOC_056389	lncRNA	ptg001806l	3303	3763	-	1	461
LNC_005722	4.64179	5.89211	5.44516	5.43219	6.13239	2.51049	121	183	165	190	198	100	XLOC_056396	lncRNA	ptg001807l	426	1219	+	1	794
LNC_005723	0.832696	1.51786	1.54022	5.18658	5.99599	1.75364	20	43	43	165	175	64	XLOC_056403	lncRNA	ptg001807l	414	1134	-	1	721
LNC_000352	1.26962	0.554531	0.358024	1.27393	1.96609	1.90995	25	13	8	33	47	56	XLOC_003839	lncRNA	chr1	40286020	40288836	-	4	583
LNC_001715	7.16106	7.98492	4.81888	4.20297	3.31193	6.69328	253	336	198	199	145	362	XLOC_017843	lncRNA	chr16	529320	530884	-	2	1077
LNC_001714	1.20525	1.12763	0.448442	1.11877	0	0.221709	16	18	7	20	0	5	XLOC_017829	lncRNA	chr16	57454	58306	-	3	393
LNC_001717	0.283977	1.28524	1.22435	1.11091	1.26251	2.3645	5	22	20	21	22	51	XLOC_017863	lncRNA	chr16	1056992	1057421	-	1	430
LNC_001716	1.73784	1.11342	1.57712	0.528564	0.851979	1.89122	44	34	47	18	27	73	XLOC_017849	lncRNA	chr16	597533	600108	-	7	768
LNC_001711	2.2413	1.63789	1.91484	1.15709	1.20682	1.47888	58	50	57	40	39	58	XLOC_017804	lncRNA	chr16	26504978	26508698	+	3	779
LNC_001710	0	1.04445	0	0	0	0	0	25	0	0	0	0	XLOC_017801	lncRNA	chr16	26399382	26400400	+	2	593
LNC_001713	1.1047	0.996748	1.24056	0.078053	0.388684	0.425861	28	30	36	3	13	17	XLOC_017829	lncRNA	chr16	57403	58280	-	2	763
LNC_001712	2.21637	1.37056	0.678907	0.0527	0.272807	0	45	33	16	2	7	0	XLOC_017810	lncRNA	chr16	26866718	26868146	+	3	611
LNC_001719	3.47319	3.0142	3.15943	2.19279	2.16861	1.7972	197	204	208	167	152	157	XLOC_017870	lncRNA	chr16	1193388	1195118	-	1	1731
LNC_001718	1.19841	1.30493	1.265	0.747855	0.841978	1.22342	71	91	86	59	61	110	XLOC_017869	lncRNA	chr16	1170243	1172027	-	1	1785
LNC_002091	4.7629	5.58075	4.72789	1.46911	2.1537	1.49288	203	284	234	84	114	98	XLOC_021405	lncRNA	chr18	6545723	6547022	+	1	1300
LNC_000448	1.2282	0.800082	0.83731	2.10999	1.26637	2.38429	29	23	23	67	37	86	XLOC_005034	lncRNA	chr10	17831019	17832455	+	4	717
LNC_000442	2.05892	1.46771	1.22866	0.770676	0.612022	1.01391	52	45	36	27	20	40	XLOC_004977	lncRNA	chr10	16510553	16511323	+	1	771
LNC_000443	1.37692	0.307672	0.822609	0.196926	0.085812	0.276694	26	7	18	5	2	8	XLOC_004980	lncRNA	chr10	16575930	16579305	+	6	576
LNC_000440	2.13373	2.89653	3.35649	7.46793	6.69189	11.9024	38	62	70	178	147	324	XLOC_004967	lncRNA	chr10	16339117	16339658	+	1	542
LNC_000441	1.19109	0.805342	0.46	1.75061	1.74735	1.43194	30	24	14	59	54	55	XLOC_004975	lncRNA	chr10	16478089	16481261	+	7	763
LNC_000446	1.23248	0.792283	0.861863	0.984796	0.839074	0.93365	66	50	53	70	55	76	XLOC_005006	lncRNA	chr10	17185238	17186847	+	1	1610
LNC_000447	0.219096	0.420213	0.381579	0.994408	1.3491	0.855465	12	27	24	72	90	71	XLOC_005033	lncRNA	chr10	17827126	17829798	+	6	1646
LNC_000444	24.0037	29.3534	30.1777	37.6673	30.571	42.3037	510	743	743	1073	802	1375	XLOC_004998	lncRNA	chr10	17053700	17055178	+	3	648
LNC_000445	1.63282	0.95334	1.56917	0.399861	0.227777	0.306276	35	25	39	12	6	10	XLOC_005005	lncRNA	chr10	17173918	17175607	+	3	651
LNC_002963	0.391633	0.805402	1.284	1.04121	0.648486	1.00056	12	28	42	40	23	44	XLOC_030361	lncRNA	chr20	9419154	9420012	-	1	859
LNC_002962	0	0	0	0	2.65141	1.13868	0	0	0	0	71	38	XLOC_030344	lncRNA	chr20	8829865	8830985	-	2	653
LNC_002961	3.71798	6.58257	3.52835	6.58196	6.4667	10.1384	98	207	108	233	211	409	XLOC_030344	lncRNA	chr20	8829773	8831363	-	3	804
LNC_002960	1.04148	2.84204	1.33803	6.6287	7.53735	10.5937	27	86	40	226	237	412	XLOC_030333	lncRNA	chr20	8447463	8449423	-	3	775
LNC_002967	0.950844	1.36317	1.03386	0	0.511377	0.540893	19	33	24	0	13	17	XLOC_030384	lncRNA	chr20	10008568	10010577	-	3	607
LNC_002966	1.9441	2.14447	0.586564	0.751654	0.385937	0.524155	31	40	11	16	8	13	XLOC_030371	lncRNA	chr20	9685644	9687729	-	3	476
LNC_002965	10.9411	16.124	9.64479	12.5704	13.1783	10.8681	1114	1957	1139	1717	1658	1695	XLOC_030366	lncRNA	chr20	9616361	9621140	-	2	3108
LNC_002964	4.63598	7.02542	5.233	5.07671	4.20243	5.07334	465	839	608	682	520	778	XLOC_030366	lncRNA	chr20	9616361	9621140	-	3	3056
LNC_002969	6.53025	5.21765	6.84618	1.70762	0.130391	2.59383	341	325	415	120	9	208	XLOC_030391	lncRNA	chr20	10126533	10128126	-	1	1594
LNC_002968	1.23449	3.12407	2.7643	1.05175	1.43773	0.797104	56	169	145	64	81	56	XLOC_030391	lncRNA	chr20	10126533	10128126	-	2	1378
LNC_004596	0	0	0.041002	1.25078	0.500436	1.41278	0	0	3	71	26	91	XLOC_046643	lncRNA	chr7	1115782	1117065	+	1	1284
LNC_004037	0.792682	0.96592	0.175991	2.17388	1.57348	2.92888	22	32	6	81	54	125	XLOC_041127	lncRNA	chr5	639993	642267	-	5	847
LNC_004036	0.768233	1.0356	1.76552	0.112688	0.23537	0.847362	15	25	40	3	6	26	XLOC_041111	lncRNA	chr5	421935	422529	-	1	595
LNC_004035	0.578741	1.4466	0.649499	0.034529	0.037377	0.151178	25	75	33	3	2	10	XLOC_041052	lncRNA	chr5	45147110	45151460	+	5	1318
LNC_004034	0.598715	0.447841	0.405031	1.21047	1.4001	1.55373	33	30	26	89	95	130	XLOC_041013	lncRNA	chr5	44348845	44354164	+	11	1668
LNC_004033	1.07189	1.68081	1.4773	0.154199	0.203286	0.58737	26	48	41	5	6	22	XLOC_041012	lncRNA	chr5	44334694	44336763	+	4	727
LNC_004032	1.76546	1.58584	0.788609	1.19631	0.783858	1.06615	42	45	22	38	23	39	XLOC_041003	lncRNA	chr5	44168880	44171760	+	7	721
LNC_004030	7.29213	6.34142	7.52125	3.53349	4.50866	3.92572	253	262	303	165	193	209	XLOC_040992	lncRNA	chr5	43898811	43900527	+	5	1057
LNC_004039	0.060751	0.07647	0.052385	2.11166	1.34791	1.35576	4	6	4	187	110	137	XLOC_041163	lncRNA	chr5	1249220	1251229	-	1	2010
LNC_004038	0.859529	1.63639	0.764744	0.516153	0.65616	0.463494	49	110	50	39	46	40	XLOC_041161	lncRNA	chr5	1229936	1231654	-	1	1719
LNC_003711	0.221419	0	0.263779	0.116372	0.04592	0.061892	4	0	6	3	1	2	XLOC_037851	lncRNA	chr4	10933537	10941419	-	2	505
LNC_003710	0.507606	0.884887	1.64744	0.246852	0.586662	0.324458	10	21	38	7	15	10	XLOC_037848	lncRNA	chr4	10812617	10813751	-	3	601
LNC_003564	1.32325	1.24665	1.73378	0.254056	0.289014	0.235846	34	39	52	9	10	10	XLOC_036307	lncRNA	chr4	18130276	18132452	+	3	781
LNC_003565	1.38816	0.111815	0.148623	0	0.483006	0.129893	14	2	2	0	6	3	XLOC_036308	lncRNA	chr4	18135524	18135830	+	1	307
LNC_003566	6.78792	5.75167	6.25051	19.1862	19.3425	20.1008	318	322	340	1206	1120	1442	XLOC_036319	lncRNA	chr4	18397199	18398878	+	2	1430
LNC_003567	1.3113	1.31246	0.724201	1.15039	1.31934	1.29934	59	70	38	70	73	89	XLOC_036328	lncRNA	chr4	18526137	18529551	+	5	1365
LNC_003560	2.24779	2.33747	3.65035	0.305427	0.442674	0.713685	33	41	62	7	9	17	XLOC_036271	lncRNA	chr4	17352299	17353824	+	2	447
LNC_003561	3.62471	2.91833	2.17829	2.52638	1.95975	4.31895	96	92	67	90	64	175	XLOC_036273	lncRNA	chr4	17418429	17420068	+	2	807
LNC_003562	1.45327	1.19146	0.731336	0.960472	1.52644	1.18752	33	32	19	29	43	41	XLOC_036293	lncRNA	chr4	17893154	17893833	+	1	680
LNC_003568	2.70687	3.90352	1.45838	1.53444	1.77041	1.99329	91	155	57	69	73	102	XLOC_036347	lncRNA	chr4	18930682	18933270	+	3	1015
LNC_003569	0.854276	1.24574	0.775827	0.992651	1.10081	1.4854	56	97	59	87	89	148	XLOC_036354	lncRNA	chr4	19091763	19095903	+	9	1979
LNC_002519	1.14677	0.92631	1.62061	0.680157	0.38002	0.827884	18	17	29	14	8	20	XLOC_025667	lncRNA	chr2	8685658	8687107	+	3	460
LNC_005167	3.73664	19.3645	3.0504	4.28775	27.0325	22.7679	383	2361	362	589	3416	3567	XLOC_051941	lncRNA	ptg000075l	5839	20977	-	2	3123
LNC_005381	0.181172	0	1.17167	1.62049	2.05337	0.354989	3	0	16	24	28	6	XLOC_053772	lncRNA	ptg000784l	17240	17576	+	1	337
LNC_004447	0.216904	0.136626	0.140392	1.39398	0.830824	1.23861	8	6	6	69	38	70	XLOC_045334	lncRNA	chr6	12593980	12595104	-	1	1125
LNC_002517	1.35879	0.150512	0.076815	0.06752	0.220004	0.235476	16	2	1	2	4	4	XLOC_025626	lncRNA	chr2	7625480	7625816	+	1	337
LNC_005109	1.2381	1.4918	0.845828	1.24705	1.62065	0.946963	34	49	27	46	55	40	XLOC_051469	lncRNA	chr9	12943186	12944023	-	1	838
LNC_005104	0.196635	0.992493	0.177582	0.486943	1.08172	1.64432	5	25	5	14	28	52	XLOC_051427	lncRNA	chr9	11787404	11788268	-	2	621
LNC_005105	1.63171	1.16456	0.528492	1.35699	0.936432	0.775817	31	26	12	34	22	23	XLOC_051433	lncRNA	chr9	11869989	11870756	-	2	569
LNC_005106	1.79143	0.344588	1.08421	0.544583	0.401747	0.37799	20	5	14	9	6	7	XLOC_051450	lncRNA	chr9	12420126	12420464	-	1	339
LNC_005107	1.54749	1.45213	0.926221	0.337944	0.795991	0.463609	19	21	13	6	12	9	XLOC_051466	lncRNA	chr9	12856008	12856367	-	1	360
LNC_005101	0	0.061949	0	1.11013	1.10253	2.46877	0	3	0	50	46	125	XLOC_051388	lncRNA	chr9	10795400	10796408	-	1	1009
LNC_005102	1.30863	0.270368	0.671862	0.946897	0.878569	0.772116	33	8	20	32	27	30	XLOC_051408	lncRNA	chr9	11271044	11273437	-	5	758
LNC_005103	0.519873	0.651657	0.538598	1.40727	1.91293	1.70539	33	49	40	119	148	164	XLOC_051416	lncRNA	chr9	11541106	11545672	-	7	1910
LNC_004445	0.48295	0.567969	0.595079	0.429623	1.31098	0.085819	12	16	16	14	37	3	XLOC_045325	lncRNA	chr6	12307125	12308374	-	3	697
LNC_005652	0.579663	1.471	0.010945	0.435218	0.585733	0.606531	10	28	1	10	12	15	XLOC_055749	lncRNA	ptg001528l	12561	13041	+	1	481
LNC_000059	1.44792	1.33536	1.05617	0.886694	0.711885	0.697047	83	91	70	68	51	61	XLOC_000684	lncRNA	chr1	17580275	17583262	+	7	1738
LNC_000058	0.401338	0.316264	0.086662	0.542733	1.4831	0.672387	16	16	4	29	73	41	XLOC_000676	lncRNA	chr1	17380867	17382081	+	1	1215
LNC_000054	1.62056	1.3639	0.715201	1.00577	0.922895	1.38292	50	51	26	42	36	66	XLOC_000615	lncRNA	chr1	15858115	15860239	+	4	941
LNC_000057	0.481443	1.44803	0	0.85164	0.600787	1.10152	8	28	0	19	13	28	XLOC_000672	lncRNA	chr1	17306864	17308214	+	2	495
LNC_000056	1.60232	2.04313	1.01177	1.02962	0.834907	1.16328	72	109	53	62	47	80	XLOC_000643	lncRNA	chr1	16440707	16443711	+	5	1364
LNC_000051	1.55737	1.28265	1.24921	2.2028	0.696158	2.26414	37	36	35	70	21	82	XLOC_000593	lncRNA	chr1	15437734	15438452	+	1	719
LNC_000050	0	0.406289	1.75043	0.36233	0.078706	0.244258	0	5	21	5	1	4	XLOC_000589	lncRNA	chr1	15379432	15379745	+	1	314
LNC_000053	0.847989	0.822174	1.17841	0.559232	1.33092	0.579897	30	35	49	27	59	32	XLOC_000614	lncRNA	chr1	15854567	15857616	+	10	1077
LNC_000052	1.42402	0.149373	0.531074	0.066339	0	0.348005	17	3	7	2	0	6	XLOC_000613	lncRNA	chr1	15832382	15833149	+	2	343
LNC_001908	2.64293	1.98278	2.70714	1.58828	1.15992	1.57573	89	80	106	72	49	81	XLOC_019755	lncRNA	chr17	21947583	21949251	+	2	1023
LNC_001909	2.04053	1.44243	0.183439	0.709851	1.014	0.68344	39	33	4	18	24	20	XLOC_019771	lncRNA	chr17	22481097	22481670	+	1	574
LNC_001900	0.201963	0.129934	0	0.891646	1.25728	0.933511	3	2	0	16	20	19	XLOC_019635	lncRNA	chr17	18773047	18773439	+	1	393
LNC_001901	0.656878	0.794233	1.38849	0.099352	0.336036	0.015191	10	15	25	2	7	1	XLOC_019655	lncRNA	chr17	19251001	19251455	+	1	455
LNC_001902	26.5246	28.4119	19.3371	18.5606	16.1402	31.6216	606	774	513	569	456	1106	XLOC_019701	lncRNA	chr17	20456083	20457529	+	3	697
LNC_001903	0.856912	1.61764	0.554179	0.529383	0.48098	1.31064	16	36	13	14	12	38	XLOC_019710	lncRNA	chr17	20608362	20608931	+	1	570
LNC_001904	5.48403	3.79135	3.8886	2.90066	2.40147	4.18005	151	125	124	107	82	176	XLOC_019711	lncRNA	chr17	20627249	20628417	+	2	839
LNC_001905	1.90509	2.34713	1.55156	1.15649	2.23882	1.57655	104	152	98	85	150	131	XLOC_019728	lncRNA	chr17	21203152	21207270	+	6	1653
LNC_001906	1.15742	0.700647	0.960752	0.350436	0.350128	0.425575	15	11	14	6	6	9	XLOC_019728	lncRNA	chr17	21205267	21207285	+	3	382
LNC_001907	22.8672	28.8912	21.7528	12.0094	16.8519	29.4137	496	747	548	350	452	977	XLOC_019730	lncRNA	chr17	21299250	21302068	+	3	662
LNC_002391	0.642815	2.10536	4.80243	4.90328	2.33475	5.16539	7	27	60	71	31	85	XLOC_024434	lncRNA	chr19	1660502	1660829	-	1	328
LNC_002343	1.26557	1.83908	0.778406	1.18006	0.758199	1.34711	51	89	37	64	38	83	XLOC_023944	lncRNA	chr19	12111953	12115927	+	6	1227
LNC_002342	1.15113	1.28893	1.41496	0.887276	0.414488	0.461471	18	25	26	19	8	12	XLOC_023940	lncRNA	chr19	11970131	11970607	+	1	477
LNC_002341	2.39139	1.65899	2.09713	10.5809	12.2214	10.0295	231	191	235	1371	1458	1483	XLOC_023937	lncRNA	chr19	11919030	11921977	+	1	2948
LNC_002340	3.72958	3.12658	1.69023	1.63502	1.66245	3.18468	80	80	42	47	44	105	XLOC_023925	lncRNA	chr19	11668461	11669114	+	1	654
LNC_002347	0.362769	0.465658	0.628608	0.585217	1.56071	0.731162	10	15	20	22	52	31	XLOC_023974	lncRNA	chr19	12689209	12690031	+	1	823
LNC_002346	1.19248	1.40042	0.984663	0.462197	0.077231	0.123993	25	35	24	13	2	4	XLOC_023957	lncRNA	chr19	12431436	12432075	+	1	640
LNC_002345	1.90169	2.39622	2.5427	0.621328	0.328969	0.465676	38	57	58	17	8	15	XLOC_023955	lncRNA	chr19	12360531	12362728	+	7	600
LNC_002344	1.41051	1.18328	0.239805	0.334304	0.813064	0.060665	22	22	5	7	16	2	XLOC_023954	lncRNA	chr19	12358504	12360334	+	7	476
LNC_002349	0.668555	2.7203	1.1398	0.416996	0	0.372658	29	137	56	24	0	25	XLOC_023992	lncRNA	chr19	13078382	13081008	+	7	1288
LNC_002348	0.534723	0.798987	0.092525	0.129778	0.278845	1.33391	10	18	3	4	7	39	XLOC_023980	lncRNA	chr19	12856274	12858398	+	4	569
LNC_000076	1.29575	0.398493	0.872481	0.549189	0.44487	0.614495	33	13	26	19	14	24	XLOC_000838	lncRNA	chr1	21104398	21105174	+	1	777
LNC_000072	1.14681	0.896159	0.300176	1.54677	1.445	1.46396	34	32	11	61	53	66	XLOC_000788	lncRNA	chr1	20197370	20199219	+	4	893
LNC_000070	1.12159	1.01031	1.32322	0.877923	0.641911	0.603286	47	51	64	50	33	39	XLOC_000786	lncRNA	chr1	20146611	20149438	+	4	1270
LNC_000079	1.29315	0.489909	0.376599	1.32761	0.820788	2.23399	12	6	4	16	10	31	XLOC_000882	lncRNA	chr1	22141779	22142052	+	1	274
LNC_004868	1.44215	1.6045	1.43486	1.27302	0.881107	0.881382	94	125	109	112	71	88	XLOC_049162	lncRNA	chr8	20437963	20441712	+	7	1985
LNC_003962	0.628263	0.529755	0.207269	1.40442	1.48309	0.936431	33	33	13	97	94	74	XLOC_040325	lncRNA	chr5	26810429	26814345	+	7	1560
LNC_004863	2.83573	3.45608	2.03677	0.654103	0.437048	0.352601	42	61	35	13	8	8	XLOC_049121	lncRNA	chr8	19050313	19050764	+	1	452
LNC_001679	1.37917	1.0249	0.487437	0.436571	0.797576	0.741056	25	23	11	11	18	21	XLOC_017596	lncRNA	chr16	21080169	21083074	+	7	553
LNC_003963	1.25239	1.4209	0.892914	0.551183	0	0.720049	22	29	18	13	0	19	XLOC_040332	lncRNA	chr5	27022107	27022628	+	1	522
LNC_003967	1.06233	1.05522	1.52663	1.01431	1.11261	1.28764	23	27	38	30	30	43	XLOC_040382	lncRNA	chr5	28712485	28713139	+	1	655
LNC_003698	0.33379	0	0	0.998523	2.30843	2.13189	4	0	0	16	34	39	XLOC_037711	lncRNA	chr4	7365862	7366225	-	1	364
LNC_003696	1.43801	1.57291	1.52967	0.7154	0.862517	0.975806	94	122	115	63	69	97	XLOC_037696	lncRNA	chr4	7063006	7064981	-	1	1976
LNC_003694	0.420852	1.26479	0.581717	1.18243	0.381386	0.717953	9	32	15	34	11	24	XLOC_037677	lncRNA	chr4	6756444	6757894	-	5	648
LNC_003695	1.30105	1.83469	0.980936	0.571567	0.315984	0.021093	12	21	11	8	4	1	XLOC_037695	lncRNA	chr4	7028802	7029081	-	1	280
LNC_003692	1.51062	0.530987	0	0	0.227066	0.130225	20	9	0	0	4	3	XLOC_037635	lncRNA	chr4	5909674	5910200	-	2	394
LNC_003693	0.946463	0.501437	0.712102	1.5224	1.44068	1.23634	20	13	18	43	38	40	XLOC_037659	lncRNA	chr4	6392327	6394609	-	3	641
LNC_003690	0.376507	1.27818	0.634385	0.986641	0.570792	0.775518	11	43	21	38	20	34	XLOC_037621	lncRNA	chr4	5405385	5407024	-	2	857
LNC_005229	345.383	666.519	175.404	264.93	176.968	303.406	5092	11709	2999	5240	3223	6848	XLOC_052399	lncRNA	ptg000272l	31470	35759	-	4	450
LNC_005225	1591.42	3168.77	1151.04	1471.61	907.238	1275.8	48117	114172	40360	59694	33884	59060	XLOC_052395	lncRNA	ptg000272l	30987	35749	+	4	923
LNC_005221	7.81941	7.93536	0.49817	6.53374	9.65057	7.37344	122	148	9	137	186	176	XLOC_052380	lncRNA	ptg000269l	34233	34707	+	1	475
LNC_005220	2.25268	2.72031	2.17316	2.54063	2.78822	2.41604	69	99	77	104	105	112	XLOC_052371	lncRNA	ptg000269l	4240	5163	+	1	924
LNC_005222	4.97416	6.52178	6.47796	5.9714	6.71351	6.06681	121	188	182	194	201	225	XLOC_052381	lncRNA	ptg000269l	35672	36408	+	1	737
LNC_005597	9.4494	12.8397	10.335	7.65225	3.82036	5.43444	110	177	139	119	55	97	XLOC_055349	lncRNA	ptg001371l	37598	37950	-	1	353
LNC_005596	4.58533	6.45873	1.78253	3.10987	4.24447	2.01535	106	178	48	97	122	72	XLOC_055346	lncRNA	ptg001371l	36819	37523	+	1	705
LNC_005594	0	0.138099	0	0.718816	1.59785	0.429942	0	2	0	12	24	8	XLOC_055281	lncRNA	ptg001352l	26372	26742	-	1	371
LNC_005593	1.86154	1.47415	0.849224	0.583444	1.08533	0.881202	27	25	14	11	19	19	XLOC_055279	lncRNA	ptg001352l	29948	30376	+	1	429
LNC_005592	28.2083	20.5888	5.6711	12.333	12.5788	17.7575	439	382	103	258	242	424	XLOC_055278	lncRNA	ptg001352l	26788	27262	+	1	475
LNC_005591	2.19286	1.12098	0.420122	0.596821	0.90911	1.04157	39	24	9	14	20	28	XLOC_055265	lncRNA	ptg001347l	28553	29085	-	1	533
LNC_005590	0.588404	1.26911	1.14189	4.50981	4.46245	1.9977	14	36	32	144	132	73	XLOC_055258	lncRNA	ptg001344l	22222	22947	-	1	726
LNC_005598	0.357976	0.816007	1.23555	0.316063	0	0.095172	5	14	20	6	0	2	XLOC_055352	lncRNA	ptg001378l	45970	46388	+	1	419
LNC_004172	3.13625	2.27176	2.07934	2.84987	3.07712	3.29473	243	210	187	296	294	390	XLOC_042372	lncRNA	chr5	31145328	31150003	-	10	2357
LNC_004173	0.6921	0.708491	1.36	0.878444	0.479931	0.94554	20	24	44	33	17	41	XLOC_042380	lncRNA	chr5	31273916	31277041	-	5	851
LNC_004170	2.69178	0.706787	2.01527	1.97848	0.389656	0.594364	159	50	138	157	29	54	XLOC_042353	lncRNA	chr5	30704628	30710356	-	5	1802
LNC_004171	0.973139	2.12613	0.877766	0.056263	2.75005	2.09302	49	127	51	4	170	160	XLOC_042353	lncRNA	chr5	30704669	30709910	-	7	1522
LNC_004176	3.63316	2.71348	2.35683	3.66803	3.71891	5.04897	134	119	101	181	169	284	XLOC_042411	lncRNA	chr5	31970265	31973009	-	4	1121
LNC_004177	1.27614	1.67182	1.52599	2.8585	3.34122	2.53235	42	66	59	126	136	128	XLOC_042419	lncRNA	chr5	32231987	32234841	-	4	1002
LNC_004174	0.890899	1.42864	0.771354	0.162129	0.411246	0.414182	34	64	34	9	19	24	XLOC_042382	lncRNA	chr5	31390266	31391960	-	2	1139
LNC_004175	1.64146	0.933714	1.12534	1.22214	0.790251	1.17939	60	41	48	60	36	66	XLOC_042392	lncRNA	chr5	31586585	31587699	-	1	1115
LNC_004178	1.80443	1.49506	0.853529	1.62015	2.01457	1.98471	47	46	26	56	64	79	XLOC_042430	lncRNA	chr5	32503845	32505357	-	4	785
LNC_003335	0.546907	1.40089	0.525867	0	0	0.363599	6	16	6	0	0	6	XLOC_033820	lncRNA	chr3	39576058	39576488	+	2	291
LNC_003334	1.86821	2.00269	0.887497	11.5719	9.0732	11.9855	62	80	35	516	372	609	XLOC_033819	lncRNA	chr3	39560387	39564534	+	5	1013
LNC_003336	2.78045	2.44334	2.25185	4.17965	5.38708	2.46709	79	83	74	159	189	107	XLOC_033836	lncRNA	chr3	39778504	39780354	+	3	864
LNC_003331	3.96726	2.58973	73.1395	44.5011	34.9893	50.3901	77	60	1634	1150	833	1487	XLOC_033807	lncRNA	chr3	39289491	39290909	+	2	588
LNC_003330	1.02364	0.575672	0.31282	0.752863	1.59902	1.36921	51	34	18	51	98	104	XLOC_033799	lncRNA	chr3	39150607	39152280	+	2	1513
LNC_003333	1.13318	1.34754	0.945013	2.79805	2.54738	2.92424	46	64	44	150	126	178	XLOC_033813	lncRNA	chr3	39390730	39394363	+	12	1213
LNC_003332	51.5439	52.1877	5.07193	2.85331	1.86026	2.91644	1078	1300	123	81	49	94	XLOC_033807	lncRNA	chr3	39289491	39290914	+	3	638
LNC_003339	0.104206	0.290947	0.271075	2.64385	3.26885	1.2002	2	7	6	68	77	36	XLOC_033871	lncRNA	chr3	440287	441456	-	3	582
LNC_003338	0.880556	0.682646	2.43916	0.482883	0.482809	1.1544	21	19	66	15	14	41	XLOC_033867	lncRNA	chr3	349535	351604	-	2	704
LNC_000679	1230.42	1290.29	1169.9	145.919	116.116	168.692	38976	48706	42977	6202	4544	8182	XLOC_007287	lncRNA	chr11	3107423	3109444	-	3	967
LNC_000678	6.76166	6.3344	3.06038	8.75252	6.56628	9.81659	169	189	89	294	203	376	XLOC_007270	lncRNA	chr11	2665428	2667861	-	4	763
LNC_000675	0.44811	0.60385	0.818326	0.282618	1.44927	0.325358	9	13	17	7	32	9	XLOC_007221	lncRNA	chr11	1642254	1642798	-	1	545
LNC_000674	1.32838	1.05008	1.43087	0.809376	0.3838	0.518713	67	63	83	54	24	40	XLOC_007218	lncRNA	chr11	1613251	1614767	-	1	1517
LNC_000677	2.67691	1.53683	1.00934	0.168759	0.122194	0.541389	71	49	32	7	4	22	XLOC_007252	lncRNA	chr11	2294390	2295198	-	1	809
LNC_000676	2.49549	1.83081	1.3729	1.33894	2.01944	1.27006	50	44	32	36	50	39	XLOC_007229	lncRNA	chr11	1803734	1804635	-	2	611
LNC_000671	2.28907	2.24869	0.873024	1.25245	0.996871	1.50372	39	46	18	29	21	39	XLOC_007206	lncRNA	chr11	1253888	1256182	-	4	515
LNC_000670	1.42462	0.737873	0.983737	1.54239	1.45987	1.39554	29	18	23	42	37	44	XLOC_007198	lncRNA	chr11	30537280	30539019	+	6	615
LNC_000673	2.33675	4.21945	2.10715	6.15356	7.86664	5.4571	22	46	23	75	88	76	XLOC_007210	lncRNA	chr11	1419337	1419612	-	1	276
LNC_000672	0.364492	1.02898	1.11809	1.21433	0.927113	0.883788	8	25	26	32	23	27	XLOC_007207	lncRNA	chr11	1371959	1372556	-	1	598
LNC_003000	0.316513	0.44388	0.467531	0.894683	1.64323	0.996024	14	23	24	52	88	67	XLOC_030673	lncRNA	chr21	3323447	3324768	+	1	1322
LNC_004958	0.774336	1.23869	1.41056	0.821634	0.946215	1.27999	13	25	27	19	20	33	XLOC_049950	lncRNA	chr8	17384138	17384639	-	1	502
LNC_004959	0.811343	0.885915	1.2593	0.976885	0.323847	0.700709	14	19	26	23	7	19	XLOC_049965	lncRNA	chr8	17752004	17752719	-	2	523
LNC_004954	2.10362	1.83653	2.05988	0.37506	0.635602	0.440971	110	114	125	27	41	36	XLOC_049916	lncRNA	chr8	16466773	16471752	-	12	1589
LNC_004955	1.11827	1.37497	1.33998	0.951338	2.0438	1.70609	25	36	34	28	56	58	XLOC_049917	lncRNA	chr8	16486981	16487647	-	1	667
LNC_004956	0.038064	0.0477	0.016411	1.40176	1.32783	1.31429	2	3	1	99	87	106	XLOC_049922	lncRNA	chr8	16607917	16609520	-	1	1604
LNC_004957	0.635675	1.05211	0.498092	0.807602	1.23154	0.84993	22	44	20	38	53	45	XLOC_049934	lncRNA	chr8	17034620	17037697	-	4	1053
LNC_004950	0.278155	1.28379	0.633203	0.207329	1.1702	0.611329	5	22	11	5	21	14	XLOC_049883	lncRNA	chr8	15692587	15693025	-	1	439
LNC_004951	2.583	1.77931	1.63165	1.49617	2.12845	1.61415	113	93	83	88	115	108	XLOC_049889	lncRNA	chr8	15825542	15828451	-	7	1332
LNC_004952	0.571147	1.13705	1.83077	0.085257	0.278418	0.224621	10	24	38	2	6	6	XLOC_049891	lncRNA	chr8	15856282	15856813	-	1	532
LNC_004953	0.516695	1.25496	0.49495	0.523755	0.682829	1.42635	14	41	16	19	23	59	XLOC_049893	lncRNA	chr8	15908200	15909763	-	2	824
LNC_003007	0.37512	0.420496	0.325875	0.469484	1.47501	0.959173	9	12	9	16	44	35	XLOC_030732	lncRNA	chr21	4912174	4913597	+	4	727
LNC_001209	0.826414	0.998216	1.26441	1.0917	1.34978	0.941326	13	19	23	23	27	23	XLOC_012760	lncRNA	chr14	742830	743307	+	1	478
LNC_001208	3.98634	3.44043	2.8525	7.49496	7.49336	10.0624	204	210	169	514	473	787	XLOC_012748	lncRNA	chr14	361572	364338	+	7	1558
LNC_001203	1.14219	0.788297	0.785087	2.43139	2.34825	1.69991	22	18	17	61	55	49	XLOC_012710	lncRNA	chr13	22877672	22879446	-	3	570
LNC_001202	2.19131	1.4649	1.24658	0.285083	0.313184	0.668343	34	27	22	6	6	16	XLOC_012690	lncRNA	chr13	22426229	22426817	-	2	464
LNC_001201	1.27774	1.31718	1.30015	0.635564	0.802017	0.674787	84	103	99	56	65	68	XLOC_012689	lncRNA	chr13	22421532	22425450	-	5	1987
LNC_001200	0.945388	0.393792	0.39928	0.27834	1.35989	0.883313	11	6	5	4	18	15	XLOC_012660	lncRNA	chr13	21629696	21630022	-	1	327
LNC_001207	0.735813	0.791971	0.355039	1.08512	1.37947	2.09369	11	14	6	22	25	47	XLOC_012742	lncRNA	chr13	23860028	23860468	-	1	441
LNC_001206	0.155356	1.27044	0.26703	0.480948	0.872366	1.25145	3	20	4	9	14	25	XLOC_012734	lncRNA	chr13	23758107	23758499	-	1	393
LNC_001204	0.844537	1.08485	1.00183	2.54863	3.73149	1.36116	64	98	88	259	349	158	XLOC_012722	lncRNA	chr13	23456973	23459283	-	1	2311
LNC_003128	2.02786	1.5735	1.37029	0.924925	1.61553	0.933923	60	56	47	37	59	43	XLOC_031889	lncRNA	chr22	18154416	18155317	-	1	902
LNC_003949	1.09253	0.522268	0.449518	1.16329	1.32089	0.775159	32	18	15	45	47	35	XLOC_040222	lncRNA	chr5	24012867	24013744	+	1	878
LNC_003946	0.232625	0.30873	0.184748	1.11913	2.45786	0.296391	7	11	6	42	85	13	XLOC_040195	lncRNA	chr5	23273917	23274769	+	1	853
LNC_003944	1.94854	1.72374	1.22623	1.33692	1.09286	2.01208	72	76	52	66	50	113	XLOC_040186	lncRNA	chr5	22987556	22990389	+	8	1116
LNC_003945	0.252318	0.395393	1.26683	0.270034	0.027431	0	8	15	46	12	2	0	XLOC_040194	lncRNA	chr5	23217133	23218087	+	1	955
LNC_003942	0.401727	1.33378	0.46887	0.130291	0.99765	0.292351	5	17	6	2	14	5	XLOC_040155	lncRNA	chr5	22229894	22230219	+	1	326
LNC_003943	1.24284	1.92099	0.980984	0.807963	1.43897	1.51306	50	92	46	44	71	93	XLOC_040178	lncRNA	chr5	22778751	22782903	+	4	1217
LNC_003940	0.966953	1.14895	0.601046	1.44779	1.39091	1.42931	39	55	28	79	69	88	XLOC_040147	lncRNA	chr5	21935879	21937104	+	1	1226
LNC_003941	0.282895	0.376857	0.124767	11.4033	9.26919	8.8393	14	23	8	755	565	668	XLOC_040151	lncRNA	chr5	22035900	22037404	+	1	1505
LNC_003121	7.82903	8.04235	7.6727	3.4178	5.55564	8.25646	489	599	556	287	429	789	XLOC_031821	lncRNA	chr22	12449520	12452151	-	2	1905
LNC_005487	7.26613	13.9654	7.27246	10.7326	13.3097	11.1894	75	171	87	148	169	176	XLOC_054549	lncRNA	ptg001078l	18	330	-	1	313
LNC_003272	0.678757	1.28562	0.360028	0.390456	0.374005	0.278833	17	37	11	13	12	11	XLOC_033239	lncRNA	chr3	26628484	26629220	+	1	737
LNC_003273	1.31198	1.03543	1.04432	15.2228	16.5095	16.0886	169	159	156	2630	2626	3172	XLOC_033283	lncRNA	chr3	27992676	27996686	+	2	3930
LNC_003274	0	0.132209	1.35959	0	0	0	0	6	60	0	0	0	XLOC_033289	lncRNA	chr3	28271144	28272303	+	1	1160
LNC_003278	1.85462	1.2441	0.857951	1.23279	1.10898	1.01262	35	28	19	32	26	30	XLOC_033316	lncRNA	chr3	28921955	28922530	+	1	576
LNC_003279	0.858622	1.126	2.19303	0.888197	1.22885	1.91372	35	55	103	49	62	119	XLOC_033327	lncRNA	chr3	29266089	29269622	+	2	1232
LNC_005462	23.8198	19.0257	2.26856	12.3461	12.6122	12.3122	917	872	102	637	600	725	XLOC_054397	lncRNA	ptg001027l	1	1174	+	1	1174
LNC_005461	5.57386	6.56853	6.87672	4.15884	3.63537	3.95189	132	185	188	132	106	143	XLOC_054373	lncRNA	ptg001021l	5716	6434	+	1	719
LNC_005504	33.1197	32.7834	32.3969	28.7521	39.9578	25.6567	297	350	336	345	442	352	XLOC_054674	lncRNA	ptg001123l	25440	25712	-	1	273
LNC_005410	2.82767	2.04692	0	3.40767	4.95996	4.12213	58	50	0	94	126	129	XLOC_053968	lncRNA	ptg000856l	3034	3656	-	1	623
LNC_005411	7.22949	5.76852	0.052615	3.89916	3.69789	3.50098	130	124	2	94	82	97	XLOC_053986	lncRNA	ptg000865l	26438	26984	+	1	547
LNC_005416	0.798868	0.989806	0.630009	1.2119	1.40858	1.03809	21	31	19	42	45	41	XLOC_054009	lncRNA	ptg000873l	18909	19688	-	1	780
LNC_005417	0.353393	0.638118	1.37229	0.682042	2.48671	0.694759	6	13	27	16	52	18	XLOC_054038	lncRNA	ptg000885l	33737	34252	+	1	516
LNC_005415	24.9345	28.8737	12.0944	41.6628	51.2327	44.9774	438	605	247	982	1112	1210	XLOC_054000	lncRNA	ptg000873l	7002	7537	-	1	536
LNC_005418	4.32383	4.72315	1.74135	4.48924	2.51827	4.91921	193	251	90	269	139	336	XLOC_054041	lncRNA	ptg000886l	1687	3046	+	1	1360
LNC_001469	5.20605	3.13381	3.1438	1.14427	1.06602	1.56243	218	156	153	65	55	100	XLOC_015492	lncRNA	chr15	21753342	21755633	+	6	1274
LNC_001468	0.185577	1.24583	0.434191	0.138324	0	0.242414	2	17	6	2	0	4	XLOC_015473	lncRNA	chr15	21240401	21240729	+	1	329
LNC_001463	2.25386	1.52619	1.77368	1.04672	0.961414	0.999601	57	46	52	36	30	39	XLOC_015423	lncRNA	chr15	20301579	20303556	+	3	771
LNC_001462	1.19681	0.778932	0.826882	1.7509	1.4317	1.75169	46	36	37	91	68	104	XLOC_015408	lncRNA	chr15	19831997	19835277	+	4	1173
LNC_001460	0.064746	0.157924	0.279146	1.83338	0.732242	0.838515	3	6	10	76	28	40	XLOC_015392	lncRNA	chr15	19564690	19565632	+	1	943
LNC_001466	0.471947	0.399504	1.98958	1.14295	1.41218	1.13208	8	8	39	26	29	29	XLOC_015448	lncRNA	chr15	20746135	20748533	+	5	507
LNC_001465	0.155167	0.481211	0.872602	0.311772	0.940309	2.36142	2	7	13	5	14	43	XLOC_015446	lncRNA	chr15	20710966	20711327	+	1	362
LNC_001464	0.637338	1.36002	0.577481	0.9551	1.6244	0.486057	12	30	13	23	36	14	XLOC_015426	lncRNA	chr15	20357196	20358755	+	2	547
LNC_004455	1.01134	1.17661	1.69338	3.11635	2.82678	1.78013	52	72	101	215	180	140	XLOC_045395	lncRNA	chr6	14097622	14099187	-	1	1566
LNC_004454	0.933305	1.72721	0.524316	0.518836	0.756577	0.04919	10	22	7	8	10	1	XLOC_045387	lncRNA	chr6	13862922	13863247	-	1	326
LNC_004456	1.43472	0.92631	0.543897	3.0142	1.80917	2.90459	48	37	21	135	75	148	XLOC_045402	lncRNA	chr6	14245091	14248267	-	11	1012
LNC_004451	0.158667	0.337305	0.095589	1.18108	1.40542	1.77252	6	13	4	50	55	86	XLOC_045365	lncRNA	chr6	13267506	13270134	-	5	962
LNC_004450	0.944729	1.29117	0.699228	1.41543	1.92325	2.73296	8	13	7	16	21	36	XLOC_045358	lncRNA	chr6	13147726	13147982	-	1	257
LNC_004453	0.096759	0.60843	1.02874	1.0811	0.703946	1.73517	3	15	25	30	18	55	XLOC_045370	lncRNA	chr6	13379392	13380412	-	3	631
LNC_004452	1.35046	1.35424	0.796697	0.735616	0.887908	0.551111	69	83	48	51	56	44	XLOC_045369	lncRNA	chr6	13355328	13358563	-	7	1556
LNC_004459	1.28566	0.642498	0.307923	0.47614	0.546338	0.158488	34	21	10	17	18	7	XLOC_045427	lncRNA	chr6	14888122	14888928	-	1	807
LNC_004458	7.11308	5.72972	5.48065	15.9279	14.7648	15.6074	171	164	153	514	438	574	XLOC_045422	lncRNA	chr6	14693763	14695183	-	3	733
LNC_001799	0.6215	1.32951	0.39005	0.998827	0.4917	0.772759	22	56	16	48	22	42	XLOC_018630	lncRNA	chr16	20807045	20808930	-	2	1078
LNC_001798	1.44243	2.20219	2.7279	0.248606	0.202849	0.522967	35	63	76	8	6	20	XLOC_018619	lncRNA	chr16	20639381	20641946	-	5	731
LNC_001794	1.23228	1.38672	1.28077	0.267411	0.410693	0.430611	26	35	31	8	11	14	XLOC_018594	lncRNA	chr16	20054057	20054693	-	1	637
LNC_001797	1.31711	1.18387	1.87296	0	0	0.068449	26	28	43	0	0	3	XLOC_018608	lncRNA	chr16	20398524	20399125	-	1	602
LNC_001796	1.78192	1.65161	0.990987	2.61869	2.42559	3.52635	101	111	65	198	169	304	XLOC_018605	lncRNA	chr16	20328765	20332739	-	11	1718
LNC_001791	0	0.120886	0	0.756676	0.414832	1.23136	0	2	0	14	8	27	XLOC_018569	lncRNA	chr16	19619733	19620153	-	1	421
LNC_001790	0.075822	0.083444	0.115006	1.20541	1.68972	1.01966	4	4	6	66	84	63	XLOC_018558	lncRNA	chr16	19318792	19321024	-	4	1228
LNC_001793	1.39289	0	0.424676	0.459124	1.54453	0.173493	13	0	5	6	17	3	XLOC_018589	lncRNA	chr16	19973655	19974749	-	3	263
LNC_001792	5.45779	5.93212	2.62684	0.335571	0.3324	0.477597	154	200	86	13	12	21	XLOC_018581	lncRNA	chr16	19778400	19780140	-	2	860
LNC_003108	4.39584	6.91684	4.61997	4.07583	3.86442	7.47579	87	163	106	109	95	227	XLOC_031683	lncRNA	chr22	1713611	1715296	-	5	603
LNC_003109	15.9875	22.3799	19.1818	20.4582	19.8391	22.2034	321	535	446	551	492	682	XLOC_031683	lncRNA	chr22	1713611	1715296	-	5	612
LNC_002471	1.79978	1.6032	2.04465	0.112985	0	0.219105	22	23	29	2	0	5	XLOC_025185	lncRNA	chr19	20020714	20023209	-	3	364
LNC_002470	0.695183	0.611369	1.0496	1.02563	1.39061	1.52581	21	22	37	42	52	71	XLOC_025172	lncRNA	chr19	19608767	19612220	-	4	921
LNC_002473	1.28784	1.0815	1.23931	2.11231	1.36608	2.53186	69	69	76	150	90	205	XLOC_025212	lncRNA	chr19	20826777	20833072	-	7	1613
LNC_002472	0.108412	0.109006	0.112636	4.94963	3.50866	3.51263	6	8	8	363	237	294	XLOC_025203	lncRNA	chr19	20615785	20617451	-	1	1667
LNC_002475	1.27082	1.23286	1.49666	2.12246	2.30946	2.26349	97	112	132	217	217	264	XLOC_025236	lncRNA	chr19	21370627	21379167	-	14	2321
LNC_002474	1.34549	1.33281	1.335	0.0912	0.396214	0.599356	22	26	26	2	9	15	XLOC_025226	lncRNA	chr19	21142577	21143075	-	1	499
LNC_002477	0	0	0.427842	0.881951	0.747801	1.69967	0	0	5	10	8	22	XLOC_025256	lncRNA	chr19	21788271	21788528	-	1	258
LNC_002476	0.97688	1.50107	0.755309	0	0.422661	0.106339	12	22	11	0	7	2	XLOC_025245	lncRNA	chr19	21527423	21528095	-	2	375
LNC_002479	3.88819	4.30992	2.35489	5.35229	6.96896	5.84743	112	148	79	207	248	257	XLOC_025265	lncRNA	chr19	22125327	22128046	-	2	876
LNC_002478	1.68129	2.22031	1.31337	1.90807	2.08962	2.27107	69	109	63	105	106	143	XLOC_025263	lncRNA	chr19	22014768	22017392	-	2	1252
LNC_004734	1.00325	0.612656	0.413296	1.28838	1.61294	1.94949	35	26	17	61	70	105	XLOC_048022	lncRNA	chr7	12722775	12727085	-	11	1065
LNC_002837	1.65688	0.929684	0.675452	0.850768	0.384821	1.35787	39	26	19	27	12	49	XLOC_029018	lncRNA	chr2	34732894	34736151	-	5	715
LNC_004851	0	0.02616	0.358081	0.384938	1.39331	0.171341	0	1	5	6	20	3	XLOC_048936	lncRNA	chr8	13719903	13720248	+	1	346
LNC_002700	0.522522	0.278429	0.415292	0.336198	1.31411	0.567076	10	6	9	8	29	16	XLOC_027598	lncRNA	chr2	2593580	2594634	-	2	541
LNC_005184	64.1801	71.3609	72.9822	85.436	90.2139	81.6947	1117	1480	1473	1994	1939	2176	XLOC_052050	lncRNA	ptg000140l	31058	31588	+	1	531
LNC_005185	0.867323	1.63402	1.09109	1.71971	2.17738	1.80815	16	35	23	41	48	49	XLOC_052053	lncRNA	ptg000140l	25392	25926	-	1	535
LNC_005186	25.7284	27.1295	16.466	30.6989	31.8072	37.4027	714	897	530	1143	1091	1589	XLOC_052054	lncRNA	ptg000140l	28125	28971	-	1	847
LNC_005180	11.8609	8.86527	8.76413	5.91869	6.44871	6.85161	369	329	316	247	248	326	XLOC_052037	lncRNA	ptg000137l	24408	25995	-	2	948
LNC_005181	2.47543	1.0673	2.11583	0.812827	0.279081	0.486182	36	19	36	16	5	11	XLOC_052040	lncRNA	ptg000137l	29150	29590	-	1	441
LNC_005182	1.42201	1.86781	0.729408	1.61497	1.85121	1.67325	22	35	13	34	36	40	XLOC_052044	lncRNA	ptg000140l	9803	10270	+	1	468
LNC_005188	1.41311	1.33602	1.06337	2.13185	2.85293	2.10872	62	70	54	125	154	141	XLOC_052056	lncRNA	ptg000140l	30712	32039	-	1	1328
LNC_003171	1.31633	0.121286	0.226739	0	0	0	39	5	8	0	0	0	XLOC_032340	lncRNA	chr3	6400473	6401376	+	1	904
LNC_004275	0.396695	0.34751	0.480934	0.572031	1.62281	0.322645	14	14	19	26	66	17	XLOC_043506	lncRNA	chr6	12091609	12093165	+	3	1004
LNC_004274	0.225906	0.378297	0.065077	1.51864	1.83658	1.63764	6	12	2	54	61	67	XLOC_043502	lncRNA	chr6	12013629	12014578	+	2	809
LNC_004277	0.956497	0.771484	0.396242	5.76992	10.8945	11.6891	21	20	10	169	293	389	XLOC_043533	lncRNA	chr6	12830505	12831978	+	3	663
LNC_004276	0.657164	0.488472	1.53204	0	0.500035	0.387157	12	10	30	0	11	10	XLOC_043509	lncRNA	chr6	12112662	12113176	+	1	515
LNC_004271	1.42116	1.52971	1.76833	0.62231	0.30725	0.996202	30	39	43	18	8	32	XLOC_043485	lncRNA	chr6	11692050	11692689	+	1	640
LNC_004270	0.350446	0.195775	1.28407	0.179815	0.105285	0	3	2	10	2	1	0	XLOC_043446	lncRNA	chr6	10643779	10643983	+	1	205
LNC_004273	2.26988	0.981564	0.575658	0	0.757169	0.301747	51	27	15	0	21	11	XLOC_043493	lncRNA	chr6	11813523	11814842	+	4	685
LNC_004272	8.10878	6.9957	6.24566	6.36632	9.08328	12.4636	231	238	206	243	320	543	XLOC_043486	lncRNA	chr6	11701029	11702280	+	3	868
LNC_004279	1.27155	0.782398	1.86385	0	0	0	20	15	34	0	0	0	XLOC_043567	lncRNA	chr6	13426317	13426796	+	1	480
LNC_004278	0	0.149591	0.296242	0.23917	1.68391	0.203752	0	4	8	8	47	8	XLOC_043541	lncRNA	chr6	12966217	12968066	+	4	685
LNC_001980	1.56133	0.342654	0.267923	0	0	0.326391	21	6	4	0	0	7	XLOC_020415	lncRNA	chr17	10174085	10175534	-	3	393
LNC_001981	0.447836	0.374135	0.565086	1.22432	0.790359	0.590845	7	6	9	23	14	13	XLOC_020428	lncRNA	chr17	10430192	10431422	-	2	409
LNC_001982	0.921358	0.758977	1.35196	1.89299	2.27554	1.92692	20	20	35	56	61	64	XLOC_020429	lncRNA	chr17	10438820	10439481	-	1	662
LNC_001983	0	0.181042	0.558095	1.90504	0.281196	1.83557	0	3	6	24	4	27	XLOC_020439	lncRNA	chr17	10624714	10624996	-	1	283
LNC_001984	13.4702	10.365	6.83182	13.4565	10.7467	16.5577	290	266	171	389	286	546	XLOC_020449	lncRNA	chr17	10868079	10869552	-	4	657
LNC_001985	0.273498	0	0.975355	0.479039	0.534166	4.44759	3	0	11	7	7	64	XLOC_020453	lncRNA	chr17	11014103	11014387	-	1	285
LNC_001986	1.46107	1.81582	1.24743	0.425883	0.06586	0.124394	36	54	36	15	2	5	XLOC_020469	lncRNA	chr17	11456515	11457433	-	2	748
LNC_001987	60.598	72.3214	73.4879	141.99	99.5992	212.597	1068	1519	1502	3358	2169	5737	XLOC_020506	lncRNA	chr17	12392009	12393552	-	3	538
LNC_001988	1.36828	0.983035	1.2515	1.37274	2.52269	1.92188	26	23	28	35	60	56	XLOC_020510	lncRNA	chr17	12476222	12478426	-	3	578
LNC_001989	0.821746	1.76321	1.78348	1.30159	1.2274	1.22521	62	157	155	131	113	140	XLOC_020517	lncRNA	chr17	12705301	12707818	-	2	2275
LNC_003728	1.27117	0.551316	0.368738	0.459	1.03497	0.613454	21	11	8	11	22	16	XLOC_038048	lncRNA	chr4	15943225	15943728	-	1	504
LNC_003729	3.43869	4.08681	3.08686	1.31716	0.601521	1.51788	74	105	77	38	16	50	XLOC_038057	lncRNA	chr4	16176225	16176880	-	1	656
LNC_003722	1.10722	1.29986	1.56558	0.702289	1.2015	0.613289	42	58	68	36	56	36	XLOC_037991	lncRNA	chr4	14106169	14107310	-	1	1142
LNC_003723	2.58323	1.84073	1.47919	3.22258	3.10936	2.58034	71	61	48	119	106	109	XLOC_038012	lncRNA	chr4	14818677	14820591	-	4	837
LNC_003720	1.75575	1.51791	2.26621	0.780881	1.23332	1.65597	46	48	69	28	40	67	XLOC_037923	lncRNA	chr4	12570469	12574046	-	5	799
LNC_003721	2.10019	0.588771	0.575622	0.627528	0.859666	0.218146	63	22	20	26	32	11	XLOC_037972	lncRNA	chr4	13752510	13754379	-	3	914
LNC_003726	2.39735	1.31533	1.00775	1.74077	0.874504	2.00484	66	43	32	64	30	84	XLOC_038039	lncRNA	chr4	15659047	15659984	-	2	835
LNC_003727	1.47299	1.17897	0.615599	0.403624	1.39752	0.939643	49	47	24	18	58	48	XLOC_038041	lncRNA	chr4	15699901	15701868	-	6	1014
LNC_003724	0.845052	1.50395	2.09404	3.1032	3.28948	3.90607	16	34	46	79	77	114	XLOC_038014	lncRNA	chr4	14829426	14830712	-	3	578
LNC_005603	2.03274	2.58126	1.12815	2.70614	1.26433	1.27908	56	85	36	100	43	54	XLOC_055408	lncRNA	ptg001396l	871	1710	-	1	840
LNC_005602	5.63938	5.69402	0	2.41061	2.53915	2.65901	92	111	0	53	51	67	XLOC_055399	lncRNA	ptg001385l	16038	16533	-	1	496
LNC_005601	0.631371	0.76144	0.396006	1.15119	1.62163	1.049	54	78	40	132	171	137	XLOC_055387	lncRNA	ptg001384l	9221	11822	-	1	2602
LNC_005600	1.28663	1.33812	0.824603	1.43077	1.50249	2.00116	23	28	17	34	33	53	XLOC_055372	lncRNA	ptg001382l	27217	27744	+	1	528
LNC_005607	12.3854	13.4517	18.2362	26.0799	28.0285	25.2368	211	273	360	595	589	657	XLOC_055442	lncRNA	ptg001409l	32809	33327	-	1	519
LNC_005606	313.389	535.442	399.184	431.813	487.356	314.457	5339	10869	7886	9869	10255	8202	XLOC_055429	lncRNA	ptg001409l	40861	41380	+	1	520
LNC_005605	58.7942	61.2901	50.5156	51.0706	86.1711	97.2924	1010	1254	1006	1177	1828	2557	XLOC_055428	lncRNA	ptg001409l	39659	40182	+	1	524
LNC_005609	6.62732	8.45511	5.22785	7.06992	8.06495	6.5364	109	166	100	156	164	164	XLOC_055448	lncRNA	ptg001409l	40858	41357	-	1	500
LNC_001221	0.988625	0.87482	0.632629	2.2354	1.7521	4.55291	41	43	31	124	90	288	XLOC_012855	lncRNA	chr14	2610783	2614499	+	5	1258
LNC_004324	1.38144	0.970958	0.250999	1.51081	1.27801	0.695988	38	32	8	56	44	30	XLOC_043964	lncRNA	chr6	22258729	22259567	+	1	839
LNC_001618	0.908802	0.41598	0.516734	0.430865	1.24873	1.47349	23	13	15	14	38	55	XLOC_016932	lncRNA	chr16	5732425	5734099	+	2	739
LNC_001619	0.753733	0.577744	0.564923	1.00109	0.733982	1.76342	46	42	40	82	56	165	XLOC_016934	lncRNA	chr16	5741490	5743351	+	1	1862
LNC_001610	0.085751	0.218887	0	1.27407	0.130048	0.953616	1	4	0	20	2	18	XLOC_016826	lncRNA	chr16	2791661	2792140	+	2	356
LNC_001611	0.038613	0.110626	0.058975	1.00459	2.21293	0.883646	1	3	2	30	60	30	XLOC_016827	lncRNA	chr16	2792860	2794649	+	6	670
LNC_001612	0.334548	1.47013	0	0.733126	0	0.320838	5	21	0	12	0	6	XLOC_016844	lncRNA	chr16	3387696	3388060	+	1	365
LNC_001613	0.990586	1.43655	1.19978	3.53466	1.75967	1.47301	20	33	27	92	42	44	XLOC_016871	lncRNA	chr16	4070751	4071766	+	3	588
LNC_001614	0.835489	1.04195	0.64556	1.48438	1.24801	1.10173	13	20	12	31	24	27	XLOC_016876	lncRNA	chr16	4170799	4172229	+	4	475
LNC_001615	1.25517	0.560498	0.115963	0.275547	0	0.117113	29	15	4	9	0	4	XLOC_016884	lncRNA	chr16	4235533	4236806	+	2	681
LNC_001616	0.149632	0.05719	0.170589	0.647876	1.57886	0.802973	9	4	12	50	112	70	XLOC_016885	lncRNA	chr16	4247959	4252048	+	10	1738
LNC_001617	0.424072	1.90641	1.07987	1.47956	0.410748	2.77718	3	16	9	14	4	30	XLOC_016917	lncRNA	chr16	5357376	5357590	+	1	215
LNC_000569	7.09012	12.6115	5.93144	4.00444	3.13216	3.51031	66	140	64	50	36	51	XLOC_006133	lncRNA	chr11	4623968	4624251	+	1	284
LNC_000568	1.99476	2.19022	0.757316	2.04644	2.7098	2.11598	89	117	40	123	150	145	XLOC_006131	lncRNA	chr11	4604230	4607113	+	6	1360
LNC_000561	1.52988	0.901657	0.518257	0.941185	0.321461	0.997747	41	29	16	34	11	41	XLOC_006081	lncRNA	chr11	3356477	3358463	+	4	812
LNC_000560	3.82814	4.53177	3.55708	1.50644	3.0986	3.81852	144	203	155	76	144	220	XLOC_006056	lncRNA	chr11	2760498	2764298	+	7	1147
LNC_000563	0.418469	0.323155	0	0.810145	0.962668	1.64265	12	12	0	32	34	72	XLOC_006092	lncRNA	chr11	3570320	3571822	+	2	872
LNC_000562	0.590227	1.68835	1.02602	0	0.252205	0.367152	11	36	22	0	6	11	XLOC_006090	lncRNA	chr11	3545326	3546109	+	2	545
LNC_000565	22.9995	31.3731	26.7639	34.8141	26.5713	47.1125	498	810	673	1012	711	1562	XLOC_006107	lncRNA	chr11	4106933	4108825	+	2	661
LNC_000564	0.826419	2.18858	1.2264	4.10806	6.37607	1.95506	10	30	17	63	90	34	XLOC_006105	lncRNA	chr11	4094099	4094444	+	1	346
LNC_000567	1.06058	1.71042	0.314708	0.37532	0.421162	0.107916	12	22	4	6	6	2	XLOC_006130	lncRNA	chr11	4600855	4601183	+	1	329
LNC_000566	0.770574	0.260042	0.304305	1.2414	1.42887	0.916166	22	9	10	47	50	40	XLOC_006110	lncRNA	chr11	4124324	4126287	+	2	861
LNC_004780	2.58589	2.78666	3.16324	3.30794	2.93258	3.32823	57	73	80	97	79	111	XLOC_048371	lncRNA	chr7	21592572	21593234	-	1	663
LNC_004782	1.25963	1.10838	0.822731	1.26458	0.561428	0.971913	19	20	15	25	11	22	XLOC_048394	lncRNA	chr7	22253001	22254735	-	3	449
LNC_004787	1.78972	1.59406	1.48124	0.761443	0.260145	0.486321	39	42	38	23	7	17	XLOC_048458	lncRNA	chr8	159169	160038	+	2	665
LNC_003585	0	0	0	0.011209	0.103076	1.56988	0	0	0	1	2	32	XLOC_036505	lncRNA	chr4	22375423	22375828	+	1	406
LNC_000969	1.34906	0.576118	0	0.095592	0	0.113449	32	16	0	3	0	4	XLOC_010332	lncRNA	chr12	18056033	18058733	-	7	703
LNC_005635	3.15676	4.59044	2.53072	10.1674	14.3879	11.4176	66	114	61	283	368	362	XLOC_055655	lncRNA	ptg001495l	35584	36215	-	1	632
LNC_003449	0.597017	0.674235	0.654214	1.83256	2.44229	1.53096	53	72	68	219	268	208	XLOC_035264	lncRNA	chr3	33348469	33354773	-	11	2707
LNC_003448	2.38132	2.24831	0.911432	0.657201	0.214044	0.894355	54	61	24	20	6	32	XLOC_035255	lncRNA	chr3	33259792	33260483	-	1	692
LNC_003441	0.153405	0.386192	0.462094	1.22881	1.55196	1.80015	5	13	14	43	50	72	XLOC_035205	lncRNA	chr3	32121726	32122521	-	1	796
LNC_003440	0.75561	1.13492	0.373383	0.363101	1.44602	1.34314	14	25	9	9	34	38	XLOC_035200	lncRNA	chr3	32016642	32017205	-	1	564
LNC_003447	0	0	0	1.46527	1.13025	1.13683	0	0	0	35	25	31	XLOC_035252	lncRNA	chr3	33164472	33165014	-	1	543
LNC_003446	1.5605	1.01284	0.507469	0.567232	0.933303	0.746972	34	27	13	17	26	25	XLOC_035249	lncRNA	chr3	33148430	33149229	-	2	665
LNC_003445	1.35696	0.920553	0.50605	0.583225	0.861416	0.984543	51	42	22	30	40	57	XLOC_035245	lncRNA	chr3	33014815	33016576	-	4	1143
LNC_003444	0.317465	0	0.488538	0.312082	1.54461	0.63035	4	0	8	6	24	13	XLOC_035244	lncRNA	chr3	32981498	32983667	-	3	384
LNC_003580	4.71534	4.31818	4.61864	10.4745	15.5816	15.4936	146	160	166	436	596	735	XLOC_036448	lncRNA	chr4	20956905	20960457	+	6	945
LNC_005063	0.166301	1.79295	0.468141	0.052231	0.506455	0.270015	2	23	6	1	7	5	XLOC_051018	lncRNA	chr9	23247200	23250191	+	3	319
LNC_005062	0.485665	0.248688	0.274061	0.52527	1.28303	1.08648	10	6	7	15	32	34	XLOC_051015	lncRNA	chr9	23210919	23211534	+	1	616
LNC_005060	0.584525	1.07602	0.775118	1.04111	1.20009	1.2728	15	33	24	36	38	50	XLOC_050972	lncRNA	chr9	22084262	22085043	+	1	782
LNC_005067	4.31718	3.22186	2.96406	0.766954	0.381422	0.493662	147	131	117	35	17	26	XLOC_051060	lncRNA	chr9	1239143	1240180	-	1	1038
LNC_005066	0.945233	1.14034	1.42068	0.233321	0.298837	0.381091	26	37	45	9	11	16	XLOC_051058	lncRNA	chr9	1230144	1231458	-	2	827
LNC_005065	1.64117	1.03195	1.20109	0.209796	0.896434	0.951502	44	33	38	8	30	39	XLOC_051049	lncRNA	chr9	783735	786001	-	7	812
LNC_005064	1.82681	1.96167	2.02254	9.0198	8.32655	7.27696	68	87	88	450	383	415	XLOC_051035	lncRNA	chr9	356404	357855	-	2	1135
LNC_005069	0.275868	0.108502	0	1.61785	0.824928	0.962173	4	2	0	31	15	22	XLOC_051078	lncRNA	chr9	2421628	2422063	-	1	436
LNC_005068	1.30729	0.689193	0.417138	0.497977	0.664279	0.509894	35	22	13	18	22	21	XLOC_051067	lncRNA	chr9	1746775	1747591	-	1	817
LNC_002184	1.92538	0.721562	0.575481	0.44854	0.636485	0.427536	103	46	36	32	42	35	XLOC_022169	lncRNA	chr18	24915958	24920856	+	7	1622
LNC_000150	0.62904	3.18676	2.34322	3.46074	4.8204	4.55828	17	103	73	125	160	188	XLOC_001588	lncRNA	chr1	38862576	38864926	+	2	820
LNC_000151	0.636231	1.9472	2.15887	3.40854	3.99987	7.98397	16	57	62	112	121	300	XLOC_001590	lncRNA	chr1	38878770	38879516	+	1	747
LNC_000152	1.09811	0.368596	0.37844	0.65371	0.910322	1.29099	20	8	8	16	21	37	XLOC_001594	lncRNA	chr1	39009261	39009816	+	1	556
LNC_000153	1.44465	1.4887	1.44741	1.2149	0.803661	1.34259	70	86	81	79	48	100	XLOC_001601	lncRNA	chr1	39145432	39147628	+	2	1473
LNC_000156	50.0498	50.7746	26.1151	15.5898	24.9988	36.3718	892	1079	540	373	551	993	XLOC_001617	lncRNA	chr1	39599652	39600195	+	1	544
LNC_000157	0.182799	0.73682	0.314726	1.05824	0.632398	1.6118	3	10	4	16	9	28	XLOC_001665	lncRNA	chr1	40581309	40581642	+	1	334
LNC_000158	0.731748	0.396974	0.636034	0.83983	1.97148	0.96806	23	15	23	35	75	46	XLOC_001675	lncRNA	chr1	40773057	40775391	+	5	937
LNC_000159	0.777688	0.811858	0.690553	1.36412	1.25134	0.896405	21	26	21	48	41	36	XLOC_001686	lncRNA	chr1	40953000	40953799	+	1	800
LNC_000280	1.86373	1.65289	1.42572	1.36876	1.00823	1.51349	39	41	35	38	26	48	XLOC_003191	lncRNA	chr1	25993154	25996083	-	6	628
LNC_000427	1.76191	0.20568	0.063468	0	0.079847	0	32	5	2	0	2	0	XLOC_004852	lncRNA	chr10	13950842	13951394	+	1	553
LNC_000846	0.347396	0.775522	1.40068	0.186511	0.202572	0.288183	6	15	26	4	4	8	XLOC_009111	lncRNA	chr12	17854298	17854785	+	1	488
LNC_000844	0.370146	0.364514	1.04161	1.61066	1.54341	2.86382	12	14	38	68	60	138	XLOC_009053	lncRNA	chr12	16021068	16022027	+	1	960
LNC_000845	0.866028	1.39507	1.81115	0.207486	0.75118	0.337562	19	36	46	6	20	12	XLOC_009059	lncRNA	chr12	16139199	16139856	+	1	658
LNC_000842	0	1.49123	0	0	0	0	0	31	0	0	0	0	XLOC_009024	lncRNA	chr12	15322511	15325121	+	5	524
LNC_000843	0.349551	1.07489	0.703299	1.64144	2.07112	1.17856	3	11	8	19	22	16	XLOC_009041	lncRNA	chr12	15767212	15767473	+	1	262
LNC_000840	1.43215	1.3826	0.893428	7.34342	6.30648	11.1922	61	70	44	419	331	728	XLOC_009008	lncRNA	chr12	14892956	14894707	+	2	1296
LNC_000841	4.01807	3.25554	2.63523	0.773408	1.27743	1.94505	209	202	159	54	82	155	XLOC_009009	lncRNA	chr12	14924282	14928175	+	4	1585
LNC_000849	1.59176	2.25136	1.29388	2.06511	1.31075	3.1379	54	91	51	94	55	163	XLOC_009128	lncRNA	chr12	18285972	18287006	+	1	1035
LNC_002494	1.72662	1.62216	0.593342	0.34429	0	0.863565	73	81	29	20	0	56	XLOC_025437	lncRNA	chr2	2853541	2856705	+	6	1273
LNC_002578	1.72721	2.04605	1.95458	0.674845	0.598479	0.814045	58	82	76	31	25	42	XLOC_026322	lncRNA	chr2	24019058	24020699	+	2	1023
LNC_002570	0.64846	0.920515	0.401448	1.65824	2.62663	1.3081	20	33	15	67	98	61	XLOC_026209	lncRNA	chr2	21381977	21383514	+	4	918
LNC_002572	0.851673	1.01541	1.8889	0	0.304061	0.389019	11	15	27	0	5	8	XLOC_026253	lncRNA	chr2	22349237	22349687	+	2	368
LNC_002573	0.581304	1.22496	1.78103	0.461504	0.206576	0.067474	12	29	40	12	5	2	XLOC_026263	lncRNA	chr2	22642698	22643288	+	1	591
LNC_002574	0.122964	1.55815	0.652172	0	0.115127	0.142831	2	22	9	0	2	3	XLOC_026264	lncRNA	chr2	22659120	22660867	+	2	356
LNC_002575	1.39854	0.856853	0.833646	1.80165	1.97362	1.83587	59	43	41	102	103	118	XLOC_026270	lncRNA	chr2	22850817	22853968	+	7	1278
LNC_002576	1.55401	0.402446	0.893699	0.417163	0.440374	0.749543	33	11	23	12	12	25	XLOC_026308	lncRNA	chr2	23616855	23617502	+	1	648
LNC_002577	23.0765	25.6836	25.0921	17.1033	15.0674	19.634	1453	1927	1833	1445	1172	1893	XLOC_026318	lncRNA	chr2	23834655	23837446	+	3	1922
LNC_003413	1.88233	1.48735	1.82479	0.149331	0.162191	0.325494	76	71	85	8	8	20	XLOC_034814	lncRNA	chr3	22186777	22190024	-	10	1219
LNC_003417	1.5003	0.751358	1.18698	0.158175	0.137877	0.054773	20	12	18	3	3	2	XLOC_034830	lncRNA	chr3	22597196	22597593	-	1	398
LNC_005706	1.79326	4.37669	0.508921	2.78706	4.4219	2.54368	13	38	5	27	40	29	XLOC_056247	lncRNA	ptg001773l	23961	24180	+	1	220
LNC_001009	1.79433	1.55822	1.15712	0.913776	1.73062	0.941164	45	47	34	31	54	36	XLOC_010926	lncRNA	chr13	2191963	2192912	+	2	758
LNC_001008	0.382881	0.850337	1.28386	0.96921	0.191212	0.208549	8	20	28	25	5	6	XLOC_010922	lncRNA	chr13	2161183	2161755	+	1	573
LNC_001001	0.43011	0.36093	0.252723	1.11697	1.08629	1.70868	22	22	15	77	69	134	XLOC_010748	lncRNA	chr12	29258406	29259966	-	1	1561
LNC_001000	3.31306	2.7109	2.95223	1.37827	1.18071	2.11217	189	184	195	106	84	185	XLOC_010739	lncRNA	chr12	29067411	29069308	-	2	1738
LNC_001003	0.44449	0.610836	0.097973	1.06218	1.4141	1.55132	8	12	2	23	28	39	XLOC_010774	lncRNA	chr12	30589628	30590116	-	1	489
LNC_001002	9.46366	10.0095	6.20789	11.7572	11.4523	13.5002	224	283	171	374	335	489	XLOC_010771	lncRNA	chr12	30513235	30514778	-	5	722
LNC_001005	0	0.225373	0	2.22027	1.66546	2.88261	0	6	0	67	46	99	XLOC_010864	lncRNA	chr13	504082	504763	+	1	682
LNC_001004	1.29278	0.366802	0.593611	0.553351	0.294832	0	21	8	12	13	6	0	XLOC_010821	lncRNA	chr12	31584790	31586186	-	3	494
LNC_001007	2.717	2.20883	1.2545	0.659729	0.680725	0.683884	74	72	40	25	23	29	XLOC_010876	lncRNA	chr13	971385	973573	+	3	828
LNC_001006	0.726618	1.24951	0.273518	0	0	0.15577	13	25	6	0	0	4	XLOC_010873	lncRNA	chr13	929250	930200	+	3	512
LNC_003959	1.65275	1.59292	1.33417	0.993886	1.70757	1.94975	47	54	44	38	60	85	XLOC_040293	lncRNA	chr5	25975781	25977432	+	3	868
LNC_004729	1.35554	0.553197	0.599424	0.47788	0.415046	0.259268	39	19	20	19	15	12	XLOC_047981	lncRNA	chr7	11626558	11627435	-	1	878
LNC_004728	1.86311	2.13965	0.591233	0.129341	0.094544	0.247424	48	65	18	5	3	10	XLOC_047979	lncRNA	chr7	11609729	11615125	-	2	772
LNC_004723	2.8308	1.76822	1.23944	0.763147	0.95918	1.42974	80	60	41	29	34	62	XLOC_047943	lncRNA	chr7	10610858	10613569	-	7	861
LNC_004722	1.24152	1.05654	2.30987	1.18174	0.919424	1.02094	18	18	38	23	16	22	XLOC_047942	lncRNA	chr7	10607886	10610454	-	3	429
LNC_004721	0.340341	0.560346	0.275245	0.924288	0.896799	1.60376	14	28	13	51	46	100	XLOC_047929	lncRNA	chr7	10351680	10352921	-	1	1242
LNC_004720	0.251859	0.136225	1.23512	0	0.579797	0.148516	3	2	16	0	9	3	XLOC_047914	lncRNA	chr7	9918102	9918442	-	1	341
LNC_004727	2.15519	2.26289	2.63869	1.05394	1.00898	1.33089	131	164	186	86	76	124	XLOC_047970	lncRNA	chr7	11368964	11370818	-	1	1855
LNC_004726	1.4189	1.32569	1.57762	1.21918	1.97605	1.62479	37	41	47	42	63	64	XLOC_047963	lncRNA	chr7	11224884	11225768	-	2	783
LNC_004725	1.28687	1.05081	1.26522	0	0.253083	0.221981	25	24	28	0	6	7	XLOC_047955	lncRNA	chr7	10909201	10911549	-	4	582
LNC_000730	1.427	0.906635	0.79683	1.03524	0.803787	1.22636	64	49	42	63	45	85	XLOC_007813	lncRNA	chr11	15307887	15311325	-	3	1367
LNC_000731	0.671449	1.22569	2.44788	1.01066	0.223541	0.336219	9	19	37	18	4	7	XLOC_007846	lncRNA	chr11	16219000	16219987	-	3	391
LNC_000732	2.82088	2.61818	2.8483	1.99954	1.54215	2.54997	75	83	88	72	51	104	XLOC_007854	lncRNA	chr11	16585258	16587900	-	3	811
LNC_000733	0.887321	1.16207	1.0345	1.27812	1.33984	2.07523	23	36	31	44	43	81	XLOC_007868	lncRNA	chr11	17002982	17005190	-	5	777
LNC_000734	3.0021	0.975379	0.705646	0.528555	1.20553	0.468623	92	36	26	22	46	22	XLOC_007868	lncRNA	chr11	17003001	17005216	-	4	935
LNC_000735	0.220122	1.18083	0.562816	1.53409	0.808284	0.642094	4	23	11	33	16	16	XLOC_007873	lncRNA	chr11	17093579	17095430	-	3	478
LNC_000736	1.60671	2.01128	1.43274	0.760713	1.795	0.923751	26	38	26	16	35	23	XLOC_007877	lncRNA	chr11	17161070	17161845	-	2	475
LNC_000737	0.959239	1.50119	0.662019	0.308185	1.48692	1.37155	14	26	12	7	27	31	XLOC_007889	lncRNA	chr11	17438967	17439522	-	2	443
LNC_000738	0.115031	0.256704	0.129928	1.51714	0.306185	1.31174	4	9	4	54	10	53	XLOC_007899	lncRNA	chr11	17619934	17620738	-	1	805
LNC_000739	0.383203	0.415266	0.264063	1.93583	2.09706	2.33042	36	47	29	244	243	335	XLOC_007900	lncRNA	chr11	17621450	17625222	-	4	2861
LNC_003182	0.280836	0.342852	0.175857	0.437124	0.309526	1.23324	11	16	8	23	15	74	XLOC_032410	lncRNA	chr3	7990608	7991802	+	1	1195
LNC_003183	0.249198	0.2993	0.53657	1.19239	1.00491	1.36998	6	9	15	37	29	48	XLOC_032416	lncRNA	chr3	8131726	8133617	+	3	695
LNC_003180	2.30049	1.28988	1.94167	1.5876	1.59573	4.12147	28	19	27	26	24	75	XLOC_032408	lncRNA	chr3	7959600	7961314	+	3	361
LNC_003181	1.02315	0.701817	2.01728	1.24175	1.41283	1.57477	16	13	35	25	26	36	XLOC_032408	lncRNA	chr3	7959628	7961314	+	4	452
LNC_003187	0.903962	0.359375	0.29754	2.74832	2.44845	3.27935	38	18	15	153	125	208	XLOC_032429	lncRNA	chr3	8378928	8383160	+	4	1261
LNC_003184	0.938406	0.145141	1.62511	0.127631	0	0.135484	11	2	22	2	0	3	XLOC_032423	lncRNA	chr3	8290755	8291107	+	1	353
LNC_003185	1.12742	1.64731	1.31518	0.458817	1.2438	0.414109	59	102	80	32	80	33	XLOC_032424	lncRNA	chr3	8338537	8340122	+	1	1586
LNC_003188	1.33305	0.592364	1.05837	1.00489	1.21605	1.35777	43	23	39	43	48	66	XLOC_032433	lncRNA	chr3	8504988	8505956	+	1	969
LNC_003189	2.01879	1.90811	1.52885	1.41904	1.85704	1.40733	118	133	104	111	134	126	XLOC_032437	lncRNA	chr3	8537923	8541582	+	12	1777
LNC_001128	0.560033	0.432883	0.140517	1.17375	1.04425	1.72659	21	19	7	58	48	98	XLOC_011969	lncRNA	chr13	4404806	4408735	-	6	1124
LNC_001129	1.46233	1.06071	0.867918	0.145395	0.187393	0.267546	15	13	11	2	3	5	XLOC_011978	lncRNA	chr13	4541574	4542476	-	2	313
LNC_001126	0.785354	1.02348	1.56996	1.30475	1.83281	1.01067	29	46	68	65	84	58	XLOC_011942	lncRNA	chr13	3867028	3868154	-	1	1127
LNC_001127	6.51727	5.24323	3.70995	2.66297	2.4358	3.04171	289	277	191	159	134	207	XLOC_011963	lncRNA	chr13	4309712	4314276	-	5	1352
LNC_001124	2.61752	2.45799	1.21696	0.860301	1.19863	0.986354	82	92	44	36	47	47	XLOC_011936	lncRNA	chr13	3698637	3700196	-	4	949
LNC_001125	0.397752	0.583554	0	1.18145	0.642935	1.66653	4	7	0	16	8	26	XLOC_011938	lncRNA	chr13	3716118	3716424	-	1	307
LNC_001122	6.30983	5.33987	7.02524	0.182461	0.198505	0	103	104	133	4	4	0	XLOC_011916	lncRNA	chr13	3284265	3284762	-	1	498
LNC_001120	1.60143	0.609938	0.532609	0.33258	0.316068	0.744451	18	9	7	6	5	13	XLOC_011908	lncRNA	chr13	3096827	3097169	-	1	343
LNC_001121	1.69014	0.683464	0.997414	1.56332	1.46923	1.75137	57	28	39	71	61	90	XLOC_011909	lncRNA	chr13	3112916	3114931	-	4	1024
LNC_005049	0.204892	0	0.177862	21.2534	14.7995	24.3298	2	0	2	208	133	271	XLOC_050861	lncRNA	chr9	19121803	19122024	+	1	222
LNC_000299	1.24519	1.56284	2.15673	0.104639	0	0.14269	10	15	21	2	0	2	XLOC_003358	lncRNA	chr1	29129173	29129417	-	1	245
LNC_000298	1.3222	1.25551	0.680196	0.205843	0	0.076422	16	18	10	4	0	2	XLOC_003343	lncRNA	chr1	28658352	28658718	-	1	367
LNC_000296	0.989831	1.18457	1.60741	0.865249	0.315516	0.655687	35	50	66	41	14	36	XLOC_003337	lncRNA	chr1	28521268	28522345	-	1	1078
LNC_000295	0.893568	1.48692	0.869731	0.568974	0.966094	0.859205	29	58	33	25	39	43	XLOC_003327	lncRNA	chr1	28410362	28413559	-	8	983
LNC_000294	1.29959	1.34848	0.807972	0.427129	0.336547	1.01349	25	31	18	12	8	30	XLOC_003326	lncRNA	chr1	28405819	28407894	-	3	586
LNC_000293	4.80547	3.16871	4.44704	13.864	11.9055	15.9943	57	45	61	220	174	290	XLOC_003319	lncRNA	chr1	28231732	28232092	-	1	361
LNC_000292	1.70065	0.564316	0.068462	0.680164	0.803226	0.362991	43	17	2	23	25	14	XLOC_003317	lncRNA	chr1	28218474	28219242	-	1	769
LNC_000291	0	0	1.32445	0.143109	0.231077	0.601919	0	0	17	2	3	10	XLOC_003289	lncRNA	chr1	27790727	27791044	-	1	318
LNC_000290	1.76185	2.299	3.20325	10.96	9.00365	19.3123	19	28	38	151	114	303	XLOC_003286	lncRNA	chr1	27771478	27771789	-	1	312
LNC_003605	13.7468	11.5751	7.99079	11.5169	15.3436	18.6121	318	320	215	358	439	660	XLOC_036652	lncRNA	chr4	25770863	25772063	+	4	706
LNC_005299	1.93613	3.15952	5.46718	4.49685	3.65771	2.19727	80	156	262	250	187	139	XLOC_053036	lncRNA	ptg000500l	5991	7250	+	1	1260
LNC_003601	0.226759	0.190287	0.146649	7.95789	11.2385	10.9141	8	8	7	377	490	590	XLOC_036648	lncRNA	chr4	25727507	25728583	+	1	1077
LNC_003603	0.408689	0.522836	0.465031	4.28775	6.53267	6.63745	14	22	19	195	274	345	XLOC_036651	lncRNA	chr4	25763107	25765752	+	6	1034
LNC_003602	0.073152	0	0	0.259527	1.38292	0.799411	2	0	0	6	28	20	XLOC_036650	lncRNA	chr4	25742005	25742502	+	1	498
LNC_005290	1.56737	1.59543	0	1.66646	2.213	1.56095	32	39	0	46	56	49	XLOC_052982	lncRNA	ptg000484l	10043	10665	+	1	623
LNC_005294	94.996	111.822	100.423	41.7611	43.3244	41.1842	1644	2305	2015	970	926	1091	XLOC_052996	lncRNA	ptg000492l	4998	5525	+	1	528
LNC_005295	1.86104	1.98157	3.1094	2.69109	3.77429	2.25731	34	43	66	66	85	63	XLOC_052998	lncRNA	ptg000492l	4981	5534	-	1	554
LNC_005034	0.843732	0.835388	0.831792	1.383	2.01145	1.70638	17	20	19	36	49	51	XLOC_050772	lncRNA	chr9	16332433	16333022	+	1	590
LNC_003318	0.669929	0.35054	0.536655	1.33004	1.30347	0.964089	28	18	26	75	68	62	XLOC_033697	lncRNA	chr3	36818321	36820716	+	5	1275
LNC_003315	1.65152	1.98757	1.26351	2.43965	3.70017	4.24237	56	79	49	110	153	217	XLOC_033673	lncRNA	chr3	36398457	36401060	+	8	1018
LNC_003312	0.642684	1.4548	2.05185	2.66665	1.48673	4.50472	9	22	30	45	23	86	XLOC_033629	lncRNA	chr3	35655631	35656010	+	1	380
LNC_000652	0.09449	0.397786	0.08175	2.40004	2.49313	3.21618	2	11	3	68	65	104	XLOC_007046	lncRNA	chr11	27149484	27150127	+	1	644
LNC_004693	1.78792	0.847178	1.18967	1.66301	0.716128	1.24169	71	40	55	88	35	75	XLOC_047688	lncRNA	chr7	4170198	4171925	-	3	1198
LNC_003554	0.94253	0.919039	1.3079	0.480326	0.80466	1.39034	19	21	29	13	19	41	XLOC_036183	lncRNA	chr4	15299603	15300185	+	1	583
LNC_005351	0.944134	2.38004	0.785746	0.775586	0.371637	0.117932	9	25	8	10	4	2	XLOC_053457	lncRNA	ptg000684l	33781	34046	-	1	266
LNC_005350	80.9369	75.4186	80.1151	23.1107	28.7446	24.4355	1835	2038	2107	703	805	849	XLOC_053456	lncRNA	ptg000684l	31728	32419	-	1	692
LNC_005353	5.77304	6.64478	8.02607	4.01688	2.86283	5.27893	80	110	129	75	50	112	XLOC_053465	lncRNA	ptg000687l	20946	21368	+	1	423
LNC_005352	0.730981	1.47049	0.593047	0.841676	2.42994	0.48894	12	28	11	18	48	12	XLOC_053458	lncRNA	ptg000684l	34636	35120	-	1	485
LNC_005355	0	0.387385	0	0.621582	1.2914	0.31831	0	7	0	13	24	8	XLOC_053497	lncRNA	ptg000718l	7432	7882	+	1	451
LNC_005357	1.18493	0.743557	0.26032	1.52628	1.45929	0.187021	24	18	6	41	36	6	XLOC_053513	lncRNA	ptg000718l	7428	8029	-	1	602
LNC_005356	5.56676	4.74688	2.46179	1.47158	1.15854	0.75145	150	152	77	53	39	31	XLOC_053511	lncRNA	ptg000718l	2998	3816	-	1	819
LNC_005359	22.4308	35.9009	5.7222	30.216	31.1688	16.368	399	760	118	720	684	445	XLOC_053532	lncRNA	ptg000719l	20982	21523	-	1	542
LNC_005358	1.86914	2.86226	1.8411	2.07078	0.952133	1.42881	35	64	40	52	22	41	XLOC_053525	lncRNA	ptg000719l	1952	2521	+	1	570
LNC_005688	0.726759	1.17808	0.528497	1.15853	1.13863	0.860203	12	22	10	25	22	21	XLOC_056134	lncRNA	ptg001679l	27654	28129	-	1	476
LNC_005682	1.83743	1.22375	0.616269	0.645594	1.25773	1.05383	36	29	15	17	31	32	XLOC_056080	lncRNA	ptg001661l	5739	6336	-	1	598
LNC_005687	3.6772	5.22172	3.79879	5.41091	5.7421	5.52123	44	74	52	86	84	100	XLOC_056126	lncRNA	ptg001679l	47353	47711	+	1	359
LNC_005686	5.76457	6.62018	3.50046	5.24784	6.84434	4.77179	250	342	176	305	366	316	XLOC_056121	lncRNA	ptg001679l	1450	2769	+	1	1320
LNC_005685	0.247186	0.412091	0.319718	0.32243	1.29672	0.523623	5	8	6	7	26	13	XLOC_056109	lncRNA	ptg001678l	617	1110	+	1	494
LNC_002829	4.44601	3.90914	2.8047	1.56735	1.2751	1.41916	176	184	129	83	63	86	XLOC_028927	lncRNA	chr2	32821767	32826486	-	6	1204
LNC_004086	1.57445	2.3941	2.37127	1.92086	1.40121	2.15892	34	61	59	56	37	71	XLOC_041579	lncRNA	chr5	12027948	12029263	-	3	652
LNC_004087	0	1.34386	0.673766	0.37899	0.56018	0	0	17	8	6	7	0	XLOC_041593	lncRNA	chr5	12394707	12395499	-	2	305
LNC_004084	1.64991	1.36169	1.34473	0.932601	0.735368	0.964471	37	36	35	28	21	33	XLOC_041542	lncRNA	chr5	11131452	11133383	-	5	673
LNC_004085	0.295654	0.35905	1.27573	11.3846	9.91264	18.0903	12	17	58	596	478	1081	XLOC_041551	lncRNA	chr5	11274293	11276551	-	4	1191
LNC_004082	1.54748	1.85657	1.15322	0	0.113889	0.376413	23	32	20	0	2	9	XLOC_041530	lncRNA	chr5	10878980	10879987	-	2	434
LNC_004083	1.14531	1.86157	1.73658	0.158031	0.229171	0.241638	33	63	57	6	8	11	XLOC_041531	lncRNA	chr5	10890153	10891014	-	1	862
LNC_004080	0.987432	1.29431	0.974944	1.24376	1.29214	0.369233	7	11	8	12	12	5	XLOC_041523	lncRNA	chr5	10514119	10514334	-	1	216
LNC_004081	1.87067	2.37624	1.997	1.041	1.39171	1.34837	111	168	138	83	102	123	XLOC_041525	lncRNA	chr5	10643833	10645642	-	1	1810
LNC_004088	1.40779	0.509259	0.135132	0	0	0.051521	18	8	2	0	0	2	XLOC_041596	lncRNA	chr5	12538002	12539089	-	2	387
LNC_004089	1.6867	1.48832	0.802515	0.772981	0.836971	1.0527	90	94	50	55	55	86	XLOC_041597	lncRNA	chr5	12566607	12572354	-	7	1616
LNC_005664	5.84141	7.65716	4.47907	5.57842	9.71758	7.16529	65	101	58	83	133	121	XLOC_055893	lncRNA	ptg001576l	335	670	+	1	336
LNC_004558	0.858106	0.991739	1.24496	0.057929	0.03775	0.10152	56	77	93	6	3	10	XLOC_046319	lncRNA	chr6	35383419	35385382	-	1	1964
LNC_004559	1.92739	1.01474	1.32393	2.19972	2.27342	1.75765	74	47	59	113	108	103	XLOC_046323	lncRNA	chr6	35515820	35518846	-	5	1166
LNC_004551	0.996983	0.469444	0.38993	1.13698	1.28954	0.852658	14	8	7	21	22	18	XLOC_046226	lncRNA	chr6	33220766	33222022	-	4	410
LNC_004552	0.39536	0.556002	0.346787	0.251187	1.34437	0.486614	6	9	6	5	22	10	XLOC_046227	lncRNA	chr6	33232771	33233779	-	4	401
LNC_004554	0.553832	1.14135	0.239421	0.455639	1.17012	0.580119	10	25	5	11	26	16	XLOC_046268	lncRNA	chr6	34242123	34243089	-	2	549
LNC_004555	1.45626	0.089917	0	1.08465	0.741997	0.457953	27	2	0	27	17	14	XLOC_046311	lncRNA	chr6	35245165	35245931	-	2	566
LNC_004556	1.77742	1.26102	1.63872	0.595702	1.48639	1.89143	57	48	61	26	59	93	XLOC_046313	lncRNA	chr6	35278272	35280076	-	3	972
LNC_004557	1.53211	1.73215	1.24874	0.404222	0.880018	0.588291	17	23	16	6	12	10	XLOC_046317	lncRNA	chr6	35350403	35351065	-	4	337
LNC_001690	0.205919	0.0432	0.133171	1.33968	0.541232	1.16135	4	1	3	35	13	35	XLOC_017665	lncRNA	chr16	22617886	22618478	+	1	593
LNC_001691	1.24161	1.40598	0.589048	1.1164	1.49464	1.19129	21	29	12	26	32	31	XLOC_017668	lncRNA	chr16	22654830	22655345	+	1	516
LNC_001692	0.153567	0.074844	1.23622	0.209126	0.258108	0.073535	2	2	18	4	5	2	XLOC_017673	lncRNA	chr16	22707479	22708708	+	3	383
LNC_001693	1.34168	1.74188	1.5401	1.44067	0.912126	1.05571	31	48	41	44	26	37	XLOC_017680	lncRNA	chr16	22803628	22804697	+	2	692
LNC_001694	1.73225	2.33067	1.52783	1.85246	2.77494	3.09851	76	122	78	109	151	208	XLOC_017683	lncRNA	chr16	22895533	22898893	+	8	1337
LNC_001696	1.33623	0.384314	0.724582	0.421102	0.614495	0.632178	35	12	22	15	20	26	XLOC_017699	lncRNA	chr16	23209197	23210156	+	2	799
LNC_001697	0.41394	0.459027	1.01085	5.96829	4.62364	6.897	6	8	17	116	83	153	XLOC_017702	lncRNA	chr16	23262882	23263323	+	1	442
LNC_001698	0.91186	0.874042	0.862777	0.3549	1.10697	1.52973	27	31	30	15	41	70	XLOC_017709	lncRNA	chr16	23427736	23432280	+	9	903
LNC_003029	1.8239	1.41092	1.39776	0.091048	0.049527	0.122002	60	55	53	4	2	7	XLOC_031018	lncRNA	chr21	11676005	11677002	+	1	998
LNC_003027	0.584258	1.87861	0.377849	1.08763	0.472992	1.28694	8	31	6	20	8	27	XLOC_031015	lncRNA	chr21	11626918	11627849	+	3	418
LNC_002648	0	0.311458	0	1.32146	1.57648	2.30253	0	4	0	20	21	38	XLOC_027028	lncRNA	chr2	38709864	38710192	+	1	329
LNC_002646	29.8656	26.1502	16.8073	9.58431	11.8623	18.9443	843	879	550	363	414	819	XLOC_027014	lncRNA	chr2	38548191	38549051	+	1	861
LNC_002647	0.234414	0.670167	0	0.819556	1.46815	0.108796	3	8	0	11	19	2	XLOC_027017	lncRNA	chr2	38561417	38561719	+	1	303
LNC_002644	0.992143	0.884807	0.802189	1.49815	2.20901	2.0841	32	34	30	65	88	103	XLOC_027002	lncRNA	chr2	38319028	38320741	+	2	984
LNC_002643	1.6135	1.19685	1.05876	1.00903	1.27134	1.69551	96	85	73	81	94	154	XLOC_026997	lncRNA	chr2	38254920	38258237	+	5	1808
LNC_002640	0	1.26506	0	0	0	0	0	12	0	0	0	0	XLOC_026955	lncRNA	chr2	37250742	37250984	+	1	243
LNC_002641	1.43079	0.980338	0.754361	3.77995	4.35543	4.21647	81	66	50	285	302	363	XLOC_026963	lncRNA	chr2	37441783	37446370	+	11	1713
LNC_003201	1.05657	1.0247	0.909592	1.59712	1.86784	1.59593	17	19	17	34	36	39	XLOC_032541	lncRNA	chr3	11368261	11370291	+	4	475
LNC_005666	2.54027	2.53583	1.59409	1.437	2.74637	1.46003	59	70	43	45	78	52	XLOC_055898	lncRNA	ptg001576l	3892	4591	-	1	700
LNC_004657	0.047871	0.099471	0.032144	1.36961	1.8971	1.91524	3	8	3	113	145	181	XLOC_047131	lncRNA	chr7	13262127	13273964	+	19	1877
LNC_004935	0.063204	0.265191	0.083567	0.482254	1.27816	0.453262	2	10	4	21	50	22	XLOC_049752	lncRNA	chr8	12139101	12140066	-	1	966
LNC_004930	2.39442	1.62117	2.24613	3.49639	5.62584	2.77339	53	43	57	103	152	93	XLOC_049737	lncRNA	chr8	11807414	11808080	-	1	667
LNC_002896	15.1081	13.4556	10.854	10.1487	10.9334	14.3614	314	334	262	283	281	457	XLOC_029592	lncRNA	chr2	47752338	47754163	-	5	634
LNC_001515	0.438648	0.175817	0.158777	1.37317	2.05907	1.00753	20	10	8	80	111	67	XLOC_015942	lncRNA	chr15	8160943	8162265	-	1	1323
LNC_001838	0	0.068041	0	1.53589	2.5484	1.38273	0	2	0	51	78	53	XLOC_019000	lncRNA	chr17	3997960	3998712	+	1	753
LNC_001467	0.167153	0.298743	0.176183	0.944043	0.676602	1.25877	6	12	7	43	28	64	XLOC_015472	lncRNA	chr15	21238215	21239227	+	1	1013
LNC_003534	1.32249	0.245132	0	0.633623	0.150639	0	13	3	0	8	2	0	XLOC_036011	lncRNA	chr4	11088467	11089054	+	2	277
LNC_003207	1.46198	0.334286	1.5866	0.334974	0.772746	0.709072	30	8	37	9	20	22	XLOC_032601	lncRNA	chr3	12584244	12586447	+	7	610
LNC_003271	0.440953	0	0.21785	0.32693	1.5619	0.515653	6	0	3	5	22	9	XLOC_033238	lncRNA	chr3	26624280	26625518	+	3	348
LNC_003539	7.44903	10.027	4.13079	5.44288	5.89759	8.12468	155	249	100	152	152	259	XLOC_036026	lncRNA	chr4	11401552	11402399	+	2	635
LNC_003277	0.669087	1.30342	0.706983	0.344193	0.447116	0.412579	24	56	30	17	20	23	XLOC_033313	lncRNA	chr3	28825558	28828414	+	6	1083
LNC_003480	1.43287	0.482598	0.745589	1.45479	0.378106	0.423881	44	18	27	60	15	20	XLOC_035520	lncRNA	chr3	38758866	38760568	-	4	937
LNC_005484	6.81348	8.57682	1.54044	4.99434	6.22769	5.1689	65	98	17	64	74	76	XLOC_054543	lncRNA	ptg001078l	2703	2992	+	1	290
LNC_004338	1.34187	0.231151	0.578538	0.563857	0.885	0.564926	25	5	12	14	20	16	XLOC_044191	lncRNA	chr6	27377757	27379609	+	5	546
LNC_004339	0	0	1.23875	0.20867	0.938802	0.260635	0	0	13	3	10	4	XLOC_044196	lncRNA	chr6	27429851	27431111	+	3	255
LNC_004331	0	0.252799	0.259073	1.51905	1.21778	1.63108	0	5	5	34	25	42	XLOC_044070	lncRNA	chr6	24733856	24734361	+	1	506
LNC_004332	0	0	1.81466	0	0	0	0	0	16	0	0	0	XLOC_044077	lncRNA	chr6	24853524	24853755	+	1	232
LNC_004333	1.42785	1.26028	1.77032	1.38312	0.815479	0.997798	26	27	36	33	18	27	XLOC_044132	lncRNA	chr6	26143671	26144205	+	1	535
LNC_004334	1.48915	0.624815	0.128407	0.110257	0.476193	0	20	11	2	2	8	0	XLOC_044137	lncRNA	chr6	26247094	26247503	+	1	410
LNC_004336	1.07946	0.527006	0.863999	1.29771	1.5259	0.455943	49	29	46	79	86	32	XLOC_044180	lncRNA	chr6	27144123	27148721	+	8	1383
LNC_001867	1.5459	0.890528	0.843246	1.59815	0.756853	0.967036	34	24	22	47	21	33	XLOC_019281	lncRNA	chr17	10611436	10612680	+	3	667
LNC_001866	1.12876	0.948793	2.11021	0.927965	0.723108	0.394259	12	12	26	14	10	7	XLOC_019277	lncRNA	chr17	10554845	10555168	+	1	324
LNC_001865	1.10435	2.67604	1.7685	2.40596	4.65752	5.5591	15	41	26	41	73	108	XLOC_019246	lncRNA	chr17	9824002	9824388	+	1	387
LNC_001864	1.77797	0.88296	1.03166	1.81414	0.692247	0.532533	37	22	25	51	18	17	XLOC_019243	lncRNA	chr17	9799426	9800531	+	2	635
LNC_001863	0.263168	0.299606	0.064836	0.441542	1.4601	0.613299	14	19	4	32	96	50	XLOC_019237	lncRNA	chr17	9649851	9651474	+	1	1624
LNC_001861	1.57509	1.56415	0.716678	1.52165	1.50919	1.83915	40	48	22	52	48	72	XLOC_019232	lncRNA	chr17	9564488	9565262	+	1	775
LNC_001860	0.103802	0.130316	0.105717	0.796859	1.4643	0.562124	2	3	3	18	30	15	XLOC_019226	lncRNA	chr17	9386365	9387098	+	2	498
LNC_001869	0.12942	0	1.34992	0	0.067954	0.096018	1	0	12	0	1	2	XLOC_019309	lncRNA	chr17	11369910	11370894	+	2	234
LNC_001868	1.32527	0.960906	0.415835	0.269514	1.26793	1.89088	22	19	8	6	26	48	XLOC_019285	lncRNA	chr17	10759775	10760280	+	1	506
LNC_003649	0	0	0	0.710895	0.392683	2.40118	0	0	0	12	6	45	XLOC_037090	lncRNA	chr4	36166952	36167324	+	1	373
LNC_003648	2.01025	0.7206	1.45823	0.366452	0	0.644665	29	13	24	7	0	15	XLOC_037085	lncRNA	chr4	36047607	36049018	+	2	433
LNC_003641	0.324754	0.235382	0.434838	0.79193	1.20226	0.997641	7	6	11	23	32	33	XLOC_037016	lncRNA	chr4	34778457	34781220	+	3	653
LNC_003642	0.158174	0.26458	0.95201	0.808781	1.25319	1.34301	2	4	14	14	20	27	XLOC_037038	lncRNA	chr4	35128898	35129283	+	1	386
LNC_003645	1.66482	1.21144	1.12281	1.09049	1.93289	2.20584	62	54	49	55	89	125	XLOC_037059	lncRNA	chr4	35506369	35511568	+	11	1129
LNC_003644	21.3192	25.0639	12.5761	23.6299	13.717	24.2246	458	641	313	681	364	796	XLOC_037056	lncRNA	chr4	35462444	35463837	+	4	655
LNC_003647	2.77451	2.22985	1.38789	0.297181	0.408955	0.497017	105	100	61	15	19	29	XLOC_037083	lncRNA	chr4	35964455	35966570	+	3	1148
LNC_003646	0.312932	1.34873	0.009911	0	0.13228	0.096714	10	51	1	0	6	5	XLOC_037082	lncRNA	chr4	35961182	35962146	+	1	965
LNC_000133	0.729901	0.769047	1.41187	0.78218	0.537524	0.776353	16	20	35	22	14	25	XLOC_001457	lncRNA	chr1	35290761	35292006	+	2	640
LNC_000876	1.55514	1.60477	0.749578	0.21128	0.093791	0.151336	27	34	16	5	3	5	XLOC_009459	lncRNA	chr12	26560149	26561780	+	3	527
LNC_000875	0.832568	1.3734	0.507299	0.381891	0.776832	0.500035	15	30	11	10	18	14	XLOC_009452	lncRNA	chr12	26464046	26464834	+	2	550
LNC_000137	0.080441	0.067503	0.089327	1.07806	0.645143	1.26444	3	3	3	36	20	49	XLOC_001486	lncRNA	chr1	36240017	36241480	+	2	759
LNC_000873	0.350085	0.904144	0.109352	1.36817	1.3068	1.70024	10	30	4	51	45	72	XLOC_009420	lncRNA	chr12	25706147	25708597	+	3	833
LNC_000135	0	0	0	1.88131	2.44365	0.842837	0	0	0	569	680	291	XLOC_001475	lncRNA	chr1	35778239	35785697	+	2	6871
LNC_005527	2.67869	2.38015	1.84961	1.79886	2.02466	1.57512	82	87	66	74	77	74	XLOC_054802	lncRNA	ptg001179l	13704	14635	+	1	932
LNC_005524	14.9388	16.6466	1.1806	6.31913	7.62265	4.48177	277	368	26	157	175	128	XLOC_054766	lncRNA	ptg001151l	2	566	-	1	565
LNC_005520	0.822995	1.83462	0	1.63606	0.999488	1.2935	24	64	0	64	36	58	XLOC_054742	lncRNA	ptg001144l	24258	25146	-	1	889
LNC_005521	5.60738	7.32989	7.64546	5.93926	7.15751	7.9161	317	494	502	451	500	685	XLOC_054746	lncRNA	ptg001146l	13515	15239	+	1	1725
LNC_005529	1.98785	1.75339	0.313842	2.69254	5.27376	3.1769	44	46	9	80	144	107	XLOC_054812	lncRNA	ptg001185l	2031	2701	-	1	671
LNC_002068	1.2418	1.19645	3.33896	1.30805	2.36972	1.68103	41	47	126	57	95	84	XLOC_021199	lncRNA	chr18	1910568	1912575	+	3	989
LNC_002069	1.83362	2.13914	2.11621	0.439357	0.364554	0.737587	35	48	46	11	9	22	XLOC_021226	lncRNA	chr18	2407206	2410780	+	8	569
LNC_002066	4.96772	3.03999	2.67858	0.266994	0.165865	0.200724	97	71	61	7	4	6	XLOC_021158	lncRNA	chr17	30595557	30596152	-	1	596
LNC_002064	1.6143	1.16066	0.350128	0.294555	0.159427	0.480074	17	14	5	5	2	8	XLOC_021144	lncRNA	chr17	30076761	30077589	-	2	309
LNC_002065	1.50883	1.86272	1.4774	1.69909	2.53945	2.27696	19	28	21	28	39	43	XLOC_021154	lncRNA	chr17	30521578	30521951	-	1	374
LNC_002062	1.37088	1.14319	0.26915	0.299346	0.829348	0.941295	16	16	4	5	12	17	XLOC_021113	lncRNA	chr17	28444769	28445124	-	1	356
LNC_002063	0.87539	1.47015	1.08599	0.697628	1.25663	1.16352	16	31	22	17	28	31	XLOC_021139	lncRNA	chr17	29828526	29829056	-	1	531
LNC_002060	0	0	0.33421	0.419881	1.51826	1.32833	0	0	4	6	18	20	XLOC_021088	lncRNA	chr17	27428616	27428908	-	1	293
LNC_002061	0.028963	0	0	0.738152	1.53446	0.504685	1	0	0	18	33	14	XLOC_021097	lncRNA	chr17	27757808	27758334	-	1	527
LNC_002584	1.36356	1.44465	1.12246	1.43916	1.40637	1.26448	18	22	17	25	23	25	XLOC_026396	lncRNA	chr2	25633760	25634589	+	2	390
LNC_001081	0.581651	0.312382	0.126708	2.32673	3.45914	3.57855	16	11	5	85	117	150	XLOC_011628	lncRNA	chr13	19450009	19451374	+	2	831
LNC_001080	2.61823	1.45872	2.70786	0.297442	0.053843	0.520691	79	53	95	12	2	24	XLOC_011604	lncRNA	chr13	18800574	18801745	+	2	918
LNC_001083	1.23821	2.67263	0.759439	5.60482	1.71874	1.15547	14	36	10	85	24	20	XLOC_011636	lncRNA	chr13	19587345	19587689	+	1	345
LNC_001082	0.259962	0.29154	0.466926	2.07967	1.83018	1.52873	11	14	22	113	92	95	XLOC_011634	lncRNA	chr13	19555200	19557707	+	4	1229
LNC_001085	1.66856	1.10725	1.69748	0.167141	0.129699	0.148622	45	36	53	6	5	7	XLOC_011669	lncRNA	chr13	20236529	20239687	+	8	813
LNC_001084	0.741988	1.25552	0.32196	0.588215	1.16608	0.902601	19	38	10	20	37	35	XLOC_011663	lncRNA	chr13	20154518	20156707	+	6	768
LNC_001087	0.703057	0.779794	1.65306	0.77888	0.735567	1.40149	37	49	101	55	48	113	XLOC_011679	lncRNA	chr13	20348334	20349939	+	1	1606
LNC_001086	1.25929	1.36777	0.819708	1.26029	1.16073	1.55078	82	106	62	110	93	154	XLOC_011678	lncRNA	chr13	20324443	20329127	+	7	1977
LNC_001089	1.82176	1.10717	1.48159	1.0934	0.834528	2.61229	58	42	55	47	33	127	XLOC_011691	lncRNA	chr13	20744225	20748385	+	3	967
LNC_001088	2.18099	2.03898	1.40986	1.21478	1.37842	1.47133	161	179	121	120	126	166	XLOC_011680	lncRNA	chr13	20350703	20354827	+	5	2247
LNC_005379	18.7185	23.3276	0.842476	9.25828	8.7973	17.9031	433	642	23	287	251	634	XLOC_053751	lncRNA	ptg000778l	19271	19975	-	1	705
LNC_000688	0	3.63219	0	0	0	0	0	136	0	0	0	0	XLOC_007344	lncRNA	chr11	4180528	4189649	-	7	958
LNC_000689	10.0932	12.8529	7.74161	20.0491	20.0612	25.5152	220	334	196	586	540	851	XLOC_007359	lncRNA	chr11	4570795	4572284	-	5	665
LNC_000684	50.2413	103.3	69.207	101.31	143.151	66.2895	1263	3093	2017	3415	4443	2551	XLOC_007336	lncRNA	chr11	4094104	4094870	-	1	767
LNC_000685	6067.12	6163.92	6666.28	3692.44	4608.9	2304.04	54059	65448	68883	44139	50726	31432	XLOC_007337	lncRNA	chr11	4095269	4095540	-	1	272
LNC_000686	4.78264	6.82753	3.84069	9.93129	5.76016	1.47432	168	286	157	468	250	80	XLOC_007344	lncRNA	chr11	4180464	4189669	-	7	1071
LNC_000687	0	0	0	0	0	6.98531	0	0	0	0	0	320	XLOC_007344	lncRNA	chr11	4180522	4189659	-	6	911
LNC_000680	0	1.26194	0	0	0	0	0	11	0	0	0	0	XLOC_007299	lncRNA	chr11	3344537	3344739	-	1	203
LNC_000681	2.31174	1.81153	1.22884	0.688818	0.85087	0.786543	65	61	41	26	30	34	XLOC_007304	lncRNA	chr11	3435495	3437966	-	6	858
LNC_000682	1.91275	1.42168	0.928201	0.402165	1.3119	0.410929	36	32	21	11	31	12	XLOC_007305	lncRNA	chr11	3440104	3441937	-	6	574
LNC_000683	0.056901	0.095498	0.048738	1.48416	1.7474	1.45101	3	5	2	70	76	79	XLOC_007314	lncRNA	chr11	3596736	3597808	-	1	1073
LNC_000356	0.584549	1.04557	0.909547	0.910871	0.680085	1.42685	21	45	38	44	30	78	XLOC_003890	lncRNA	chr1	41396665	41397752	-	1	1088
LNC_000357	1.24133	0.399492	0.307877	0.266133	0.386686	0.55353	21	8	7	7	9	15	XLOC_003896	lncRNA	chr1	41527745	41528257	-	1	513
LNC_000354	6.48694	6.65848	5.23081	6.49452	7.02001	8.19591	142	174	133	191	190	275	XLOC_003865	lncRNA	chr1	40908423	40909090	-	1	668
LNC_000355	1.92569	1.92121	1.20012	1.6907	2.49951	1.6119	121	144	88	143	194	156	XLOC_003879	lncRNA	chr1	41164122	41166039	-	1	1918
LNC_000353	16.43	15.3738	8.55684	17.021	15.2539	16.5408	388	433	235	539	445	598	XLOC_003845	lncRNA	chr1	40409395	40411379	-	4	720
LNC_000350	10.7616	8.49976	7.78742	1.18957	1.30857	2.18469	263	248	221	39	40	82	XLOC_003822	lncRNA	chr1	39954911	39957154	-	3	746
LNC_000358	0.522522	1.35646	0.247853	0.100461	0.217133	0.308102	8	24	5	3	4	8	XLOC_003899	lncRNA	chr1	41588104	41588556	-	1	453
LNC_000359	3.23864	3.75436	1.83527	2.12553	3.02177	5.5514	108	149	71	95	125	283	XLOC_003996	lncRNA	chr1	43824745	43825760	-	1	1016
LNC_002859	1.57517	0.605636	0.283048	0.530008	0.19275	0.514544	24	11	5	11	4	12	XLOC_029208	lncRNA	chr2	39037956	39038420	-	1	465
LNC_002858	0.166362	0.069802	0	0.34489	1.3706	1.66644	3	1	0	6	21	31	XLOC_029202	lncRNA	chr2	38923216	38926253	-	2	367
LNC_002857	0.520098	0.468558	2.24762	0	0.273102	0	4	5	20	0	3	0	XLOC_029196	lncRNA	chr2	38752016	38752249	-	1	234
LNC_002856	0.712704	0.599179	0.27177	1.42114	1.63349	2.50435	18	19	8	49	51	97	XLOC_029184	lncRNA	chr2	38578621	38580653	-	3	771
LNC_002855	116.443	122.154	86.5939	47.9598	47.3099	74.0087	7374	9218	6359	4075	3701	7175	XLOC_029179	lncRNA	chr2	38547144	38549076	-	1	1933
LNC_002854	0	0.530931	0.952465	0.233282	1.27752	0.48624	0	8	14	4	20	10	XLOC_029173	lncRNA	chr2	38468261	38468646	-	1	386
LNC_002853	0.108188	0.069908	0.361586	0.547813	1.07274	1.31372	3	2	11	18	32	48	XLOC_029171	lncRNA	chr2	38385677	38386404	-	1	728
LNC_002852	0.791507	0.624323	0.124167	1.32732	1.2761	0.515707	11	11	2	25	22	11	XLOC_029165	lncRNA	chr2	38262335	38262758	-	1	424
LNC_002851	1.45635	1.46355	0.929987	1.82445	1.43796	5.42611	23	28	17	39	28	131	XLOC_029152	lncRNA	chr2	38040626	38041106	-	1	481
LNC_005377	3.95411	14.3799	2.22048	28.8871	31.3958	8.16515	78	336	51	760	760	245	XLOC_053742	lncRNA	ptg000778l	17137	17734	+	1	598
LNC_005376	8.79473	8.19529	4.39428	6.60298	6.0425	4.09548	130	144	75	131	110	93	XLOC_053703	lncRNA	ptg000767l	1	449	+	1	449
LNC_003640	2.79555	3.2142	2.75587	2.63062	1.48576	3.95954	57	78	65	72	38	123	XLOC_037006	lncRNA	chr4	34528344	34530103	+	2	618
LNC_001583	1.68397	1.32065	1.85304	0.135935	0.393442	0.487028	34	32	44	4	10	16	XLOC_016570	lncRNA	chr15	22477919	22478534	-	1	616
LNC_004001	1.34964	0.807642	0.884469	1.09796	0.831425	1.25228	22	15	16	23	16	30	XLOC_040690	lncRNA	chr5	36759969	36760810	+	4	475
LNC_000740	0	0	0	0.173037	0.187311	1.81899	0	0	0	2	2	24	XLOC_007927	lncRNA	chr11	18388033	18388295	-	1	263
LNC_005439	2.36061	0.859749	0	2.01005	2.65266	3.6221	34	15	0	39	48	80	XLOC_054257	lncRNA	ptg000970l	119	557	-	1	439
LNC_000217	1.56866	0.050689	0	0	0	0	12	1	0	0	0	0	XLOC_002387	lncRNA	chr1	7871130	7871544	-	2	219
LNC_000216	2.84036	2.94092	2.14904	2.78164	2.60537	3.51498	120	148	105	158	136	227	XLOC_002356	lncRNA	chr1	7299164	7302321	-	5	1285
LNC_000215	1.48112	0.281262	0.625331	0.064604	0.10067	0.073449	18	5	9	2	2	2	XLOC_002353	lncRNA	chr1	7257849	7258219	-	1	371
LNC_000213	0.331136	0.820417	1.33702	0.249753	0.583483	0.549321	4	12	19	4	9	10	XLOC_002335	lncRNA	chr1	6877769	6878501	-	2	362
LNC_000212	2.74987	1.84278	0.996135	0.860248	1.48164	1.9977	50	40	21	21	34	56	XLOC_002321	lncRNA	chr1	6485489	6486443	-	2	553
LNC_000211	0.862878	1.54078	0.230402	0.444923	1.24236	0.292316	13	28	4	9	23	7	XLOC_002319	lncRNA	chr1	6472381	6472837	-	1	457
LNC_000210	1.45041	0.405052	0.312754	0.533488	1.01906	0.420742	24	8	6	12	21	11	XLOC_002299	lncRNA	chr1	5983066	5983570	-	1	505
LNC_000219	1.25693	0	0.19718	0	0	0.410222	11	0	2	0	0	6	XLOC_002460	lncRNA	chr1	9870976	9871455	-	2	267
LNC_000218	1.347	1.5687	0.627785	0.731481	1.43134	0.839082	42	58	23	31	55	40	XLOC_002397	lncRNA	chr1	8217203	8219417	-	3	944
LNC_000965	1.02489	0.841372	1.84082	0.301097	0.512964	0.188455	18	18	37	7	11	5	XLOC_010294	lncRNA	chr12	17183779	17184307	-	1	529
LNC_000964	2.32492	2.37838	1.5531	3.46063	3.71878	4.91584	160	195	124	319	315	516	XLOC_010263	lncRNA	chr12	15868557	15873738	-	11	2091
LNC_000967	0	0.673	1.33848	0.144625	0	0	0	7	13	2	0	0	XLOC_010305	lncRNA	chr12	17417960	17418520	-	2	236
LNC_000966	6.70406	5.73041	5.1058	7.4817	7.7432	8.02518	194	198	172	291	277	356	XLOC_010297	lncRNA	chr12	17218924	17221277	-	5	883
LNC_000961	0.785201	0.87887	0.72861	0.619822	1.31004	1.45493	18	24	20	20	37	51	XLOC_010233	lncRNA	chr12	15049220	15050733	-	2	698
LNC_000960	0	0.419957	0.490509	0.403752	1.21254	1.35383	0	14	16	16	42	58	XLOC_010231	lncRNA	chr12	15019197	15020785	-	2	854
LNC_000963	1.28061	1.11822	1.60146	0.481573	1.33856	0.922731	32	33	46	16	41	35	XLOC_010256	lncRNA	chr12	15723212	15723967	-	1	756
LNC_000962	0.584258	0	0.277509	0.760655	0.87267	1.42464	8	0	5	14	15	30	XLOC_010236	lncRNA	chr12	15110337	15111531	-	2	418
LNC_000968	0.83347	1.03049	0.668126	0.639242	0.73199	1.76885	13	19	12	14	14	42	XLOC_010327	lncRNA	chr12	17907563	17908682	-	2	472
LNC_002185	0.266383	1.86654	1.63408	0.338337	0.890647	0.348316	4	28	24	6	14	7	XLOC_022179	lncRNA	chr18	25263818	25264574	+	2	382
LNC_002187	0.112648	0.519911	0.194269	1.34175	0.432568	0.847819	3	12	4	32	10	24	XLOC_022211	lncRNA	chr18	26005660	26006671	+	2	542
LNC_002186	1.28416	0.54001	0.346036	0	0	0.244318	12	6	4	0	0	4	XLOC_022185	lncRNA	chr18	25385764	25386047	+	1	284
LNC_002181	1.47764	1.23838	1.34232	0.327034	0.366524	0.292952	124	124	131	37	38	38	XLOC_022153	lncRNA	chr18	24401744	24404303	+	1	2560
LNC_002180	0.068665	0.315476	0.350815	1.91944	1.34293	0.784213	3	14	15	91	58	42	XLOC_022122	lncRNA	chr18	23688186	23689252	+	1	1067
LNC_002183	1.54677	1.3613	1.07762	0.752989	1.78392	2.04745	45	47	36	30	64	91	XLOC_022160	lncRNA	chr18	24754495	24757231	+	8	878
LNC_002182	0.37995	0.796897	0.367641	1.30895	0.499021	0.697617	16	40	18	74	26	45	XLOC_022157	lncRNA	chr18	24675923	24677207	+	1	1285
LNC_002189	0.041785	0.034193	0.48002	2.12119	2.77333	0.218947	1	1	11	53	64	7	XLOC_022236	lncRNA	chr18	26645065	26646105	+	2	566
LNC_002188	1.33178	2.13938	0.435709	1.62462	1.51794	6.41605	16	31	6	26	23	116	XLOC_022236	lncRNA	chr18	26645065	26645896	+	2	360
LNC_002239	1.36156	0.128688	0.384348	0.104691	0.111386	0.146029	20	3	7	2	2	4	XLOC_022781	lncRNA	chr18	12753380	12753805	-	1	426
LNC_002238	1.28799	0.837181	0.93712	0.301017	0.303192	0.230412	46	36	39	15	14	13	XLOC_022778	lncRNA	chr18	12649902	12651488	-	2	1084
LNC_002237	1.02909	0.984979	1.41006	0.401689	0.331594	0.480556	63	71	99	33	25	45	XLOC_022778	lncRNA	chr18	12649617	12651457	-	1	1841
LNC_002236	0.316595	0.265476	0.212307	2.13388	1.60353	1.28534	18	18	14	163	113	112	XLOC_022777	lncRNA	chr18	12631831	12633565	-	1	1735
LNC_002235	1.46532	0.519756	0.99395	0.924429	1.38358	0.767915	40	17	32	34	47	32	XLOC_022772	lncRNA	chr18	12456313	12458826	-	4	830
LNC_002234	0.644413	0.609134	1.25474	0.599785	0.270346	0.346215	13	15	29	16	7	11	XLOC_022770	lncRNA	chr18	12439390	12440521	-	2	607
LNC_002233	1.18888	1.78077	2.4207	0.114343	0.440475	0.398206	16	28	37	3	8	8	XLOC_022752	lncRNA	chr18	12002284	12003284	-	2	398
LNC_002232	0.844494	1.75722	0.409476	0.323097	0.121146	0.097738	12	28	7	6	2	2	XLOC_022743	lncRNA	chr18	11850103	11850510	-	1	408
LNC_002231	0.184517	0.277296	0.050164	1.0442	1.26051	0.81072	7	12	2	48	53	43	XLOC_022718	lncRNA	chr18	11018247	11019285	-	1	1039
LNC_002230	78.8797	60.2281	55.1098	4.63477	5.30829	13.3752	2093	1905	1696	165	174	544	XLOC_022713	lncRNA	chr18	10815506	10817313	-	3	810
LNC_002516	0.430889	1.87423	0.818525	0.055381	0	0	12	60	26	2	0	0	XLOC_025622	lncRNA	chr2	7550022	7550840	+	1	819
LNC_001768	107.365	118.281	92.5783	95.6449	56.8545	120.671	1935	2540	1935	2312	1266	3329	XLOC_018318	lncRNA	chr16	13531060	13531931	-	2	550
LNC_001769	1.45619	2.32007	1.43887	2.859	1.31842	2.52054	23	44	27	60	26	61	XLOC_018328	lncRNA	chr16	13855146	13856863	-	3	477
LNC_001764	32.736	35.9877	36.854	21.6753	14.5781	26.1245	854	1119	1115	759	470	1043	XLOC_018270	lncRNA	chr16	12284885	12286644	-	2	796
LNC_001765	1.78935	0.468481	0.446274	0.16838	0.173179	0.271937	53	17	16	7	7	13	XLOC_018284	lncRNA	chr16	12597558	12600161	-	6	895
LNC_001766	2.61634	1.37469	1.04594	2.62605	2.61009	2.17506	222	139	103	299	273	282	XLOC_018292	lncRNA	chr16	12850472	12855613	-	16	2584
LNC_001767	0	0	0.055702	1.18168	0.681948	1.56531	0	0	2	49	26	74	XLOC_018306	lncRNA	chr16	13150179	13153730	-	3	942
LNC_001760	1.27864	0	0	0	0	0	16	0	0	0	0	0	XLOC_018250	lncRNA	chr16	11722259	11722640	-	1	382
LNC_001761	0.179214	0.46699	1.06588	0.383803	0.462955	0.732446	6	17	37	16	17	33	XLOC_018261	lncRNA	chr16	12040300	12042197	-	2	895
LNC_001762	0.198317	0.276119	1.345	0	0.167765	0.145537	2	3	15	0	2	2	XLOC_018264	lncRNA	chr16	12166929	12167202	-	1	274
LNC_001763	23.036	19.3005	13.7558	20.979	22.0233	27.6223	553	552	383	675	653	1015	XLOC_018268	lncRNA	chr16	12218391	12219748	-	5	732
LNC_003753	0.235919	1.55262	0.744027	0.283853	0.751583	0.639889	5	34	16	7	18	18	XLOC_038258	lncRNA	chr4	20333946	20336064	-	3	559
LNC_000871	0.375686	1.09188	0.495697	2.04789	1.44769	1.65304	6	18	8	38	25	35	XLOC_009397	lncRNA	chr12	25133530	25133951	+	1	422
LNC_005340	2.55715	2.87763	2.59551	1.51609	1.94643	2.23313	74	99	87	59	69	99	XLOC_053408	lncRNA	ptg000671l	63419	64294	+	1	876
LNC_005345	13.5791	19.0644	11.0908	28.7651	36.1139	24.7426	287	481	272	816	943	801	XLOC_053427	lncRNA	ptg000675l	25993	26637	-	1	645
LNC_005349	1.18458	1.2278	1.32405	0.978845	1.44708	0.473799	24	30	31	27	36	15	XLOC_053452	lncRNA	ptg000684l	31776	32388	+	1	613
LNC_002958	1.50376	1.31654	1.37738	0.854614	0.199677	0.481097	24	25	26	19	4	12	XLOC_030311	lncRNA	chr20	6882811	6883296	-	1	486
LNC_002959	0.605704	1.89487	0.837523	0.060197	0.196141	0.368881	16	56	25	2	6	14	XLOC_030312	lncRNA	chr20	6890885	6891640	-	1	756
LNC_002952	1.045	1.14588	0.964144	0.611021	1.11401	1.61061	35	45	37	27	46	81	XLOC_030231	lncRNA	chr20	4508216	4510841	-	2	1002
LNC_002953	0.359171	0.041177	0.145352	1.30201	0.923273	1.21996	6	1	3	29	19	31	XLOC_030232	lncRNA	chr20	4530030	4530535	-	1	506
LNC_002950	0.419137	0.496049	0.145635	0.94794	1.26816	1.77526	10	14	5	31	38	65	XLOC_030206	lncRNA	chr20	3493989	3495958	-	5	723
LNC_002951	0.845535	0.664474	1.19156	0.867342	0.925419	1.33817	17	16	27	23	23	40	XLOC_030217	lncRNA	chr20	4014934	4015528	-	1	595
LNC_002956	0	0	0	0	1.06647	4.69755	0	0	0	0	29	157	XLOC_030303	lncRNA	chr20	6710048	6711012	-	2	666
LNC_002957	0.175832	0	1.44005	0	0	0	2	0	15	0	0	0	XLOC_030304	lncRNA	chr20	6720044	6720315	-	1	272
LNC_002954	1.62832	1.2919	0.785496	0.459845	0.239006	0.53145	58	55	33	22	11	29	XLOC_030279	lncRNA	chr20	6174050	6175958	-	3	1084
LNC_002955	23.6446	29.6049	14.6249	27.3746	26.3932	36.8846	519	774	372	805	715	1238	XLOC_030301	lncRNA	chr20	6673285	6674737	-	5	669
LNC_004153	1.40358	2.14743	2.23054	1.70131	1.21286	1.20213	70	128	129	114	75	92	XLOC_042187	lncRNA	chr5	26524065	26527301	-	5	1519
LNC_003850	1.25284	0.894098	0.673305	0.310862	0.60297	0.62591	31	26	19	10	18	23	XLOC_039323	lncRNA	chr5	2369124	2369854	+	1	731
LNC_003851	0.955054	0.854372	0.814741	0.486905	0.860194	1.53279	70	75	70	48	78	172	XLOC_039325	lncRNA	chr5	2438998	2441233	+	1	2236
LNC_003852	0.706427	0.942146	1.75121	1.20692	1.31432	0.539843	14	21	38	31	31	16	XLOC_039355	lncRNA	chr5	2962923	2963493	+	1	571
LNC_003853	1.0725	1.13448	1.36695	0.710977	1.44336	0.857867	49	62	72	44	81	60	XLOC_039364	lncRNA	chr5	3180625	3182010	+	1	1386
LNC_003854	1.48141	0.762316	0.267747	1.5621	1.09878	1.49947	51	31	11	71	46	78	XLOC_039382	lncRNA	chr5	3562711	3565553	+	7	1032
LNC_003855	0	0	1.26393	1.86762	0.576087	1.34871	0	0	48	82	24	68	XLOC_039382	lncRNA	chr5	3562711	3565553	+	7	996
LNC_003856	1.48541	1.44979	1.07737	1.15204	1.47496	1.099	65	76	55	68	80	74	XLOC_039388	lncRNA	chr5	3781971	3786783	+	8	1329
LNC_003857	4.30606	3.78977	1.79665	4.29179	3.84063	6.86276	115	121	56	154	127	281	XLOC_039390	lncRNA	chr5	3811664	3812961	+	3	814
LNC_003858	3.14767	2.00867	2.04624	0.152885	0	0.28371	93	71	70	7	0	13	XLOC_039393	lncRNA	chr5	3908641	3912523	+	9	893
LNC_003859	4.29927	3.95376	2.88348	7.49636	6.49927	9.93354	121	133	94	283	226	428	XLOC_039396	lncRNA	chr5	3926636	3927979	+	3	858
LNC_003276	8.72432	8.81911	6.11255	5.77786	7.12917	8.6286	239	288	195	213	242	362	XLOC_033304	lncRNA	chr3	28714790	28717061	+	3	836
LNC_004008	66.8552	79.07	53.1671	78.8902	68.4184	77.7199	1755	2473	1618	2778	2218	3123	XLOC_040752	lncRNA	chr5	38158307	38159739	+	2	801
LNC_004009	0.962572	0.577142	0.640698	1.45481	1.8457	2.46352	27	19	21	53	62	102	XLOC_040764	lncRNA	chr5	38555205	38558276	+	8	825
LNC_004006	1.11236	0.364937	2.20056	3.4582	0	0	100	39	228	414	0	0	XLOC_040731	lncRNA	chr5	37634046	37638333	+	6	2724
LNC_004004	0.222018	0	1.24855	0	0.390081	0	2	0	13	0	4	0	XLOC_040716	lncRNA	chr5	37371482	37371734	+	1	253
LNC_004005	1.56998	2.72018	0.648003	4.54516	9.3391	7.2111	162	333	78	627	1185	1134	XLOC_040731	lncRNA	chr5	37634042	37637585	+	2	3134
LNC_004002	0	0.070416	0.210942	2.17563	4.73507	1.71123	0	5	12	142	285	128	XLOC_040699	lncRNA	chr5	36901413	36906333	+	10	1485
LNC_004003	0.363649	0.339191	0.566378	2.81262	1.99979	2.31378	36	40	65	374	245	351	XLOC_040702	lncRNA	chr5	36997837	37000857	+	1	3021
LNC_004000	3.4387	1.38939	2.56033	0.453274	2.06441	3.1907	29	14	25	6	21	41	XLOC_040655	lncRNA	chr5	35730129	35730379	+	1	251
LNC_004212	0.982616	1.47167	1.29244	1.69666	1.51437	1.47518	43	77	66	99	82	99	XLOC_042803	lncRNA	chr5	41836895	41839110	-	4	1327
LNC_004214	0.315307	0.096055	0.137426	3.38231	3.64187	3.73909	12	4	6	159	157	200	XLOC_042841	lncRNA	chr5	43104516	43105580	-	1	1065
LNC_004218	1.45498	0.550424	1.2513	0.535659	0.443228	0.586608	30	14	29	15	11	18	XLOC_042871	lncRNA	chr5	43776050	43777402	-	3	610
LNC_000341	0.460792	0	0.198668	0	0.290349	1.42856	5	0	2	0	4	19	XLOC_003771	lncRNA	chr1	38878798	38879062	-	1	265
LNC_005460	0.37725	1.09201	0.641865	0.838691	1.62565	1.03543	6	18	10	16	27	22	XLOC_054370	lncRNA	ptg001015l	12232	12641	-	1	410
LNC_004829	0.504294	0.459509	0.290625	1.52722	2.00305	1.22202	12	13	8	49	59	45	XLOC_048831	lncRNA	chr8	11168030	11169743	+	2	724
LNC_004820	1.43387	0.636184	0.227909	0.098504	0.534575	0.086314	22	12	4	3	10	3	XLOC_048796	lncRNA	chr8	10149225	10150196	+	2	462
LNC_004824	0	0	0.078344	1.55127	2.1198	1.91553	0	0	3	46	58	65	XLOC_048822	lncRNA	chr8	11058027	11058698	+	1	672
LNC_004825	0.615871	1.0087	0.436622	0.431291	1.29223	0.986359	10	19	8	9	24	23	XLOC_048825	lncRNA	chr8	11080613	11081817	+	2	459
LNC_004826	1.16603	2.03734	1.1278	0.430597	1.36992	1.62402	13	28	15	7	19	28	XLOC_048827	lncRNA	chr8	11090220	11092527	+	2	340
LNC_004827	1.83371	0.155486	0.034362	0.577514	0.00823	0	18	2	1	8	1	0	XLOC_048827	lncRNA	chr8	11090557	11092536	+	2	296
LNC_001377	0	0	0	1.25638	0.886512	2.31333	0	0	0	110	72	231	XLOC_014591	lncRNA	chr15	896533	899963	+	5	1989
LNC_001376	1.71951	0.986205	1.51645	0.838843	1.11513	1.0758	31	22	32	21	25	30	XLOC_014563	lncRNA	chr14	22065585	22066133	-	1	549
LNC_001375	1.42797	1.36151	1.35562	0.655241	0.70639	0.586345	21	24	23	13	13	13	XLOC_014562	lncRNA	chr14	22057899	22058335	-	1	437
LNC_001374	1.29354	0.658526	0.004462	0	0.045727	0.217691	20	13	1	0	1	6	XLOC_014528	lncRNA	chr14	20613418	20613889	-	1	472
LNC_001373	1.0424	1.49872	1.6526	7.35095	6.6008	12.0127	14	24	26	133	110	248	XLOC_014521	lncRNA	chr14	20459363	20459772	-	1	410
LNC_001372	1.97138	2.6637	2.35471	8.11609	3.79191	12.5299	13	21	18	72	31	127	XLOC_014519	lncRNA	chr14	20438491	20438691	-	1	201
LNC_001371	0.266	0.560662	0.461816	1.31736	1.3813	0.550206	8	20	17	53	51	26	XLOC_014516	lncRNA	chr14	20413196	20414107	-	1	912
LNC_001370	0	0	0	0.339617	1.56705	0.437954	0	0	0	5	17	6	XLOC_014514	lncRNA	chr14	20398299	20398566	-	1	268
LNC_001379	0.106604	0.186234	1.74738	0	0	0.144317	1	2	14	0	0	2	XLOC_014650	lncRNA	chr15	2194041	2194250	+	1	210
LNC_001378	2.27807	2.32485	3.08195	0.618114	0.73568	0.94807	44	54	69	17	18	29	XLOC_014648	lncRNA	chr15	2169315	2169903	+	1	589
LNC_004828	1.25115	1.20414	1.30184	1.18311	2.76012	2.8892	42	48	51	53	114	148	XLOC_048830	lncRNA	chr8	11149684	11152280	+	8	1016
LNC_004567	1.24798	1.54639	0.295353	0.452224	1.05881	0.604427	22	32	6	11	23	17	XLOC_046401	lncRNA	chr6	36628188	36628717	-	1	530
LNC_004822	33.1737	27.5794	23.5438	3.17321	3.03043	4.06496	885	877	729	114	100	166	XLOC_048817	lncRNA	chr8	10942932	10944303	+	6	814
LNC_001953	0.209811	0.518382	0.497523	0.312253	1.82452	0.821296	5	12	12	8	43	24	XLOC_020206	lncRNA	chr17	4542960	4544185	-	2	582
LNC_001952	1.68001	0.732779	0.217814	0.145029	0	0.077688	29	15	5	4	0	2	XLOC_020201	lncRNA	chr17	4468187	4469943	-	2	510
LNC_001951	0.608515	0.128087	0.068441	0.284429	0.501279	1.29601	8	2	2	5	9	26	XLOC_020195	lncRNA	chr17	4272254	4274113	-	4	400
LNC_001950	1.25339	1.0927	0.60859	1.12487	1.02822	1.61338	26	27	15	31	26	51	XLOC_020193	lncRNA	chr17	4246566	4247189	-	1	624
LNC_001957	0.871535	1.07437	1.50899	1.20777	1.25895	1.10064	14	20	27	25	24	27	XLOC_020230	lncRNA	chr17	4973240	4973710	-	1	471
LNC_001956	0.92737	0.60283	0.552793	2.61442	1.48552	2.82719	32	25	22	120	63	148	XLOC_020226	lncRNA	chr17	4926670	4930330	-	5	1040
LNC_001955	0.673195	0.822911	0.913046	3.48708	3.22275	3.57719	28	41	44	195	166	228	XLOC_020225	lncRNA	chr17	4915137	4917561	-	4	1267
LNC_001954	1.65143	2.083	1.48004	2.39393	2.0757	1.82917	27	41	29	53	42	46	XLOC_020215	lncRNA	chr17	4663159	4664072	-	2	498
LNC_001959	0.517353	1.42319	0.642338	0.484259	0.42105	0.34083	8	26	12	10	8	9	XLOC_020236	lncRNA	chr17	5140259	5142367	-	4	468
LNC_001958	0.381085	0.45978	0.267588	1.18236	1.65985	1.14003	18	25	14	72	93	79	XLOC_020234	lncRNA	chr17	5046554	5049187	-	7	1371
LNC_004619	0.450437	1.27268	1.44238	1.08306	0.490665	1.1639	6	19	20	18	8	22	XLOC_046855	lncRNA	chr7	7902637	7903554	+	2	365
LNC_000024	2.98122	1.39458	1.62089	0.619173	0.305456	0.510638	79	44	50	22	10	21	XLOC_000285	lncRNA	chr1	7432350	7433157	+	1	808
LNC_000025	0.750039	1.39806	0.829563	0.073048	0.079338	0.064008	16	34	20	3	3	3	XLOC_000318	lncRNA	chr1	8225212	8225834	+	1	623
LNC_000026	0.387684	0.173972	0	1.27048	0.822116	0.837262	8	5	0	33	20	25	XLOC_000323	lncRNA	chr1	8414505	8415093	+	1	589
LNC_000027	2.38786	2.20044	1.45169	2.52136	2.60841	3.50853	65	71	46	92	88	146	XLOC_000326	lncRNA	chr1	8456593	8458424	+	5	825
LNC_000020	62.1577	99.7258	54.7103	38.9558	11.9408	22.1995	986	1885	1006	829	234	539	XLOC_000256	lncRNA	chr1	6485428	6486310	+	2	484
LNC_000022	0.830431	1.52471	0.948133	0.987285	0.617846	0.879697	10	22	13	16	9	16	XLOC_000276	lncRNA	chr1	7224398	7224757	+	1	360
LNC_000023	0.846656	0.91419	0.498942	0.275878	1.41337	0.578175	9	11	6	4	18	9	XLOC_000277	lncRNA	chr1	7226234	7226539	+	1	306
LNC_004569	1.14868	1.41705	1.13989	0	0	0.085767	29	43	34	0	0	4	XLOC_046405	lncRNA	chr6	36749406	36751119	-	4	770
LNC_000028	1.27882	0.346409	0.381274	0.483331	0.575129	0.183405	34	11	12	18	19	8	XLOC_000332	lncRNA	chr1	8684488	8685298	+	1	811
LNC_002378	1.17334	1.6846	0.70537	1.775	1.72837	1.27201	26	44	18	53	47	43	XLOC_024235	lncRNA	chr19	19860365	19862707	+	2	669
LNC_002379	0.968451	0.529939	0.263235	0.489267	1.4176	0.797258	15	10	5	11	27	19	XLOC_024237	lncRNA	chr19	19885381	19887315	+	4	466
LNC_002372	0.095263	1.36263	0.464864	0.400256	0.194556	0.748522	1	16	5	5	3	11	XLOC_024175	lncRNA	chr19	18453025	18453306	+	1	282
LNC_002373	2.78348	2.49781	0.492572	1.20935	2.14298	1.44308	54	58	11	32	51	43	XLOC_024182	lncRNA	chr19	18644862	18646864	+	3	585
LNC_002370	0.989526	1.04332	1.40789	0.198827	0.819048	0.34872	16	20	26	5	17	9	XLOC_024156	lncRNA	chr19	17952510	17952995	+	1	486
LNC_002371	1.50093	0.073192	0.633321	0.182891	0.04584	1.33245	13	1	6	2	1	17	XLOC_024161	lncRNA	chr19	18007228	18007915	+	2	248
LNC_002376	0.99665	2.29142	1.36849	0.736807	1.13197	1.40646	18	47	28	17	25	38	XLOC_024224	lncRNA	chr19	19557203	19559421	+	3	525
LNC_002377	1.27606	0.26748	0.63745	0	0	0.138945	24	6	14	0	0	4	XLOC_024230	lncRNA	chr19	19614968	19615541	+	1	574
LNC_002374	1.33422	1.31342	1.55198	0.437667	1.17775	1.28641	28	33	37	13	30	41	XLOC_024205	lncRNA	chr19	19042880	19043954	+	2	627
LNC_002375	3.8875	2.79435	2.44652	0.761105	0.846815	0.597543	111	95	81	29	30	26	XLOC_024223	lncRNA	chr19	19468649	19471588	+	5	866
LNC_005595	11.5467	12.8855	17.5977	23.3415	26.9748	25.0389	201	267	354	543	578	665	XLOC_055285	lncRNA	ptg001354l	18709	19237	+	1	529
LNC_000002	9.92258	11.3526	12.1404	4.54501	4.71576	10.7044	203	276	287	125	119	334	XLOC_000037	lncRNA	chr1	1053740	1055051	+	4	622
LNC_003655	1.46532	0.870992	1.15648	0.680506	0.493947	0.55828	24	17	22	15	10	14	XLOC_037181	lncRNA	chr4	38152263	38152762	+	1	500
LNC_003470	1.26549	1.17708	1.58933	1.00047	0.969068	1.48504	32	35	46	34	30	57	XLOC_035434	lncRNA	chr3	36748776	36751114	-	4	761
LNC_005626	4.6397	2.88971	0	1.31733	0.493416	0.666007	59	44	0	23	8	13	XLOC_055598	lncRNA	ptg001473l	1	383	-	1	383
LNC_004457	1.22933	0.668959	0.217682	1.25811	1.15647	0.739	19	13	4	26	22	18	XLOC_045404	lncRNA	chr6	14256812	14257281	-	1	470
LNC_003475	0.415597	0.376652	0.130314	1.40788	0.419952	0.295788	11	12	4	50	14	12	XLOC_035454	lncRNA	chr3	37117048	37118485	-	6	808
LNC_005254	3.09299	3.4807	4.26409	1.29076	2.3149	1.51408	63	84	100	35	58	47	XLOC_052639	lncRNA	ptg000350l	156	772	+	1	617
LNC_005255	2.19702	1.24732	0	2.06984	1.91741	1.53316	31	21	0	39	33	33	XLOC_052643	lncRNA	ptg000350l	18525	18949	+	1	425
LNC_005256	3.45551	1.85592	0	1.16265	0.937858	1.22002	33	21	0	15	11	18	XLOC_052645	lncRNA	ptg000350l	23771	24056	+	1	286
LNC_005250	26.2892	52.3821	27.2323	48.1109	58.1986	30.9329	385	915	463	946	1053	694	XLOC_052628	lncRNA	ptg000343l	2074	2520	-	1	447
LNC_005252	0.272097	1.04038	1.26616	3.41807	2.8202	0.924924	9	41	49	152	115	47	XLOC_052631	lncRNA	ptg000343l	20198	21203	-	1	1006
LNC_005253	0	0.314963	0.067496	1.29525	1.34606	0.229975	0	7	2	30	29	6	XLOC_052632	lncRNA	ptg000343l	23192	23711	-	1	520
LNC_005258	0.080909	0.412832	1.00841	1.70158	2.4864	0.662121	3	18	41	80	108	36	XLOC_052655	lncRNA	ptg000358l	37	1100	+	1	1064
LNC_000021	7.76579	0.681563	16.185	4.23615	10.8027	19.9414	135	15	326	99	232	530	XLOC_000256	lncRNA	chr1	6485428	6486796	+	3	529
LNC_004618	0.920913	0.669788	1.75051	1.36242	1.14478	0.77416	10	9	22	20	15	13	XLOC_046838	lncRNA	chr7	7316134	7316683	+	2	320
LNC_004617	3.84145	5.61478	2.90279	6.24788	12.7135	20.8052	89	155	78	194	364	737	XLOC_046822	lncRNA	chr7	6690283	6691478	+	2	706
LNC_004616	0	0	1.48141	0	0	0	0	0	14	0	0	0	XLOC_046821	lncRNA	chr7	6670212	6670442	+	1	231
LNC_004615	657.82	702.836	463.696	855.592	678.131	1132.27	11400	14514	9319	19892	14516	30041	XLOC_046781	lncRNA	chr7	5437707	5438449	+	2	529
LNC_004614	0	0	0.018681	0.222304	0.745763	0.14674	0	0	1	6	17	5	XLOC_046777	lncRNA	chr7	5311091	5312266	+	2	557
LNC_004613	0.555239	1.55847	0.912303	0.237586	0.344444	0.409424	11	35	20	6	8	12	XLOC_046773	lncRNA	chr7	5171055	5171628	+	1	574
LNC_004612	1.31566	0.126117	0.144172	0.280053	0.264628	0.732922	15	2	2	5	4	12	XLOC_046771	lncRNA	chr7	5087226	5087550	+	1	325
LNC_004611	1.59135	1.15044	0.828798	0.76116	0.991696	0.446905	78	68	48	50	60	34	XLOC_046770	lncRNA	chr7	5082236	5085502	+	7	1494
LNC_004610	2.39234	1.18148	1.2849	0.983324	1.17736	1.7943	91	54	57	50	55	104	XLOC_046762	lncRNA	chr7	4810557	4814082	+	12	1153
LNC_001557	1.34634	0.589499	0.872418	1.43771	2.2148	3.14272	64	33	48	91	129	226	XLOC_016287	lncRNA	chr15	15576252	15581738	-	7	1430
LNC_001556	0.806894	0.428461	0.579813	2.00278	1.37614	2.09955	13	8	11	40	26	48	XLOC_016285	lncRNA	chr15	15503379	15503832	-	1	454
LNC_001555	0.726845	0.643993	1.33132	0.390526	0.853215	0.807038	9	9	17	6	12	14	XLOC_016276	lncRNA	chr15	15265621	15265956	-	1	336
LNC_001554	0	1.80779	0	0	0	0	0	29	0	0	0	0	XLOC_016263	lncRNA	chr15	15004865	15005960	-	2	405
LNC_001553	0.173861	0.228552	4.92926	0.510786	0.101122	0.110605	4	7	132	16	3	4	XLOC_016263	lncRNA	chr15	15004815	15005949	-	2	700
LNC_001552	0.811644	0.58798	1.50587	0.279192	0.23537	0.788681	12	10	25	6	4	17	XLOC_016259	lncRNA	chr15	14951164	14951583	-	1	420
LNC_001551	0.914434	1.3294	0.358652	0.526997	0.337621	0.415296	22	38	10	17	10	16	XLOC_016256	lncRNA	chr15	14885445	14886176	-	1	732
LNC_001550	0.957715	0.769547	0.871806	2.48457	3.52437	3.14109	37	36	39	128	167	184	XLOC_016253	lncRNA	chr15	14837274	14841245	-	6	1166
LNC_001559	1.09977	1.76263	1.00717	0.27349	0.352885	0.117746	30	58	32	11	12	5	XLOC_016298	lncRNA	chr15	15711009	15713419	-	5	832
LNC_001558	0.722317	1.76312	0.798335	0.146722	0.145177	1.30745	6	17	8	2	2	16	XLOC_016293	lncRNA	chr15	15623311	15623554	-	1	244
LNC_003924	1.84319	1.68234	0.944502	0.8744	0.86609	0	21	22	13	13	12	0	XLOC_040019	lncRNA	chr5	19035116	19035621	+	2	335
LNC_002632	0.615657	1.08107	0.344882	1.8303	1.44276	1.53914	11	22	7	42	31	40	XLOC_026842	lncRNA	chr2	34791999	34792516	+	1	518
LNC_004755	0	0	0	0.320749	0.470505	1.28857	0	0	0	6	8	26	XLOC_048168	lncRNA	chr7	16587841	16588242	-	1	402
LNC_003344	0.128267	0.160019	0.055301	1.3847	2.02072	1.54063	1	2	1	15	20	19	XLOC_033944	lncRNA	chr3	2663195	2663432	-	1	238
LNC_003345	1.31022	1.16088	0.977926	1.65497	1.98572	1.33063	33	35	29	56	62	52	XLOC_033971	lncRNA	chr3	3252328	3253610	-	3	765
LNC_003346	0.477903	1.21052	0.207544	1.16293	1.36549	1.1785	12	36	6	39	43	45	XLOC_033972	lncRNA	chr3	3259664	3262218	-	5	761
LNC_003347	0.268373	0.225208	0	2.39112	3.58414	2.62809	4	4	0	48	66	60	XLOC_033973	lncRNA	chr3	3326483	3326937	-	1	455
LNC_003342	1.80116	1.30243	1.98296	2.9796	3.23654	2.68445	42	36	53	92	92	95	XLOC_033925	lncRNA	chr3	2131462	2132617	-	3	701
LNC_003343	0.594703	1.02576	0.0545	1.08982	1.43064	1.16412	10	20	1	24	28	29	XLOC_033936	lncRNA	chr3	2403892	2404374	-	1	483
LNC_000604	1.29149	0.944694	0.060909	0.687048	1.44504	2.02354	35	31	2	25	49	84	XLOC_006493	lncRNA	chr11	13609620	13612263	+	6	824
LNC_000605	1.3427	0.230306	0	0.465079	0.400211	0.0627	14	3	0	7	6	1	XLOC_006495	lncRNA	chr11	13660076	13660393	+	1	318
LNC_000606	1.46505	1.35115	0.612214	0.644587	0.670422	0.450765	70	77	34	41	40	33	XLOC_006496	lncRNA	chr11	13673360	13678500	+	6	1447
LNC_000607	1.38938	0.350124	0.119925	0	0	0	20	7	2	0	0	0	XLOC_006532	lncRNA	chr11	14700030	14700577	+	2	439
LNC_000600	0	0	0.090274	4.13606	4.11535	3.58864	0	0	2	80	74	80	XLOC_006410	lncRNA	chr11	11782702	11789162	+	2	440
LNC_000601	0.480118	0.385772	0.412735	1.02698	1.13334	1.25215	25	23	24	69	70	96	XLOC_006420	lncRNA	chr11	11992664	11994189	+	1	1526
LNC_000602	1.40034	0	0	0	0	0	11	0	0	0	0	0	XLOC_006450	lncRNA	chr11	12704173	12704390	+	1	218
LNC_000603	1.2521	0.95198	0.668027	1.65176	1.571	1.19969	22	20	13	38	33	31	XLOC_006454	lncRNA	chr11	12796766	12797277	+	1	512
LNC_000608	10.1258	8.02576	7.63117	2.18624	2.39272	2.85242	551	521	482	160	161	238	XLOC_006536	lncRNA	chr11	14724731	14728860	+	5	1660
LNC_000609	1.31309	1.11052	0.858815	1.04693	1.03223	0.507695	18	18	13	19	17	11	XLOC_006542	lncRNA	chr11	14847900	14848295	+	1	396
LNC_002769	1.44947	0.938366	0.976658	1.06724	0.689513	1.53617	39	31	31	39	23	64	XLOC_028358	lncRNA	chr2	20908958	20911295	-	5	819
LNC_002768	1.39239	1.01653	1.12629	1.16942	0.93473	0.815747	32	28	30	37	27	29	XLOC_028351	lncRNA	chr2	20784945	20786527	-	3	701
LNC_002765	2.05233	1.90597	2.10854	4.97084	6.67982	7.99269	40	45	48	130	161	238	XLOC_028283	lncRNA	chr2	19317998	19320264	-	3	593
LNC_002764	1.37802	1.31238	0.64949	0.936886	1.5595	1.7366	68	77	37	62	94	130	XLOC_028281	lncRNA	chr2	19285458	19289634	-	9	1485
LNC_002767	0.843953	0.847942	1.71399	0.212162	0.114064	0.886469	12	15	28	4	2	20	XLOC_028350	lncRNA	chr2	20774538	20775307	-	2	429
LNC_002760	1.80569	1.1838	0.582588	0.672956	0.562799	0.995577	32	25	12	16	13	28	XLOC_028248	lncRNA	chr2	18663542	18664082	-	1	541
LNC_002763	2.55065	2.21626	1.7528	0.584723	0.701866	0.974687	84	87	67	26	29	50	XLOC_028274	lncRNA	chr2	19192388	19195526	-	5	1004
LNC_002762	1.39635	1.78439	1.60105	1.94785	2.85218	1.37414	14	21	19	26	35	21	XLOC_028273	lncRNA	chr2	19119503	19119802	-	1	300
LNC_001232	1.36602	1.33852	1.70317	0.439297	0.120203	0.542751	47	54	67	20	6	28	XLOC_012980	lncRNA	chr14	5275923	5279319	+	4	1028
LNC_001233	3.22613	2.86618	2.54603	1.20243	0.85394	1.25007	117	124	107	59	39	70	XLOC_012981	lncRNA	chr14	5282799	5286109	+	6	1104
LNC_001230	1.37817	0.888557	0.914439	0.522761	1.21324	1.04359	29	22	22	15	31	34	XLOC_012967	lncRNA	chr14	5098042	5100076	+	4	631
LNC_001231	1.84062	1.36626	0.668165	0.369208	1.42472	0.548041	26	23	11	7	25	12	XLOC_012978	lncRNA	chr14	5249746	5250176	+	1	431
LNC_001236	0.531054	0.754105	0.09467	0.97655	1.44728	1.53108	18	30	4	43	59	77	XLOC_012995	lncRNA	chr14	5720489	5723076	+	4	1001
LNC_001237	1.85949	1.08026	1.80539	3.83115	2.78366	3.08854	31	21	35	84	56	77	XLOC_012997	lncRNA	chr14	5745533	5746029	+	1	497
LNC_001234	1.42771	1.16068	0.710438	1.04113	0.630059	0.650988	52	50	30	51	28	36	XLOC_012986	lncRNA	chr14	5401595	5404045	+	5	1097
LNC_001235	1.02897	1.45824	0.709924	1.27186	0.65405	0.742644	23	38	18	37	18	25	XLOC_012989	lncRNA	chr14	5485071	5486482	+	2	661
LNC_001238	0.516769	0.187237	0.117652	1.64859	0.845807	1.4772	25	11	7	107	51	109	XLOC_013032	lncRNA	chr14	6500646	6505649	+	6	1467
LNC_001239	0.933485	2.03916	1.53119	0.053592	0.194715	0	15	39	29	2	4	0	XLOC_013043	lncRNA	chr14	6709644	6711036	+	3	484
LNC_000181	4.21167	2.92217	2.74432	3.95376	3.62995	5.38317	113	93	85	142	120	221	XLOC_001902	lncRNA	chr1	46182882	46185455	+	3	815
LNC_000180	0.59911	1.39506	0.842144	0.340642	0.822332	0.356299	7	19	11	6	12	7	XLOC_001880	lncRNA	chr1	45707720	45708566	+	3	338
LNC_000187	1.62156	0.847714	0.602885	1.14479	1.05184	1.82311	75	47	32	71	60	128	XLOC_002004	lncRNA	chr1	48961710	48964968	+	6	1394
LNC_000186	0.813056	1.37236	0.470062	1.15126	0.260137	0.334683	9	18	6	18	4	6	XLOC_001997	lncRNA	chr1	48528829	48529164	+	1	336
LNC_000185	1.30459	0	0	0	0.105615	0	10	0	0	0	2	0	XLOC_001942	lncRNA	chr1	47087556	47087789	+	1	234
LNC_000184	2.61543	2.04278	1.64139	1.25013	1.38063	1.30685	87	81	63	56	57	67	XLOC_001938	lncRNA	chr1	46992673	46994573	+	4	1008
LNC_003977	0	0	1.09613	0.44828	0	0	0	0	85	40	0	0	XLOC_040497	lncRNA	chr5	31747521	31751484	+	6	2023
LNC_003976	3.47845	2.7069	1.23241	0.78369	0.977753	1.34781	259	241	107	79	90	154	XLOC_040497	lncRNA	chr5	31747516	31751503	+	5	2273
LNC_003973	0	0.053712	0.080377	0.736013	1.28286	0.815807	0	2	2	22	35	27	XLOC_040458	lncRNA	chr5	30724737	30725391	+	1	655
LNC_003970	1.36314	0.792272	0.821695	0.420587	1.40903	1.44439	26	18	18	11	33	42	XLOC_040392	lncRNA	chr5	28957269	28958886	+	3	576
LNC_001746	0.67205	0.509683	0.342834	0.692426	0.260144	0.028043	39	35	23	53	19	3	XLOC_018142	lncRNA	chr16	9230217	9233785	-	7	1737
LNC_003442	0.661717	1.30398	1.63148	1.50304	1.9383	1.30681	20	45	55	59	70	58	XLOC_035212	lncRNA	chr3	32360653	32361535	-	1	883
LNC_002109	1.63358	0.926481	0.346485	0.390276	0.519978	0.325114	46	32	12	15	19	15	XLOC_021572	lncRNA	chr18	10324764	10325622	+	1	859
LNC_002108	1.70617	2.07222	1.44748	0.224597	0.24751	0.414021	62	90	61	11	12	23	XLOC_021540	lncRNA	chr18	9463037	9464143	+	1	1107
LNC_002105	2.57693	2.06112	1.46193	1.13622	1.58271	1.30758	32	31	21	19	24	25	XLOC_021521	lncRNA	chr18	9098678	9099051	+	1	374
LNC_002104	1.51045	0.722758	1.12628	0.05784	0.143303	0.480833	62	36	54	4	8	30	XLOC_021505	lncRNA	chr18	8712447	8713690	+	1	1244
LNC_002107	0.369123	0.376726	0.255923	1.50357	1.33018	3.90399	5	6	4	27	22	80	XLOC_021534	lncRNA	chr18	9279455	9279862	+	1	408
LNC_002106	0	0.948793	0	1.17199	2.08817	1.62265	0	10	0	14	23	22	XLOC_021526	lncRNA	chr18	9181384	9181653	+	1	270
LNC_002101	15.3112	11.5848	16.2346	10.4496	11.7037	17.2602	241	218	297	221	228	416	XLOC_021490	lncRNA	chr18	8511518	8512102	+	2	480
LNC_002100	1.57712	0.261991	0.600587	0.186003	0.583358	0	19	4	9	3	9	0	XLOC_021486	lncRNA	chr18	8445896	8446912	+	2	367
LNC_002103	0.635201	0.568114	0.586703	1.32107	1.21796	1.74373	23	24	25	63	54	95	XLOC_021497	lncRNA	chr18	8598781	8601576	+	4	1078
LNC_002102	0.533868	0.274577	0.14883	0.416777	1.35767	0.929655	26	16	9	27	81	69	XLOC_021496	lncRNA	chr18	8596701	8598614	+	2	1473
LNC_003079	2.41942	3.4212	0.946505	0.657165	0.713757	1.94107	22	37	10	9	9	27	XLOC_031455	lncRNA	chr21	11422759	11423035	-	1	277
LNC_004210	0.739287	0.811095	0.79236	1.02493	1.69068	0.714801	34	44	42	63	95	50	XLOC_042801	lncRNA	chr5	41764467	41766546	-	4	1388
LNC_004798	0.612236	0.457144	0.754712	0.722709	1.95748	0.680975	21	19	30	33	82	35	XLOC_048599	lncRNA	chr8	4563549	4567292	+	5	1024
LNC_004799	0.182041	0.306032	0.262056	1.32177	1.10484	1.40698	12	24	20	117	90	142	XLOC_048602	lncRNA	chr8	4591078	4593086	+	1	2009
LNC_004792	14.9104	14.6719	11.2468	7.73999	6.99171	13.9326	264	309	231	184	153	377	XLOC_048503	lncRNA	chr8	1945355	1948278	+	3	539
LNC_004793	1.66455	1.87651	1.11006	4.14252	4.49044	7.02054	80	108	62	268	267	517	XLOC_048558	lncRNA	chr8	3717957	3720970	+	4	1467
LNC_004790	0.507461	0.560273	0.312794	1.71609	1.49586	1.91926	28	37	20	127	102	162	XLOC_048500	lncRNA	chr8	1788293	1789974	+	1	1682
LNC_004791	0	0.419591	2.69066	0.137156	0.307936	0.254806	0	6	32	2	4	5	XLOC_048501	lncRNA	chr8	1804871	1805183	+	1	313
LNC_004796	24.4573	28.9637	13.8127	25.9044	21.56	34.5287	467	659	306	663	508	1008	XLOC_048585	lncRNA	chr8	4186153	4187292	+	3	582
LNC_004797	12.3373	14.2066	7.12319	12.8188	15.3213	15.6119	200	274	134	279	307	387	XLOC_048585	lncRNA	chr8	4186153	4193102	+	2	494
LNC_004795	39.0959	38.4883	30.0337	65.1909	62.0863	74.9206	1015	1190	904	2270	1990	2976	XLOC_048579	lncRNA	chr8	4072190	4073656	+	6	792
LNC_001452	9.40778	11.0994	9.86613	8.36555	7.2564	11.7838	384	540	467	458	366	736	XLOC_015313	lncRNA	chr15	17521265	17523399	+	4	1245
LNC_001453	1.60528	1.34962	0.915002	0	0.104371	0.625372	25	25	17	0	2	15	XLOC_015337	lncRNA	chr15	18441941	18444242	+	5	472
LNC_001450	0.53052	0.714456	0.464715	1.20305	1.56902	0.91945	13	21	13	39	47	34	XLOC_015299	lncRNA	chr15	16617037	16620432	+	5	736
LNC_001451	1.68544	0.648075	1.31618	0.429139	1.55307	1.21998	21	10	19	8	24	24	XLOC_015312	lncRNA	chr15	17492501	17493215	+	2	380
LNC_001456	1.91677	0.560683	0.165556	0.911604	0.465262	0.3135	20	7	2	13	6	5	XLOC_015381	lncRNA	chr15	19331142	19331459	+	1	318
LNC_001457	1.30811	1.41064	0.4905	2.77669	3.11115	2.7043	42	54	18	118	122	132	XLOC_015383	lncRNA	chr15	19353610	19357123	+	3	966
LNC_001454	142.53	226.702	153.843	7.09363	8.18906	11.455	2377	4505	2975	159	169	293	XLOC_015352	lncRNA	chr15	18727706	18728728	+	3	509
LNC_001455	0.79055	0.663028	2.3964	0.442309	0.106755	0.558825	24	24	85	19	4	26	XLOC_015363	lncRNA	chr15	18964834	18965759	+	1	926
LNC_001458	0	0.841758	4.70625	0	0.07036	0	0	47	252	0	4	0	XLOC_015385	lncRNA	chr15	19400762	19402468	+	2	1405
LNC_001459	0.965476	1.24568	0.459393	1.67401	1.89111	1.28323	37	57	21	86	89	75	XLOC_015390	lncRNA	chr15	19499900	19502499	+	5	1160
LNC_004428	0.050346	0.199619	0.348453	0.65523	0.321539	1.27861	2	6	11	23	10	49	XLOC_045161	lncRNA	chr6	8291333	8292096	-	1	764
LNC_004429	1.31551	1.16799	1.747	0.587267	1.30679	1.31323	34	36	53	21	42	52	XLOC_045166	lncRNA	chr6	8364565	8366746	-	7	789
LNC_004424	4.60712	6.78441	9.42088	5.79584	5.20944	7.59283	145	253	342	244	202	364	XLOC_045142	lncRNA	chr6	7802633	7804490	-	6	955
LNC_004425	3.30298	4.33288	3.15756	1.67683	2.80539	1.62792	131	204	145	89	137	99	XLOC_045142	lncRNA	chr6	7802635	7804490	-	5	1204
LNC_004426	5.33221	4.53454	3.25427	1.21443	0.941389	0.303898	92	93	65	28	20	8	XLOC_045146	lncRNA	chr6	7896264	7896787	-	1	524
LNC_004421	0.77598	0.622137	0.902269	0.924476	1.42705	0.704307	18	17	24	29	41	25	XLOC_045129	lncRNA	chr6	7499869	7500850	-	2	700
LNC_004422	1.81996	1.40875	1.41987	0	0.381284	0	38	35	34	0	10	0	XLOC_045130	lncRNA	chr6	7503545	7505162	-	2	627
LNC_004423	4.48053	0.85647	1.38081	0.771491	0.538251	2.1673	144	33	52	34	22	106	XLOC_045142	lncRNA	chr6	7802633	7804475	-	6	975
LNC_003205	1.01417	0.418064	0.623184	1.26933	1.22201	1.90687	62	31	44	104	92	177	XLOC_032590	lncRNA	chr3	12304780	12313296	+	10	1849
LNC_000415	4.45855	3.16027	2.70028	2.49547	2.75891	3.85708	136	115	96	102	104	180	XLOC_004646	lncRNA	chr10	8835000	8837418	+	3	930
LNC_000414	0.754167	0.974863	0.875417	1.88311	2.62783	2.09374	77	119	104	258	331	327	XLOC_004634	lncRNA	chr10	8560989	8564098	+	1	3110
LNC_000417	2.62026	2.69987	2.09448	7.93093	7.45986	8.39044	111	137	103	451	391	545	XLOC_004667	lncRNA	chr10	9350385	9355160	+	9	1293
LNC_000416	0.627371	0.301135	1.39568	0.305558	0.371212	0.81816	11	6	26	7	8	21	XLOC_004651	lncRNA	chr10	8907820	8908923	+	2	490
LNC_000411	0.151878	0.254475	1.37424	0.320749	0.306566	0.126641	3	4	21	6	5	3	XLOC_004580	lncRNA	chr10	7194455	7194856	+	1	402
LNC_000410	0.89364	1.61397	0.639211	0	0	0	17	35	14	0	0	0	XLOC_004573	lncRNA	chr10	6960937	6961491	+	1	555
LNC_000413	0.028624	0.160774	0.098729	1.99366	2.2161	1.61434	3	14	9	187	192	173	XLOC_004616	lncRNA	chr10	7985358	7987490	+	1	2133
LNC_002481	2.67632	2.0698	1.6508	20.5556	30.8425	27.922	86	79	61	878	1212	1360	XLOC_025269	lncRNA	chr19	22238857	22241624	-	3	971
LNC_000419	1.1871	1.74849	0.844448	0.826184	1.52778	1.03754	49	85	40	45	77	65	XLOC_004722	lncRNA	chr10	10651908	10656520	+	6	1239
LNC_000418	0.184085	0	0.264205	2.97095	2.63084	3.00435	7	0	10	130	106	150	XLOC_004698	lncRNA	chr10	10033334	10034328	+	1	995
LNC_002486	0.066063	0.716214	0.110623	0.350568	1.24182	0.138352	3	27	5	15	48	7	XLOC_025359	lncRNA	chr2	1120162	1121116	+	1	955
LNC_002487	1.0337	1.08649	1.33428	0.930808	1.19422	1.98183	22	28	33	27	31	64	XLOC_025365	lncRNA	chr2	1265181	1267261	+	4	641
LNC_003209	2.50865	2.1856	2.58614	9.34077	7.80884	10.0461	141	146	168	702	540	862	XLOC_032606	lncRNA	chr3	12682955	12684663	+	1	1709
LNC_003208	0.398	1.33594	0.54938	1.72093	2.6413	2.7567	5	20	8	29	41	53	XLOC_032605	lncRNA	chr3	12682301	12682683	+	1	383
LNC_005432	3.00205	9.40516	1.03986	14.1755	13.3104	7.67454	55	202	22	343	297	212	XLOC_054158	lncRNA	ptg000937l	6	555	-	1	550
LNC_005438	4.83761	3.62285	0.438523	4.38037	8.01852	5.98786	138	124	15	168	283	262	XLOC_054254	lncRNA	ptg000969l	19677	20546	-	1	870
LNC_005571	4.54053	5.75819	8.50532	9.7368	16.1628	8.14842	117	177	253	336	513	320	XLOC_055166	lncRNA	ptg001299l	612	1394	+	1	783
LNC_002776	0	0.142094	0.492791	0	0	0	0	16	54	0	0	0	XLOC_028426	lncRNA	chr2	22655661	22660894	-	2	2871
LNC_002772	1.45369	0.406625	0.231897	0	0	0	12	4	3	0	0	0	XLOC_028396	lncRNA	chr2	21675153	21675404	-	1	252
LNC_002773	0	0	0	0.871864	1.26379	0.663848	0	0	0	53	71	46	XLOC_028401	lncRNA	chr2	21779725	21781102	-	1	1378
LNC_003537	1.36704	0.963464	1.47964	0	0	0.035478	51	43	64	0	0	3	XLOC_036019	lncRNA	chr4	11145801	11147246	+	2	1124
LNC_003536	0.778591	1.23302	2.01745	2.00392	1.7133	2.45754	14	25	40	46	36	64	XLOC_036014	lncRNA	chr4	11107485	11109335	+	4	514
LNC_003535	5.72859	5.17311	3.11859	0.820087	1.19911	1.56485	104	112	66	20	27	44	XLOC_036013	lncRNA	chr4	11101291	11102728	+	2	554
LNC_003532	2.80255	3.92115	3.02654	0.858666	1.29289	2.00095	110	182	137	45	63	120	XLOC_036005	lncRNA	chr4	10932856	10941422	+	2	1189
LNC_003531	1.10572	1.51207	1.01869	1.8164	1.83654	1.73975	39	64	42	86	80	94	XLOC_036002	lncRNA	chr4	10803636	10804711	+	1	1076
LNC_003538	1.18451	1.36091	1.17214	0.585168	0.383897	1.20727	75	103	86	50	30	117	XLOC_036022	lncRNA	chr4	11278157	11280086	+	1	1930
LNC_005159	0.787111	82.5272	0.216898	0.025167	88.3874	109.494	18	2136	6	1	2372	3641	XLOC_051938	lncRNA	ptg000075l	15067	27489	+	2	663
LNC_005158	147.024	78.1814	103.227	187.875	742.693	65.3657	1725	1093	1404	2956	10759	1174	XLOC_051938	lncRNA	ptg000075l	15066	27488	+	2	358
LNC_005157	84.2108	87.217	13.3377	33.3875	40.3113	50.648	1040	1284	192	554	615	958	XLOC_051925	lncRNA	ptg000066l	4817	5193	-	1	377
LNC_005156	1.13675	1.74486	0.408913	0.700724	0.68365	0.898917	31	57	13	26	23	38	XLOC_051924	lncRNA	ptg000066l	3151	3980	-	1	830
LNC_005155	1.0778	1.31103	0.385595	1.01594	1.5516	1.01446	16	23	7	20	28	23	XLOC_051918	lncRNA	ptg000066l	4817	5252	+	1	436
LNC_005154	6.41095	6.6354	4.07805	3.32763	5.11131	4.13692	247	305	183	172	244	245	XLOC_051917	lncRNA	ptg000066l	2492	3667	+	1	1176
LNC_005153	0.727026	0.909977	1.06004	0.43928	1.24035	0.544443	46	69	78	38	97	53	XLOC_051904	lncRNA	ptg000027l_2	55313	57241	-	1	1929
LNC_005152	2.94051	0.851076	0.568448	0.17387	0.898784	0.378899	29	11	7	3	11	6	XLOC_051887	lncRNA	chr9	23219471	23219771	-	1	301
LNC_005151	0.136698	0.690407	1.31771	0.454707	0.569843	0.253854	2	11	20	8	10	6	XLOC_051881	lncRNA	chr9	23083717	23084115	-	1	399
LNC_005150	1.25402	0	0.180135	0.132064	0.185354	0.351857	14	0	3	2	3	7	XLOC_051875	lncRNA	chr9	23013231	23013570	-	1	340
LNC_004208	1.27198	0.677794	0	0.868562	0.767158	0.747235	12	8	0	11	9	11	XLOC_042784	lncRNA	chr5	40862564	40862851	-	1	288
LNC_004209	0.204198	0.214265	0	0.502857	1.69589	0.442412	8	10	0	27	82	27	XLOC_042789	lncRNA	chr5	40980130	40981323	-	1	1194
LNC_004205	2.01363	1.04043	1.39893	3.32401	2.19622	1.43464	58	36	47	129	79	64	XLOC_042733	lncRNA	chr5	39558612	39559490	-	1	879
LNC_004206	0.507204	0.864572	0.597164	0.967839	0.75345	0.824505	12	24	16	30	22	30	XLOC_042764	lncRNA	chr5	40294115	40295326	-	2	705
LNC_004207	2.15891	2.82084	2.08993	0	0.096633	0	73	113	82	0	4	0	XLOC_042778	lncRNA	chr5	40728952	40730666	-	4	1023
LNC_004202	1.58972	1.27438	1.69064	0.529866	0.164043	0.175235	19	18	23	9	3	4	XLOC_042707	lncRNA	chr5	39225728	39227954	-	2	355
LNC_004203	1.39912	0.372584	0.054955	1.37761	1.37242	1.24737	22	7	1	30	27	30	XLOC_042718	lncRNA	chr5	39343274	39344296	-	2	479
LNC_004474	0.299289	1.22292	0.426395	1.30828	2.11871	1.30983	6	30	10	36	53	41	XLOC_045553	lncRNA	chr6	17893896	17894507	-	1	612
LNC_001113	1.66238	1.34664	1.24183	1.77289	2.42973	2.52457	74	71	64	106	133	171	XLOC_011880	lncRNA	chr13	2444779	2447591	-	3	1349
LNC_005638	1.67959	1.12205	0.127167	0.966845	0.55689	0.673823	35	28	4	27	14	21	XLOC_055675	lncRNA	ptg001501l	26202	26822	+	1	621
LNC_005639	1.46726	1.29504	0.775141	1.12812	1.49753	0.44979	24	25	15	24	30	11	XLOC_055677	lncRNA	ptg001501l	30804	31285	+	1	482
LNC_005632	4.53155	4.36638	3.64794	8.25844	8.63474	8.35764	248	285	232	606	583	700	XLOC_055647	lncRNA	ptg001495l	2397	4064	-	1	1668
LNC_005633	3.54402	3.52458	1.35774	5.21622	6.20071	5.10418	101	119	45	198	217	221	XLOC_055648	lncRNA	ptg001495l	4801	5663	-	1	863
LNC_005630	13.279	19.64	0.437503	11.3015	8.33065	9.76083	157	276	6	179	122	176	XLOC_055643	lncRNA	ptg001495l	19712	20070	+	1	359
LNC_005631	0.069644	0.087534	0.060054	0.952394	1.33893	0.24083	2	2	2	23	29	7	XLOC_055646	lncRNA	ptg001495l	46	571	-	1	526
LNC_005637	2.70949	1.90827	1.89536	1.00101	1.0461	0.860689	45	38	37	23	22	22	XLOC_055665	lncRNA	ptg001501l	1622	2122	+	1	501
LNC_005634	2.14839	2.22499	0.247169	2.71058	4.34136	4.20177	30	37	5	51	75	90	XLOC_055654	lncRNA	ptg001495l	19605	20030	-	1	426
LNC_001643	449.88	424.42	236.613	102.667	295.941	283.615	4805	5402	2931	1471	3904	4638	XLOC_017286	lncRNA	chr16	14425820	14426145	+	1	326
LNC_001642	13.8038	15.1871	10.2499	17.3233	14.4256	26.4091	269	352	231	452	347	786	XLOC_017238	lncRNA	chr16	13222619	13224320	+	3	593
LNC_001641	1.50977	1.35911	1.66454	0.280415	0	0.282692	29	31	37	8	0	9	XLOC_017227	lncRNA	chr16	12895628	12897616	+	4	581
LNC_001640	3.37818	3.57039	3.94925	11.0539	9.95822	11.8985	229	288	310	1004	833	1233	XLOC_017214	lncRNA	chr16	12504655	12506719	+	1	2065
LNC_001647	1.94548	1.48584	0.156028	0.100925	0.214825	0.676723	38	35	4	3	6	20	XLOC_017335	lncRNA	chr16	15280746	15282005	+	2	587
LNC_001646	0.190469	0.120175	0.143932	0.977066	1.34937	0.647315	8	7	7	55	70	42	XLOC_017325	lncRNA	chr16	15103555	15104833	+	1	1279
LNC_001645	0.300873	0.650104	0.267924	0.405679	1.31807	0.40283	4	10	5	8	21	8	XLOC_017324	lncRNA	chr16	15099126	15099518	+	1	393
LNC_001644	0.636458	0.613044	0.485022	0.576037	1.5303	0.792645	13	15	11	16	37	24	XLOC_017314	lncRNA	chr16	14948676	14949272	+	1	597
LNC_001649	1.13192	0.1759	1.03454	0.746547	0.903397	1.49353	10	2	11	9	10	20	XLOC_017350	lncRNA	chr16	15539634	15539900	+	1	267
LNC_001648	0.465268	0.080454	0.701991	1.29932	0.164464	2.04663	9	2	15	32	4	58	XLOC_017335	lncRNA	chr16	15281028	15282005	+	2	558
LNC_003290	2.08037	0.988398	0.441802	0	0.208684	0.105943	65	37	16	0	8	5	XLOC_033435	lncRNA	chr3	31786968	31788089	+	2	941
LNC_002699	0.235757	0	1.30314	0.13968	0.0261	0.503982	2	0	11	2	1	6	XLOC_027580	lncRNA	chr2	2129405	2129606	-	1	202
LNC_002698	1.84847	1.54316	1.24148	0.406193	0.007716	0.340915	22	22	18	7	1	7	XLOC_027575	lncRNA	chr2	2074788	2075150	-	1	363
LNC_002691	1.18281	1.78674	0.784347	0.187742	0.204005	0.213863	47	85	37	11	11	14	XLOC_027514	lncRNA	chr2	945542	947835	-	3	1212
LNC_002690	0	0	0.961158	0	0.16737	0.545804	0	0	27	0	5	20	XLOC_027482	lncRNA	chr2	49960332	49962290	+	2	721
LNC_002693	6.04618	5.52788	6.47142	5.74684	5.57882	6.27191	463	505	575	591	528	736	XLOC_027534	lncRNA	chr2	1264390	1267298	-	3	2337
LNC_002692	0.091247	0	0.096808	1.01725	2.18626	1.40953	4	0	5	60	119	95	XLOC_027532	lncRNA	chr2	1237931	1239895	-	5	1336
LNC_002694	0.499088	0.704427	1.46242	0.813469	0.73455	1.33293	8	12	24	16	13	29	XLOC_027551	lncRNA	chr2	1646107	1646538	-	1	432
LNC_002697	1.94366	0.986793	1.1868	0.78326	0.694145	0.598795	50	31	36	27	23	24	XLOC_027566	lncRNA	chr2	1824299	1826673	-	4	784
LNC_002696	0.843337	0.340121	1.33592	0.077003	0.036799	0.067474	17	8	30	2	1	2	XLOC_027564	lncRNA	chr2	1780522	1781112	-	1	591
LNC_005481	1.3285	1.23624	1.11148	4.02929	4.19543	4.72227	23	25	22	91	87	122	XLOC_054533	lncRNA	ptg001069l	3922	4433	-	1	512
LNC_005480	1.4207	0.945473	0.456612	1.4892	1.61585	2.01007	29	23	11	41	41	63	XLOC_054532	lncRNA	ptg001069l	2914	3536	-	1	623
LNC_005482	0.155752	0.975901	0.805821	0.636193	1.36472	0.844338	2	15	13	11	22	17	XLOC_054539	lncRNA	ptg001069l	27956	28347	-	1	392
LNC_005485	6.65511	5.7241	0.672087	4.93641	5.39747	5.00163	156	160	19	155	156	179	XLOC_054544	lncRNA	ptg001078l	4038	4749	+	1	712
LNC_005486	0.474328	0.569504	0.378411	1.23028	0.961809	1.0578	8	12	8	27	20	27	XLOC_054545	lncRNA	ptg001078l	9034	9532	+	1	499
LNC_000757	0.650215	1.80601	0.767049	0.518275	0.318778	0.566965	15	50	21	16	10	20	XLOC_008106	lncRNA	chr11	22607571	22609143	-	4	701
LNC_003129	1.97812	1.52814	1.64485	0.762433	0.409181	0.877021	50	46	48	26	13	34	XLOC_031909	lncRNA	chr23	98859	99625	+	1	767
LNC_003120	0	0	0	4.41679	0.94804	0.215695	0	0	0	328	65	19	XLOC_031821	lncRNA	chr22	12449520	12452139	-	3	1689
LNC_003122	0.438263	1.41176	0.831656	0.637232	0.547192	1.34573	8	31	18	16	13	37	XLOC_031822	lncRNA	chr22	12452900	12453447	-	1	548
LNC_002455	2.01427	3.06908	4.05043	5.65687	3.68149	4.48886	27	49	63	102	61	93	XLOC_025049	lncRNA	chr19	16989380	16989788	-	1	409
LNC_004128	0.698253	0.887881	1.96093	1.32147	1.58387	0.87704	17	26	54	43	47	32	XLOC_041923	lncRNA	chr5	20041772	20042495	-	1	724
LNC_004125	1.69715	0.773545	0.462629	0.655991	1.08903	0.989455	65	35	21	34	51	58	XLOC_041898	lncRNA	chr5	19522336	19524995	-	9	1156
LNC_004124	68.1689	68.3337	72.331	51.0144	59.78	51.3505	4632	5533	5699	4650	5017	5342	XLOC_041878	lncRNA	chr5	19036986	19039629	-	3	2074
LNC_004127	9.33854	9.12706	5.30504	12.2304	10.2144	14.576	187	217	123	328	252	446	XLOC_041921	lncRNA	chr5	20006876	20008523	-	4	609
LNC_004126	3.4523	3.91695	3.50812	0.607206	1.13805	1.50628	142	192	167	34	58	95	XLOC_041904	lncRNA	chr5	19617524	19621308	-	9	1252
LNC_004121	4.17284	11.6461	6.81941	5.84365	5.57434	5.16631	37	123	70	70	61	70	XLOC_041872	lncRNA	chr5	18924564	18924833	-	1	270
LNC_004120	11.5081	15.975	15.1834	3.87279	5.27679	4.92774	352	582	538	159	199	231	XLOC_041866	lncRNA	chr5	18718996	18720387	-	3	932
LNC_004123	12.9593	19.624	15.1809	40.6028	35.1286	41.5582	592	1068	804	2486	1981	2904	XLOC_041878	lncRNA	chr5	19036986	19039629	-	4	1393
LNC_004122	1.56803	0.400976	0.543351	0.641397	1.13378	0.701493	46	14	19	26	42	32	XLOC_041873	lncRNA	chr5	18933265	18935599	-	3	894
LNC_004697	0.169597	0.276573	1.31618	0.377132	0.260626	0.041354	2	4	18	6	4	1	XLOC_047710	lncRNA	chr7	4712222	4712581	-	1	360
LNC_004696	0.876635	1.44132	1.10962	1.44052	1.82753	2.13785	26	51	38	58	67	97	XLOC_047691	lncRNA	chr7	4198710	4200894	-	4	901
LNC_004695	0.695328	1.33946	1.23347	0.483792	0.538129	0.496522	23	51	46	21	22	25	XLOC_047689	lncRNA	chr7	4181116	4184229	-	9	975
LNC_004694	0.023437	0.261411	0.148382	0.619248	1.40326	1.03982	1	14	8	35	73	67	XLOC_047688	lncRNA	chr7	4170234	4171922	-	3	1280
LNC_004692	1.26096	1.8461	1.04181	0.401313	0.743346	0.852179	30	53	29	13	22	31	XLOC_047662	lncRNA	chr7	3675874	3678054	-	6	725
LNC_004691	0.546545	1.3843	0.790351	0.065971	0.959002	0.865959	8	22	13	2	16	18	XLOC_047636	lncRNA	chr7	2818909	2819315	-	1	407
LNC_004690	0.758826	0.899714	1.29817	0.206562	0.130844	0.200163	39	55	76	14	9	16	XLOC_047622	lncRNA	chr7	2595046	2596585	-	1	1540
LNC_004699	126.889	126.884	90.7805	140.276	119.489	208.647	1958	2333	1625	2904	2278	4929	XLOC_047730	lncRNA	chr7	5437729	5438413	-	2	471
LNC_004698	1.28873	0	0.669089	0.129697	0.246392	0.120475	14	0	9	2	4	2	XLOC_047714	lncRNA	chr7	4828861	4829346	-	2	331
LNC_003472	1.25279	0.232697	0.885562	0	0.077368	0.096378	17	4	14	0	2	2	XLOC_035440	lncRNA	chr3	36899253	36899663	-	1	411
LNC_003473	0.176874	0.530979	1.53155	0	0.370258	0	2	6	17	0	5	0	XLOC_035441	lncRNA	chr3	36908092	36908366	-	1	275
LNC_003471	0.139133	0.237193	0.188834	1.8669	1.90737	1.45854	7	13	10	115	108	102	XLOC_035437	lncRNA	chr3	36828777	36830170	-	1	1394
LNC_003476	0.476513	0.788889	0.501775	3.22902	2.46756	3.06708	36	72	44	328	231	355	XLOC_035471	lncRNA	chr3	37637251	37642127	-	12	2306
LNC_003477	1.33549	0.778685	1.03629	0.132608	0.154537	0.145537	12	9	11	2	2	2	XLOC_035487	lncRNA	chr3	37923212	37923485	-	1	274
LNC_003474	54.2193	53.2365	33.8086	55.6407	46.0441	71.4318	885	1035	640	1218	928	1785	XLOC_035445	lncRNA	chr3	36932257	36933440	-	4	498
LNC_003479	1.58535	1.43831	1.38339	0.721732	0.498493	0.881866	29	31	29	18	12	25	XLOC_035519	lncRNA	chr3	38756631	38757806	-	4	547
LNC_002982	0.657389	0.693244	1.62854	1.49531	1.59614	3.13829	16	21	46	49	48	117	XLOC_030487	lncRNA	chr20	13239793	13241393	-	5	743
LNC_004909	0.802746	1.35978	1.0485	0.762889	0.996052	0.975335	21	42	32	27	32	39	XLOC_049586	lncRNA	chr8	7843720	7846747	-	8	791
LNC_004908	1.49645	0.915306	0.660955	1.04898	0.738992	1.19045	30	22	16	29	19	37	XLOC_049556	lncRNA	chr8	7083904	7084515	-	1	612
LNC_004907	1.38744	1.02846	1.48539	0.259406	0.112472	0.318046	10	9	13	3	1	4	XLOC_049549	lncRNA	chr8	6858490	6858708	-	1	219
LNC_004906	1.6333	2.44576	1.90315	4.1705	8.30704	15.589	36	64	49	123	226	524	XLOC_049540	lncRNA	chr8	6438286	6439466	-	2	670
LNC_004905	1.01196	0.890612	0.68953	0.373867	0.585655	1.41142	28	29	22	14	20	59	XLOC_049539	lncRNA	chr8	6384504	6385336	-	1	833
LNC_004904	1.37523	1.22216	0.718089	0.416884	0.454298	0.256563	25	26	15	10	11	7	XLOC_049534	lncRNA	chr8	6297619	6299077	-	2	544
LNC_004903	0.59135	0.563865	0.46594	0.366853	1.27422	0.638087	20	23	18	17	52	33	XLOC_049530	lncRNA	chr8	6218611	6219617	-	1	1007
LNC_004901	1.56584	2.06749	1.49862	1.06398	1.17875	1.10633	100	157	111	91	93	108	XLOC_049522	lncRNA	chr8	6088271	6090214	-	1	1944
LNC_004900	0.122685	0.105502	0.056045	0.498172	0.638563	1.40789	4	5	3	22	26	71	XLOC_049521	lncRNA	chr8	6052520	6056099	-	2	992
LNC_005058	0.14876	0.030404	0.724219	0.054863	0.059362	0.218334	2	1	12	1	1	5	XLOC_050950	lncRNA	chr9	21578770	21579567	+	2	408
LNC_005059	0.876724	1.36586	0.707579	0.178093	0.415011	0.328018	19	34	18	5	11	11	XLOC_050952	lncRNA	chr9	21601314	21601948	+	1	635
LNC_005052	0.453376	0.118306	0.288872	1.12336	1.49142	2.24311	11	4	9	36	44	83	XLOC_050903	lncRNA	chr9	20259205	20261476	+	3	729
LNC_005053	2.44845	0.934662	1.69101	1.215	0.300695	1.32044	34	16	28	23	6	29	XLOC_050905	lncRNA	chr9	20295061	20295483	+	1	423
LNC_005050	0.24349	0.635795	0.288517	5.8697	10.6324	10.7455	9	25	11	259	432	541	XLOC_050869	lncRNA	chr9	19384458	19385460	+	1	1003
LNC_005051	1.52974	1.80989	0.79313	0.204311	0.284424	0.359104	67	95	41	12	16	24	XLOC_050882	lncRNA	chr9	19714231	19718704	+	5	1332
LNC_005056	0.691556	0.588298	0.114694	0.624673	1.57796	0.562069	10	10	2	12	26	12	XLOC_050948	lncRNA	chr9	21505622	21506028	+	1	407
LNC_005057	1.73339	1.47103	0.842353	0.276109	0.217625	0.457366	84	85	48	18	13	34	XLOC_050950	lncRNA	chr9	21577679	21579543	+	2	1471
LNC_005054	82.7734	78.1631	58.1259	47.8291	39.8309	89.995	1326	1493	1080	1028	789	2208	XLOC_050923	lncRNA	chr9	20895851	20897214	+	4	489
LNC_005055	19.7489	21.0364	19.6858	14.6139	15.5982	19.8522	473	600	546	469	461	727	XLOC_050935	lncRNA	chr9	21215686	21217296	+	3	730
LNC_004256	1.36828	0.249017	0.38834	0	0.1927	0.285843	23	5	8	0	5	8	XLOC_043281	lncRNA	chr6	7113688	7114925	+	3	513
LNC_000108	0.531977	1.53921	0.549177	0.316741	0.567407	0.441257	6	19	7	5	8	7	XLOC_001133	lncRNA	chr1	27781779	27782094	+	1	316
LNC_000103	6.08192	4.97401	5.52621	1.62241	1.54186	2.37344	112	109	118	41	36	67	XLOC_001090	lncRNA	chr1	26835226	26835786	+	1	561
LNC_000102	1.324	1.25606	1.63099	0.618095	1.03106	0.39316	47	53	67	29	45	22	XLOC_001077	lncRNA	chr1	26633581	26634646	+	1	1066
LNC_000101	1.56868	1.23386	0.930072	0.203852	0.163833	0	23	22	16	4	3	0	XLOC_001059	lncRNA	chr1	26206708	26208151	+	5	445
LNC_000100	107.786	119.969	109.366	73.8933	86.1044	124.089	3291	4365	3873	3027	3248	5801	XLOC_001043	lncRNA	chr1	25892662	25893999	+	3	932
LNC_000107	43.2868	38.078	35.9323	45.4074	44.2939	73.0594	589	617	567	829	744	1521	XLOC_001123	lncRNA	chr1	27566537	27567228	+	2	415
LNC_000106	0.298868	0.094563	0.213731	1.24222	1.08771	0.457849	11	4	9	59	48	25	XLOC_001118	lncRNA	chr1	27413916	27415121	+	2	1080
LNC_000104	0.422793	0.633823	0.350644	1.50129	0.982883	1.31291	15	26	14	70	42	69	XLOC_001100	lncRNA	chr1	27016342	27019849	+	7	1046
LNC_000819	0.962691	1.6553	0.538926	0.882418	0.91397	0.873859	20	41	13	25	24	28	XLOC_008782	lncRNA	chr12	9928021	9928654	+	1	634
LNC_000818	0.130739	0.054855	0	6.4201	4.9253	8.85566	4	2	0	264	187	415	XLOC_008776	lncRNA	chr12	9759946	9761046	+	2	934
LNC_000811	0.242078	0.799257	3.08571	0	0.458146	3.24433	7	27	100	0	16	139	XLOC_008688	lncRNA	chr12	7268601	7271366	+	4	853
LNC_000810	3.1945	2.76575	3.03896	2.70648	2.28667	2.68186	163	168	180	185	144	209	XLOC_008684	lncRNA	chr12	7179250	7182224	+	3	1552
LNC_000813	3.60453	3.64618	2.88929	5.41488	5.26294	7.01412	122	147	114	246	220	364	XLOC_008691	lncRNA	chr12	7306961	7308615	+	5	1032
LNC_000812	9.81255	6.99628	3.46954	5.28765	5.63744	3.5379	275	233	113	199	195	152	XLOC_008688	lncRNA	chr12	7268601	7271368	+	4	853
LNC_000815	1.44	1.40429	0.570685	2.06733	2.21943	2.43516	69	80	32	133	131	178	XLOC_008718	lncRNA	chr12	8113435	8116475	+	10	1455
LNC_000814	0.349922	0.327828	0.215914	0.489613	1.46762	0.432549	13	14	9	24	65	24	XLOC_008712	lncRNA	chr12	8004066	8005159	+	1	1094
LNC_000817	0.704995	0.81507	0.189712	2.15055	2.96068	1.65631	31	42	10	124	157	109	XLOC_008758	lncRNA	chr12	9209866	9214506	+	9	1308
LNC_000816	1.46126	1.2366	1.20249	0.834951	0.398319	1.27748	64	65	61	49	22	86	XLOC_008731	lncRNA	chr12	8544854	8549751	+	8	1333
LNC_002522	0.71116	1.37172	1.06341	0.405329	0.323206	0.453032	25	57	43	19	14	25	XLOC_025700	lncRNA	chr2	9415477	9419779	+	11	1064
LNC_002521	1.21212	0.998789	0.80901	1.53016	0.861925	2.12492	40	39	31	67	35	106	XLOC_025671	lncRNA	chr2	8722158	8729518	+	6	994
LNC_002520	1.85982	1.39889	0.897566	1.68774	1.70366	2.40499	63	57	35	77	71	124	XLOC_025671	lncRNA	chr2	8722158	8724026	+	5	1026
LNC_002525	1.90085	1.15823	1.32422	1.29942	0.275335	1.15558	28	21	23	26	5	26	XLOC_025739	lncRNA	chr2	10368863	10369592	+	2	447
LNC_002524	2.07878	1.60977	1.41067	0.250048	0.13579	1.09918	25	23	20	5	3	21	XLOC_025738	lncRNA	chr2	10316111	10316474	+	1	364
LNC_002529	5.24707	5.97934	6.31141	5.39093	4.29013	5.26549	237	321	330	326	239	363	XLOC_025754	lncRNA	chr2	10809118	10811946	+	5	1374
LNC_004110	1.3784	1.33331	0.839845	1.52116	2.04543	1.12617	43	49	30	63	78	53	XLOC_041810	lncRNA	chr5	17413621	17415514	-	3	938
LNC_004116	2.30938	1.64977	0.522551	0	0.120605	0.395803	31	26	9	0	2	9	XLOC_041838	lncRNA	chr5	17935103	17935505	-	1	403
LNC_003922	0.363894	0.400399	0.519351	0.956328	0.870582	1.53294	12	16	20	42	35	76	XLOC_040000	lncRNA	chr5	18502900	18504496	+	3	986
LNC_003838	0	0	0	2.08281	1.10704	2.11619	0	0	0	118	58	137	XLOC_039204	lncRNA	chr4	44027087	44029999	-	2	1286
LNC_000456	2.1563	2.40745	2.26883	1.23129	1.45433	2.27621	77	103	94	59	64	125	XLOC_005071	lncRNA	chr10	18634266	18635352	+	1	1087
LNC_003928	0.376506	0.457454	0.282037	1.84256	1.03121	1.88491	7	10	7	46	24	53	XLOC_040051	lncRNA	chr5	19852993	19853666	+	2	560
LNC_003929	1.96771	2.47853	1.73974	0.885893	2.20954	1.97334	46	69	47	28	64	70	XLOC_040059	lncRNA	chr5	20046404	20048515	+	5	706
LNC_005449	7.6624	9.00793	7.06963	9.27177	9.91193	7.96062	85	118	90	137	135	134	XLOC_054295	lncRNA	ptg001000l	37128	37462	+	1	335
LNC_005448	7.59214	9.20377	8.20547	16.9607	22.8127	19.8635	202	292	253	605	749	808	XLOC_054291	lncRNA	ptg001000l	31859	32669	+	1	811
LNC_005445	1.29279	1.51007	0.328844	1.50153	2.22022	0.943457	15	21	5	24	32	17	XLOC_054270	lncRNA	ptg000982l	41591	41942	-	1	352
LNC_005444	145.995	151.421	144.985	104.056	112.911	123.74	4740	5858	5459	4532	4528	6151	XLOC_054269	lncRNA	ptg000982l	39875	40865	-	1	991
LNC_005447	74.4354	82.99	75.645	97.9383	212.32	108.323	1944	2582	2291	3431	6848	4330	XLOC_054274	lncRNA	ptg000985l	26320	27116	+	1	797
LNC_005446	30.5016	37.1228	30.5195	41.0659	92.492	42.8152	1015	1471	1177	1832	3799	2180	XLOC_054273	lncRNA	ptg000985l	14272	15286	+	1	1015
LNC_005441	1.51961	1.69403	2.16984	1.77541	1.45946	1.78194	28	37	46	44	33	50	XLOC_054264	lncRNA	ptg000982l	1552	2108	+	1	557
LNC_005440	1.30197	1.64679	0.660323	1.08609	1.56229	0.929709	23	34	14	26	34	25	XLOC_054263	lncRNA	ptg000982l	393	918	+	1	526
LNC_005442	554.009	534.873	239.776	60.3989	237.021	446.248	18294	21047	9182	2676	9668	22561	XLOC_054267	lncRNA	ptg000982l	26036	30891	+	3	1008
LNC_003460	11.9282	14.5165	8.30548	4.23155	3.55228	10.8182	110	160	89	53	41	153	XLOC_035355	lncRNA	chr3	35467290	35467570	-	1	281
LNC_004712	2.22781	2.06901	2.11596	3.23867	4.54898	3.56384	137	152	151	267	346	336	XLOC_047870	lncRNA	chr7	9012016	9013890	-	1	1875
LNC_004713	50.485	55.7049	41.7133	162.043	140.105	134.314	576	757	552	2479	1973	2345	XLOC_047872	lncRNA	chr7	9019762	9020109	-	1	348
LNC_004710	2.40635	2.31448	1.8934	1.66023	2.67185	1.45725	61	70	56	57	84	57	XLOC_047868	lncRNA	chr7	9002242	9003012	-	1	771
LNC_004711	26.4763	31.5928	20.3085	29.0376	29.5887	33.6204	1281	1822	1140	1885	1769	2491	XLOC_047869	lncRNA	chr7	9009912	9011388	-	1	1477
LNC_004716	1.37754	1.20948	0.626104	1.21241	1.9122	1.70512	69	72	36	81	118	130	XLOC_047883	lncRNA	chr7	9193154	9196168	-	5	1513
LNC_004717	1.87059	1.47786	0.664264	15.4119	7.82753	14.6262	34	32	14	376	176	407	XLOC_047893	lncRNA	chr7	9411144	9411697	-	1	554
LNC_004714	23.3095	27.787	23.614	42.2811	42.5395	40.2305	1219	1732	1432	2966	2748	3221	XLOC_047873	lncRNA	chr7	9026844	9028439	-	1	1596
LNC_004715	4.08577	4.25897	3.35125	4.36674	2.8634	3.95334	39	49	37	56	34	58	XLOC_047881	lncRNA	chr7	9155341	9155630	-	1	290
LNC_004718	55.1422	37.4272	35.5248	84.0377	69.7913	75.1931	1619	1310	1210	3310	2531	3380	XLOC_047894	lncRNA	chr7	9417194	9418819	-	2	896
LNC_004719	1.24404	0.737601	0.706799	1.47003	0.989936	2.09698	34	25	23	54	34	88	XLOC_047911	lncRNA	chr7	9874874	9875707	-	1	834
LNC_003638	52.1924	52.6191	33.2332	44.9604	35.1569	58.8726	1100	1321	812	1271	915	1899	XLOC_036988	lncRNA	chr4	34185969	34186611	+	1	643
LNC_005257	0.318409	1.06789	2.40149	1.95701	1.99751	0.882289	8	32	70	66	62	34	XLOC_052646	lncRNA	ptg000350l	37	803	-	1	767
LNC_005251	1.74697	1.93534	0.225372	2.83754	4.655	1.97747	34	45	6	73	111	58	XLOC_052629	lncRNA	ptg000343l	2900	3483	-	1	584
LNC_000769	0.960216	0.900148	0.002904	1.22662	0.395338	1.19221	20	23	1	35	11	38	XLOC_008199	lncRNA	chr11	24856679	24858885	-	4	631
LNC_000768	1.47488	1.31554	1.22802	0.627297	0.891912	1.42576	30	32	29	18	23	45	XLOC_008199	lncRNA	chr11	24856671	24858871	-	4	619
LNC_000763	0	0.318889	1.31071	0.188833	0.381475	0	0	4	13	2	4	0	XLOC_008166	lncRNA	chr11	24093154	24093394	-	1	241
LNC_000762	2.70656	1.24638	3.02886	1.09315	0.853519	0.785438	52	29	67	28	21	23	XLOC_008153	lncRNA	chr11	23717390	23718504	-	5	582
LNC_000761	0.481604	0.351995	0.401707	1.83841	2.23225	2.84213	31	28	30	159	178	281	XLOC_008146	lncRNA	chr11	23512644	23514608	-	1	1965
LNC_000760	1.92328	1.60013	1.4804	1.3808	1.05726	1.16083	44	44	39	43	30	41	XLOC_008125	lncRNA	chr11	23075799	23076491	-	1	693
LNC_000767	1.61251	1.00299	1.51502	0	0	0.29358	23	17	25	0	0	7	XLOC_008193	lncRNA	chr11	24778077	24778702	-	2	417
LNC_000766	4.62376	3.41581	2.95783	2.61646	2.27989	2.47815	161	142	120	122	98	132	XLOC_008178	lncRNA	chr11	24330910	24334056	-	7	1060
LNC_000765	0.338691	0.138147	0.634564	1.25325	1.28353	2.28363	6	3	13	30	28	62	XLOC_008170	lncRNA	chr11	24154902	24155440	-	1	539
LNC_000764	41.1762	45.3233	31.7367	28.3448	24.9909	51.2484	711	933	636	657	533	1355	XLOC_008169	lncRNA	chr11	24147826	24149406	-	5	527
LNC_003155	0.501396	1.29141	0.570884	1.09589	0.910242	0.795902	8	25	11	24	18	20	XLOC_032202	lncRNA	chr3	2407370	2410106	+	3	486
LNC_003154	0.815911	0.756397	1.3509	1.92301	0.522649	1.12443	9	10	17	28	7	19	XLOC_032198	lncRNA	chr3	2345153	2345560	+	2	331
LNC_003157	12.9964	12.5971	10.0796	2.72746	4.12799	5.54397	290	335	261	82	114	190	XLOC_032218	lncRNA	chr3	3003068	3004775	+	4	681
LNC_003156	3.20463	4.1294	3.89484	4.36251	1.65135	2.0263	73	111	102	132	46	70	XLOC_032218	lncRNA	chr3	3003068	3004684	+	4	688
LNC_003151	1.51717	1.16611	0.578085	0	0.715322	0.484781	22	21	10	0	13	11	XLOC_032177	lncRNA	chr3	1865871	1866312	+	1	442
LNC_003153	0.171807	0	0.074074	0.925644	1.26019	0.170203	2	0	1	15	18	4	XLOC_032197	lncRNA	chr3	2336902	2337254	+	1	353
LNC_003159	0.274645	0.262752	0.154117	0.820191	2.24099	1.2539	13	14	8	50	124	86	XLOC_032234	lncRNA	chr3	3359667	3362130	+	6	1363
LNC_003158	0.274091	0.930008	1.06143	0.458145	0.695575	1.7658	5	19	20	10	14	44	XLOC_032219	lncRNA	chr3	3019812	3020307	+	1	496
LNC_000499	0.842144	1.48499	1.50092	1.25802	0.942795	1.34254	31	65	64	62	43	75	XLOC_005414	lncRNA	chr10	5495110	5501332	-	4	1109
LNC_000495	0.174443	0.578059	0.300171	1.08354	0.9374	1.6594	4	12	6	25	20	44	XLOC_005400	lncRNA	chr10	5192012	5194143	-	3	525
LNC_000494	4.06022	4.0231	3.65662	3.28171	2.57003	2.58522	94	111	98	102	74	92	XLOC_005396	lncRNA	chr10	5147641	5148992	-	3	704
LNC_000497	1.69473	1.97301	1.24245	1.373	2.72475	5.22268	58	80	49	63	115	272	XLOC_005413	lncRNA	chr10	5488605	5491363	-	4	1036
LNC_000491	1.69597	2.13684	2.19704	1.20261	1.50983	1.71952	20	31	31	20	22	32	XLOC_005378	lncRNA	chr10	4635283	4635642	-	1	360
LNC_000490	0.601317	0.603634	0.878834	3.06234	1.93551	2.93848	10	12	17	69	40	75	XLOC_005375	lncRNA	chr10	4603348	4605023	-	3	507
LNC_000493	2.87205	3.31855	2.0303	2.3081	1.89011	2.41714	64	88	53	69	52	83	XLOC_005394	lncRNA	chr10	5085506	5088607	-	4	678
LNC_000492	1.36485	1.64806	1.19184	0.89485	0.71871	0.672052	62	90	63	55	41	47	XLOC_005383	lncRNA	chr10	4848673	4855501	-	5	1386
LNC_002400	5.8425	5.65956	6.4782	4.12819	2.44474	4.31115	129	149	166	123	67	146	XLOC_024461	lncRNA	chr19	2511900	2513590	-	4	674
LNC_002401	0.313691	0.752792	0.323907	0.242085	0.506045	1.25503	11	32	14	12	22	67	XLOC_024465	lncRNA	chr19	2567641	2569176	-	2	1064
LNC_002402	3.48069	2.54029	1.98147	4.64247	4.79343	5.52833	100	87	66	179	170	243	XLOC_024483	lncRNA	chr19	3015215	3016090	-	1	876
LNC_002403	0.058316	0.246993	0.45291	1.12267	1.73994	0.939217	2	10	18	51	73	49	XLOC_024512	lncRNA	chr19	3878748	3881692	-	3	1033
LNC_002404	0.506415	0.314733	0.445245	1.0783	1.6231	0.810807	8	6	8	23	31	20	XLOC_024521	lncRNA	chr19	4067104	4067574	-	1	471
LNC_002405	1.57773	1.50542	1.0816	0.208933	0.437005	0.109972	67	77	54	12	23	8	XLOC_024523	lncRNA	chr19	4083527	4087858	-	5	1296
LNC_002406	0.707729	1.2988	0.957298	0.400306	0.949011	1.17538	10	21	15	8	16	24	XLOC_024551	lncRNA	chr19	4776836	4778759	-	4	400
LNC_002407	3.63723	4.18418	2.32515	2.54027	3.11365	3.13099	116	159	86	109	122	153	XLOC_024564	lncRNA	chr19	5039292	5041559	-	3	968
LNC_002408	1.26119	1.30861	1.79008	1.98008	2.32845	3.75472	36	45	60	76	82	164	XLOC_024586	lncRNA	chr19	5475560	5477494	-	3	868
LNC_002409	0.803202	2.23403	3.96837	0.94687	0.873055	0	13	43	74	21	18	0	XLOC_024596	lncRNA	chr19	5654561	5655625	-	3	486
LNC_002919	1.18016	2.01676	3.12024	1.32472	0.886289	1.34434	27	55	83	41	25	47	XLOC_029789	lncRNA	chr20	4489813	4490508	+	1	696
LNC_001171	1.18785	1.44443	0.823562	0.280313	0.199314	0.297964	34	49	27	11	7	13	XLOC_012366	lncRNA	chr13	14206747	14209012	-	7	863
LNC_001170	0.878087	2.13959	0.985598	0.787591	0.64168	1.3442	20	58	26	24	18	47	XLOC_012365	lncRNA	chr13	14203592	14204284	-	1	693
LNC_001173	24.0275	15.8794	11.9082	14.9294	14.6442	9.82729	795	626	457	663	598	498	XLOC_012409	lncRNA	chr13	15332263	15334860	-	3	1009
LNC_001172	0.465726	0.739391	0.861402	2.45096	6.42579	5.2568	14	25	28	92	222	225	XLOC_012371	lncRNA	chr13	14382616	14384339	-	2	853
LNC_001175	0.397688	1.89309	0.144106	0.199675	0.430236	0.616241	8	42	4	5	10	18	XLOC_012446	lncRNA	chr13	16134403	16136107	-	4	566
LNC_001174	27.7707	20.6984	26.0842	24.9752	20.5447	12.3	935	830	1018	1128	854	634	XLOC_012409	lncRNA	chr13	15332263	15334861	-	3	1027
LNC_001177	1.79842	1.32608	1.34144	0.825382	0.923935	0.929686	52	46	45	32	33	42	XLOC_012458	lncRNA	chr13	16346134	16347015	-	1	882
LNC_001176	1.95061	0.849398	0.437814	0.789562	1.36965	0.812542	68	36	18	37	59	44	XLOC_012447	lncRNA	chr13	16152426	16154690	-	3	1059
LNC_001179	1.31937	0.597348	0.586962	1.20457	2.23107	2.51266	59	32	31	73	124	172	XLOC_012461	lncRNA	chr13	16379900	16383089	-	4	1363
LNC_001178	1.17029	1.35071	1.0544	1.49312	0	0.538353	43	59	45	73	0	30	XLOC_012461	lncRNA	chr13	16379895	16383048	-	5	1102
LNC_005190	185.243	248.472	150.096	203.181	320.579	169.339	3490	5578	3279	5135	7459	4884	XLOC_052089	lncRNA	ptg000157l	122	696	+	1	575
LNC_005703	1.95144	1.21548	0.785225	0.54574	0.581851	0.76042	22	16	10	8	8	13	XLOC_056239	lncRNA	ptg001769l	1793	2125	-	1	333
LNC_003777	0.655987	0.524814	0.51247	1.48788	1.73175	0.885175	37	36	34	112	120	76	XLOC_038556	lncRNA	chr4	27731201	27732911	-	1	1711
LNC_004304	2.21912	1.34531	1.59879	1.69409	1.32346	1.32407	36	26	30	37	27	33	XLOC_043807	lncRNA	chr6	18681272	18682605	+	3	489
LNC_004307	0.766073	0.818907	0.707111	3.64205	4.38431	4.82629	51	65	54	322	357	487	XLOC_043818	lncRNA	chr6	18928058	18931263	+	6	2010
LNC_002670	1.38994	1.21618	1.74858	1.32282	1.60286	1.52494	33	35	48	42	47	56	XLOC_027223	lncRNA	chr2	43681001	43682933	+	5	722
LNC_004284	8.54988	8.24387	6.02497	16.8548	10.5103	16.2133	223	256	182	588	338	645	XLOC_043640	lncRNA	chr6	14915549	14917200	+	6	793
LNC_004285	0.180842	1.39039	0.10682	1.03879	0.854239	0.541809	3	20	2	17	13	11	XLOC_043647	lncRNA	chr6	15069844	15070211	+	1	368
LNC_004286	1.39516	1.03874	1.66889	0.932129	1.90828	0.567987	14	13	20	13	24	9	XLOC_043649	lncRNA	chr6	15078023	15078326	+	1	304
LNC_004287	1.32675	1.32706	2.06368	0.491259	0.670289	0.212823	16	19	29	8	10	4	XLOC_043653	lncRNA	chr6	15188321	15188686	+	1	366
LNC_004280	0.925076	0.641729	1.35606	0.632524	0.214686	0.839837	11	9	18	10	3	14	XLOC_043570	lncRNA	chr6	13464656	13464985	+	1	330
LNC_004281	1.45396	1.15158	1.31865	0	0.319705	0.125007	16	15	16	0	5	3	XLOC_043574	lncRNA	chr6	13499124	13499442	+	1	319
LNC_004282	11.6207	10.9959	5.49422	11.2052	11.178	17.1832	265	299	146	343	315	599	XLOC_043604	lncRNA	chr6	14212982	14214999	+	5	695
LNC_004283	1.21611	1.68885	3.23165	0.887369	0.155875	1.11986	25	41	76	24	4	35	XLOC_043633	lncRNA	chr6	14719490	14720449	+	3	612
LNC_004288	0.964117	1.83211	0.278479	0.336655	0.523528	0.400884	30	68	10	14	20	19	XLOC_043654	lncRNA	chr6	15195912	15198206	+	4	944
LNC_004289	0.15457	0.332832	0.106538	2.2189	2.77471	2.1327	11	26	8	193	222	212	XLOC_043663	lncRNA	chr6	15357615	15364985	+	12	1975
LNC_003882	53.9059	55.9328	27.6824	33.1992	24.203	43.5945	1201	1485	716	993	666	1487	XLOC_039626	lncRNA	chr5	9599931	9601687	+	4	680
LNC_003881	5.34966	4.06511	3.44176	5.10208	4.53737	8.15403	132	119	98	168	138	306	XLOC_039603	lncRNA	chr5	9132343	9133848	+	4	748
LNC_003880	1.58811	2.10823	0.976086	1.28169	0.629852	1.73005	38	60	27	41	19	63	XLOC_039586	lncRNA	chr5	8805694	8807323	+	4	717
LNC_003887	1.03555	0.861635	0.838991	0.227866	0.290607	0.477819	32	32	30	10	12	23	XLOC_039679	lncRNA	chr5	11066523	11067462	+	1	940
LNC_003886	2.01774	3.17443	2.25381	3.02422	3.39198	3.06224	88	165	114	177	183	205	XLOC_039663	lncRNA	chr5	10622657	10623987	+	1	1331
LNC_003885	1.31257	0.816817	2.05125	0.227012	0.049477	0.239369	43	32	78	10	2	12	XLOC_039657	lncRNA	chr5	10441900	10442898	+	1	999
LNC_003884	1.71217	1.82596	1.97764	0.474428	0.329675	0.379295	59	75	79	22	15	20	XLOC_039643	lncRNA	chr5	10119268	10120318	+	1	1051
LNC_003889	0.51152	0.533147	0.352745	0.660681	1.34476	0.379167	15	19	12	26	49	18	XLOC_039707	lncRNA	chr5	11561996	11563779	+	4	895
LNC_003775	0.093571	0.737441	1.67354	0	0	0	4	38	83	0	0	0	XLOC_038542	lncRNA	chr4	27364166	27365470	-	1	1305
LNC_003774	1.36183	0.792788	0.638911	1.77498	1.94723	1.7353	66	46	36	116	117	129	XLOC_038497	lncRNA	chr4	25926288	25929626	-	5	1478
LNC_003776	0	0	0	0.558458	1.23227	0.27358	0	0	0	9	18	5	XLOC_038548	lncRNA	chr4	27566942	27567302	-	1	361
LNC_003771	1.23891	0.777061	0.837964	0.315716	0.631747	0.424941	13	10	11	5	9	7	XLOC_038453	lncRNA	chr4	25070576	25070895	-	1	320
LNC_003770	0.300498	0.572313	1.58551	0.312849	0	0.300433	9	19	51	12	0	13	XLOC_038444	lncRNA	chr4	24929508	24930601	-	2	834
LNC_003773	1.46661	2.10605	1.10211	0.932759	0.934664	1.14146	41	71	36	35	33	49	XLOC_038496	lncRNA	chr4	25915518	25917144	-	2	853
LNC_003772	1.15374	0.813193	0.925225	1.13151	1.27322	0.509463	22	18	20	28	29	15	XLOC_038466	lncRNA	chr4	25318819	25319637	-	2	562
LNC_003778	0.487465	0.868571	0.945404	1.2717	2.66344	2.70544	9	17	18	28	54	68	XLOC_038587	lncRNA	chr4	28553399	28554126	-	2	501
LNC_003650	2.46677	1.20912	1.08792	0.341229	0.44924	0.559249	71	42	37	14	16	25	XLOC_037109	lncRNA	chr4	36584525	36585402	+	1	878
LNC_003657	444.637	506.481	475.494	280.491	280.533	233.911	9512	12911	11796	8050	7413	7661	XLOC_037214	lncRNA	chr4	38866687	38867339	+	1	653
LNC_004502	1.42296	0.652478	0.6159	0.294117	0.699821	0.175072	40	22	21	12	25	8	XLOC_045851	lncRNA	chr6	24572947	24573804	-	1	858
LNC_004501	0.787327	2.67019	1.48974	1.96263	0.520734	1.24919	8	29	16	24	6	18	XLOC_045850	lncRNA	chr6	24505560	24506345	-	2	274
LNC_004500	0.782901	0.141479	0.194269	0.293875	1.3664	0.370388	14	3	4	7	30	11	XLOC_045831	lncRNA	chr6	24045036	24045577	-	1	542
LNC_004507	0.473423	0.540536	1.43118	0.28071	0.746374	0.243134	8	11	29	7	16	7	XLOC_045893	lncRNA	chr6	25516437	25516951	-	1	515
LNC_004506	42.7433	43.2564	37.5656	108.169	92.6348	77.7631	2259	2724	2302	7668	6047	6291	XLOC_045886	lncRNA	chr6	25432113	25433725	-	1	1613
LNC_004505	0.490527	0.629707	0.765856	1.74917	0.50695	1.35071	7	10	12	30	8	27	XLOC_045879	lncRNA	chr6	25250367	25250756	-	1	390
LNC_004504	0	0.316264	1.29819	0.267246	0.301448	0.0832	0	11	40	10	10	4	XLOC_045872	lncRNA	chr6	24950328	24951137	-	1	810
LNC_004509	1.00179	1.0166	1.38587	0.531723	0.471729	0.479105	29	35	46	21	17	21	XLOC_045897	lncRNA	chr6	25633004	25633875	-	1	872
LNC_005041	5.56406	6.79776	4.86971	0.237609	0.361368	0.433357	175	254	178	10	14	21	XLOC_050818	lncRNA	chr9	18053407	18057356	+	5	957
LNC_005046	1.55495	1.88144	1.65309	1.37109	2.87771	1.59685	77	111	95	91	176	121	XLOC_050842	lncRNA	chr9	18631130	18632639	+	1	1510
LNC_000518	0.873508	0.611833	0.704672	1.28818	1.38699	1.12663	36	30	34	70	70	70	XLOC_005582	lncRNA	chr10	10098110	10099345	-	1	1236
LNC_000519	0.267002	0.286008	0.796743	0.318534	0.857715	1.31324	5	7	17	8	20	37	XLOC_005594	lncRNA	chr10	10551667	10552227	-	1	561
LNC_000510	0	0	0	0	0	0.943027	0	0	0	0	0	34	XLOC_005492	lncRNA	chr10	7859364	7860336	-	2	698
LNC_000511	1.47836	1.71464	1.15746	1.65112	1.11526	1.45266	36	49	32	53	33	53	XLOC_005517	lncRNA	chr10	8613574	8615566	-	3	727
LNC_000512	0.470306	0.583857	0.608158	2.12062	2.4196	2.86055	28	40	41	164	172	252	XLOC_005518	lncRNA	chr10	8623087	8627377	-	7	1753
LNC_000513	1.31674	0.994697	1.02347	0.380927	1.11371	0.652535	28	26	26	11	30	22	XLOC_005534	lncRNA	chr10	8952225	8953907	-	2	649
LNC_000514	1.57341	1.29824	1.2007	0.529762	1.61851	1.30601	31	31	28	14	39	39	XLOC_005549	lncRNA	chr10	9363437	9364649	-	2	595
LNC_000515	0.973488	0.416994	0.415326	0.517029	1.33798	0.27194	16	8	8	11	26	7	XLOC_005550	lncRNA	chr10	9386754	9387233	-	1	480
LNC_000516	0.67051	0.633232	0.716548	2.51967	1.22854	2.06877	18	21	23	91	41	85	XLOC_005569	lncRNA	chr10	9822179	9825299	-	4	818
LNC_000517	5.54976	3.89734	2.35899	4.58774	3.47172	9.34988	125	105	62	139	97	322	XLOC_005575	lncRNA	chr10	9965182	9967341	-	4	685
LNC_002611	0.94136	0.636098	0.409231	0.321612	0	0.565235	24	19	12	11	0	22	XLOC_026589	lncRNA	chr2	29507511	29509462	+	3	759
LNC_002613	0	0.631952	0	1.29724	2.16442	2.43434	0	9	0	21	32	44	XLOC_026601	lncRNA	chr2	29773413	29774886	+	2	358
LNC_002612	6.0731	83.9423	56.9289	44.3708	49.8297	56.471	166	2723	1798	1621	1676	2354	XLOC_026590	lncRNA	chr2	29528407	29586550	+	3	831
LNC_002615	0.262565	0.513034	0.693205	0.652187	1.95358	2.27937	16	35	46	50	138	200	XLOC_026638	lncRNA	chr2	30713838	30715581	+	1	1744
LNC_002617	2.54154	0.503826	0.673965	0.118106	0.528798	0.272797	35	9	11	3	9	6	XLOC_026674	lncRNA	chr2	31527062	31527481	+	1	420
LNC_002619	1.46265	1.20336	0.86904	0.949672	0.647981	0.724711	30	30	21	27	17	23	XLOC_026682	lncRNA	chr2	31618630	31620948	+	3	626
LNC_005132	0.116074	0	0	0.389333	1.40953	0.633536	2	0	0	10	30	17	XLOC_051688	lncRNA	chr9	18606450	18606975	-	1	526
LNC_005553	1.39056	0.801238	0.072817	0.837158	1.00838	0.423959	33	23	3	27	30	16	XLOC_054998	lncRNA	ptg001251l	29354	30076	-	1	723
LNC_005555	7.26903	5.24894	4.06638	4.02559	5.12469	5.2612	218	187	141	162	190	241	XLOC_055015	lncRNA	ptg001255l	25059	25970	+	1	912
LNC_005554	6.74613	4.93637	3.08201	4.52606	6.94233	5.64765	141	123	75	127	179	180	XLOC_055011	lncRNA	ptg001255l	7033	7666	+	1	634
LNC_000175	1.48959	1.95827	1.07187	1.69032	1.81883	2.42576	34	53	28	51	51	84	XLOC_001815	lncRNA	chr1	43997591	43999186	+	2	686
LNC_002766	2.72712	3.76731	2.52572	3.86732	3.45831	5.40013	59	98	64	113	93	179	XLOC_028347	lncRNA	chr2	20745543	20746731	-	2	660
LNC_002761	1.34321	0.376138	0.214652	0.35896	0.070413	0.425916	21	7	4	8	2	11	XLOC_028267	lncRNA	chr2	19050893	19051367	-	1	475
LNC_004987	1.45705	0.442968	0.463403	1.30695	1.69908	0.984883	16	6	6	19	22	16	XLOC_050244	lncRNA	chr9	1821469	1821788	+	1	320
LNC_004986	1.23191	1.24316	1.7847	0.918787	1.03342	0.844437	77	93	129	77	80	81	XLOC_050216	lncRNA	chr9	761773	763674	+	1	1902
LNC_004985	1.26867	1.66169	2.04936	6.95908	2.62929	6.89339	16	25	30	118	41	134	XLOC_050214	lncRNA	chr9	751623	752007	+	1	385
LNC_004983	1.27899	0.272536	0.136083	0.117178	0.048836	0	14	4	2	2	1	0	XLOC_050159	lncRNA	chr8	23060030	23060363	-	1	334
LNC_004982	0.592158	0.565574	0.826907	0.947841	0.8837	1.62461	23	27	38	50	43	97	XLOC_050158	lncRNA	chr8	23028646	23032398	-	5	1184
LNC_004981	52.5987	48.2035	36.1163	38.2741	23.166	46.326	1220	1333	972	1191	664	1645	XLOC_050153	lncRNA	chr8	22915117	22916616	-	2	708
LNC_004980	1.06458	1.53823	1.31354	0.210202	1.25529	0.598618	16	26	22	4	22	13	XLOC_050152	lncRNA	chr8	22844378	22844810	-	1	433
LNC_004989	0.801033	1.26026	1.62825	0.928108	0.976785	0.545446	11	20	26	17	17	12	XLOC_050264	lncRNA	chr9	3140698	3141103	+	1	406
LNC_004988	1.80151	0.668552	0.275158	0.7117	1.19723	0.424245	34	15	6	18	28	13	XLOC_050260	lncRNA	chr9	2931263	2932849	+	4	574
LNC_004363	2.25064	1.74346	2.03299	0.715568	0.752246	0.636419	75	69	78	32	31	33	XLOC_044508	lncRNA	chr6	34284529	34287863	+	8	1004
LNC_004361	1.97106	1.26166	1.03364	0.435956	0.185354	0.397895	26	20	16	8	3	8	XLOC_044458	lncRNA	chr6	33157965	33159502	+	4	400
LNC_004360	0.916054	1.52553	2.25968	1.17402	1.93083	1.67962	14	27	39	23	35	38	XLOC_044443	lncRNA	chr6	32717500	32718431	+	2	445
LNC_004367	0.104896	0.23097	0.298024	0.792559	1.30573	0.326747	2	5	6	16	24	8	XLOC_044546	lncRNA	chr6	35052780	35053233	+	1	454
LNC_004366	0	0.096852	0.097531	0.662987	0.650315	1.58177	0	3	2	16	14	42	XLOC_044543	lncRNA	chr6	35004811	35005339	+	1	529
LNC_004365	1.60184	1.53349	0.414201	1.09136	1.3643	2.08709	38	44	12	35	40	76	XLOC_044542	lncRNA	chr6	34981027	34982438	+	2	720
LNC_004364	1.44105	0.554142	0.8066	1.38523	0.790638	1.71662	38	18	25	50	26	70	XLOC_044528	lncRNA	chr6	34706336	34709670	+	8	805
LNC_004369	1.89785	1.85166	0.718633	1.35525	1.1488	1.59509	39	45	17	37	29	50	XLOC_044576	lncRNA	chr6	35621368	35623140	+	4	621
LNC_001858	0.365243	0.315615	1.15636	1.4017	0.593064	0.24565	6	6	22	31	12	6	XLOC_019192	lncRNA	chr17	8496833	8497319	+	1	487
LNC_001859	0	0	1.2693	0	0	0	0	0	11	0	0	0	XLOC_019195	lncRNA	chr17	8584224	8584604	+	2	219
LNC_001856	0.899598	1.13424	0.895671	1.43488	0.308471	1.47361	65	97	75	138	28	161	XLOC_019157	lncRNA	chr17	7580000	7583734	+	5	2178
LNC_001857	1.99194	3.0616	1.7169	1.0604	1.29489	1.70454	48	87	48	34	38	62	XLOC_019174	lncRNA	chr17	8055869	8057356	+	3	725
LNC_001854	2.22365	2.47506	2.01657	2.11399	0.642357	3.13398	54	71	56	68	20	115	XLOC_019124	lncRNA	chr17	6886285	6887427	+	2	731
LNC_001855	5.81883	5.75046	10.8592	5.51298	4.58312	14.2071	49	58	107	63	48	184	XLOC_019155	lncRNA	chr17	7559868	7560124	+	1	257
LNC_001852	0.937994	0.714571	1.26016	0.810695	0.481534	1.1704	29	26	44	33	18	54	XLOC_019106	lncRNA	chr17	6272027	6273375	+	2	918
LNC_001853	1.67144	1.59349	0.846435	0.458523	0.796012	0.836201	98	112	58	37	58	75	XLOC_019121	lncRNA	chr17	6784663	6788396	+	6	1788
LNC_001850	1.33114	1.29825	0.475455	0.66896	0.322078	0.43348	16	18	7	11	5	8	XLOC_019097	lncRNA	chr17	6047604	6047947	+	1	344
LNC_001851	0.156867	0	0.196483	1.13814	1.65375	0.980158	3	0	4	27	36	27	XLOC_019105	lncRNA	chr17	6247831	6249530	+	4	535
LNC_005579	0.381977	1.79622	3.09532	1.93583	2.71811	0.997263	5	28	47	34	44	20	XLOC_055204	lncRNA	ptg001302l	44088	44485	+	1	398
LNC_005578	1.5071	2.62151	2.07751	3.78397	3.72687	2.15073	31	64	49	103	93	67	XLOC_055200	lncRNA	ptg001302l	35273	35888	+	1	616
LNC_005570	2.10835	1.69682	1.89293	0.50116	1.49794	1.09234	49	47	51	16	43	39	XLOC_055162	lncRNA	ptg001294l	11999	12696	-	1	698
LNC_005573	2.01891	2.19775	2.69289	3.16744	3.27299	3.33649	27	35	41	56	53	67	XLOC_055173	lncRNA	ptg001300l	531	928	+	1	398
LNC_005572	0.028645	0.546688	0.440371	1.25166	1.11935	0.567094	2	24	19	62	51	32	XLOC_055171	lncRNA	ptg001299l	218	1336	-	1	1119
LNC_005575	0.73961	0.918321	0.789464	1.29797	1.34033	1.62086	42	62	52	98	93	140	XLOC_055182	lncRNA	ptg001300l	17543	19252	-	1	1710
LNC_005577	6.16264	6.34063	4.92069	3.04947	6.35737	3.72016	158	194	146	105	201	146	XLOC_055196	lncRNA	ptg001302l	20333	21112	+	1	780
LNC_005576	0.455405	1.27325	0.967814	2.03287	1.9664	1.4073	11	35	26	62	55	49	XLOC_055187	lncRNA	ptg001302l	2650	3339	+	1	690
LNC_002031	1.23841	1.01898	0.415459	0.6584	1.37055	0.901596	45	44	18	32	62	50	XLOC_020853	lncRNA	chr17	21339939	21341408	-	2	1105
LNC_002030	1.46131	0	0.592217	0.44825	0.486387	0.336616	17	0	8	7	7	6	XLOC_020852	lncRNA	chr17	21338402	21339265	-	4	355
LNC_002032	0.79183	1.03102	1.25703	0	0.273988	0.147693	15	22	26	0	6	4	XLOC_020858	lncRNA	chr17	21429056	21429595	-	1	540
LNC_002035	1.39381	1.69583	2.13291	1.34722	0.336642	1.27966	17	25	30	22	6	24	XLOC_020873	lncRNA	chr17	22120568	22120937	-	1	370
LNC_002034	1.70908	0.602284	0.518113	0.28257	0.022614	0.127339	20	9	8	5	1	3	XLOC_020866	lncRNA	chr17	21764407	21764763	-	1	357
LNC_002037	0.665709	1.84669	0.447199	0	0.80583	0	7	24	6	0	11	0	XLOC_020932	lncRNA	chr17	23631420	23632220	-	4	321
LNC_002036	1.92286	0.828419	0.708573	0.502657	0.958617	0.382313	47	25	20	17	29	15	XLOC_020931	lncRNA	chr17	23627415	23629866	-	6	743
LNC_002039	1.06595	1.39508	2.84287	1.14895	0.184894	0.810671	17	27	53	25	4	20	XLOC_020939	lncRNA	chr17	23764843	23766556	-	4	486
LNC_002038	0.251833	0.792481	1.32312	0.163155	0.160018	0.238115	3	9	14	2	2	4	XLOC_020933	lncRNA	chr17	23635517	23636438	-	2	278
LNC_000891	0.564419	0.70198	0.428585	1.46459	2.03019	1.34194	13	19	11	44	56	46	XLOC_009612	lncRNA	chr12	30991167	30991841	+	1	675
LNC_000890	0.452095	0.153756	1.4299	0.91384	0.893481	1.42803	5	2	18	14	12	24	XLOC_009605	lncRNA	chr12	30846869	30847199	+	1	331
LNC_000893	1.26515	2.16521	1.84257	1.48961	0.990451	1.35342	51	103	86	80	49	83	XLOC_009624	lncRNA	chr12	31246257	31247639	+	2	1215
LNC_000892	1.6212	0.258056	0.369267	0.728078	0.29683	0.32898	27	6	7	16	6	9	XLOC_009619	lncRNA	chr12	31155251	31156252	+	3	499
LNC_000895	0.284541	0.468214	0.448078	0.966565	1.32652	0.841384	16	30	28	70	89	70	XLOC_009628	lncRNA	chr12	31357791	31359785	+	2	1641
LNC_000894	0.378492	0.557366	0.828811	0.784779	1.94568	0.730003	21	36	51	56	128	60	XLOC_009628	lncRNA	chr12	31357791	31359785	+	2	1618
LNC_000897	0.657591	0.56581	0.496213	3.41683	2.87085	2.16975	40	41	35	279	216	202	XLOC_009670	lncRNA	chr12	32198598	32200453	+	1	1856
LNC_000896	1.08432	1.97294	1.19996	1.38312	0.862451	0.676608	18	38	23	30	17	17	XLOC_009656	lncRNA	chr12	32017509	32022199	+	5	487
LNC_000899	0.439382	0.907942	0.405685	0.582904	1.48715	0.661841	10	23	10	17	39	22	XLOC_009730	lncRNA	chr12	1949790	1950437	-	1	648
LNC_000898	0.973477	0.412208	1.32959	0.142684	0.217503	0.192586	29	15	46	6	8	9	XLOC_009689	lncRNA	chr12	646623	647531	-	1	909
LNC_000827	1.47434	1.24828	1.64522	0.491853	1.33305	0.905742	17	18	22	8	19	16	XLOC_008877	lncRNA	chr12	11864652	11865003	+	1	352
LNC_001078	2.08384	1.45209	1.1657	1.2109	0.45956	1.65349	33	27	21	26	9	39	XLOC_011590	lncRNA	chr13	18347398	18348965	+	3	470
LNC_001070	0.081631	0	0.499359	1.08001	0.56954	0.543729	2	0	12	29	14	17	XLOC_011496	lncRNA	chr13	15961538	15964664	+	3	602
LNC_001071	0.395818	0.247732	0.564867	0.882883	1.67723	0.99639	9	6	14	24	42	31	XLOC_011500	lncRNA	chr13	16017543	16019872	+	2	617
LNC_001072	1.38826	1.78873	1.16358	4.19102	3.14903	4.39335	52	80	51	211	146	252	XLOC_011517	lncRNA	chr13	16372518	16375382	+	4	1142
LNC_001073	0.546678	0.617886	0.534913	1.52807	1.75076	1.42576	25	33	28	91	96	97	XLOC_011548	lncRNA	chr13	17298542	17303187	+	4	1351
LNC_001074	4.25077	8.1343	5.09953	1.01638	0.73381	1.07786	138	313	191	44	30	54	XLOC_011561	lncRNA	chr13	17500489	17504363	+	4	984
LNC_001075	8.73452	9.04569	6.25052	1.36043	0.37735	1.10275	251	310	209	53	14	49	XLOC_011561	lncRNA	chr13	17500536	17504457	+	3	876
LNC_001076	3.63685	3.22945	2.50247	2.91647	2.48027	4.17173	130	137	104	140	109	228	XLOC_011572	lncRNA	chr13	17812246	17814603	+	5	1085
LNC_000308	0	1.10747	1.24053	0.474557	0.578234	0.974011	0	23	25	11	13	26	XLOC_003467	lncRNA	chr1	31593072	31594324	-	2	522
LNC_000301	18.1781	15.7958	11.9716	24.2867	18.482	25.6242	352	365	269	631	442	760	XLOC_003367	lncRNA	chr1	29308040	29309245	-	2	591
LNC_000300	0.529617	1.21891	1.34678	0.423336	0.374731	0.422276	8	21	22	9	7	10	XLOC_003363	lncRNA	chr1	29242179	29242608	-	1	430
LNC_000303	2.19295	2.67414	2.75955	0.730834	0.906613	0.903538	117	170	171	53	60	74	XLOC_003383	lncRNA	chr1	29670210	29675033	-	4	1624
LNC_000302	0.173034	0.185653	0.12242	1.79106	2.03978	1.4861	22	28	18	304	319	288	XLOC_003370	lncRNA	chr1	29349123	29352981	-	1	3859
LNC_000305	0.498061	0.525866	0.349813	0.521998	1.08811	1.39574	28	34	22	38	73	116	XLOC_003434	lncRNA	chr1	30916214	30918676	-	2	1655
LNC_000304	1.37031	0.471462	0.196059	0	0	0	18	8	3	0	0	0	XLOC_003416	lncRNA	chr1	30552393	30553590	-	2	401
LNC_000307	0.526336	0	0.181541	1.64721	0.851633	0.137507	6	0	3	21	10	3	XLOC_003465	lncRNA	chr1	31570204	31570493	-	1	290
LNC_000306	1.37276	0.219421	0	0	0.421952	0.196682	21	5	0	0	8	5	XLOC_003459	lncRNA	chr1	31432411	31432877	-	1	467
LNC_002798	1.85216	1.66263	2.24461	2.99183	4.297	3.73839	57	60	79	122	161	174	XLOC_028634	lncRNA	chr2	27077375	27081161	-	6	923
LNC_002799	2.04168	2.85394	1.70928	1.145	0.862627	0.985777	69	115	67	52	36	51	XLOC_028643	lncRNA	chr2	27244166	27245196	-	1	1031
LNC_002794	0.315181	0.47532	0.349427	0.693369	1.2753	0.971442	8	13	10	21	35	34	XLOC_028609	lncRNA	chr2	26385994	26387456	-	2	678
LNC_002795	361.812	476.158	470.274	80.0941	109.827	160.845	6484	10168	9773	1926	2431	4413	XLOC_028629	lncRNA	chr2	26807163	26808273	-	3	547
LNC_002796	1.70028	0.323431	1.40995	0.655523	0.732139	0.529085	40	10	39	21	22	19	XLOC_028631	lncRNA	chr2	26830584	26832756	-	3	714
LNC_002797	1.86357	1.7556	1.31203	3.87225	4.02199	4.11105	57	63	46	157	150	190	XLOC_028634	lncRNA	chr2	27077375	27081161	-	6	918
LNC_002791	0.265505	0.832028	0.634633	0.417163	0.7559	1.28681	6	21	16	12	20	42	XLOC_028605	lncRNA	chr2	26319252	26321185	-	5	636
LNC_002792	1.87634	2.81706	2.30872	0.805615	0	1.15941	66	117	94	38	0	62	XLOC_028608	lncRNA	chr2	26363696	26365692	-	3	1061
LNC_002866	1.0139	0.448981	0.676549	0.689837	0.726505	1.44322	15	8	12	14	13	32	XLOC_029326	lncRNA	chr2	41656552	41658585	-	3	442
LNC_002867	15.2269	11.0348	8.93084	18.1767	18.5855	20.0936	334	289	227	535	504	675	XLOC_029378	lncRNA	chr2	43350840	43352334	-	2	669
LNC_002864	3.93772	5.35541	2.30911	4.93304	5.47026	7.52135	80	130	55	135	138	234	XLOC_029290	lncRNA	chr2	40795092	40797301	-	3	620
LNC_002862	34.8433	27.5496	18.7847	14.401	18.5502	24.2587	604	569	378	335	398	644	XLOC_029261	lncRNA	chr2	40211470	40211998	-	1	529
LNC_002863	1.21256	1.15272	0.943596	1.20115	1.69321	1.74576	57	65	52	76	98	126	XLOC_029278	lncRNA	chr2	40539746	40544108	-	5	1430
LNC_002860	0.058624	0.054295	0	1.48977	1.18633	1.13344	2	3	0	68	50	60	XLOC_029209	lncRNA	chr2	39075441	39076478	-	1	1038
LNC_002868	1.64136	2.56975	3.61053	1.13909	0.1287	1.06723	15	28	38	14	2	15	XLOC_029383	lncRNA	chr2	43373737	43374013	-	1	277
LNC_002080	1.45755	0.770108	0.402649	0	0	0	19	12	6	0	0	0	XLOC_021344	lncRNA	chr18	5146090	5146466	+	1	377
LNC_003260	0	0	0.134563	1.28646	0.031438	0	0	0	2	16	1	0	XLOC_033144	lncRNA	chr3	24252588	24252870	+	1	283
LNC_003821	0.455799	0	1.29749	1.37362	0.944075	1.39065	8	0	26	32	21	37	XLOC_039067	lncRNA	chr4	39621243	39622381	-	4	526
LNC_003820	1.4484	1.30342	0.622192	0.098504	0.213972	0.08617	44	48	22	5	8	4	XLOC_039040	lncRNA	chr4	39084365	39085288	-	1	924
LNC_003823	2.16875	1.92562	2.11141	0.666035	0.675492	0.823069	120	127	135	50	46	70	XLOC_039085	lncRNA	chr4	40212009	40213690	-	1	1682
LNC_003822	0.853735	0.584623	0.356557	2.97486	1.93458	3.04542	53	44	26	247	148	289	XLOC_039071	lncRNA	chr4	39862614	39867173	-	12	1888
LNC_003826	1.43251	1.00585	1.0173	0.568411	0.73514	2.00293	23	20	19	13	15	50	XLOC_039096	lncRNA	chr4	40578075	40578564	-	1	490
LNC_000183	0.668995	1.0306	0.649407	2.12376	3.80426	3.33595	84	154	94	356	586	637	XLOC_001930	lncRNA	chr1	46785120	46792530	+	4	3806
LNC_000323	0.728792	1.36017	0.743128	3.99161	4.29922	3.11739	28	63	33	205	204	183	XLOC_003612	lncRNA	chr1	35046687	35049023	-	4	1168
LNC_002785	1.86439	2.27698	1.79424	1.41329	1.37589	0.841267	84	122	94	85	76	58	XLOC_028495	lncRNA	chr2	24223339	24226655	-	4	1365
LNC_000188	2.66273	2.88755	2.21632	2.63505	2.4836	2.4505	56	72	54	74	64	78	XLOC_002007	lncRNA	chr1	49300627	49301894	+	3	634
LNC_000325	1.27198	0.124738	0.250331	0.219364	0.115896	0.097738	17	2	4	4	2	2	XLOC_003620	lncRNA	chr1	35182652	35183059	-	1	408
LNC_000329	1.31307	0.800733	0.726617	0.553785	0.426496	0.706011	34	25	22	20	14	28	XLOC_003680	lncRNA	chr1	36558336	36559125	-	1	790
LNC_003383	0.238467	0.495218	0.239498	1.25406	1.59058	1.14699	6	13	6	37	43	38	XLOC_034471	lncRNA	chr3	14502207	14502864	-	1	658
LNC_003385	0.668485	0.684377	0.576427	1.32706	1.88751	2.61045	7	8	6	16	21	36	XLOC_034487	lncRNA	chr3	14888622	14888895	-	1	274
LNC_002556	1.52003	1.27768	0.784234	0.226976	0.246522	0.298001	20	21	12	4	4	6	XLOC_026055	lncRNA	chr2	17967208	17967608	+	1	401
LNC_002555	0.423791	0.60926	0.470062	2.02697	1.5657	3.54886	14	24	18	90	64	180	XLOC_026054	lncRNA	chr2	17922819	17923826	+	1	1008
LNC_003799	0.93866	1.35438	0.705936	0.70682	1.23462	0.616641	15	25	13	15	23	15	XLOC_038887	lncRNA	chr4	35591525	35592427	-	2	460
LNC_003388	0.48665	0.705269	0	0.842051	1.30777	1.47693	7	12	0	16	23	32	XLOC_034497	lncRNA	chr3	15080132	15080563	-	1	432
LNC_005650	5.64213	7.21771	5.65509	0.495889	7.77572	6.21764	101	154	117	12	172	170	XLOC_055741	lncRNA	ptg001521l	28281	28824	+	1	544
LNC_003575	3.80213	4.37694	3.18387	9.43286	11.8637	15.5626	89	122	86	295	342	555	XLOC_036408	lncRNA	chr4	20224705	20226553	+	4	711
LNC_003792	0.232824	0.041219	0.381193	0.448374	1.30654	0.681088	10	3	18	25	66	43	XLOC_038766	lncRNA	chr4	32683305	32685752	-	3	1243
LNC_003790	0.246189	0.667981	1.00199	1.73685	1.04569	1.98662	4	13	19	38	21	50	XLOC_038745	lncRNA	chr4	32204486	32204981	-	1	496
LNC_003797	1.32239	1.08981	0.143838	0.087623	0.331022	0.142028	19	19	3	2	6	4	XLOC_038845	lncRNA	chr4	34536517	34536954	-	1	438
LNC_003228	3.83987	4.76926	2.00097	2.10185	3.22305	3.84757	128	189	77	94	132	196	XLOC_032794	lncRNA	chr3	16745096	16746795	+	2	1012
LNC_005308	0.921304	1.37414	1.10761	0.175033	0.594188	0.605826	8	14	11	2	7	8	XLOC_053190	lncRNA	ptg000583l	24719	24978	+	1	260
LNC_005227	1149.92	31.6487	19.2942	22.6589	23.2607	37.4835	33525	1100	653	887	838	1674	XLOC_052395	lncRNA	ptg000272l	31019	35748	+	4	890
LNC_002841	0	0	1.34992	0	0	0	0	0	12	0	0	0	XLOC_029092	lncRNA	chr2	36420815	36421048	-	1	234
LNC_002843	0.053936	0	0	0.787423	2.03159	1.52451	3	0	0	40	94	87	XLOC_029101	lncRNA	chr2	36640635	36643287	-	4	1132
LNC_000228	0.981475	1.84433	1.67926	0.796266	1.5252	0.667001	18	41	36	20	35	19	XLOC_002611	lncRNA	chr1	13356770	13359595	-	4	558
LNC_000226	2.40288	2.65213	1.68935	1.01231	0.659228	1.0911	68	89	55	38	23	47	XLOC_002572	lncRNA	chr1	12236079	12239567	-	5	854
LNC_000227	2.95972	3.43986	3.10325	1.21287	1.60099	2.21243	150	207	182	82	100	171	XLOC_002576	lncRNA	chr1	12342789	12345093	-	5	1538
LNC_000224	0.305013	0.546207	0	0.793179	0.753118	1.96635	5	10	0	16	14	46	XLOC_002547	lncRNA	chr1	11744664	11746245	-	2	459
LNC_000225	0.851548	1.3647	0.90799	0.111379	0.075232	0.242783	19	36	23	4	2	8	XLOC_002550	lncRNA	chr1	11817749	11819407	-	4	657
LNC_000222	2.20668	1.70857	1.7214	1.22376	0.636519	1.21174	67	62	61	50	24	57	XLOC_002536	lncRNA	chr1	11476842	11480523	-	5	922
LNC_000223	0	0.442713	0	0.720367	0	0	0	21	0	39	0	0	XLOC_002540	lncRNA	chr1	11510662	11512141	-	2	1214
LNC_005428	2.81804	2.16731	0.319024	1.1307	3.11417	1.22415	61	56	8	33	84	41	XLOC_054111	lncRNA	ptg000922l	23838	24496	+	1	659
LNC_001093	12.6619	10.4988	9.76076	0.632679	1.4076	0.989967	717	709	641	49	99	86	XLOC_011759	lncRNA	chr13	22704440	22707619	+	5	1728
LNC_000918	0.507392	1.45658	1.00066	0.956614	0.922257	0.974815	19	63	42	46	41	54	XLOC_009904	lncRNA	chr12	6776593	6780405	-	6	1091
LNC_000919	7.93844	7.1619	8.22436	1.07002	0.575354	1.72731	247	266	297	45	23	83	XLOC_009905	lncRNA	chr12	6792987	6794648	-	2	949
LNC_000914	1.97402	1.10345	1.93715	0	0	0.078139	100	66	113	0	0	6	XLOC_009853	lncRNA	chr12	5172962	5174492	-	1	1531
LNC_000915	0.395694	0.180404	1.29516	0.140777	0.08586	0.350563	4	2	14	2	1	5	XLOC_009868	lncRNA	chr12	5521800	5522083	-	1	284
LNC_000916	25.4974	23.3267	18.8459	10.0045	9.3782	14.1764	1050	1144	900	553	477	894	XLOC_009871	lncRNA	chr12	5631146	5634416	-	5	1256
LNC_000917	0.500718	0.420065	0.443406	0.611451	1.14047	1.39997	12	12	13	20	34	52	XLOC_009879	lncRNA	chr12	5923565	5927738	-	6	731
LNC_000910	1.60554	1.78035	1.39137	1.15529	1.24706	0.647583	84	110	84	81	80	52	XLOC_009827	lncRNA	chr12	4408312	4412216	-	3	1580
LNC_000911	1.4385	1.06655	1.64458	3.12833	3.19104	3.38733	109	96	144	316	297	390	XLOC_009831	lncRNA	chr12	4489547	4495012	-	10	2295
LNC_000912	1.61774	0.560328	0.053276	0.268224	1.16529	1.40366	27	12	2	7	24	36	XLOC_009847	lncRNA	chr12	5058191	5058699	-	1	509
LNC_000913	8.36027	13.9042	6.4116	12.6075	13.9115	17.041	167	330	148	337	342	519	XLOC_009848	lncRNA	chr12	5071572	5072849	-	2	607
LNC_002206	0.916381	0.996699	2.29863	0.496948	0.330418	1.63431	11	15	32	8	5	31	XLOC_022491	lncRNA	chr18	5272362	5272902	-	2	366
LNC_002207	0.584115	1.49023	0.789865	0.60098	0.269946	0.648397	22	64	33	30	12	36	XLOC_022498	lncRNA	chr18	5440620	5441717	-	1	1098
LNC_002204	0.333426	1.34788	0.510936	0	0.392801	0.593069	5	22	9	0	7	13	XLOC_022469	lncRNA	chr18	4520255	4521842	-	2	418
LNC_002205	1.83762	1.56134	1.25644	0.378004	0.107156	0.129893	56	57	44	16	4	7	XLOC_022475	lncRNA	chr18	4651910	4653678	-	2	921
LNC_002202	0.693182	0.588335	0.221746	1.22136	1.38026	1.31323	31	32	12	74	77	90	XLOC_022435	lncRNA	chr18	3864270	3867577	-	9	1362
LNC_002203	0.628379	1.52902	1.00419	0.753292	0.281991	0.610654	10	28	18	16	6	15	XLOC_022454	lncRNA	chr18	4205028	4206155	-	2	468
LNC_002200	0.094221	0.285165	0.243736	0.390242	1.86193	1.59919	3	8	7	12	49	52	XLOC_022387	lncRNA	chr18	2658035	2658861	-	2	648
LNC_002201	1.24742	1.33724	0.734683	0	0	0	28	35	19	0	0	0	XLOC_022434	lncRNA	chr18	3820885	3821677	-	2	665
LNC_002208	0.611045	0.996856	1.28137	0.118474	0	0.15718	9	16	21	3	0	4	XLOC_022509	lncRNA	chr18	5662230	5662640	-	1	411
LNC_002209	1.32306	0.165388	0.259558	0	0.26262	0.46182	23	4	6	0	6	12	XLOC_022521	lncRNA	chr18	6009955	6011028	-	3	514
LNC_003194	4.70167	3.36516	2.14934	0.66995	1.29359	2.50559	100	85	53	20	34	82	XLOC_032482	lncRNA	chr3	9555414	9557147	+	5	646
LNC_004250	1.33373	1.3559	1.12365	0.658329	0.820595	0.116792	18	22	18	12	14	3	XLOC_043236	lncRNA	chr6	5948762	5949173	+	1	412
LNC_003808	18.6737	18.8956	15.6138	57.4884	36.8747	51.5115	490	591	475	2022	1194	2067	XLOC_038958	lncRNA	chr4	37317148	37317947	-	1	800
LNC_003802	0.484567	0.311841	0.353529	1.79701	2.27123	2.14603	23	18	20	114	133	156	XLOC_038920	lncRNA	chr4	36509749	36514112	-	14	1443
LNC_003801	0.752293	1.5468	0.525831	2.14209	1.71208	2.21436	33	81	27	126	93	148	XLOC_038913	lncRNA	chr4	36397049	36400785	-	5	1331
LNC_003800	7.31127	5.99559	3.68242	4.56966	4.2336	5.35248	242	237	142	203	173	271	XLOC_038892	lncRNA	chr4	35737413	35740137	-	5	1009
LNC_003807	1.38046	0.789789	0	1.01521	0.778097	1.54468	24	17	0	24	17	42	XLOC_038955	lncRNA	chr4	37297841	37299091	-	4	530
LNC_003806	0.724782	0.888804	0.798762	1.61311	0.995197	1.72558	23	33	29	66	38	81	XLOC_038952	lncRNA	chr4	37218390	37220355	-	4	930
LNC_003805	0.399822	0	0.069091	1.43295	0.566061	0.792135	10	0	3	48	18	31	XLOC_038945	lncRNA	chr4	37076617	37077949	-	2	762
LNC_003804	1.06383	0.856539	0.583172	1.49627	1.28142	2.24365	73	70	47	138	109	235	XLOC_038938	lncRNA	chr4	36945954	36950042	-	8	2086
LNC_005320	2.07343	2.00775	1.45179	5.00518	5.47554	4.99708	161	186	131	522	525	594	XLOC_053259	lncRNA	ptg000618l	21818	24186	-	1	2369
LNC_005321	1.1341	1.37293	0.097857	0.084589	0.275006	0.444727	20	29	3	3	6	13	XLOC_053266	lncRNA	ptg000619l	21572	22109	+	1	538
LNC_005322	1.67178	0.861154	0	0.643855	0.859951	0.914887	22	14	0	12	14	19	XLOC_053269	lncRNA	ptg000619l	26961	27361	+	1	401
LNC_005323	28.8447	33.4416	4.71996	16.2683	16.4434	35.4382	391	540	75	296	275	735	XLOC_053292	lncRNA	ptg000633l	38511	38923	+	1	413
LNC_005325	1.09807	0.633601	0.740957	0.665918	1.47693	0.925335	20	14	15	16	32	25	XLOC_053295	lncRNA	ptg000633l	16798	17328	-	1	531
LNC_005328	0.561538	0.9773	0.710815	0.925482	1.59468	0.930467	9	17	12	18	29	21	XLOC_053315	lncRNA	ptg000646l	881	1316	-	1	436
LNC_004051	0.62249	1.1135	1.55726	0	0	0	8	17	23	0	0	0	XLOC_041278	lncRNA	chr5	4220638	4222902	-	4	375
LNC_004050	0.566211	1.60923	1.83366	0.325864	0.590835	1.01265	9	29	32	7	11	24	XLOC_041268	lncRNA	chr5	4096664	4097122	-	1	459
LNC_004053	0.339866	0.269022	0.162994	1.68396	2.35661	2.86334	18	17	11	120	155	232	XLOC_041290	lncRNA	chr5	4402170	4405253	-	3	1615
LNC_004052	1.24298	0.406652	0.60021	0.074118	0.241503	0.064946	26	10	14	2	6	2	XLOC_041281	lncRNA	chr5	4296595	4297208	-	1	614
LNC_004055	46.7419	56.1293	51.5768	52.0148	39.3748	72.2102	832	1190	1064	1242	866	1967	XLOC_041313	lncRNA	chr5	5275266	5276417	-	2	543
LNC_004054	0.150012	0.188826	0.064677	0.69493	1.45571	0.524028	5	6	2	25	48	22	XLOC_041310	lncRNA	chr5	5181207	5182020	-	1	814
LNC_004057	1.74723	0.889206	1.13953	1.24751	1.03448	1.40821	57	35	43	55	42	71	XLOC_041335	lncRNA	chr5	5748968	5750713	-	6	992
LNC_004056	2.18529	2.03258	2.11905	1.81232	1.45961	1.82805	117	129	131	130	96	149	XLOC_041323	lncRNA	chr5	5511103	5512727	-	1	1625
LNC_004059	1.56227	1.16902	1.35707	3.41577	2.11634	3.14899	38	33	38	109	62	115	XLOC_041384	lncRNA	chr5	7110791	7112009	-	2	723
LNC_000636	1.04783	2.15239	1.26552	4.92242	5.57646	5.87343	40	98	56	252	263	343	XLOC_006869	lncRNA	chr11	22935921	22937084	+	1	1164
LNC_004589	0	0.196367	0.269414	1.68982	2.43531	1.37809	0	6	8	59	77	54	XLOC_046574	lncRNA	chr6	40865398	40866178	-	1	781
LNC_004588	1.26224	0.697515	1.06628	1.01936	0.943894	0.183203	28	18	27	30	25	6	XLOC_046568	lncRNA	chr6	40661142	40662076	-	3	653
LNC_004583	1.11268	0.453824	0.273896	0.771237	1.30883	0.903551	12	6	4	11	17	15	XLOC_046523	lncRNA	chr6	39541221	39541541	-	1	321
LNC_004582	7.78891	6.15594	5.57997	6.65618	4.41546	7.48745	517	487	430	593	362	761	XLOC_046521	lncRNA	chr6	39507373	39509397	-	1	2025
LNC_004581	17.3072	16.7083	15.23	38.6412	35.2486	34.729	846	973	863	2533	2127	2598	XLOC_046498	lncRNA	chr6	39046687	39049784	-	2	1491
LNC_004585	1.33977	0.373152	0.502814	0.043749	0.154946	0.007917	14	5	7	1	3	1	XLOC_046530	lncRNA	chr6	39663955	39664273	-	1	319
LNC_004584	2.88017	3.0023	1.75535	2.75374	2.77194	2.78982	92	114	65	118	109	136	XLOC_046524	lncRNA	chr6	39556482	39559964	-	6	967
LNC_003588	0.743781	0.714582	0.173641	0.358362	0.444686	1.26343	13	15	4	8	10	33	XLOC_036553	lncRNA	chr4	23671767	23673983	+	2	505
LNC_003589	1.0754	0.928458	0.679871	0.888365	2.10886	1.967	31	32	23	34	74	86	XLOC_036565	lncRNA	chr4	24042819	24044496	+	5	866
LNC_003703	0.434151	0.918647	1.42867	0.401513	0.510902	1.25237	11	28	42	14	16	49	XLOC_037757	lncRNA	chr4	8405787	8406559	-	1	773
LNC_000591	3.20626	4.63532	3.4454	4.13305	2.44867	5.24521	98	169	122	170	93	246	XLOC_006358	lncRNA	chr11	10645008	10648265	+	3	932
LNC_000592	0.559864	2.02585	0.250223	0.257248	0.258728	0.541804	10	42	6	6	6	15	XLOC_006382	lncRNA	chr11	11186601	11187413	+	2	526
LNC_000593	0.81111	3.64486	2.42117	0.930742	0.93749	1.49234	11	59	38	17	16	31	XLOC_006383	lncRNA	chr11	11191196	11191608	+	1	413
LNC_000594	12.4132	11.9825	11.8867	30.6801	24.1616	42.1639	251	289	279	832	604	1305	XLOC_006384	lncRNA	chr11	11242781	11243397	+	1	617
LNC_000595	0.382074	0.15118	0.248335	1.42859	1.359	1.39392	16	8	12	80	70	89	XLOC_006387	lncRNA	chr11	11334613	11335884	+	1	1272
LNC_000596	1.47565	1.3771	0.609178	1.04125	1.58686	0.712408	16	18	8	16	22	12	XLOC_006393	lncRNA	chr11	11461566	11461896	+	1	331
LNC_000597	3.40996	2.34623	1.86691	1.85157	2.04524	3.43424	92	76	59	67	68	142	XLOC_006399	lncRNA	chr11	11583997	11584964	+	2	821
LNC_000598	2.54295	1.7496	1.90789	1.94781	2.17103	2.00933	85	70	74	87	90	103	XLOC_006403	lncRNA	chr11	11663086	11664517	+	3	1014
LNC_000599	0	0.081584	0	0.991818	0.860262	1.51656	0	2	0	28	22	48	XLOC_006408	lncRNA	chr11	11775287	11775914	+	1	628
LNC_005119	0	0	0.016063	1.34756	0.226214	1.55129	0	0	1	26	5	35	XLOC_051538	lncRNA	chr9	14482884	14483320	-	1	437
LNC_004873	0.971224	0.943492	0.766942	4.25831	3.68635	3.48162	45	52	41	264	210	246	XLOC_049251	lncRNA	chr8	22344732	22346138	+	1	1407
LNC_004870	1.03395	0.37681	0.451108	1.31116	1.40033	1.00046	23	10	12	38	38	34	XLOC_049182	lncRNA	chr8	20941328	20941986	+	1	659
LNC_004877	0.725223	0.445655	0.256749	1.26963	1.56027	0.544487	18	13	7	41	46	20	XLOC_049324	lncRNA	chr8	322862	323732	-	2	717
LNC_004876	0.80928	1.08741	0.711014	1.54089	3.54269	2.8151	18	28	18	45	95	94	XLOC_049299	lncRNA	chr8	23529732	23531201	+	5	659
LNC_004875	1.47772	0.353095	0.402138	0.24017	0.525205	0.235402	42	12	13	9	19	10	XLOC_049287	lncRNA	chr8	23111157	23112003	+	1	847
LNC_004874	0.900188	0.386582	0.310323	1.47428	1.23394	1.45682	13	7	5	28	22	31	XLOC_049272	lncRNA	chr8	22881446	22881868	+	1	423
LNC_004879	1.27753	1.51776	1.45467	1.77019	1.40558	1.50371	37	52	48	68	50	66	XLOC_049328	lncRNA	chr8	412219	414257	-	6	868
LNC_004878	1.94598	1.01993	0.629247	2.35642	5.9241	3.46608	17	10	6	26	61	44	XLOC_049326	lncRNA	chr8	356376	356626	-	1	251
LNC_001348	1.23714	1.49762	1.09701	3.64104	7.23269	6.79319	36	52	38	143	260	303	XLOC_014232	lncRNA	chr14	13107800	13109727	-	2	888
LNC_001349	0.8047	1.99842	0.583743	0.748957	2.08097	1.279	19	56	16	24	61	46	XLOC_014268	lncRNA	chr14	14116539	14118786	-	2	717
LNC_001346	0.081935	0.831179	0.341294	1.55143	0.956992	1.42375	1	10	4	22	12	22	XLOC_014228	lncRNA	chr14	13051756	13052063	-	1	308
LNC_001344	1.25706	1.42766	0.512624	2.20241	2.51614	3.18951	65	87	31	151	159	250	XLOC_014211	lncRNA	chr14	12531454	12535351	-	6	1559
LNC_001345	1.2376	0.717749	0.030729	0.187057	0.01591	0.132924	12	9	1	3	1	2	XLOC_014223	lncRNA	chr14	12892507	12892802	-	1	296
LNC_001342	1.17131	0.788546	0.701628	1.83386	1.82976	1.04743	69	55	48	143	132	94	XLOC_014193	lncRNA	chr14	12143009	12147221	-	10	1774
LNC_001343	0.968572	1.12104	1.5748	1.51266	0.757085	0.432603	30	41	56	62	29	21	XLOC_014209	lncRNA	chr14	12498539	12499874	-	3	927
LNC_001340	1.69976	1.08067	1.32206	0.429239	0.182425	0.285552	20	16	18	7	3	6	XLOC_014182	lncRNA	chr14	11742832	11743189	-	1	358
LNC_001341	2.19413	1.61524	1.01845	1.36965	0.993127	1.94981	124	109	67	104	70	169	XLOC_014187	lncRNA	chr14	11868076	11871296	-	7	1720
LNC_003077	1.34461	1.34915	0.76964	0.879815	1.76757	1.2887	142	170	95	125	231	209	XLOC_031444	lncRNA	chr21	11186381	11191410	-	6	3223
LNC_003074	6.59113	7.75385	3.65361	5.11955	2.71244	4.1557	138	193	89	144	70	133	XLOC_031381	lncRNA	chr21	9356884	9357625	-	2	637
LNC_003075	1.82848	1.75739	1.00582	3.10858	3.10884	3.17562	127	146	81	290	267	338	XLOC_031394	lncRNA	chr21	9645052	9649168	-	8	2119
LNC_003072	0.212248	0.634119	0.496418	0.937877	1.5714	1.27722	9	30	23	50	77	77	XLOC_031378	lncRNA	chr21	9304687	9309232	-	9	1201
LNC_001968	1.81776	1.17799	0.539048	1.0651	0.927823	0.401267	35	27	12	28	22	12	XLOC_020279	lncRNA	chr17	6107902	6109449	-	2	586
LNC_001969	1.11131	1.45223	1.96473	0.501311	0.838028	0.778189	45	70	92	28	42	48	XLOC_020299	lncRNA	chr17	6830050	6834240	-	8	1229
LNC_001962	0	0	0	0.871352	1.58558	1.52791	0	0	0	18	30	36	XLOC_020247	lncRNA	chr17	5385170	5385634	-	1	465
LNC_001963	0.228956	0.320218	1.46242	0.266872	0.114416	0.30154	2	3	12	3	1	4	XLOC_020249	lncRNA	chr17	5425800	5426015	-	1	216
LNC_001960	0	0.374274	0	0.818801	0.493634	1.9443	0	5	0	13	7	34	XLOC_020241	lncRNA	chr17	5295629	5296130	-	2	342
LNC_001961	1.36265	1.90313	1.65065	1.57027	2.29643	1.7132	19	31	26	28	38	35	XLOC_020244	lncRNA	chr17	5345792	5346195	-	1	404
LNC_001966	1.04526	0.757551	1.23689	2.71517	2.11241	2.81431	32	28	44	112	80	132	XLOC_020259	lncRNA	chr17	5614741	5617107	-	6	934
LNC_001967	1.26147	0	0	0	0	0	10	0	0	0	0	0	XLOC_020277	lncRNA	chr17	6021893	6022134	-	1	242
LNC_001965	1.16596	1.81676	0.688542	1.47758	2.13789	2.34538	57	106	39	97	129	176	XLOC_020255	lncRNA	chr17	5542440	5543930	-	1	1491
LNC_000061	0	0	0	1.3468	1.18454	0.772882	0	0	0	90	73	59	XLOC_000696	lncRNA	chr1	17801966	17803485	+	1	1520
LNC_002676	7.75981	6.63454	5.18605	15.7062	15.3566	15.1735	184	188	143	500	450	551	XLOC_027366	lncRNA	chr2	47079130	47081048	+	4	723
LNC_002678	0.56516	1.06858	0.720891	1.62158	1.83591	2.5589	16	35	23	59	62	106	XLOC_027377	lncRNA	chr2	47237632	47239835	+	3	825
LNC_000375	0.865475	1.87282	2.19057	1.72399	1.43287	1.81411	28	72	82	74	57	89	XLOC_004172	lncRNA	chr1	47958083	47961609	-	7	976
LNC_004704	1.37164	0.660523	0.756841	0.662066	0.85002	1.46798	24	14	16	16	19	40	XLOC_047817	lncRNA	chr7	8268391	8268924	-	1	534
LNC_004854	1.79518	0.131147	0.462383	0.392758	0.534482	0.624924	35	3	11	11	13	19	XLOC_048962	lncRNA	chr8	14556874	14560559	+	5	586
LNC_004857	0.345733	0.746592	0.664681	2.78294	2.72035	1.89777	18	46	40	193	174	151	XLOC_049017	lncRNA	chr8	16075088	16076664	+	1	1577
LNC_003631	2.07485	1.38184	1.31633	9.2613	6.34307	12.7219	38	31	28	228	144	357	XLOC_036884	lncRNA	chr4	31595247	31596035	+	2	559
LNC_003634	1.19977	2.12271	1.53269	0.10646	0.716605	0.788917	24	50	35	3	18	24	XLOC_036933	lncRNA	chr4	32956746	32958579	+	6	601
LNC_003635	19.8051	28.1008	24.6657	21.2836	36.0186	51.9551	989	1672	1429	1426	2222	3972	XLOC_036950	lncRNA	chr4	33171764	33173834	+	3	1524
LNC_003636	0.309865	1.2523	0.329209	1.29426	1.98237	1.34723	6	27	7	31	43	36	XLOC_036959	lncRNA	chr4	33473267	33474334	+	3	532
LNC_003637	0.898978	0.3236	1.82812	0.602764	1.12385	0	9	4	21	9	14	0	XLOC_036969	lncRNA	chr4	33693209	33693971	+	4	302
LNC_005289	292.378	271.589	160.648	147.296	176.053	206.615	4828	5344	3076	3263	3591	5223	XLOC_052981	lncRNA	ptg000484l	3070	9578	+	2	504
LNC_005288	1.481	2.62623	3.62402	1.18564	1.15706	1.4435	26	55	73	28	25	39	XLOC_052968	lncRNA	ptg000482l	327	853	+	1	527
LNC_005287	3.44878	2.87418	1.81044	1.24196	1.42535	1.00841	131	130	80	63	67	59	XLOC_052928	lncRNA	ptg000474l	19128	20279	-	1	1152
LNC_005286	11.1771	10.848	8.36929	3.558	4.35277	3.53078	297	343	258	127	143	144	XLOC_052924	lncRNA	ptg000474l	7435	8243	-	1	809
LNC_005285	0.378588	1.03175	0.785646	1.24047	1.38759	0.542699	8	25	18	33	34	17	XLOC_052914	lncRNA	ptg000474l	19213	19813	+	1	601
LNC_005282	3.9807	3.92663	0.242867	3.16839	3.93119	4.54685	163	191	12	174	199	284	XLOC_052881	lncRNA	ptg000431l	43656	44900	-	1	1245
LNC_005280	1.50213	1.15456	0.414737	0.65088	1.78011	1.35456	20	18	7	12	28	27	XLOC_052858	lncRNA	ptg000423l	36121	36507	-	1	387
LNC_004626	3.83403	6.02925	5.54702	3.98622	6.20207	4.6589	41	77	69	57	82	76	XLOC_046908	lncRNA	chr7	8998440	8998762	+	1	323
LNC_004627	162.575	175.383	165.891	112.057	118.529	115.976	3840	4937	4544	3551	3458	4194	XLOC_046909	lncRNA	chr7	9002303	9003023	+	1	721
LNC_004625	3.38936	3.93779	0.412533	2.07604	2.78969	2.15647	119	164	17	98	121	116	XLOC_046907	lncRNA	chr7	8997000	8998063	+	1	1064
LNC_004622	0.983858	0.829141	0.566659	2.35998	2.5354	1.91101	74	74	49	236	234	219	XLOC_046879	lncRNA	chr7	8254321	8258336	+	3	2275
LNC_004623	3.75791	3.1253	2.31979	2.62887	3.09915	1.92452	521	516	373	489	531	409	XLOC_046903	lncRNA	chr7	8970565	8975734	+	2	4227
LNC_004620	1.40429	1.49855	1.08097	0.974676	0.415242	1.03873	22	28	20	21	8	25	XLOC_046856	lncRNA	chr7	7903810	7905287	+	6	468
LNC_004621	0	0.32609	0.170379	1.55574	0.316608	0.258105	0	4	3	22	4	5	XLOC_046873	lncRNA	chr7	8188966	8189425	+	2	309
LNC_004628	2.58576	1.8806	1.53043	2.47534	3.2575	2.11854	22	19	15	29	35	28	XLOC_046914	lncRNA	chr7	9029735	9029992	+	1	258
LNC_004629	2.59344	2.55744	1.3773	9.57949	11.9809	7.95976	55	65	34	271	312	257	XLOC_046921	lncRNA	chr7	9076064	9076705	+	1	642
LNC_001566	1.22314	1.23526	3.11442	1.64459	1.51988	0.881805	20	25	59	36	31	23	XLOC_016374	lncRNA	chr15	17807015	17807512	-	1	498
LNC_001567	0.994381	1.50144	2.74153	2.96325	3.78087	3.76387	10	18	32	40	47	58	XLOC_016394	lncRNA	chr15	18332445	18332751	-	1	307
LNC_001562	0.383166	0.656934	1.32058	0	0	0.131747	5	9	18	0	0	3	XLOC_016327	lncRNA	chr15	16249644	16250131	-	2	339
LNC_001561	0.990627	1.35721	0.564241	0.294852	0.686313	1.29711	10	17	7	4	9	20	XLOC_016319	lncRNA	chr15	16156968	16157269	-	1	302
LNC_001329	0.509301	0.842794	0.746198	0.754679	1.56342	1.99319	10	20	17	20	38	60	XLOC_014039	lncRNA	chr14	8448998	8450613	-	4	599
LNC_003378	0.948676	1.32457	1.57699	1.99414	1.6158	1.84837	16	27	31	45	34	48	XLOC_034416	lncRNA	chr3	13313692	13315839	-	5	508
LNC_002338	0	0.171596	0	1.62567	0.995222	0.474412	0	3	0	31	17	10	XLOC_023914	lncRNA	chr19	11433796	11434943	+	4	420
LNC_000381	16.3704	15.4089	12.6183	10.1393	9.7993	14.6961	316	354	282	263	234	434	XLOC_004191	lncRNA	chr1	48436412	48438178	-	5	588
LNC_000380	1.15264	1.24747	1.59077	1.2226	0.626458	1.01655	70	90	112	100	47	95	XLOC_004190	lncRNA	chr1	48410610	48413493	-	4	1846
LNC_000383	1.25701	0.350105	0.058325	0	0	0	15	5	1	0	0	0	XLOC_004197	lncRNA	chr1	48678216	48678555	-	1	340
LNC_000382	1.55652	1.45729	1.35962	1.57648	2.34208	1.15858	78	87	79	106	145	89	XLOC_004193	lncRNA	chr1	48517949	48519477	-	1	1529
LNC_000385	2.18173	2.88279	2.73147	0.735807	0.878712	1.12825	98	154	142	45	49	78	XLOC_004238	lncRNA	chr1	51114628	51117385	-	2	1365
LNC_000387	1.48251	0.331956	1.70601	0	0	0.116942	17	5	23	0	0	2	XLOC_004270	lncRNA	chr10	1773	2231	+	2	341
LNC_000389	0.375945	0.568372	2.05342	1.1638	2.01837	2.82223	7	13	45	30	47	81	XLOC_004298	lncRNA	chr10	669067	670076	+	2	567
LNC_000388	0.3791	0.596065	0.409476	0.669245	1.14082	1.25991	4	6	4	8	12	17	XLOC_004283	lncRNA	chr10	410138	410392	+	1	255
LNC_002714	1.3843	0.305539	1.40559	0.185003	0.279972	0.661447	19	5	23	4	5	14	XLOC_027807	lncRNA	chr2	7567073	7567491	-	1	419
LNC_002710	0.297011	0.127055	0.261113	1.71821	1.28957	1.09693	16	8	17	122	85	89	XLOC_027772	lncRNA	chr2	6912605	6914217	-	1	1613
LNC_002711	4.61321	3.76405	3.28605	0.056886	0	0.216998	121	118	100	2	0	9	XLOC_027790	lncRNA	chr2	7300313	7301880	-	2	800
LNC_002712	0.300405	0.185839	0.265224	1.2598	0.191319	0.276562	4	3	4	22	4	6	XLOC_027795	lncRNA	chr2	7434181	7434577	-	1	397
LNC_002719	1.24692	0.731611	0.680825	1.25793	0.336958	0.997358	19	14	13	26	7	24	XLOC_027862	lncRNA	chr2	9099103	9099567	-	1	465
LNC_004541	3.92065	3.42935	2.17326	2.01061	3.58252	3.14594	76	79	49	52	85	93	XLOC_046154	lncRNA	chr6	31411591	31412707	-	3	586
LNC_000543	3.63451	5.44145	6.15745	13.8854	12.3512	21.2733	37	65	72	186	152	325	XLOC_005800	lncRNA	chr10	16342295	16342598	-	1	304
LNC_002539	0.194856	0	0	1.24729	0.493926	1.50854	2	0	0	13	5	18	XLOC_025888	lncRNA	chr2	14071750	14071984	+	1	235
LNC_000548	2.72833	5.90027	2.87577	7.42044	5.92777	8.19054	34	86	41	122	90	153	XLOC_005840	lncRNA	chr10	17268271	17268642	-	1	372
LNC_002337	1.24543	0.74039	0.459446	0.240148	0.72052	0.2922	14	10	6	4	11	6	XLOC_023912	lncRNA	chr19	11392136	11392478	+	1	343
LNC_002334	1.52508	1.40161	1.16748	1.37595	1.25452	1.52723	79	87	70	96	80	121	XLOC_023841	lncRNA	chr19	10071939	10079952	+	9	1575
LNC_002330	1.33573	0.479333	1.63344	0.108613	0.117573	0.094855	19	8	27	2	2	2	XLOC_023796	lncRNA	chr19	8831806	8832224	+	1	419
LNC_003938	0.614138	1.33162	0.923603	0.34607	0.151155	0.159481	20	51	35	15	6	8	XLOC_040123	lncRNA	chr5	21457071	21458051	+	1	981
LNC_002339	1.48571	0.7805	0.742291	0.829048	0.839025	0.39309	49	31	29	37	35	20	XLOC_023918	lncRNA	chr19	11554559	11555564	+	1	1006
LNC_003543	1.53205	1.01652	1.55142	0.29202	0.540262	0.209978	32	25	37	9	14	7	XLOC_036052	lncRNA	chr4	11828651	11829896	+	3	627
LNC_003540	0.44491	0.68408	1.46242	0.126413	0.312126	0.364802	6	10	20	2	5	7	XLOC_036035	lncRNA	chr4	11517939	11518298	+	1	360
LNC_003249	0.837924	0.361177	1.5114	0.547628	0.713824	0.468413	12	6	24	11	13	10	XLOC_032975	lncRNA	chr3	20481952	20482369	+	1	418
LNC_003248	1.25113	0.909133	0.659076	0.082065	0.25921	0.234331	11	9	7	1	3	3	XLOC_032974	lncRNA	chr3	20476971	20477214	+	1	244
LNC_003547	0.885952	0.266842	0.338699	0.328728	1.32975	0.193152	12	5	6	6	23	4	XLOC_036118	lncRNA	chr4	13376207	13377526	+	3	409
LNC_003371	0.647618	0.739756	0.57845	0.770951	1.32463	1.07632	24	33	25	39	61	62	XLOC_034308	lncRNA	chr3	11325974	11328362	-	2	1131
LNC_005471	22.457	21.7534	23.3417	40.5946	47.571	34.4941	612	706	737	1483	1600	1438	XLOC_054441	lncRNA	ptg001040l	7381	8211	+	1	831
LNC_005475	15.6249	10.6889	7.48638	10.2312	13.4071	13.8112	228	186	127	200	241	308	XLOC_054499	lncRNA	ptg001066l	16222	16665	+	1	444
LNC_002174	1.28384	1.2274	0.504153	0	0	0	22	25	10	0	0	0	XLOC_022077	lncRNA	chr18	22710565	22711083	+	1	519
LNC_002175	1.26811	1.83245	1.2272	0.498472	0.851144	0.81644	42	72	47	22	35	41	XLOC_022094	lncRNA	chr18	23016721	23019038	+	7	1000
LNC_002176	1.59755	0.848738	0.737634	0.603047	1.00145	0.938019	42	27	23	21	33	38	XLOC_022095	lncRNA	chr18	23049910	23053592	+	8	792
LNC_002177	0.938909	1.31217	1.2004	0.525801	1.06937	0.713485	57	95	85	43	80	67	XLOC_022109	lncRNA	chr18	23341631	23344098	+	2	1847
LNC_002170	1.72244	1.54086	0.875141	1.36287	2.68991	1.82987	99	106	59	105	191	161	XLOC_022068	lncRNA	chr18	22480667	22484994	+	6	1748
LNC_002171	1.10472	0	1.65827	0	0	0.603102	25	0	43	0	0	21	XLOC_022070	lncRNA	chr18	22580597	22583494	+	3	672
LNC_002172	0	0.445804	0	0	1.26738	0	0	9	0	0	27	0	XLOC_022070	lncRNA	chr18	22581790	22583380	+	2	507
LNC_002173	2.1838	3.27148	0.938751	1.35357	0.423182	1.6199	42	75	21	35	10	48	XLOC_022071	lncRNA	chr18	22595012	22596465	+	4	584
LNC_002178	1.83693	0.914549	1.2372	0.796365	0.523485	0.660844	62	37	48	36	22	34	XLOC_022112	lncRNA	chr18	23403843	23406147	+	3	1021
LNC_002179	1.30764	1.63	1.44132	1.06506	0.825254	0.57883	39	58	50	43	31	27	XLOC_022113	lncRNA	chr18	23407009	23410945	+	7	903
LNC_000994	1.78913	1.18704	0.960017	1.67688	0.629079	2.24508	37	30	23	47	16	71	XLOC_010628	lncRNA	chr12	26413448	26415401	-	4	627
LNC_000995	2.16329	1.58338	0.504495	1.50324	0.945859	1.50007	41	36	12	38	23	44	XLOC_010635	lncRNA	chr12	26494748	26495322	-	1	575
LNC_000996	0.174116	0.157628	0.393181	0.458834	1.20465	1.44398	4	4	10	14	32	47	XLOC_010701	lncRNA	chr12	28154042	28154688	-	1	647
LNC_000991	4.17898	2.64012	2.08081	3.02505	3.28188	4.01167	148	112	86	144	144	217	XLOC_010605	lncRNA	chr12	25708819	25711618	-	7	1078
LNC_000992	1.27475	0.346567	0.323078	0.643595	0.408795	0.31924	10	4	3	7	4	4	XLOC_010610	lncRNA	chr12	25860328	25860566	-	1	239
LNC_000993	1.2955	0.055988	0.322421	0.214663	0.376925	0.361152	18	1	6	4	7	8	XLOC_010622	lncRNA	chr12	26368589	26369012	-	1	424
LNC_000998	1.17679	1.61986	1.70558	1.67518	1.73531	1.84252	78	128	131	149	142	187	XLOC_010715	lncRNA	chr12	28563672	28565692	-	1	2021
LNC_000999	2.28604	1.70181	1.62433	8.94641	9.70664	8.78358	113	100	93	592	591	663	XLOC_010723	lncRNA	chr12	28723528	28726512	-	3	1504
LNC_002288	2.17187	1.92153	2.28448	2.30113	3.85355	4.74787	88	93	107	125	193	294	XLOC_023330	lncRNA	chr18	26679023	26681651	-	5	1232
LNC_002289	1.1502	0	2.36218	2.73156	3.4277	6.88419	38	0	89	119	137	340	XLOC_023330	lncRNA	chr18	26679089	26681649	-	5	984
LNC_002286	1.75853	1.92756	1.37987	1.47339	1.5234	1.22265	100	131	91	113	107	107	XLOC_023314	lncRNA	chr18	26297441	26300716	-	8	1734
LNC_002287	2.19363	3.15979	3.08545	6.56322	9.62838	9.30891	97	166	158	387	523	626	XLOC_023329	lncRNA	chr18	26644192	26646006	-	2	1340
LNC_002284	1.43199	0.184984	0.73601	1.59717	0.869463	1.99272	22	4	14	33	17	47	XLOC_023301	lncRNA	chr18	26059203	26059671	-	1	469
LNC_002285	0.299289	0.401507	0.626946	0.579641	1.36233	1.30858	10	16	25	26	57	67	XLOC_023309	lncRNA	chr18	26215544	26216563	-	1	1020
LNC_002282	9.03691	8.77939	6.79284	3.63284	4.44212	5.79574	215	249	187	116	131	211	XLOC_023267	lncRNA	chr18	25173937	25175870	-	6	724
LNC_002283	0	0	1.26208	0.457165	0	0.476614	0	0	15	6	0	7	XLOC_023297	lncRNA	chr18	25953902	25954193	-	1	292
LNC_002280	2.08758	1.14383	1.36769	0.734909	0.566777	1.26576	66	43	50	31	22	61	XLOC_023177	lncRNA	chr18	22849342	22850300	-	1	959
LNC_002281	9.177	6.47515	6.64834	0.101639	0.233293	0.341698	539	453	453	9	17	31	XLOC_023243	lncRNA	chr18	24657856	24659917	-	2	1791
LNC_003375	0.542711	0.556264	1.60414	0.541481	0.641461	0.444599	10	12	32	13	14	12	XLOC_034332	lncRNA	chr3	11741426	11741950	-	1	525
LNC_001485	0	0.192223	0	1.28055	0.200421	0.101851	0	2	0	13	2	2	XLOC_015700	lncRNA	chr15	1941759	1942119	-	2	231
LNC_001484	15.9393	17.2464	9.89299	7.11241	8.04686	10.0018	541	698	390	324	338	520	XLOC_015664	lncRNA	chr15	1140213	1141763	-	2	1036
LNC_001487	1.51265	1.56455	1.64201	0.271575	0.394928	0.566918	53	66	67	13	18	31	XLOC_015713	lncRNA	chr15	2307545	2309501	-	2	1068
LNC_001486	0.141988	0	0.193039	0.573268	1.5518	0.915938	2	0	4	11	28	20	XLOC_015712	lncRNA	chr15	2303725	2304154	-	1	430
LNC_001481	1.37179	1.31457	1.35651	0.409385	0.90396	0.954156	32	37	37	13	26	34	XLOC_015621	lncRNA	chr15	25145525	25146636	+	2	707
LNC_001480	0.507523	1.72401	0	0.113488	0.244057	0.299327	7	27	0	3	4	7	XLOC_015618	lncRNA	chr15	25035712	25036112	+	1	401
LNC_001483	1.09867	1.60105	1.46254	0.727196	0.451788	0.482402	83	143	127	73	42	56	XLOC_015636	lncRNA	chr15	25996070	25998353	+	1	2284
LNC_001482	2.15427	2.07696	1.86651	1.70118	1.62165	1.2094	126	144	126	133	117	108	XLOC_015628	lncRNA	chr15	25687227	25690576	+	5	1772
LNC_001489	1.47045	1.33207	1.03019	1.6156	1.73933	1.57563	67	72	55	99	98	110	XLOC_015727	lncRNA	chr15	2745453	2748805	-	7	1381
LNC_001488	2.47031	2.32766	1.51314	1.03349	1.76655	3.61799	47	52	33	26	41	104	XLOC_015715	lncRNA	chr15	2413476	2415513	-	5	572
LNC_003301	0.19883	1.34828	0.269585	0.1497	0.162591	0	2	17	4	2	2	0	XLOC_033564	lncRNA	chr3	34372302	34372605	+	1	304
LNC_001739	0.576202	1.78083	0.816277	0.501983	0.701654	0.87973	12	45	20	14	18	28	XLOC_018071	lncRNA	chr16	7489403	7490566	-	2	634
LNC_001738	0.927006	0.331	0.606842	0.966481	1.1489	1.43418	33	14	25	46	51	78	XLOC_018062	lncRNA	chr16	7103370	7105766	-	5	1083
LNC_001737	1.60262	1.89618	2.1218	1.19557	1.23184	0.590991	20	28	30	20	19	11	XLOC_018053	lncRNA	chr16	6820401	6820771	-	1	371
LNC_001736	0.121847	0.360808	0.092688	0.426243	1.8166	1.06963	2	6	2	8	32	23	XLOC_018043	lncRNA	chr16	6545212	6545819	-	2	426
LNC_001735	4.92225	2.44226	0.875905	0	0	0	208	123	43	0	0	0	XLOC_018040	lncRNA	chr16	6452473	6454554	-	5	1286
LNC_001734	1.35872	0.290358	0.441104	0.578233	0.083825	0.573247	28	8	11	16	3	19	XLOC_018031	lncRNA	chr16	6253681	6254307	-	1	627
LNC_001733	0.499035	1.29507	1.14275	2.42563	3.08652	0.855944	13	38	33	80	93	32	XLOC_018023	lncRNA	chr16	5955572	5956315	-	1	744
LNC_001732	4.59845	2.94231	1.37068	0	0.040465	0	137	105	48	0	2	0	XLOC_018021	lncRNA	chr16	5919795	5922017	-	5	909
LNC_001731	1.87674	1.69771	1.29829	0.985842	1.56482	1.36058	52	56	42	37	54	58	XLOC_018018	lncRNA	chr16	5806188	5807723	-	2	844
LNC_001730	1.2653	0.682215	0.562226	0.183011	1.2792	0.285091	16	10	8	3	20	6	XLOC_018008	lncRNA	chr16	5550482	5551039	-	2	373
LNC_000468	1.38891	2.97941	1.99812	0.320279	0.867152	0.530762	13	34	22	5	11	8	XLOC_005180	lncRNA	chr10	423837	424121	-	1	285
LNC_000469	0	0	0	0	0	1.29232	0	0	0	0	0	14	XLOC_005206	lncRNA	chr10	948637	948852	-	1	216
LNC_000464	0.664023	0.931603	1.33418	1.22447	2.65746	0.514146	17	28	39	42	83	20	XLOC_005158	lncRNA	chr10	22335143	22335907	+	1	765
LNC_000465	0.8015	1.16384	0.402453	1.45529	2.44199	0.681947	16	27	9	38	58	20	XLOC_005159	lncRNA	chr10	22336496	22337078	+	1	583
LNC_000466	0.129379	0.077048	0.115121	2.98911	3.97689	3.45858	14	10	14	407	498	537	XLOC_005167	lncRNA	chr10	51250	58919	-	19	3093
LNC_000467	0	0	0.245686	1.00099	1.67856	1.43345	0	0	3	11	17	18	XLOC_005178	lncRNA	chr10	410672	410921	-	1	250
LNC_000460	0.691167	0.488694	1.52788	0.308013	0.257407	1.32335	9	7	21	5	4	24	XLOC_005145	lncRNA	chr10	21983073	21983433	+	1	361
LNC_000461	0.435018	0.560377	0.866877	0	0.202988	0.30534	10	16	23	0	6	11	XLOC_005152	lncRNA	chr10	22262059	22263846	+	2	693
LNC_000462	321.208	296.845	186.889	104.663	95.9255	87.8446	6440	7092	4346	2816	2376	2697	XLOC_005155	lncRNA	chr10	22329102	22329713	+	1	612
LNC_000463	2.72567	3.51455	1.13934	0.344798	0.656514	0.508637	36	54	17	6	11	11	XLOC_005156	lncRNA	chr10	22331649	22332040	+	1	392
LNC_004702	0.436612	1.8612	0.109634	0.177198	0.958889	0.825416	7	34	2	4	18	20	XLOC_047803	lncRNA	chr7	7943169	7945023	-	3	461
LNC_003377	1.59723	1.02427	0.807598	0.05083	0.023106	0.111797	140	107	83	6	3	15	XLOC_034397	lncRNA	chr3	12926523	12929407	-	2	2674
LNC_002905	0.078203	0.444747	1.33852	0	0.490844	0.142155	2	8	22	0	9	4	XLOC_029664	lncRNA	chr20	54709	55140	+	1	432
LNC_002904	0.587564	0.772942	0.508508	1.9997	3.76193	1.7205	17	26	17	75	130	74	XLOC_029662	lncRNA	chr20	28631	29480	+	1	850
LNC_002907	1.39961	1.56161	1.45704	1.40822	1.1538	1.59807	46	62	56	62	47	81	XLOC_029678	lncRNA	chr20	1386780	1388589	+	4	1001
LNC_002906	2.03321	1.98737	1.47738	0.854543	1.13681	1.10548	38	44	32	21	26	31	XLOC_029677	lncRNA	chr20	1383292	1384491	+	3	559
LNC_002900	1.69657	1.23156	1.53762	0.766442	0.589528	1.3893	89	77	94	54	39	112	XLOC_029616	lncRNA	chr2	49138179	49140034	-	2	1600
LNC_002909	0	0.198521	1.33965	0.487938	0.107041	0.614667	0	3	16	7	2	10	XLOC_029696	lncRNA	chr20	1672853	1673166	+	1	314
LNC_002908	2.17771	1.07552	1.51395	0.812354	0.098071	0.313584	36	22	29	18	2	8	XLOC_029690	lncRNA	chr20	1581197	1581700	+	1	504
LNC_001700	0	0	0	0	0.200925	5.67304	0	0	0	0	2	70	XLOC_017714	lncRNA	chr16	23541761	23542006	+	1	246
LNC_000179	0.156954	0	0	1.86487	1.10884	1.87064	2	0	0	32	18	37	XLOC_001874	lncRNA	chr1	45580758	45581146	+	1	389
LNC_003144	1.46472	1.10973	1.19162	0.319139	1.36066	0.79529	23	21	22	7	26	19	XLOC_032039	lncRNA	chr23	7253282	7253753	-	1	472
LNC_003145	0	0	0.136429	1.40587	4.3018	1.84807	0	0	2	20	54	29	XLOC_032054	lncRNA	chr23	8921606	8921915	-	1	310
LNC_003509	1.0474	0.535816	0.800745	0.932275	1.2406	2.013	21	13	19	25	31	61	XLOC_035796	lncRNA	chr4	5718215	5719876	+	4	604
LNC_003507	2.62964	0.643578	1.33587	0.24511	0.088739	0.231722	48	14	29	7	3	7	XLOC_035785	lncRNA	chr4	5362045	5362601	+	1	557
LNC_003504	2.54356	1.7652	0.901513	5.0399	4.73387	6.99146	86	71	35	227	196	359	XLOC_035757	lncRNA	chr4	4519726	4521564	+	4	1021
LNC_003505	1.99393	1.09421	1.26106	0.421818	0.173221	0.455648	55	36	41	16	6	20	XLOC_035762	lncRNA	chr4	4746435	4747841	+	5	839
LNC_003502	2.07636	1.13411	0.77042	0.447425	0.670088	0.343967	88	57	38	26	35	23	XLOC_035715	lncRNA	chr4	3351344	3356070	+	15	1282
LNC_003500	4.73273	6.7002	6.57803	2.3643	0.831609	1.14275	227	382	365	152	50	84	XLOC_035712	lncRNA	chr4	3282263	3285078	+	3	1458
LNC_003501	1.32027	0.946602	0.382887	0.485426	0.538911	0.353457	24	21	8	12	12	10	XLOC_035713	lncRNA	chr4	3338321	3340393	+	6	550
LNC_000711	0	0	0	0.875155	1.24064	1.41556	0	0	0	56	73	103	XLOC_007635	lncRNA	chr11	11209756	11211201	-	1	1446
LNC_005166	0	0.000196	0	52.423	0	0	0	1	0	8520	0	0	XLOC_051941	lncRNA	ptg000075l	5422	20940	-	2	3698
LNC_005164	0	0	0	0	2.58435	0	0	0	0	0	384	0	XLOC_051941	lncRNA	ptg000075l	5399	20939	-	2	3666
LNC_005165	0	0	0	9.91905	26.2421	2.69448	0	0	0	1561	3802	484	XLOC_051941	lncRNA	ptg000075l	5422	20940	-	2	3580
LNC_005162	0	0	9.26376	0	0	0	0	0	178	0	0	0	XLOC_051940	lncRNA	ptg000075l	15155	27488	-	2	505
LNC_005163	18.8316	6.05906	21.2227	28.1731	19.6417	34.6341	2202	845	2878	4419	2837	6200	XLOC_051941	lncRNA	ptg000075l	5390	20977	-	2	3569
LNC_005160	25.3538	0	0	0	292.09	0	1843	0	0	0	26227	0	XLOC_051940	lncRNA	ptg000075l	1464	27489	-	3	2219
LNC_005168	7.96472	0	0.601824	18.9566	17.8446	29.4086	361	1	32	1150	997	2036	XLOC_051941	lncRNA	ptg000075l	7622	20940	-	2	1380
LNC_005169	0.804868	2.50867	6.43529	6.3795	6.87643	2.84973	14	52	130	149	148	76	XLOC_051950	lncRNA	ptg000099l	23225	23755	-	1	531
LNC_005695	3.50746	1.38285	0.950988	0.374471	0.29939	0.590182	61	29	19	9	7	16	XLOC_056198	lncRNA	ptg001724l	13776	14300	-	1	525
LNC_003161	1.2773	0	0	0	0	0	11	0	0	0	0	0	XLOC_032257	lncRNA	chr3	4004744	4004982	+	1	239
LNC_003164	0.149645	1.97949	1.03057	0.671848	1.45335	0.829145	2	32	16	13	24	17	XLOC_032295	lncRNA	chr3	5082737	5083144	+	1	408
LNC_000077	0.573316	0.668911	1.8155	1.20153	0.637664	1.46449	22	30	79	61	30	84	XLOC_000876	lncRNA	chr1	22026593	22029677	+	7	1141
LNC_000075	0.080336	0.134379	0	0.844904	0.564299	1.25788	3	4	0	29	18	48	XLOC_000803	lncRNA	chr1	20458689	20459448	+	1	760
LNC_000074	1.31028	0.15196	0.252856	0.147009	1.02221	0.333739	16	3	4	3	16	7	XLOC_000796	lncRNA	chr1	20310201	20310572	+	1	372
LNC_000073	0.309139	0.905365	0.666417	3.18215	4.37883	3.25848	4	14	10	56	70	65	XLOC_000794	lncRNA	chr1	20268069	20268463	+	1	395
LNC_003166	2.3286	2.14572	1.31094	0.088971	0.096472	0.038981	79	86	51	4	4	2	XLOC_032324	lncRNA	chr3	5983195	5984820	+	2	1023
LNC_000071	2.33435	1.75337	1.1699	2.20403	1.90093	3.86581	70	62	41	88	70	176	XLOC_000788	lncRNA	chr1	20197286	20199219	+	3	904
LNC_003167	0.961344	1.18958	1.27298	0.077551	0.085367	0	19	27	28	2	3	0	XLOC_032325	lncRNA	chr3	5985070	5986081	+	3	579
LNC_000078	1.2972	0.669584	0.264975	0.822078	0.274442	0.226686	16	10	4	13	4	5	XLOC_000881	lncRNA	chr1	22118780	22119132	+	1	353
LNC_005544	55.5233	66.1323	5.89161	30.9818	28.4653	27.8508	868	1232	107	650	550	667	XLOC_054934	lncRNA	ptg001205l	4029	4505	-	1	477
LNC_005610	0.28303	0.982199	0.239156	1.79671	1.65947	0.640817	4	17	4	34	29	14	XLOC_055450	lncRNA	ptg001410l	28031	28460	+	1	430
LNC_000203	2.55784	2.02182	2.10698	0.168213	0	0.672272	67	64	64	6	0	27	XLOC_002224	lncRNA	chr1	4067003	4068851	-	4	799
LNC_002325	2.02591	3.62247	1.30056	5.1782	7.6369	7.23897	67	142	50	228	310	364	XLOC_023707	lncRNA	chr19	6711185	6713225	+	4	1000
LNC_002324	0.752175	1.32017	1.73038	1.27632	0.765	0.811382	18	38	48	41	23	30	XLOC_023684	lncRNA	chr19	6285270	6286494	+	4	730
[truncated: 3,731 more rows]
