# Supplementary material for: Genome-Wide Analysis of Long Non-Coding RNAs Related to UV-B Radiation in the Antarctic Moss Pohlia nutans
Source: Int J Mol Sci. 2023 Mar 17;24(6):5757. doi: 10.3390/ijms24065757 (PMC10051584; doi:10.3390/ijms24065757)
Supplement: Supplementary file 1 [file ijms-24-05757-s001.zip › Supplementary Table3.xlsx]

## Sheet: differentially expressed lncRNA
Supplementary Table 3. A list of differentially expressed lncRNAs in Pohlia nutans under UV-B Radiation
ID	log2FoldChange	pvalue	padj	regulated	lncRNA_Gene_ID
LNC_003172	8.5946	3.77168e-284	9.53725e-281	up	XLOC_032346
LNC_000984	7.30031	5.71292e-173	2.11708e-170	up	XLOC_010524
LNC_002392	7.37415	3.15855e-162	8.99182e-160	up	XLOC_024439
LNC_003273	3.87755	1.06582e-147	2.29082e-145	up	XLOC_033283
LNC_001806	3.2414	9.00942e-130	1.33548e-127	up	XLOC_018695
LNC_000679	-3.0408	7.71401e-86	4.36319e-84	down	XLOC_007287
LNC_001428	3.61391	2.08025e-82	1.0813e-80	up	XLOC_015102
LNC_000665	3.94577	8.99815e-82	4.61029e-80	up	XLOC_007168
LNC_003796	6.27594	5.51109e-80	2.686e-78	up	XLOC_038826
LNC_000439	-4.38074	1.31068e-78	6.14418e-77	down	XLOC_004950
LNC_001454	-4.22854	1.11653e-75	4.86285e-74	down	XLOC_015352
LNC_001186	4.69077	8.18978e-73	3.32126e-71	up	XLOC_012509
LNC_001741	6.13849	3.3903e-71	1.30473e-69	up	XLOC_018122
LNC_002506	3.97906	6.62611e-71	2.52068e-69	up	XLOC_025532
LNC_004444	-4.24304	2.14058e-70	8.07875e-69	down	XLOC_045296
LNC_002715	3.84986	1.36715e-63	4.28664e-62	up	XLOC_027815
LNC_000715	6.05134	1.17433e-59	3.28865e-58	up	XLOC_007662
LNC_002042	-8.81239	6.30185e-59	1.71563e-57	down	XLOC_020958
LNC_004733	-3.01148	1.00996e-58	2.73567e-57	down	XLOC_048015
LNC_003941	5.23803	1.20697e-58	3.257e-57	up	XLOC_040151
LNC_004514	4.78464	8.5549e-57	2.17218e-55	up	XLOC_045932
LNC_001520	-3.83857	4.49029e-56	1.1151e-54	down	XLOC_015971
LNC_002227	3.5316	8.06797e-55	1.92356e-53	up	XLOC_022686
LNC_000718	5.88604	1.60653e-54	3.81124e-53	up	XLOC_007667
LNC_002481	3.6837	2.05588e-54	4.85085e-53	up	XLOC_025269
LNC_000466	5.00622	8.38856e-53	1.88204e-51	up	XLOC_005167
LNC_003296	3.73983	1.13869e-51	2.48344e-50	up	XLOC_033521
LNC_003601	5.74215	2.69684e-50	5.63857e-49	up	XLOC_036648
LNC_004335	3.5056	1.41952e-48	2.82243e-47	up	XLOC_044145
LNC_002281	-4.93704	1.03787e-47	2.0115e-46	down	XLOC_023243
LNC_003352	7.55286	1.10204e-47	2.13297e-46	up	XLOC_034114
LNC_003314	3.44862	1.06198e-45	1.93684e-44	up	XLOC_033661
LNC_000780	6.57722	1.22797e-45	2.23484e-44	up	XLOC_008359
LNC_004822	-2.97339	1.79633e-45	3.24585e-44	down	XLOC_048817
LNC_000539	-3.18077	7.92316e-44	1.34888e-42	down	XLOC_005785
LNC_001281	2.85237	1.61825e-42	2.63999e-41	up	XLOC_013565
LNC_000709	-4.65659	2.45836e-42	3.98032e-41	down	XLOC_007596
LNC_003321	3.2661	5.0896e-42	8.13031e-41	up	XLOC_033738
LNC_002341	2.47432	1.29848e-40	1.98287e-39	up	XLOC_023937
LNC_003257	4.16633	3.63906e-40	5.49657e-39	up	XLOC_033133
LNC_002115	-3.33833	5.00819e-39	7.27813e-38	down	XLOC_021594
LNC_000402	4.79003	8.78341e-39	1.26532e-37	up	XLOC_004461
LNC_002592	-2.73394	1.19251e-37	1.65684e-36	down	XLOC_026456
LNC_004881	2.14009	2.742e-37	3.75982e-36	up	XLOC_049352
LNC_003275	-4.8751	3.65785e-37	4.9965e-36	down	XLOC_033294
LNC_001093	-3.38093	1.57631e-36	2.10503e-35	down	XLOC_011759
LNC_004257	-4.48962	3.86507e-35	4.89534e-34	down	XLOC_043294
LNC_003038	7.30497	3.98542e-34	4.86984e-33	up	XLOC_031096
LNC_002472	5.11517	5.11202e-34	6.23405e-33	up	XLOC_025203
LNC_002838	3.4838	2.73354e-33	3.24067e-32	up	XLOC_029048
LNC_000797	-2.39663	1.80597e-32	2.07964e-31	down	XLOC_008533
LNC_002787	5.09573	2.23398e-32	2.56154e-31	up	XLOC_028560
LNC_002454	3.18213	2.69743e-32	3.08636e-31	up	XLOC_025039
LNC_003794	-4.83831	2.86203e-32	3.2686e-31	down	XLOC_038778
LNC_005087	5.04642	5.99013e-32	6.75315e-31	up	XLOC_051270
LNC_003566	1.6981	7.16281e-32	8.05198e-31	up	XLOC_036319
LNC_002802	4.68183	2.31271e-31	2.54718e-30	up	XLOC_028698
LNC_004467	5.42137	4.18722e-31	4.56032e-30	up	XLOC_045505
LNC_002117	-3.7446	6.19368e-31	6.69469e-30	down	XLOC_021594
LNC_005350	-1.57719	6.94224e-31	7.49061e-30	down	XLOC_053456
LNC_002426	3.06205	1.52239e-30	1.62148e-29	up	XLOC_024786
LNC_001069	2.94609	1.69371e-30	1.79905e-29	up	XLOC_011471
LNC_004096	3.15641	3.27193e-30	3.43217e-29	up	XLOC_041696
LNC_005050	4.54595	3.74191e-30	3.91657e-29	up	XLOC_050869
LNC_001495	2.77012	6.0642e-30	6.29362e-29	up	XLOC_015798
LNC_000999	2.34911	8.32308e-30	8.56763e-29	up	XLOC_010723
LNC_000272	4.13901	1.39278e-29	1.42078e-28	up	XLOC_003129
LNC_004591	2.28076	2.9596e-29	2.9774e-28	up	XLOC_046582
LNC_000302	3.52178	3.63913e-29	3.64992e-28	up	XLOC_003370
LNC_001302	4.54155	4.54331e-29	4.5451e-28	up	XLOC_013725
LNC_000016	-2.33065	9.17551e-29	9.07147e-28	down	XLOC_000213
LNC_000522	-4.24037	1.56821e-28	1.5342e-27	down	XLOC_005606
LNC_001215	-4.27231	5.19608e-28	4.97469e-27	down	XLOC_012807
LNC_005041	-3.99437	7.76617e-28	7.37289e-27	down	XLOC_050818
LNC_002398	7.31065	2.16652e-27	2.01935e-26	up	XLOC_024454
LNC_004579	-2.17698	2.47923e-27	2.30582e-26	down	XLOC_046489
LNC_001747	-3.28735	3.22054e-27	2.98493e-26	down	XLOC_018143
LNC_000105	2.02209	3.45058e-27	3.19196e-26	up	XLOC_001113
LNC_004934	2.86411	2.45843e-26	2.18528e-25	up	XLOC_049750
LNC_003811	-2.24435	2.56165e-26	2.2761e-25	down	XLOC_038993
LNC_003603	3.64874	9.41217e-26	8.14742e-25	up	XLOC_036651
LNC_003246	2.20176	1.3685e-25	1.17774e-24	up	XLOC_032942
LNC_004307	2.53343	1.64683e-25	1.40992e-24	up	XLOC_043818
LNC_003262	-3.14688	4.8791e-25	4.08527e-24	down	XLOC_033151
LNC_004246	2.94284	6.59108e-25	5.48878e-24	up	XLOC_043182
LNC_003907	2.14344	7.74391e-25	6.43012e-24	up	XLOC_039889
LNC_002151	3.90807	1.90578e-24	1.56045e-23	up	XLOC_021904
LNC_001726	2.59599	3.50796e-24	2.8308e-23	up	XLOC_017966
LNC_003058	3.99524	4.0314e-24	3.24042e-23	up	XLOC_031263
LNC_000818	6.89734	4.71199e-24	3.7797e-23	up	XLOC_008776
LNC_001661	1.92573	4.809e-24	3.85392e-23	up	XLOC_017434
LNC_002563	3.08672	5.78621e-24	4.61726e-23	up	XLOC_026148
LNC_004713	1.62006	1.14613e-23	9.03518e-23	up	XLOC_047872
LNC_002488	-2.20983	1.83992e-23	1.43831e-22	down	XLOC_025368
LNC_001640	1.64987	2.19362e-23	1.70736e-22	up	XLOC_017214
LNC_004659	3.00938	2.55958e-23	1.98644e-22	up	XLOC_047143
LNC_003209	1.95745	3.53989e-23	2.72705e-22	up	XLOC_032606
LNC_002869	-2.44752	4.89311e-23	3.7467e-22	down	XLOC_029391
LNC_000246	2.80371	6.10253e-23	4.65205e-22	up	XLOC_002792
LNC_004085	4.37343	1.99601e-22	1.48834e-21	up	XLOC_041551
LNC_004113	5.2448	2.19655e-22	1.63475e-21	up	XLOC_041822
LNC_004937	1.73226	3.01939e-22	2.22899e-21	up	XLOC_049768
LNC_004947	3.84959	3.43232e-22	2.52602e-21	up	XLOC_049860
LNC_005294	-1.22618	4.10936e-22	3.01089e-21	down	XLOC_052996
LNC_001970	-5.0402	4.83955e-22	3.53445e-21	down	XLOC_020313
LNC_005064	2.13448	1.12665e-21	8.08668e-21	up	XLOC_051035
LNC_004519	2.80247	1.94539e-21	1.37884e-20	up	XLOC_045975
LNC_002790	4.50511	2.07558e-21	1.4699e-20	up	XLOC_028602
LNC_001385	5.1474	2.39593e-21	1.69203e-20	up	XLOC_014689
LNC_003125	1.398	3.59267e-21	2.5116e-20	up	XLOC_031860
LNC_004294	-5.03818	4.57793e-21	3.18124e-20	down	XLOC_043735
LNC_004581	1.19926	7.70123e-21	5.29092e-20	up	XLOC_046498
LNC_003463	-1.98076	7.84605e-21	5.38783e-20	down	XLOC_035391
LNC_003334	2.82987	9.32662e-21	6.38109e-20	up	XLOC_033819
LNC_000694	4.74368	9.63637e-21	6.58776e-20	up	XLOC_007423
LNC_000095	4.22151	1.07097e-20	7.29831e-20	up	XLOC_001002
LNC_000003	-2.2735	1.07445e-20	7.31971e-20	down	XLOC_000038
LNC_002318	4.1036	1.19664e-20	8.13022e-20	up	XLOC_023611
LNC_004805	-3.02047	1.35735e-20	9.19308e-20	down	XLOC_048627
LNC_004966	-3.77916	1.44743e-20	9.79084e-20	down	XLOC_050026
LNC_000413	4.2069	2.61019e-20	1.74393e-19	up	XLOC_004616
LNC_000840	2.80511	3.55966e-20	2.36213e-19	up	XLOC_009008
LNC_002489	-2.42374	3.97198e-20	2.62885e-19	down	XLOC_025369
LNC_004214	4.28949	4.43587e-20	2.92506e-19	up	XLOC_042841
LNC_004277	3.79856	5.0364e-20	3.31394e-19	up	XLOC_043533
LNC_000739	2.63157	5.16272e-20	3.39394e-19	up	XLOC_007900
LNC_000582	3.78261	5.25689e-20	3.45479e-19	up	XLOC_006263
LNC_002395	8.02809	5.77753e-20	3.79174e-19	up	XLOC_024446
LNC_002093	2.72369	8.476e-20	5.50639e-19	up	XLOC_021420
LNC_000558	2.72313	1.00925e-19	6.52795e-19	up	XLOC_006033
LNC_005072	4.22254	1.0515e-19	6.79405e-19	up	XLOC_051109
LNC_000135	11.2549	1.19373e-19	7.69223e-19	up	XLOC_001475
LNC_000809	2.39455	4.24197e-19	2.65932e-18	up	XLOC_008683
LNC_001705	2.01281	4.30043e-19	2.69518e-18	up	XLOC_017757
LNC_003873	3.08692	4.55178e-19	2.84814e-18	up	XLOC_039473
LNC_002542	-5.86653	4.77424e-19	2.983e-18	down	XLOC_025940
LNC_002230	-2.99996	5.75492e-19	3.58643e-18	down	XLOC_022713
LNC_000139	3.18081	5.93116e-19	3.69404e-18	up	XLOC_001498
LNC_000336	-3.81482	7.06608e-19	4.38628e-18	down	XLOC_003739
LNC_003701	10.6952	7.08754e-19	4.39833e-18	up	XLOC_037752
LNC_003199	3.6093	7.28682e-19	4.51808e-18	up	XLOC_032532
LNC_001596	-3.88663	9.25751e-19	5.7136e-18	down	XLOC_016711
LNC_005116	6.35401	1.03483e-18	6.3667e-18	up	XLOC_051515
LNC_004372	-2.27298	1.09275e-18	6.7125e-18	down	XLOC_044611
LNC_004657	4.73771	1.10339e-18	6.77497e-18	up	XLOC_047131
LNC_000776	4.74997	1.41134e-18	8.61532e-18	up	XLOC_008306
LNC_002610	-4.74389	2.3235e-18	1.40124e-17	down	XLOC_026580
LNC_002430	-1.45032	2.57981e-18	1.55189e-17	down	XLOC_024813
LNC_004885	-2.66073	2.83494e-18	1.70132e-17	down	XLOC_049388
LNC_003046	1.92043	2.99375e-18	1.79312e-17	up	XLOC_031180
LNC_004039	4.72733	3.16253e-18	1.89158e-17	up	XLOC_041163
LNC_002593	-2.11442	3.60582e-18	2.15043e-17	down	XLOC_026457
LNC_005049	6.9923	3.74468e-18	2.23108e-17	up	XLOC_050861
LNC_001122	-5.62681	5.48357e-18	3.23572e-17	down	XLOC_011916
LNC_004917	-2.22021	7.16683e-18	4.20645e-17	down	XLOC_049626
LNC_004289	3.58979	7.6147e-18	4.46201e-17	up	XLOC_043663
LNC_002839	-6.91364	9.62484e-18	5.59717e-17	down	XLOC_029057
LNC_002861	-3.09906	1.02101e-17	5.93192e-17	down	XLOC_029246
LNC_003845	4.28741	1.20807e-17	6.99223e-17	up	XLOC_039285
LNC_003034	-3.64185	1.2464e-17	7.20827e-17	down	XLOC_031070
LNC_004041	4.30809	1.30147e-17	7.51968e-17	up	XLOC_041174
LNC_002122	10.3759	1.78152e-17	1.02205e-16	up	XLOC_021638
LNC_002146	-2.59848	1.89542e-17	1.08623e-16	down	XLOC_021861
LNC_003251	-4.21587	1.94429e-17	1.11365e-16	down	XLOC_032985
LNC_000417	1.73934	2.40623e-17	1.37239e-16	up	XLOC_004667
LNC_004213	2.05747	2.74544e-17	1.55964e-16	up	XLOC_042836
LNC_000608	-1.73376	4.8993e-17	2.74191e-16	down	XLOC_006536
LNC_000386	-2.59853	5.77534e-17	3.2142e-16	down	XLOC_004261
LNC_005454	-1.73818	8.11586e-17	4.46934e-16	down	XLOC_054349
LNC_004398	5.03607	1.00448e-16	5.50196e-16	up	XLOC_044842
LNC_004003	2.54554	1.14425e-16	6.23816e-16	up	XLOC_040702
LNC_004260	2.46402	1.42747e-16	7.74098e-16	up	XLOC_043334
LNC_002824	3.40375	1.98492e-16	1.06711e-15	up	XLOC_028882
LNC_004391	-1.39276	2.13013e-16	1.14346e-15	down	XLOC_044742
LNC_002711	-5.23775	3.4177e-16	1.81132e-15	down	XLOC_027790
LNC_003036	7.39342	3.55142e-16	1.88057e-15	up	XLOC_031090
LNC_004634	2.30632	3.61531e-16	1.91346e-15	up	XLOC_046938
LNC_002665	-2.89281	3.95905e-16	2.08819e-15	down	XLOC_027132
LNC_000571	-3.55889	4.93956e-16	2.58979e-15	down	XLOC_006139
LNC_000311	4.78541	7.58337e-16	3.93038e-15	up	XLOC_003484
LNC_004717	3.31123	8.46558e-16	4.37654e-15	up	XLOC_047893
LNC_003785	3.22569	8.69907e-16	4.49402e-15	up	XLOC_038675
LNC_002359	-3.06632	9.44638e-16	4.87013e-15	down	XLOC_024039
LNC_000351	1.88747	9.73711e-16	5.01581e-15	up	XLOC_003824
LNC_001921	-2.49639	1.07143e-15	5.50005e-15	down	XLOC_019882
LNC_000987	3.24882	1.11843e-15	5.73791e-15	up	XLOC_010571
LNC_000125	2.08233	1.45325e-15	7.40789e-15	up	XLOC_001320
LNC_002759	2.88418	1.55207e-15	7.89573e-15	up	XLOC_028229
LNC_002795	-1.8461	1.57931e-15	8.03143e-15	down	XLOC_028629
LNC_004431	-1.85728	1.63977e-15	8.32903e-15	down	XLOC_045169
LNC_001549	4.56871	2.03671e-15	1.02664e-14	up	XLOC_016228
LNC_002033	4.02693	2.25321e-15	1.13312e-14	up	XLOC_020861
LNC_002224	-5.31062	2.26593e-15	1.13938e-14	down	XLOC_022646
LNC_001277	2.93072	2.36116e-15	1.18574e-14	up	XLOC_013527
LNC_003476	2.35864	2.45407e-15	1.23139e-14	up	XLOC_035471
LNC_004883	1.84274	3.3094e-15	1.64998e-14	up	XLOC_049367
LNC_002775	-3.82985	3.59418e-15	1.78864e-14	down	XLOC_028426
LNC_003984	3.64656	3.6282e-15	1.80495e-14	up	XLOC_040539
LNC_004506	1.23201	3.80985e-15	1.89203e-14	up	XLOC_045886
LNC_001283	-6.58283	3.8735e-15	1.92275e-14	down	XLOC_013577
LNC_000666	9.84508	4.07188e-15	2.01773e-14	up	XLOC_007168
LNC_003841	4.11268	4.8505e-15	2.38869e-14	up	XLOC_039226
LNC_003814	-4.1797	4.9111e-15	2.41798e-14	down	XLOC_039024
LNC_001792	-3.51087	5.68473e-15	2.7877e-14	down	XLOC_018581
LNC_000350	-2.45974	6.05404e-15	2.96272e-14	down	XLOC_003822
LNC_004053	3.19939	7.3242e-15	3.57089e-14	up	XLOC_041290
LNC_004769	2.17064	8.14717e-15	3.96179e-14	up	XLOC_048277
LNC_004873	2.14933	9.33819e-15	4.52407e-14	up	XLOC_049251
LNC_000200	-2.35386	9.6871e-15	4.68941e-14	down	XLOC_002207
LNC_003878	-2.72353	1.04353e-14	5.03686e-14	down	XLOC_039556
LNC_002367	4.16319	1.18215e-14	5.68616e-14	up	XLOC_024124
LNC_003763	2.8978	1.275e-14	6.1129e-14	up	XLOC_038364
LNC_000123	3.29709	1.54317e-14	7.3658e-14	up	XLOC_001297
LNC_000980	3.75598	1.71848e-14	8.17626e-14	up	XLOC_010486
LNC_001757	3.47323	2.00308e-14	9.49146e-14	up	XLOC_018235
LNC_003351	9.67584	2.41032e-14	1.13622e-13	up	XLOC_034114
LNC_000761	2.53345	2.5865e-14	1.21608e-13	up	XLOC_008146
LNC_000532	3.84319	2.68483e-14	1.26052e-13	up	XLOC_005739
LNC_000826	1.93351	3.09002e-14	1.44381e-13	up	XLOC_008859
LNC_005320	1.54236	3.18284e-14	1.48476e-13	up	XLOC_053259
LNC_000648	5.284	3.38413e-14	1.57729e-13	up	XLOC_007003
LNC_003808	1.51511	3.43974e-14	1.60234e-13	up	XLOC_038958
LNC_000279	2.57315	3.45313e-14	1.60823e-13	up	XLOC_003188
LNC_003580	1.65885	4.19901e-14	1.94465e-13	up	XLOC_036448
LNC_000919	-2.70448	4.36935e-14	2.02158e-13	down	XLOC_009905
LNC_000719	2.70653	4.44227e-14	2.05399e-13	up	XLOC_007671
LNC_003839	6.04799	5.56712e-14	2.55432e-13	up	XLOC_039204
LNC_000622	3.81282	5.85296e-14	2.68175e-13	up	XLOC_006719
LNC_001104	-2.1185	6.44773e-14	2.94672e-13	down	XLOC_011838
LNC_001701	8.40794	7.3692e-14	3.35323e-13	up	XLOC_017723
LNC_001217	2.5369	7.41902e-14	3.37554e-13	up	XLOC_012833
LNC_004956	5.37037	7.64456e-14	3.47155e-13	up	XLOC_049922
LNC_001151	4.19314	7.72501e-14	3.50623e-13	up	XLOC_012189
LNC_004123	1.35246	7.81701e-14	3.54574e-13	up	XLOC_041878
LNC_001075	-2.99005	8.58001e-14	3.87874e-13	down	XLOC_011561
LNC_002045	2.96435	9.48119e-14	4.27354e-13	up	XLOC_021021
LNC_000754	-4.7941	1.07002e-13	4.81041e-13	down	XLOC_008093
LNC_002396	9.21747	1.07409e-13	4.82719e-13	up	XLOC_024448
LNC_000897	2.3612	1.09315e-13	4.91179e-13	up	XLOC_009670
LNC_003898	3.39897	1.16511e-13	5.22258e-13	up	XLOC_039812
LNC_003147	-1.21321	1.34901e-13	6.02618e-13	down	XLOC_032098
LNC_003866	2.11119	1.36088e-13	6.07668e-13	up	XLOC_039425
LNC_000725	-4.67786	1.39083e-13	6.20462e-13	down	XLOC_007730
LNC_003377	-4.08097	1.39551e-13	6.22485e-13	down	XLOC_034397
LNC_002992	7.98821	1.43213e-13	6.38155e-13	up	XLOC_030594
LNC_000704	9.27163	1.70901e-13	7.56436e-13	up	XLOC_007555
LNC_004600	3.70215	1.72292e-13	7.62204e-13	up	XLOC_046693
LNC_005165	13.219	1.82594e-13	8.06696e-13	up	XLOC_051941
LNC_004487	1.96582	2.08933e-13	9.20414e-13	up	XLOC_045686
LNC_000310	2.52305	2.23047e-13	9.8018e-13	up	XLOC_003484
LNC_000869	9.15117	2.2795e-13	1.00132e-12	up	XLOC_009321
LNC_002309	9.12051	2.56574e-13	1.12235e-12	up	XLOC_023514
LNC_004002	4.86649	2.93654e-13	1.27947e-12	up	XLOC_040699
LNC_001534	3.04219	2.94141e-13	1.28147e-12	up	XLOC_016066
LNC_004207	-6.27003	2.96186e-13	1.28972e-12	down	XLOC_042778
LNC_000271	4.00501	3.09199e-13	1.34475e-12	up	XLOC_003106
LNC_003018	2.19774	3.15489e-13	1.37114e-12	up	XLOC_030920
LNC_002081	-2.04147	3.54542e-13	1.5345e-12	down	XLOC_021345
LNC_001735	-9.68427	3.60975e-13	1.5614e-12	down	XLOC_018040
LNC_002399	9.04599	3.61197e-13	1.56221e-12	up	XLOC_024455
LNC_001074	-2.55197	3.72517e-13	1.60971e-12	down	XLOC_011561
LNC_003906	1.48525	4.18849e-13	1.80249e-12	up	XLOC_039889
LNC_001377	9.25706	5.1539e-13	2.20558e-12	up	XLOC_014591
LNC_001955	2.14695	5.15536e-13	2.20599e-12	up	XLOC_020225
LNC_000324	2.1513	5.37091e-13	2.29502e-12	up	XLOC_003614
LNC_000914	-5.84334	5.49553e-13	2.34664e-12	down	XLOC_009853
LNC_004458	1.39729	6.33373e-13	2.69519e-12	up	XLOC_045422
LNC_002641	2.01524	7.74173e-13	3.26492e-12	up	XLOC_026963
LNC_001041	2.56161	8.21081e-13	3.45868e-12	up	XLOC_011198
LNC_000462	-1.41936	8.80256e-13	3.69924e-12	down	XLOC_005155
LNC_002847	3.307	9.78174e-13	4.09952e-12	up	XLOC_029127
LNC_005095	-2.96304	1.00879e-12	4.22537e-12	down	XLOC_051348
LNC_005003	4.94798	1.04894e-12	4.38798e-12	up	XLOC_050399
LNC_002928	3.95888	1.19549e-12	4.98645e-12	up	XLOC_029881
LNC_000512	2.18833	1.22024e-12	5.08524e-12	up	XLOC_005518
LNC_001264	-2.82182	1.32229e-12	5.49242e-12	down	XLOC_013365
LNC_003631	2.6259	1.38563e-12	5.74889e-12	up	XLOC_036884
LNC_003166	-4.66278	1.38877e-12	5.76135e-12	down	XLOC_032324
LNC_004077	-1.9957	1.55417e-12	6.42086e-12	down	XLOC_041515
LNC_003471	3.2228	1.56141e-12	6.44952e-12	up	XLOC_035437
LNC_001336	8.93387	1.98457e-12	8.13335e-12	up	XLOC_014111
LNC_000183	2.02616	2.0764e-12	8.49754e-12	up	XLOC_001930
LNC_004120	-1.54622	2.16437e-12	8.84578e-12	down	XLOC_041866
LNC_002448	7.56179	2.4615e-12	1.00182e-11	up	XLOC_024985
LNC_005448	1.30619	2.47179e-12	1.00591e-11	up	XLOC_054291
LNC_002066	-4.01347	2.59413e-12	1.0543e-11	down	XLOC_021158
LNC_000418	4.23913	2.60712e-12	1.05928e-11	up	XLOC_004698
LNC_001397	-3.45067	3.3165e-12	1.3379e-11	down	XLOC_014872
LNC_003353	9.01605	3.37964e-12	1.36273e-11	up	XLOC_034114
LNC_003838	8.884	3.72281e-12	1.49633e-11	up	XLOC_039204
LNC_002680	-2.09264	3.93791e-12	1.58013e-11	down	XLOC_027393
LNC_002384	-2.88351	3.96198e-12	1.58949e-11	down	XLOC_024305
LNC_002540	7.56545	4.07324e-12	1.6326e-11	up	XLOC_025913
LNC_001740	3.98908	4.15149e-12	1.66319e-11	up	XLOC_018109
LNC_000174	-2.26483	4.41213e-12	1.76514e-11	down	XLOC_001795
LNC_004629	2.22494	5.06643e-12	2.01826e-11	up	XLOC_046921
LNC_000864	1.84276	5.21713e-12	2.0756e-11	up	XLOC_009246
LNC_004558	-3.82279	6.63748e-12	2.61959e-11	down	XLOC_046319
LNC_002123	8.967	8.9829e-12	3.51491e-11	up	XLOC_021638
LNC_002921	2.17542	9.26496e-12	3.62396e-11	up	XLOC_029806
LNC_005689	-1.51966	1.24412e-11	4.82332e-11	down	XLOC_056144
LNC_001241	2.90154	1.2825e-11	4.96765e-11	up	XLOC_013086
LNC_004763	-3.02593	1.28718e-11	4.98533e-11	down	XLOC_048252
LNC_004724	2.31164	1.41049e-11	5.44867e-11	up	XLOC_047946
LNC_001897	3.49958	1.54415e-11	5.94734e-11	up	XLOC_019587
LNC_000489	3.91977	1.54716e-11	5.95841e-11	up	XLOC_005371
LNC_001316	3.16074	1.60702e-11	6.18117e-11	up	XLOC_013952
LNC_003222	2.08171	1.64713e-11	6.32982e-11	up	XLOC_032715
LNC_000703	3.5001	2.01489e-11	7.69356e-11	up	XLOC_007555
LNC_005067	-2.59027	2.08606e-11	7.95611e-11	down	XLOC_051060
LNC_002287	1.63945	2.22942e-11	8.48258e-11	up	XLOC_023329
LNC_000471	2.65307	2.37044e-11	9.00398e-11	up	XLOC_005212
LNC_004562	7.28982	2.59253e-11	9.82326e-11	up	XLOC_046354
LNC_003681	2.42029	2.68882e-11	1.01765e-10	up	XLOC_037494
LNC_002291	6.33928	2.89507e-11	1.09301e-10	up	XLOC_023338
LNC_000260	-2.8775	2.93986e-11	1.10934e-10	down	XLOC_002974
LNC_005175	1.75478	3.02192e-11	1.1393e-10	up	XLOC_051965
LNC_005702	1.43752	3.1603e-11	1.19001e-10	up	XLOC_056238
LNC_003802	2.47506	3.20801e-11	1.20702e-10	up	XLOC_038920
LNC_000683	4.26524	3.29934e-11	1.23987e-10	up	XLOC_007314
LNC_004811	1.38178	3.33464e-11	1.25259e-10	up	XLOC_048700
LNC_001697	3.25708	3.75675e-11	1.4055e-10	up	XLOC_017702
LNC_003748	1.33211	4.098e-11	1.52917e-10	up	XLOC_038223
LNC_005301	11.1993	4.20926e-11	1.5696e-10	up	XLOC_053046
LNC_004607	8.46859	4.37418e-11	1.62869e-10	up	XLOC_046748
LNC_004527	-3.19703	4.51468e-11	1.6797e-10	down	XLOC_046055
LNC_000711	8.46131	4.73166e-11	1.75815e-10	up	XLOC_007635
LNC_001014	1.87457	4.87373e-11	1.80874e-10	up	XLOC_010967
LNC_003575	1.75078	4.89917e-11	1.81787e-10	up	XLOC_036408
LNC_001060	-4.21587	6.33651e-11	2.33528e-10	down	XLOC_011379
LNC_001373	2.68013	6.626e-11	2.438e-10	up	XLOC_014521
LNC_001011	-5.13602	6.73767e-11	2.47782e-10	down	XLOC_010941
LNC_003289	7.35655	7.16382e-11	2.62936e-10	up	XLOC_033433
LNC_000061	8.43462	7.2162e-11	2.64769e-10	up	XLOC_000696
LNC_002236	2.72824	7.37845e-11	2.7056e-10	up	XLOC_022777
LNC_004268	-1.85287	7.49929e-11	2.74616e-10	down	XLOC_043419
LNC_000594	1.47587	7.8363e-11	2.86493e-10	up	XLOC_006384
LNC_005567	-3.16765	7.8599e-11	2.87308e-10	down	XLOC_055131
LNC_004709	1.50577	8.14219e-11	2.97373e-10	up	XLOC_047846
LNC_002692	4.68643	1.04901e-10	3.80091e-10	up	XLOC_027532
LNC_005378	-0.71773	1.07589e-10	3.89501e-10	FALSE	XLOC_053743
LNC_002823	2.05626	1.07958e-10	3.90803e-10	up	XLOC_028882
LNC_002620	2.09544	1.09943e-10	3.97755e-10	up	XLOC_026696
LNC_003103	-1.37764	1.28141e-10	4.60875e-10	down	XLOC_031654
LNC_005635	1.8532	1.28603e-10	4.62499e-10	up	XLOC_055655
LNC_003818	-1.39427	1.31897e-10	4.74067e-10	down	XLOC_039030
LNC_004859	2.56784	1.3484e-10	4.84322e-10	up	XLOC_049083
LNC_004315	1.27313	1.41058e-10	5.05726e-10	up	XLOC_043890
LNC_002020	-4.83808	1.41901e-10	5.08577e-10	down	XLOC_020781
LNC_001732	-7.4297	1.41915e-10	5.08588e-10	down	XLOC_018021
LNC_001348	2.24806	1.4283e-10	5.11695e-10	up	XLOC_014232
LNC_000977	-2.46836	1.45201e-10	5.19841e-10	down	XLOC_010414
LNC_002771	4.94669	1.46088e-10	5.22799e-10	up	XLOC_028382
LNC_004075	2.80397	1.46321e-10	5.23549e-10	up	XLOC_041510
LNC_001190	-3.48168	1.48437e-10	5.30987e-10	down	XLOC_012552
LNC_001079	-4.34068	1.60366e-10	5.72561e-10	down	XLOC_011593
LNC_000165	3.31108	1.63886e-10	5.84741e-10	up	XLOC_001744
LNC_004915	7.2828	1.74001e-10	6.19443e-10	up	XLOC_049617
LNC_003607	-1.80177	2.0126e-10	7.13177e-10	down	XLOC_036666
LNC_000017	-1.38645	2.09305e-10	7.40405e-10	down	XLOC_000216
LNC_002603	2.59593	2.21961e-10	7.83627e-10	up	XLOC_026540
LNC_002518	5.21051	2.25776e-10	7.96441e-10	up	XLOC_025636
LNC_002411	5.33754	2.27653e-10	8.028e-10	up	XLOC_024603
LNC_005632	1.06518	2.31002e-10	8.13873e-10	up	XLOC_055647
LNC_004714	0.799923	2.39051e-10	8.40785e-10	FALSE	XLOC_047873
LNC_001184	-2.50736	2.47178e-10	8.68374e-10	down	XLOC_012507
LNC_001253	1.7691	2.64406e-10	9.27008e-10	up	XLOC_013266
LNC_004933	-1.39233	2.73357e-10	9.57297e-10	down	XLOC_049745
LNC_000628	1.797	2.75498e-10	9.64359e-10	up	XLOC_006769
LNC_002527	1.96335	2.88795e-10	1.00873e-09	up	XLOC_025747
LNC_001081	3.19185	3.18158e-10	1.10778e-09	up	XLOC_011628
LNC_002676	1.29889	3.24201e-10	1.12809e-09	up	XLOC_027366
LNC_004795	0.968385	3.61193e-10	1.25245e-09	FALSE	XLOC_048579
LNC_002801	-2.68539	3.81393e-10	1.31983e-09	down	XLOC_028695
LNC_003357	3.59248	3.84865e-10	1.33142e-09	up	XLOC_034135
LNC_000953	-1.6921	4.14321e-10	1.43044e-09	down	XLOC_010195
LNC_003029	-3.96093	4.42907e-10	1.52509e-09	down	XLOC_031018
LNC_002181	-1.98204	4.83524e-10	1.65937e-09	down	XLOC_022153
LNC_000176	1.58946	5.12941e-10	1.75765e-09	up	XLOC_001826
LNC_004531	3.81218	6.03738e-10	2.05633e-09	up	XLOC_046085
LNC_001172	2.78381	6.0395e-10	2.05688e-09	up	XLOC_012371
LNC_004749	3.56232	6.24509e-10	2.12522e-09	up	XLOC_048118
LNC_000636	1.92525	6.75852e-10	2.29469e-09	up	XLOC_006869
LNC_001208	1.34322	7.20125e-10	2.44036e-09	up	XLOC_012748
LNC_002429	2.78986	7.73758e-10	2.61634e-09	up	XLOC_024810
LNC_003464	2.66142	7.76501e-10	2.62493e-09	up	XLOC_035396
LNC_002002	2.49322	8.49961e-10	2.86545e-09	up	XLOC_020588
LNC_002394	3.3402	9.01032e-10	3.03143e-09	up	XLOC_024445
LNC_001305	2.52206	9.30692e-10	3.12829e-09	up	XLOC_013765
LNC_003657	-0.786619	9.47213e-10	3.18208e-09	FALSE	XLOC_037214
LNC_004023	1.51043	9.54291e-10	3.2046e-09	up	XLOC_040898
LNC_001790	3.71124	1.08325e-09	3.62236e-09	up	XLOC_018558
LNC_000293	1.80697	1.12044e-09	3.74324e-09	up	XLOC_003319
LNC_005318	1.60318	1.20655e-09	4.02187e-09	up	XLOC_053257
LNC_002773	8.05551	1.21555e-09	4.0503e-09	up	XLOC_028401
LNC_000821	4.89535	1.24691e-09	4.1506e-09	up	XLOC_008793
LNC_003496	3.29874	1.25492e-09	4.17661e-09	up	XLOC_035694
LNC_002028	5.51242	1.27358e-09	4.23636e-09	up	XLOC_020842
LNC_002635	2.28432	1.28049e-09	4.25844e-09	up	XLOC_026877
LNC_003118	-1.82989	1.39268e-09	4.61688e-09	down	XLOC_031807
LNC_001722	1.77725	1.40008e-09	4.64071e-09	up	XLOC_017928
LNC_003952	2.93482	1.40104e-09	4.64352e-09	up	XLOC_040254
LNC_003621	-1.34317	1.45228e-09	4.80817e-09	down	XLOC_036812
LNC_003173	2.05315	1.68646e-09	5.55736e-09	up	XLOC_032348
LNC_002500	-2.0156	1.75568e-09	5.77573e-09	down	XLOC_025489
LNC_003413	-2.96145	1.84377e-09	6.05488e-09	down	XLOC_034814
LNC_000337	3.01505	2.09696e-09	6.85959e-09	up	XLOC_003742
LNC_004799	2.40543	2.15464e-09	7.04078e-09	up	XLOC_048602
LNC_000861	-1.18859	2.3884e-09	7.77686e-09	down	XLOC_009211
LNC_002125	6.75031	2.56418e-09	8.33092e-09	up	XLOC_021660
LNC_003102	-5.14636	2.69791e-09	8.75218e-09	down	XLOC_031653
LNC_000247	-3.0287	2.74975e-09	8.91428e-09	down	XLOC_002796
LNC_000433	7.88293	2.79576e-09	9.05731e-09	up	XLOC_004909
LNC_003356	2.13666	2.90341e-09	9.39826e-09	up	XLOC_034123
LNC_002723	4.78602	3.04428e-09	9.8372e-09	up	XLOC_027906
LNC_004669	3.90358	3.04485e-09	9.83831e-09	up	XLOC_047223
LNC_005286	-1.35044	3.16334e-09	1.02051e-08	down	XLOC_052924
LNC_002695	2.14013	3.16378e-09	1.02057e-08	up	XLOC_027562
LNC_002960	2.2873	3.29598e-09	1.06154e-08	up	XLOC_030333
LNC_000290	2.47081	3.41374e-09	1.09815e-08	up	XLOC_003286
LNC_001090	-7.93341	3.62712e-09	1.16427e-08	down	XLOC_011713
LNC_001044	2.7671	3.81921e-09	1.22291e-08	up	XLOC_011221
LNC_002152	-5.18664	3.84584e-09	1.23053e-08	down	XLOC_021913
LNC_003822	2.20228	3.98244e-09	1.2724e-08	up	XLOC_039071
LNC_000600	6.64292	3.98264e-09	1.2724e-08	up	XLOC_006410
LNC_000012	2.93502	4.24007e-09	1.35203e-08	up	XLOC_000181
LNC_002800	1.18222	4.29555e-09	1.36902e-08	up	XLOC_028679
LNC_004774	1.99807	4.35369e-09	1.38682e-08	up	XLOC_048312
LNC_003537	-5.99672	4.39159e-09	1.39817e-08	down	XLOC_036019
LNC_003508	-3.83991	4.45985e-09	1.41885e-08	down	XLOC_035792
LNC_004793	1.80899	4.68637e-09	1.48828e-08	up	XLOC_048558
LNC_000244	1.85416	4.87543e-09	1.54626e-08	up	XLOC_002749
LNC_001098	2.93084	5.18964e-09	1.64228e-08	up	XLOC_011797
LNC_001447	1.79799	5.32214e-09	1.68309e-08	up	XLOC_015280
LNC_002091	-1.50323	5.74379e-09	1.81137e-08	down	XLOC_021405
LNC_002860	4.92239	5.84828e-09	1.84297e-08	up	XLOC_029209
LNC_005086	4.99608	6.21566e-09	1.95559e-08	up	XLOC_051269
LNC_000323	2.05306	6.25796e-09	1.96818e-08	up	XLOC_003612
LNC_000549	-2.28958	6.62292e-09	2.07855e-08	down	XLOC_005854
LNC_002608	-2.13121	6.70065e-09	2.10233e-08	down	XLOC_026570
LNC_001284	-7.88665	6.71841e-09	2.1076e-08	down	XLOC_013584
LNC_001479	1.34736	6.91471e-09	2.16586e-08	up	XLOC_015594
LNC_000710	-4.23893	6.95341e-09	2.17766e-08	down	XLOC_007623
LNC_001832	2.44943	6.96286e-09	2.18046e-08	up	XLOC_018975
LNC_005172	1.09433	7.4596e-09	2.33076e-08	up	XLOC_051962
LNC_000652	3.66435	7.74054e-09	2.41467e-08	up	XLOC_007046
LNC_002843	5.93938	7.91858e-09	2.467e-08	up	XLOC_029101
LNC_001550	1.85514	8.00738e-09	2.49376e-08	up	XLOC_016253
LNC_004179	2.99835	8.1518e-09	2.53598e-08	up	XLOC_042445
LNC_003936	1.61234	8.22453e-09	2.55749e-08	up	XLOC_040100
LNC_004960	2.1514	8.37483e-09	2.60254e-08	up	XLOC_049970
LNC_000828	2.96286	8.50064e-09	2.63896e-08	up	XLOC_008880
LNC_000189	-1.50787	8.57714e-09	2.66194e-08	down	XLOC_002017
LNC_000856	-2.40314	8.61037e-09	2.67148e-08	down	XLOC_009178
LNC_000906	2.37874	8.80841e-09	2.73135e-08	up	XLOC_009811
LNC_004358	3.39094	9.34581e-09	2.89028e-08	up	XLOC_044436
LNC_004019	-1.67679	9.83139e-09	3.03586e-08	down	XLOC_040842
LNC_003437	1.61021	9.88409e-09	3.05148e-08	up	XLOC_035174
LNC_004118	6.53817	1.0233e-08	3.15623e-08	up	XLOC_041852
LNC_002272	2.21393	1.04776e-08	3.22867e-08	up	XLOC_023131
LNC_005101	5.93989	1.26747e-08	3.87433e-08	up	XLOC_051388
LNC_000823	4.19134	1.36076e-08	4.14915e-08	up	XLOC_008822
LNC_004954	-1.97884	1.38353e-08	4.21591e-08	down	XLOC_049916
LNC_003858	-3.86031	1.47421e-08	4.48017e-08	down	XLOC_039393
LNC_003223	2.94101	1.59689e-08	4.84136e-08	up	XLOC_032732
LNC_001461	-3.10107	1.62569e-08	4.92588e-08	down	XLOC_015396
LNC_003323	2.66968	1.63379e-08	4.95009e-08	up	XLOC_033765
LNC_001248	-7.78979	1.66833e-08	5.04903e-08	down	XLOC_013206
LNC_000081	3.11517	1.69589e-08	5.13063e-08	up	XLOC_000898
LNC_001568	-2.54676	1.75621e-08	5.30527e-08	down	XLOC_016411
LNC_000328	-1.62822	1.7751e-08	5.35859e-08	down	XLOC_003660
LNC_003449	1.63675	1.78234e-08	5.37894e-08	up	XLOC_035264
LNC_001325	-2.19664	1.8592e-08	5.60499e-08	down	XLOC_014007
LNC_004241	-4.65768	1.86581e-08	5.62333e-08	down	XLOC_043149
LNC_001657	3.63717	1.89606e-08	5.70971e-08	up	XLOC_017380
LNC_001018	3.25578	1.90263e-08	5.72867e-08	up	XLOC_010985
LNC_005471	0.915372	1.94853e-08	5.86318e-08	FALSE	XLOC_054441
LNC_000414	1.38962	1.97052e-08	5.92893e-08	up	XLOC_004634
LNC_004438	2.59332	2.19567e-08	6.5783e-08	up	XLOC_045220
LNC_003187	2.48565	2.23532e-08	6.6924e-08	up	XLOC_032429
LNC_004374	1.49229	2.25494e-08	6.74832e-08	up	XLOC_044636
LNC_004857	2.12055	2.27784e-08	6.81448e-08	up	XLOC_049017
LNC_000143	1.67052	2.4741e-08	7.37596e-08	up	XLOC_001559
LNC_004337	5.74463	2.48306e-08	7.40165e-08	up	XLOC_044187
LNC_005304	1.66572	2.63963e-08	7.85096e-08	up	XLOC_053093
LNC_002133	1.68317	2.65972e-08	7.90797e-08	up	XLOC_021720
LNC_001082	2.45322	2.77651e-08	8.23237e-08	up	XLOC_011634
LNC_000111	1.48706	2.86821e-08	8.49555e-08	up	XLOC_001148
LNC_001919	-7.80411	2.8716e-08	8.50499e-08	down	XLOC_019840
LNC_002302	7.68424	2.94747e-08	8.72188e-08	up	XLOC_023422
LNC_004259	-2.47893	2.98345e-08	8.82472e-08	down	XLOC_043328
LNC_001655	7.58644	3.03711e-08	8.97726e-08	up	XLOC_017376
LNC_001005	4.91813	3.11292e-08	9.19565e-08	up	XLOC_010864
LNC_000863	-6.46551	3.14609e-08	9.29171e-08	down	XLOC_009228
LNC_002055	-3.88288	3.16152e-08	9.33602e-08	down	XLOC_021072
LNC_000162	1.89677	3.16242e-08	9.33802e-08	up	XLOC_001725
LNC_003004	-3.06528	3.24522e-08	9.57264e-08	down	XLOC_030694
LNC_005009	2.96945	3.52151e-08	1.03507e-07	up	XLOC_050522
LNC_002076	-1.91299	3.60195e-08	1.0577e-07	down	XLOC_021322
LNC_001939	-5.39282	3.63836e-08	1.06781e-07	down	XLOC_020082
LNC_004707	-2.55494	3.96944e-08	1.16038e-07	down	XLOC_047840
LNC_004994	1.05559	4.08843e-08	1.19419e-07	up	XLOC_050314
LNC_004815	-1.93529	4.21514e-08	1.23012e-07	down	XLOC_048751
LNC_001021	4.37422	4.37812e-08	1.27517e-07	up	XLOC_011002
LNC_002462	1.66765	4.45809e-08	1.29767e-07	up	XLOC_025122
LNC_000407	-3.47632	4.63946e-08	1.34773e-07	down	XLOC_004560
LNC_004824	5.58468	4.83167e-08	1.40205e-07	up	XLOC_048822
LNC_004204	6.33751	4.96856e-08	1.4405e-07	up	XLOC_042725
LNC_004359	4.39092	5.00217e-08	1.44976e-07	up	XLOC_044437
LNC_001055	-2.30176	5.03687e-08	1.45913e-07	down	XLOC_011299
LNC_003347	4.20781	5.2475e-08	1.51779e-07	up	XLOC_033973
LNC_002765	1.73858	5.85898e-08	1.68671e-07	up	XLOC_028283
LNC_003920	-3.19287	5.9486e-08	1.71205e-07	down	XLOC_039979
LNC_003192	2.91076	6.06223e-08	1.74301e-07	up	XLOC_032460
LNC_003760	1.52591	6.39855e-08	1.83541e-07	up	XLOC_038344
LNC_001323	-5.38622	7.05928e-08	2.01847e-07	down	XLOC_013997
LNC_000528	1.14838	7.31672e-08	2.08889e-07	up	XLOC_005702
LNC_003407	-1.2712	7.33959e-08	2.09514e-07	down	XLOC_034641
LNC_002704	1.32033	7.47679e-08	2.1326e-07	up	XLOC_027653
LNC_003764	1.704	7.48293e-08	2.13421e-07	up	XLOC_038381
LNC_002710	2.60983	7.75223e-08	2.20941e-07	up	XLOC_027772
LNC_000800	1.8873	7.97264e-08	2.26967e-07	up	XLOC_008549
LNC_002225	2.21394	8.15292e-08	2.31915e-07	up	XLOC_022665
LNC_000697	1.56112	8.21405e-08	2.33607e-07	up	XLOC_007490
LNC_003065	3.48684	8.34708e-08	2.37234e-07	up	XLOC_031320
LNC_003835	1.75351	8.35294e-08	2.37385e-07	up	XLOC_039151
LNC_001838	6.31089	8.95132e-08	2.53619e-07	up	XLOC_019000
LNC_000806	1.71063	9.68878e-08	2.73576e-07	up	XLOC_008629
LNC_002724	4.87629	1.03068e-07	2.90434e-07	up	XLOC_027916
LNC_003829	-2.0593	1.03504e-07	2.91607e-07	down	XLOC_039108
LNC_000988	4.20305	1.04219e-07	2.93545e-07	up	XLOC_010581
LNC_000862	2.42952	1.07549e-07	3.02627e-07	up	XLOC_009213
LNC_005488	1.58804	1.09086e-07	3.06831e-07	up	XLOC_054550
LNC_004346	2.87927	1.0944e-07	3.07764e-07	up	XLOC_044296
LNC_001395	2.13229	1.09728e-07	3.08536e-07	up	XLOC_014864
LNC_000330	-1.38374	1.09949e-07	3.09135e-07	down	XLOC_003686
LNC_005070	3.59202	1.11223e-07	3.12513e-07	up	XLOC_051079
LNC_004098	3.94884	1.12514e-07	3.15934e-07	up	XLOC_041706
LNC_000303	-1.5238	1.14881e-07	3.22307e-07	down	XLOC_003383
LNC_004872	3.26405	1.14929e-07	3.22421e-07	up	XLOC_049247
LNC_000881	1.45612	1.15698e-07	3.2445e-07	up	XLOC_009536
LNC_004005	2.1495	1.17206e-07	3.28464e-07	up	XLOC_040731
LNC_002732	1.50082	1.19502e-07	3.34639e-07	up	XLOC_027984
LNC_003500	-1.98458	1.22135e-07	3.41722e-07	down	XLOC_035712
LNC_001286	-1.65441	1.23455e-07	3.45123e-07	down	XLOC_013597
LNC_004596	5.70254	1.29413e-07	3.6091e-07	up	XLOC_046643
LNC_001506	-3.28399	1.33614e-07	3.72048e-07	down	XLOC_015894
LNC_000637	-1.40572	1.35084e-07	3.75874e-07	down	XLOC_006880
LNC_004682	1.68215	1.35694e-07	3.77424e-07	up	XLOC_047469
LNC_000265	3.86975	1.4032e-07	3.89861e-07	up	XLOC_003020
LNC_004739	3.21069	1.44264e-07	4.00302e-07	up	XLOC_048061
LNC_000018	2.32614	1.45586e-07	4.03867e-07	up	XLOC_000223
LNC_004622	1.57314	1.46926e-07	4.07425e-07	up	XLOC_046879
LNC_003023	-2.46791	1.49222e-07	4.13499e-07	down	XLOC_030948
LNC_000911	1.27559	1.5091e-07	4.18043e-07	up	XLOC_009831
LNC_003003	4.58133	1.55166e-07	4.29443e-07	up	XLOC_030693
LNC_002297	4.27295	1.5542e-07	4.30065e-07	up	XLOC_023379
LNC_004636	2.21299	1.56736e-07	4.33442e-07	up	XLOC_046940
LNC_004461	2.91472	1.57338e-07	4.35007e-07	up	XLOC_045445
LNC_000014	0.891195	1.57518e-07	4.35448e-07	FALSE	XLOC_000205
LNC_000952	6.17208	1.64562e-07	4.54249e-07	up	XLOC_010171
LNC_004790	1.95343	1.65493e-07	4.56731e-07	up	XLOC_048500
LNC_002108	-2.46289	1.66398e-07	4.59171e-07	down	XLOC_021540
LNC_004650	3.96794	1.67653e-07	4.62485e-07	up	XLOC_047071
LNC_004971	-4.31447	1.76909e-07	4.86895e-07	down	XLOC_050058
LNC_005625	2.82184	1.80325e-07	4.95946e-07	up	XLOC_055586
LNC_005300	3.72096	2.0675e-07	5.65617e-07	up	XLOC_053045
LNC_003647	-2.34373	2.137e-07	5.84075e-07	down	XLOC_037083
LNC_003840	2.94804	2.22618e-07	6.07445e-07	up	XLOC_039207
LNC_002437	2.63116	2.25611e-07	6.1493e-07	up	XLOC_024879
LNC_001218	2.53144	2.29152e-07	6.24204e-07	up	XLOC_012846
LNC_002312	-1.43277	2.38998e-07	6.49664e-07	down	XLOC_023527
LNC_000118	-4.5969	2.60207e-07	7.04821e-07	down	XLOC_001190
LNC_001085	-3.14775	2.73671e-07	7.40031e-07	down	XLOC_011669
LNC_003775	-8.00926	2.76164e-07	7.46445e-07	down	XLOC_038542
LNC_003045	4.61978	2.78395e-07	7.52144e-07	up	XLOC_031177
LNC_003431	1.95406	2.8601e-07	7.71942e-07	up	XLOC_035105
LNC_002718	-2.79399	2.93802e-07	7.92027e-07	down	XLOC_027838
LNC_003876	-1.15668	3.22568e-07	8.66045e-07	down	XLOC_039522
LNC_000857	5.14113	3.30474e-07	8.8644e-07	up	XLOC_009184
LNC_004906	2.27568	3.40553e-07	9.12167e-07	up	XLOC_049540
LNC_003521	6.13702	3.47646e-07	9.30238e-07	up	XLOC_035885
LNC_002375	-1.99538	3.56469e-07	9.53074e-07	down	XLOC_024223
LNC_004802	1.08927	3.69295e-07	9.85527e-07	up	XLOC_048621
LNC_002645	2.46863	3.95539e-07	1.05204e-06	up	XLOC_027004
LNC_000830	1.35647	3.9669e-07	1.05484e-06	up	XLOC_008898
LNC_000689	1.15384	4.00209e-07	1.06396e-06	up	XLOC_007359
LNC_004668	-1.88193	4.08363e-07	1.08454e-06	down	XLOC_047218
LNC_001141	3.10945	4.17449e-07	1.10743e-06	up	XLOC_012062
LNC_002783	-3.90935	4.34949e-07	1.15187e-06	down	XLOC_028486
LNC_003157	-1.46245	4.37248e-07	1.15775e-06	down	XLOC_032218
LNC_000595	2.47141	4.4438e-07	1.17591e-06	up	XLOC_006387
LNC_002001	7.09928	4.63168e-07	1.22389e-06	up	XLOC_020578
LNC_004115	1.33019	4.80125e-07	1.26613e-06	up	XLOC_041824
LNC_000692	2.45935	4.84522e-07	1.27717e-06	up	XLOC_007400
LNC_003884	-2.13447	4.87184e-07	1.28388e-06	down	XLOC_039643
LNC_002241	1.10425	5.19277e-07	1.3656e-06	up	XLOC_022818
LNC_000904	-3.3136	5.27158e-07	1.38548e-06	down	XLOC_009764
LNC_003939	1.20188	5.30696e-07	1.39423e-06	up	XLOC_040133
LNC_001912	-3.05004	5.45667e-07	1.43176e-06	down	XLOC_019781
LNC_002636	-2.17726	5.48588e-07	1.43881e-06	down	XLOC_026889
LNC_000747	2.40823	5.70596e-07	1.49444e-06	up	XLOC_008004
LNC_004083	-2.84076	5.75662e-07	1.50697e-06	down	XLOC_041531
LNC_001292	1.48196	5.82209e-07	1.52383e-06	up	XLOC_013619
LNC_003677	1.90432	5.93807e-07	1.55258e-06	up	XLOC_037439
LNC_002981	1.56617	6.29707e-07	1.64315e-06	up	XLOC_030473
LNC_004925	-1.18491	6.31066e-07	1.64649e-06	down	XLOC_049708
LNC_002019	-1.953	6.48573e-07	1.68971e-06	down	XLOC_020773
LNC_005137	-1.98099	6.59295e-07	1.71629e-06	down	XLOC_051748
LNC_003256	5.17455	6.64342e-07	1.7287e-06	up	XLOC_033131
LNC_004448	-3.67379	6.79693e-07	1.76682e-06	down	XLOC_045345
LNC_004735	-3.1238	6.79914e-07	1.76729e-06	down	XLOC_048034
LNC_005113	2.20452	6.85917e-07	1.7816e-06	up	XLOC_051497
LNC_005103	1.59145	7.12812e-07	1.84889e-06	up	XLOC_051416
LNC_002995	-2.0823	7.14162e-07	1.85228e-06	down	XLOC_030626
LNC_003443	2.96006	7.36768e-07	1.90815e-06	up	XLOC_035217
LNC_002316	1.24977	7.61673e-07	1.97039e-06	up	XLOC_023565
LNC_005498	-0.945631	8.06956e-07	2.08328e-06	FALSE	XLOC_054648
LNC_003339	3.42082	8.24047e-07	2.12561e-06	up	XLOC_033871
LNC_003241	2.60229	8.30073e-07	2.14013e-06	up	XLOC_032906
LNC_001844	-3.48448	8.70758e-07	2.24137e-06	down	XLOC_019060
LNC_000113	-1.76967	8.75586e-07	2.25328e-06	down	XLOC_001159
LNC_004158	1.45525	8.92025e-07	2.29339e-06	up	XLOC_042255
LNC_005481	1.85172	8.9479e-07	2.30009e-06	up	XLOC_054533
LNC_004484	-1.67757	9.36424e-07	2.40208e-06	down	XLOC_045658
LNC_001974	5.97034	9.43177e-07	2.4182e-06	up	XLOC_020345
LNC_004589	3.58475	9.72068e-07	2.48891e-06	up	XLOC_046574
LNC_002551	2.55863	9.95047e-07	2.54518e-06	up	XLOC_026025
LNC_001072	1.49132	9.95053e-07	2.54518e-06	up	XLOC_011517
LNC_002147	2.48049	1.01027e-06	2.58303e-06	up	XLOC_021864
LNC_003127	-1.86527	1.02484e-06	2.61836e-06	down	XLOC_031881
LNC_001918	3.64265	1.06974e-06	2.72891e-06	up	XLOC_019836
LNC_003823	-1.45276	1.07298e-06	2.73654e-06	down	XLOC_039085
LNC_000658	-2.15774	1.08686e-06	2.77011e-06	down	XLOC_007128
LNC_002808	-1.0744	1.10353e-06	2.81093e-06	down	XLOC_028736
LNC_005032	3.08876	1.11725e-06	2.84437e-06	up	XLOC_050765
LNC_001703	2.30242	1.12637e-06	2.86641e-06	up	XLOC_017736
LNC_005705	2.5757	1.12718e-06	2.86829e-06	up	XLOC_056242
LNC_000543	1.67718	1.13803e-06	2.89506e-06	up	XLOC_005800
LNC_001774	5.84019	1.16342e-06	2.95667e-06	up	XLOC_018348
LNC_001767	5.95097	1.17469e-06	2.98478e-06	up	XLOC_018306
LNC_001987	1.19425	1.196e-06	3.03586e-06	up	XLOC_020506
LNC_004447	2.88547	1.19867e-06	3.04228e-06	up	XLOC_045334
LNC_002555	2.30685	1.20228e-06	3.05001e-06	up	XLOC_026054
LNC_004788	2.37552	1.24102e-06	3.14495e-06	up	XLOC_048493
LNC_003411	1.53276	1.24887e-06	3.16353e-06	up	XLOC_034744
LNC_002871	-1.70157	1.25712e-06	3.18293e-06	down	XLOC_029407
LNC_004897	0.985897	1.30157e-06	3.29024e-06	FALSE	XLOC_049490
LNC_001616	2.98931	1.32955e-06	3.3596e-06	up	XLOC_016885
LNC_001012	1.95096	1.38096e-06	3.48478e-06	up	XLOC_010942
LNC_000440	1.67566	1.39904e-06	3.52938e-06	up	XLOC_004967
LNC_004314	2.89722	1.47044e-06	3.70124e-06	up	XLOC_043877
LNC_000508	4.39844	1.52056e-06	3.82202e-06	up	XLOC_005481
LNC_003159	2.67149	1.5267e-06	3.83612e-06	up	XLOC_032234
LNC_001883	-2.04153	1.53937e-06	3.86592e-06	down	XLOC_019493
LNC_004180	-3.69309	1.54592e-06	3.88144e-06	down	XLOC_042447
LNC_004219	-3.71768	1.56807e-06	3.93477e-06	down	XLOC_042888
LNC_001164	3.70393	1.63017e-06	4.0844e-06	up	XLOC_012304
LNC_001542	1.97687	1.68413e-06	4.21101e-06	up	XLOC_016102
LNC_003458	1.25765	1.7315e-06	4.32318e-06	up	XLOC_035350
LNC_003896	-2.66414	1.76267e-06	4.39614e-06	down	XLOC_039787
LNC_001891	1.43782	1.76327e-06	4.39714e-06	up	XLOC_019549
LNC_001287	4.52975	1.77971e-06	4.43554e-06	up	XLOC_013600
LNC_004401	2.58893	1.85316e-06	4.61245e-06	up	XLOC_044863
LNC_002419	2.59266	1.85803e-06	4.62405e-06	up	XLOC_024725
LNC_000201	1.40171	1.86487e-06	4.63984e-06	up	XLOC_002210
LNC_003925	1.83857	1.93441e-06	4.80383e-06	up	XLOC_040020
LNC_000586	1.18703	1.94509e-06	4.82924e-06	up	XLOC_006288
LNC_004627	-0.483608	1.95746e-06	4.85772e-06	FALSE	XLOC_046909
LNC_001326	3.69435	2.04709e-06	5.0734e-06	up	XLOC_014026
LNC_003812	1.2475	2.08238e-06	5.1579e-06	up	XLOC_039010
LNC_001137	1.04696	2.14236e-06	5.30187e-06	up	XLOC_012035
LNC_004632	0.740337	2.15092e-06	5.32213e-06	FALSE	XLOC_046936
LNC_004476	-0.493206	2.16022e-06	5.34453e-06	FALSE	XLOC_045559
LNC_000792	2.25731	2.17579e-06	5.38121e-06	up	XLOC_008488
LNC_000939	-2.58085	2.23695e-06	5.52387e-06	down	XLOC_010115
LNC_000950	2.34193	2.249e-06	5.5511e-06	up	XLOC_010153
LNC_004126	-1.67822	2.28443e-06	5.63303e-06	down	XLOC_041904
LNC_000713	-1.70044	2.31775e-06	5.71226e-06	down	XLOC_007654
LNC_004451	2.81343	2.32904e-06	5.73876e-06	up	XLOC_045365
LNC_003861	-3.5175	2.48073e-06	6.09714e-06	down	XLOC_039404
LNC_004718	0.89817	2.51189e-06	6.17091e-06	FALSE	XLOC_047894
LNC_000409	-2.86979	2.54157e-06	6.23884e-06	down	XLOC_004562
LNC_001290	2.00493	2.54581e-06	6.24854e-06	up	XLOC_013615
LNC_002323	2.01441	2.54955e-06	6.25629e-06	up	XLOC_023645
LNC_000331	-2.23714	2.56403e-06	6.29074e-06	down	XLOC_003686
LNC_003987	-3.17432	2.6794e-06	6.56442e-06	down	XLOC_040561
LNC_005096	2.96545	2.68172e-06	6.56972e-06	up	XLOC_051355
LNC_002649	2.45908	2.6905e-06	6.59086e-06	up	XLOC_027038
LNC_005699	1.66048	2.78203e-06	6.805e-06	up	XLOC_056209
LNC_005307	-1.81642	3.05451e-06	7.44185e-06	down	XLOC_053119
LNC_004063	-4.41075	3.12358e-06	7.60325e-06	down	XLOC_041411
LNC_002972	-2.23543	3.14386e-06	7.64958e-06	down	XLOC_030399
LNC_001831	2.33828	3.14405e-06	7.64961e-06	up	XLOC_018974
LNC_001469	-1.5395	3.2249e-06	7.83435e-06	down	XLOC_015492
LNC_003234	0.930953	3.27807e-06	7.95676e-06	FALSE	XLOC_032864
LNC_000501	-2.16755	3.28149e-06	7.96461e-06	down	XLOC_005431
LNC_004560	3.74787	3.29144e-06	7.98788e-06	up	XLOC_046330
LNC_004274	2.96282	3.43885e-06	8.33196e-06	up	XLOC_043502
LNC_002086	2.59945	3.54344e-06	8.57426e-06	up	XLOC_021392
LNC_000916	-0.951971	3.55435e-06	8.59777e-06	FALSE	XLOC_009871
LNC_000756	1.84028	3.59087e-06	8.6817e-06	up	XLOC_008100
LNC_003504	1.74417	3.6765e-06	8.87475e-06	up	XLOC_035757
LNC_003019	3.36161	3.74187e-06	9.02293e-06	up	XLOC_030939
LNC_003054	3.96995	3.76187e-06	9.06809e-06	up	XLOC_031221
LNC_001274	2.74281	3.86198e-06	9.29794e-06	up	XLOC_013496
LNC_002797	1.33848	4.01265e-06	9.64396e-06	up	XLOC_028634
LNC_001275	1.54385	4.19813e-06	1.00706e-05	up	XLOC_013501
LNC_002313	-1.33987	4.26417e-06	1.02239e-05	down	XLOC_023528
LNC_005004	-2.18493	4.55323e-06	1.08842e-05	down	XLOC_050418
LNC_003515	-1.24098	4.63607e-06	1.10748e-05	down	XLOC_035847
LNC_005345	1.09158	4.73441e-06	1.13009e-05	up	XLOC_053427
LNC_002754	2.45491	4.85492e-06	1.15751e-05	up	XLOC_028183
LNC_000073	2.56815	4.85614e-06	1.15773e-05	up	XLOC_000794
LNC_000033	-1.75521	4.91215e-06	1.17057e-05	down	XLOC_000364
LNC_004804	-2.91893	4.92002e-06	1.17231e-05	down	XLOC_048625
LNC_004690	-2.3607	5.0535e-06	1.20272e-05	down	XLOC_047622
LNC_005279	1.84093	5.13419e-06	1.22104e-05	up	XLOC_052853
LNC_000374	1.11615	5.15109e-06	1.22472e-05	up	XLOC_004163
LNC_004472	5.27246	5.20051e-06	1.23606e-05	up	XLOC_045533
LNC_003664	2.78442	5.3041e-06	1.25901e-05	up	XLOC_037253
LNC_003071	2.19598	5.65234e-06	1.33791e-05	up	XLOC_031368
LNC_001948	3.19956	5.69794e-06	1.34825e-05	up	XLOC_020170
LNC_001944	2.36482	5.70323e-06	1.34943e-05	up	XLOC_020111
LNC_001515	2.52531	5.74863e-06	1.35943e-05	up	XLOC_015942
LNC_005656	-0.799393	6.15983e-06	1.45156e-05	FALSE	XLOC_055785
LNC_001998	-1.49907	6.22416e-06	1.46599e-05	down	XLOC_020549
LNC_002691	-2.45704	6.24313e-06	1.47014e-05	down	XLOC_027514
LNC_001646	2.71134	6.25038e-06	1.4716e-05	up	XLOC_017325
LNC_002807	1.98372	6.33225e-06	1.4899e-05	up	XLOC_028733
LNC_003231	-1.94739	6.45226e-06	1.51689e-05	down	XLOC_032814
LNC_000454	1.26608	6.65194e-06	1.56136e-05	up	XLOC_005066
LNC_000702	3.15437	6.71333e-06	1.57473e-05	up	XLOC_007544
LNC_004778	2.65598	6.72037e-06	1.5763e-05	up	XLOC_048336
LNC_002638	-0.863111	6.95013e-06	1.62735e-05	FALSE	XLOC_026921
LNC_002262	1.72785	7.33263e-06	1.71355e-05	up	XLOC_023044
LNC_002205	-2.77807	7.40577e-06	1.7297e-05	down	XLOC_022475
LNC_003958	-2.75839	7.45031e-06	1.73963e-05	down	XLOC_040281
LNC_005562	1.24551	7.49381e-06	1.74865e-05	up	XLOC_055068
LNC_000385	-1.43703	7.70392e-06	1.79495e-05	down	XLOC_004238
LNC_002829	-1.3233	7.87422e-06	1.83225e-05	down	XLOC_028927
LNC_004029	1.89318	7.95709e-06	1.85063e-05	up	XLOC_040985
LNC_001080	-2.89207	7.99342e-06	1.85847e-05	down	XLOC_011604
LNC_000882	2.68064	8.06846e-06	1.8744e-05	up	XLOC_009540
LNC_001282	2.40806	8.21792e-06	1.90768e-05	up	XLOC_013573
LNC_001798	-2.61492	8.23772e-06	1.91186e-05	down	XLOC_018619
LNC_002774	1.7348	8.24188e-06	1.91272e-05	up	XLOC_028414
LNC_000103	-1.49831	8.44112e-06	1.95643e-05	down	XLOC_001090
LNC_001001	1.97592	8.51977e-06	1.97338e-05	up	XLOC_010748
LNC_003213	2.14473	9.04105e-06	2.08782e-05	up	XLOC_032629
LNC_002417	-2.78212	9.17552e-06	2.11774e-05	down	XLOC_024710
LNC_001156	1.42408	9.34899e-06	2.1558e-05	up	XLOC_012239
LNC_000978	2.29139	9.40588e-06	2.16869e-05	up	XLOC_010423
LNC_004049	-1.44175	9.45013e-06	2.17854e-05	down	XLOC_041262
LNC_005248	1.17788	9.56895e-06	2.20475e-05	up	XLOC_052621
LNC_002078	3.46268	9.67811e-06	2.22871e-05	up	XLOC_021327
LNC_004426	-2.365	9.7097e-06	2.2355e-05	down	XLOC_045146
LNC_000647	3.65774	9.72779e-06	2.23955e-05	up	XLOC_007000
LNC_003535	-1.89701	1.02921e-05	2.36252e-05	down	XLOC_036013
LNC_003120	9.35951	1.04757e-05	2.40299e-05	up	XLOC_031821
LNC_002046	1.73397	1.05415e-05	2.41756e-05	up	XLOC_021021
LNC_003258	1.76828	1.08198e-05	2.47768e-05	up	XLOC_033134
LNC_004631	-0.4707	1.13593e-05	2.59625e-05	FALSE	XLOC_046933
LNC_001778	1.52786	1.17405e-05	2.67981e-05	up	XLOC_018407
LNC_002686	2.80704	1.19546e-05	2.72651e-05	up	XLOC_027474
LNC_003661	-2.72013	1.21186e-05	2.76231e-05	down	XLOC_037221
LNC_005027	1.66579	1.23958e-05	2.82354e-05	up	XLOC_050719
LNC_003133	-1.02391	1.25439e-05	2.85545e-05	down	XLOC_031949
LNC_003333	1.32044	1.27451e-05	2.89864e-05	up	XLOC_033813
LNC_002405	-2.40203	1.28768e-05	2.92706e-05	down	XLOC_024523
LNC_003895	-2.904	1.34003e-05	3.0409e-05	down	XLOC_039786
LNC_004586	1.54768	1.36512e-05	3.09506e-05	up	XLOC_046559
LNC_001492	2.83684	1.38293e-05	3.13411e-05	up	XLOC_015787
LNC_005607	0.898896	1.41213e-05	3.19777e-05	FALSE	XLOC_055442
LNC_002855	-0.883856	1.48504e-05	3.35546e-05	FALSE	XLOC_029179
LNC_000177	-2.77659	1.49219e-05	3.37072e-05	down	XLOC_001836
LNC_002325	1.57926	1.53815e-05	3.46908e-05	up	XLOC_023707
LNC_005051	-2.21366	1.54386e-05	3.48084e-05	down	XLOC_050882
LNC_003393	2.98672	1.54941e-05	3.49245e-05	up	XLOC_034524
LNC_005356	-1.85191	1.55538e-05	3.50553e-05	down	XLOC_053511
LNC_001145	1.62387	1.62226e-05	3.64995e-05	up	XLOC_012104
LNC_005133	2.21015	1.73774e-05	3.89836e-05	up	XLOC_051709
LNC_004895	1.34807	1.76779e-05	3.96348e-05	up	XLOC_049477
LNC_005091	2.39482	1.78015e-05	3.99016e-05	up	XLOC_051296
LNC_000009	1.59807	1.79195e-05	4.01598e-05	up	XLOC_000081
LNC_004863	-2.47084	1.8264e-05	4.08892e-05	down	XLOC_049121
LNC_003765	3.32758	1.8513e-05	4.14164e-05	up	XLOC_038386
LNC_003859	1.16403	1.87013e-05	4.18137e-05	up	XLOC_039396
LNC_000097	2.45693	1.93602e-05	4.32106e-05	up	XLOC_001016
LNC_004617	1.73954	1.93874e-05	4.32646e-05	up	XLOC_046822
LNC_003885	-2.94754	1.94179e-05	4.33282e-05	down	XLOC_039657
LNC_003286	-1.49961	1.95831e-05	4.36787e-05	down	XLOC_033391
LNC_002746	-3.02996	1.97856e-05	4.41006e-05	down	XLOC_028072
LNC_003828	5.57871	2.00505e-05	4.46541e-05	up	XLOC_039104
LNC_003436	-5.24848	2.02781e-05	4.51305e-05	down	XLOC_035159
LNC_004162	2.7898	2.03943e-05	4.5368e-05	up	XLOC_042286
LNC_002244	-1.39127	2.04086e-05	4.53975e-05	down	XLOC_022826
LNC_000872	-2.83876	2.05217e-05	4.56372e-05	down	XLOC_009400
LNC_001115	2.09072	2.07047e-05	4.60299e-05	up	XLOC_011889
LNC_003461	1.9425	2.13952e-05	4.74938e-05	up	XLOC_035360
LNC_004477	-1.95445	2.16314e-05	4.79933e-05	down	XLOC_045561
LNC_004387	3.09093	2.17615e-05	4.82769e-05	up	XLOC_044716
LNC_000852	1.28842	2.1776e-05	4.83017e-05	up	XLOC_009151
LNC_004765	2.75083	2.2077e-05	4.89416e-05	up	XLOC_048260
LNC_005697	2.80905	2.25108e-05	4.988e-05	up	XLOC_056205
LNC_001199	2.70295	2.26289e-05	5.01288e-05	up	XLOC_012659
LNC_000529	-2.48454	2.31446e-05	5.11946e-05	down	XLOC_005708
LNC_004728	-3.13597	2.36957e-05	5.23491e-05	down	XLOC_047979
LNC_003667	2.50284	2.38064e-05	5.25747e-05	up	XLOC_037307
LNC_004034	1.56381	2.39621e-05	5.29049e-05	up	XLOC_041013
LNC_004290	-1.46687	2.48244e-05	5.47243e-05	down	XLOC_043684
LNC_003590	0.730143	2.48284e-05	5.47304e-05	FALSE	XLOC_036573
LNC_002904	2.02035	2.48461e-05	5.47639e-05	up	XLOC_029662
LNC_003892	1.25048	2.51769e-05	5.54476e-05	up	XLOC_039761
LNC_001910	-1.90343	2.60131e-05	5.71953e-05	down	XLOC_019772
LNC_000455	1.60763	2.60492e-05	5.7263e-05	up	XLOC_005067
LNC_003467	1.16838	2.60567e-05	5.72764e-05	up	XLOC_035409
LNC_003820	-2.9669	2.6065e-05	5.72918e-05	down	XLOC_039040
LNC_002096	-2.29234	2.61587e-05	5.74802e-05	down	XLOC_021444
LNC_002311	-3.00305	2.63117e-05	5.77986e-05	down	XLOC_023519
LNC_005336	1.90866	2.65991e-05	5.83972e-05	up	XLOC_053393
LNC_003064	1.97692	2.69157e-05	5.90712e-05	up	XLOC_031319
LNC_004186	-0.590128	2.7109e-05	5.94863e-05	FALSE	XLOC_042494
LNC_002627	1.90779	2.74701e-05	6.02233e-05	up	XLOC_026778
LNC_000541	2.38536	2.79556e-05	6.12251e-05	up	XLOC_005788
LNC_001958	1.87831	2.7991e-05	6.12986e-05	up	XLOC_020234
LNC_001221	1.82949	2.82479e-05	6.18182e-05	up	XLOC_012855
LNC_003332	-3.74783	2.83491e-05	6.20365e-05	down	XLOC_033807
LNC_000348	-0.940863	2.88878e-05	6.31702e-05	FALSE	XLOC_003803
LNC_005595	0.891441	3.03061e-05	6.60801e-05	FALSE	XLOC_055285
LNC_003564	-2.33736	3.12034e-05	6.7947e-05	down	XLOC_036307
LNC_000807	-3.1992	3.14521e-05	6.84676e-05	down	XLOC_008634
LNC_004817	2.93837	3.19606e-05	6.95043e-05	up	XLOC_048764
LNC_004537	0.966844	3.22198e-05	7.00467e-05	FALSE	XLOC_046133
LNC_002345	-2.16893	3.23035e-05	7.02179e-05	down	XLOC_023955
LNC_001607	3.37653	3.23436e-05	7.03017e-05	up	XLOC_016803
LNC_002984	3.1966	3.48885e-05	7.55733e-05	up	XLOC_030520
LNC_005628	1.47078	3.56519e-05	7.71376e-05	up	XLOC_055623
LNC_002717	1.93278	3.56856e-05	7.72065e-05	up	XLOC_027829
LNC_001114	1.48481	3.59608e-05	7.77785e-05	up	XLOC_011885
LNC_001926	-1.31716	3.67804e-05	7.94313e-05	down	XLOC_019975
LNC_001383	5.29402	3.7722e-05	8.13543e-05	up	XLOC_014686
LNC_001706	-1.00855	3.87225e-05	8.34325e-05	down	XLOC_017762
LNC_002273	2.23297	3.90733e-05	8.41547e-05	up	XLOC_023137
LNC_003810	2.5148	4.08607e-05	8.78283e-05	up	XLOC_038980
LNC_005613	-1.30161	4.08902e-05	8.78873e-05	down	XLOC_055458
LNC_000505	2.72417	4.09362e-05	8.79818e-05	up	XLOC_005465
LNC_004071	1.56286	4.2202e-05	9.05664e-05	up	XLOC_041456
LNC_003591	3.09623	4.25333e-05	9.12456e-05	up	XLOC_036577
LNC_001956	1.78933	4.34525e-05	9.31013e-05	up	XLOC_020226
LNC_003632	2.71453	4.3651e-05	9.35174e-05	up	XLOC_036899
LNC_001837	-2.52233	4.36858e-05	9.35826e-05	down	XLOC_018996
LNC_003366	2.26005	4.39236e-05	9.40825e-05	up	XLOC_034215
LNC_005663	0.980064	4.40826e-05	9.43997e-05	FALSE	XLOC_055873
LNC_005278	-0.560091	4.41732e-05	9.45701e-05	FALSE	XLOC_052850
LNC_003359	2.14662	4.42934e-05	9.48132e-05	up	XLOC_034144
LNC_003053	3.11659	4.44711e-05	9.51699e-05	up	XLOC_031220
LNC_002784	4.1653	4.4587e-05	9.53989e-05	up	XLOC_028491
LNC_004580	1.0593	4.53538e-05	9.69625e-05	up	XLOC_046496
LNC_002358	1.70456	4.57458e-05	9.77713e-05	up	XLOC_024037
LNC_001073	1.49741	4.5892e-05	9.80642e-05	up	XLOC_011548
LNC_002438	1.86755	4.63366e-05	9.89552e-05	up	XLOC_024928
LNC_005201	1.337	4.64088e-05	9.90996e-05	up	XLOC_052216
LNC_005057	-2.02047	4.82509e-05	0.000102885	down	XLOC_050950
LNC_001054	1.94833	4.82959e-05	0.000102976	up	XLOC_011291
LNC_005415	1.12458	4.8632e-05	0.000103662	up	XLOC_054000
LNC_004882	1.45231	4.87287e-05	0.000103837	up	XLOC_049364
LNC_001123	3.06374	4.95772e-05	0.000105566	up	XLOC_011926
LNC_003259	0.851531	5.00989e-05	0.000106588	FALSE	XLOC_033134
LNC_005394	0.904539	5.05428e-05	0.000107447	FALSE	XLOC_053878
LNC_000524	1.91264	5.18577e-05	0.000110128	up	XLOC_005645
LNC_001233	-1.30566	5.32907e-05	0.000113037	down	XLOC_012981
LNC_001979	-1.04753	5.40647e-05	0.000114594	down	XLOC_020404
LNC_001332	1.84713	5.59587e-05	0.000118352	up	XLOC_014055
LNC_001321	2.38535	5.60902e-05	0.000118618	up	XLOC_013986
LNC_002890	-1.29111	5.66109e-05	0.000119672	down	XLOC_029534
LNC_004647	1.72992	5.78725e-05	0.000122177	up	XLOC_047047
LNC_002749	1.25541	5.91913e-05	0.000124802	up	XLOC_028100
LNC_002166	1.74525	5.94597e-05	0.000125343	up	XLOC_022042
LNC_003075	1.09389	5.9915e-05	0.000126253	up	XLOC_031394
LNC_005512	2.11142	6.04548e-05	0.00012731	up	XLOC_054695
LNC_004664	-1.79772	6.13522e-05	0.000129111	down	XLOC_047169
LNC_002889	-0.964429	6.19057e-05	0.000130235	FALSE	XLOC_029533
LNC_002596	-1.52566	6.23172e-05	0.000131032	down	XLOC_026484
LNC_000817	2.01988	6.2776e-05	0.000131972	up	XLOC_008758
LNC_003660	-1.79382	6.35941e-05	0.000133619	down	XLOC_037220
LNC_005648	2.05071	6.39641e-05	0.000134357	up	XLOC_055728
LNC_004014	2.47786	6.49759e-05	0.000136383	up	XLOC_040779
LNC_001130	-2.54018	6.52682e-05	0.000136963	down	XLOC_011979
LNC_005434	-2.24797	6.72362e-05	0.000140862	down	XLOC_054214
LNC_001487	-1.84043	6.93422e-05	0.000145087	down	XLOC_015713
LNC_001310	1.86076	7.15444e-05	0.000149506	up	XLOC_013851
LNC_005590	1.91525	7.1656e-05	0.00014971	up	XLOC_055258
LNC_001653	-3.08299	7.21617e-05	0.00015073	down	XLOC_017368
LNC_000964	1.00638	7.23208e-05	0.000151033	up	XLOC_010263
LNC_001238	2.33682	7.32718e-05	0.000152907	up	XLOC_013032
LNC_005435	1.82248	7.47647e-05	0.000155886	up	XLOC_054238
LNC_004074	-1.40095	7.48968e-05	0.000156132	down	XLOC_041507
LNC_003625	1.86133	7.57448e-05	0.000157815	up	XLOC_036836
LNC_004437	-2.12958	7.67488e-05	0.000159814	down	XLOC_045211
LNC_004106	2.21828	7.71095e-05	0.000160534	up	XLOC_041780
LNC_005665	-0.436894	7.74838e-05	0.00016129	FALSE	XLOC_055895
LNC_004182	-1.44972	7.986e-05	0.000166003	down	XLOC_042474
LNC_003560	-2.29693	8.17657e-05	0.000169841	down	XLOC_036271
LNC_004997	-0.954749	8.38956e-05	0.000173988	FALSE	XLOC_050351
LNC_005543	-1.69752	8.39663e-05	0.000174126	down	XLOC_054932
LNC_004640	-1.91147	8.42324e-05	0.000174661	down	XLOC_046975
LNC_003798	1.8822	8.44852e-05	0.000175118	up	XLOC_038864
LNC_000399	2.96372	8.4728e-05	0.000175604	up	XLOC_004417
LNC_005413	-1.85938	8.51993e-05	0.00017653	down	XLOC_053988
LNC_001010	1.45702	8.57582e-05	0.000177636	up	XLOC_010931
LNC_004299	-1.29971	8.68047e-05	0.000179648	down	XLOC_043759
LNC_004855	1.68345	8.77501e-05	0.000181535	up	XLOC_048982
LNC_004515	1.54132	8.79536e-05	0.00018193	up	XLOC_045935
LNC_004284	0.992649	8.81595e-05	0.000182329	FALSE	XLOC_043640
LNC_003921	1.60518	9.45439e-05	0.000194784	up	XLOC_039998
LNC_002354	1.81148	9.6014e-05	0.000197718	up	XLOC_024016
LNC_004646	-3.94989	9.66338e-05	0.000198946	down	XLOC_047045
LNC_000255	1.15331	9.67293e-05	0.000199105	up	XLOC_002916
LNC_004712	0.877802	9.83493e-05	0.000202236	FALSE	XLOC_047870
LNC_003604	1.44637	9.96508e-05	0.000204785	up	XLOC_036652
LNC_001605	1.26357	0.000104813	0.000214802	up	XLOC_016786
LNC_005557	1.71288	0.000106002	0.000217069	up	XLOC_055018
LNC_001772	3.21325	0.000106233	0.000217501	up	XLOC_018344
LNC_002497	-2.22473	0.000107136	0.000219235	down	XLOC_025470
LNC_004687	2.37654	0.00010803	0.000221	up	XLOC_047548
LNC_002461	1.81343	0.000111635	0.000227974	up	XLOC_025114
LNC_003459	-1.2392	0.000112929	0.000230484	down	XLOC_035354
LNC_002137	2.53804	0.000113412	0.000231449	up	XLOC_021764
LNC_002314	-1.58944	0.000118189	0.000240752	down	XLOC_023539
LNC_003419	-1.08387	0.000120391	0.000244983	down	XLOC_034893
LNC_005052	2.46906	0.000121912	0.000247971	up	XLOC_050903
LNC_001204	1.43393	0.000124743	0.000253478	up	XLOC_012722
LNC_000490	1.99071	0.000126349	0.000256572	up	XLOC_005375
LNC_000940	1.13829	0.000127405	0.000258631	up	XLOC_010119
LNC_005276	0.819775	0.00012795	0.000259639	FALSE	XLOC_052843
LNC_004363	-1.44968	0.000131693	0.000266868	down	XLOC_044508
LNC_001804	0.70345	0.000135872	0.000274896	FALSE	XLOC_018685
LNC_001347	1.82549	0.000139035	0.000280926	up	XLOC_014231
LNC_004028	1.05725	0.000146617	0.000295371	up	XLOC_040983
LNC_004407	2.13006	0.000147511	0.000297061	up	XLOC_044934
LNC_000233	-2.47055	0.000149015	0.000299892	down	XLOC_002648
LNC_001051	1.34421	0.00014977	0.000301285	up	XLOC_011267
LNC_000865	1.3979	0.000153966	0.000309264	up	XLOC_009258
LNC_004694	2.74395	0.000156871	0.000314804	up	XLOC_047688
LNC_003441	2.13637	0.000159242	0.000319384	up	XLOC_035205
LNC_005622	2.0542	0.000160445	0.000321675	up	XLOC_055531
LNC_002132	1.35375	0.000165821	0.000331804	up	XLOC_021708
LNC_005582	-1.06815	0.000168084	0.000336034	down	XLOC_055215
LNC_000148	-1.65951	0.000170814	0.000341287	down	XLOC_001586
LNC_003310	-1.22191	0.000171586	0.000342797	down	XLOC_033620
LNC_002231	2.56653	0.000173006	0.000345458	up	XLOC_022718
LNC_001587	1.95191	0.000173896	0.000347122	up	XLOC_016595
LNC_000395	-0.898495	0.000179135	0.000356934	FALSE	XLOC_004360
LNC_000649	1.47177	0.000180025	0.00035859	up	XLOC_007009
LNC_001620	-1.22958	0.000181908	0.000362157	down	XLOC_017018
LNC_001057	-1.23265	0.000182503	0.000363239	down	XLOC_011322
LNC_004814	-3.75347	0.000183231	0.000364639	down	XLOC_048734
LNC_000394	-1.99405	0.000191882	0.000381061	down	XLOC_004355
LNC_001986	-2.73758	0.000195799	0.000388316	down	XLOC_020469
LNC_000825	-2.02118	0.000197077	0.000390601	down	XLOC_008834
LNC_003739	-1.91895	0.000200603	0.000397316	down	XLOC_038148
LNC_001047	1.8649	0.000201175	0.000398411	up	XLOC_011245
LNC_003919	1.53699	0.000210798	0.000416298	up	XLOC_039974
LNC_003654	3.93513	0.000212471	0.000419391	up	XLOC_037157
LNC_002180	2.40312	0.000214683	0.000423563	up	XLOC_022122
LNC_002333	-2.08031	0.000214936	0.000424043	down	XLOC_023822
LNC_003468	1.8053	0.000216949	0.000427758	up	XLOC_035410
LNC_003905	-1.35877	0.000219087	0.000431736	down	XLOC_039884
LNC_003968	1.73045	0.000221475	0.000436301	up	XLOC_040387
LNC_002388	-1.58118	0.000222591	0.000438341	down	XLOC_024422
LNC_000677	-2.53246	0.000226999	0.000446427	down	XLOC_007252
LNC_002214	1.09113	0.000233017	0.000457718	up	XLOC_022571
LNC_000853	1.43338	0.00023325	0.000458114	up	XLOC_009154
LNC_003086	-1.62745	0.000234065	0.000459567	down	XLOC_031512
LNC_000024	-1.98786	0.000236812	0.000464705	down	XLOC_000285
LNC_002465	3.0639	0.000237488	0.000465926	up	XLOC_025143
LNC_001672	1.39597	0.00023844	0.000467751	up	XLOC_017525
LNC_000015	1.33667	0.000239316	0.000469404	up	XLOC_000210
LNC_001966	1.38556	0.000241442	0.000473337	up	XLOC_020259
LNC_000669	-2.12927	0.000241725	0.000473848	down	XLOC_007187
LNC_004292	2.43159	0.000243659	0.000477466	up	XLOC_043720
LNC_003290	-3.45071	0.000244769	0.000479488	down	XLOC_033435
LNC_001932	1.09208	0.000247776	0.00048498	up	XLOC_020022
LNC_000618	1.24945	0.000249387	0.000487978	up	XLOC_006679
LNC_004727	-0.996812	0.000250381	0.000489868	FALSE	XLOC_047970
LNC_005473	-1.10585	0.00025233	0.000493541	down	XLOC_054457
LNC_003915	-1.94629	0.000252807	0.000494445	down	XLOC_039932
LNC_001473	1.42538	0.000253387	0.000495535	up	XLOC_015524
LNC_000447	1.68777	0.000254829	0.000498287	up	XLOC_005033
LNC_002498	-2.71036	0.000257148	0.000502477	down	XLOC_025478
LNC_001938	3.07077	0.000257461	0.000502998	up	XLOC_020078
LNC_004446	-0.992371	0.000259975	0.000507495	FALSE	XLOC_045330
LNC_001360	-1.6981	0.000265051	0.000516957	down	XLOC_014345
LNC_000789	1.4013	0.000271522	0.000528883	up	XLOC_008429
LNC_003951	1.38628	0.000283433	0.000550886	up	XLOC_040246
LNC_000155	1.46322	0.000283886	0.00055169	up	XLOC_001611
LNC_004293	1.86907	0.000287369	0.00055803	up	XLOC_043721
LNC_000945	-0.888368	0.000288636	0.000560339	FALSE	XLOC_010140
LNC_000866	2.28106	0.00029052	0.000563819	up	XLOC_009299
LNC_003368	-2.83734	0.000292466	0.000567545	down	XLOC_034257
LNC_004633	0.954068	0.000292813	0.000568193	FALSE	XLOC_046937
LNC_005367	2.93901	0.000295867	0.000573807	up	XLOC_053642
LNC_003980	1.36764	0.000298363	0.000578308	up	XLOC_040502
LNC_002357	1.47044	0.000301519	0.000584135	up	XLOC_024036
LNC_003085	-1.80382	0.00030344	0.000587645	down	XLOC_031512
LNC_002763	-1.44489	0.000304036	0.000588721	down	XLOC_028274
LNC_002600	-0.615264	0.000306765	0.000593764	FALSE	XLOC_026525
LNC_005528	-0.500125	0.000306941	0.000594055	FALSE	XLOC_054807
LNC_000601	1.4546	0.000306943	0.000594055	up	XLOC_006420
LNC_001744	1.64414	0.0003166	0.000611973	up	XLOC_018133
LNC_002947	-1.32927	0.000318378	0.000615301	down	XLOC_030148
LNC_002757	1.3341	0.000318713	0.000615864	up	XLOC_028205
LNC_004030	-0.7663	0.000319577	0.000617395	FALSE	XLOC_040992
LNC_003198	-1.87721	0.000319807	0.000617784	down	XLOC_032531
LNC_003557	-2.09918	0.000321938	0.000621677	down	XLOC_036242
LNC_004829	1.99144	0.000322164	0.00062203	up	XLOC_048831
LNC_003226	1.6449	0.000325712	0.000628429	up	XLOC_032748
LNC_002578	-1.38266	0.000326656	0.000630081	down	XLOC_026322
LNC_001483	-1.26451	0.000332385	0.000640355	down	XLOC_015636
LNC_002415	1.28825	0.000333735	0.00064287	up	XLOC_024694
LNC_002237	-1.42769	0.000337722	0.000650346	down	XLOC_022778
LNC_004759	2.51846	0.000349441	0.000671618	up	XLOC_048209
LNC_004919	2.46905	0.00034967	0.000671998	up	XLOC_049633
LNC_004572	-1.5952	0.000352525	0.000677121	down	XLOC_046428
LNC_000398	2.18069	0.000358141	0.000687387	up	XLOC_004410
LNC_002587	-1.3281	0.000358927	0.000688803	down	XLOC_026430
LNC_000082	-0.935126	0.000362501	0.000695227	FALSE	XLOC_000915
LNC_000813	0.861641	0.000366186	0.000701919	FALSE	XLOC_008691
LNC_004964	-3.00848	0.000368025	0.000705193	down	XLOC_050015
LNC_000701	1.6926	0.000368397	0.000705785	up	XLOC_007538
LNC_003662	2.11026	0.000372843	0.000713629	up	XLOC_037227
LNC_004020	2.03004	0.000373299	0.00071447	up	XLOC_040863
LNC_004311	0.847823	0.000378397	0.000723616	FALSE	XLOC_043859
LNC_000685	-0.777682	0.000387043	0.000739361	FALSE	XLOC_007337
LNC_005490	2.60061	0.00039103	0.000746413	up	XLOC_054567
LNC_003577	-2.44084	0.000392387	0.000748737	down	XLOC_036417
LNC_003729	-1.56029	0.000394037	0.000751751	down	XLOC_038057
LNC_003252	1.50767	0.000394178	0.000751987	up	XLOC_032996
LNC_001378	-1.63093	0.000399059	0.000760893	down	XLOC_014648
LNC_004794	1.42084	0.000404129	0.000769709	up	XLOC_048574
LNC_000421	2.49332	0.000406607	0.000774187	up	XLOC_004784
LNC_002422	1.74183	0.000410504	0.000781138	up	XLOC_024753
LNC_002436	-1.311	0.000414479	0.000788407	down	XLOC_024875
LNC_001301	-1.89587	0.00041592	0.000790938	down	XLOC_013724
LNC_003674	1.73144	0.000419524	0.000797368	up	XLOC_037422
LNC_004489	1.67406	0.000419661	0.000797592	up	XLOC_045734
LNC_000119	-1.39702	0.000424881	0.000806872	down	XLOC_001203
LNC_005447	0.896941	0.000432587	0.000820781	FALSE	XLOC_054274
LNC_001683	1.5752	0.000439508	0.000833177	up	XLOC_017632
LNC_002810	-1.44228	0.000439557	0.000833233	down	XLOC_028743
LNC_004927	1.61338	0.000441962	0.000837608	up	XLOC_049720
LNC_001443	1.52112	0.000442987	0.00083944	up	XLOC_015232
LNC_002026	-1.49694	0.000448069	0.00084877	down	XLOC_020822
LNC_000693	1.1776	0.000449762	0.000851798	up	XLOC_007417
LNC_001467	2.18149	0.000457007	0.000864749	up	XLOC_015472
LNC_004985	1.7884	0.000458633	0.000867635	up	XLOC_050214
LNC_002393	2.68134	0.00047372	0.000894796	up	XLOC_024443
LNC_004144	1.34424	0.000478781	0.0009038	up	XLOC_042060
LNC_002881	2.54706	0.000483779	0.000912354	up	XLOC_029484
LNC_000151	1.73215	0.000486793	0.000917756	up	XLOC_001590
LNC_004201	-1.46887	0.000489283	0.00092229	down	XLOC_042690
LNC_000203	-2.9135	0.000491396	0.000926109	down	XLOC_002224
LNC_005723	1.76781	0.000491828	0.000926844	up	XLOC_056403
LNC_000884	1.97871	0.000492094	0.000927304	up	XLOC_009551
LNC_005078	2.55779	0.000502631	0.000945832	up	XLOC_051179
LNC_001143	2.04996	0.000509485	0.000957975	up	XLOC_012097
LNC_001171	-2.07118	0.000512085	0.000962318	down	XLOC_012366
LNC_005237	1.18302	0.000519938	0.000976349	up	XLOC_052475
LNC_003220	1.67691	0.000520425	0.000977092	up	XLOC_032693
LNC_001384	3.13936	0.000529546	0.000993393	up	XLOC_014687
LNC_001344	1.35846	0.000532711	0.000999112	up	XLOC_014211
LNC_002369	1.42067	0.000533872	0.00100095	up	XLOC_024142
LNC_002940	1.73382	0.000541326	0.00101412	up	XLOC_030096
LNC_002069	-1.87861	0.000549025	0.00102778	down	XLOC_021226
LNC_004136	1.03816	0.000555527	0.001039	up	XLOC_041983
LNC_000841	-1.25163	0.000559364	0.00104563	down	XLOC_009009
LNC_002145	1.71861	0.000570962	0.00106602	up	XLOC_021853
LNC_005275	1.76854	0.000581619	0.0010845	up	XLOC_052841
LNC_002475	0.796592	0.000585983	0.00109212	FALSE	XLOC_025236
LNC_004236	2.0103	0.000595738	0.00110962	up	XLOC_043119
LNC_004549	2.06648	0.000596583	0.00111115	up	XLOC_046211
LNC_002403	2.34858	0.000597769	0.00111297	up	XLOC_024512
LNC_001457	1.47137	0.000599218	0.00111553	up	XLOC_015383
LNC_002292	2.56379	0.000600179	0.00111712	up	XLOC_023341
LNC_003670	1.18196	0.000616443	0.00114566	up	XLOC_037366
LNC_002793	-1.19216	0.00062775	0.00116552	down	XLOC_028608
LNC_001232	-1.91038	0.000641698	0.00119033	down	XLOC_012980
LNC_002946	-1.76852	0.000642758	0.00119219	down	XLOC_030147
LNC_002492	1.1802	0.000645409	0.0011968	up	XLOC_025414
LNC_000700	3.62047	0.000647872	0.00120111	up	XLOC_007528
LNC_002856	1.85605	0.000651848	0.00120785	up	XLOC_029184
LNC_004685	-2.55224	0.000655913	0.00121512	down	XLOC_047521
LNC_000086	-3.12804	0.000666896	0.00123414	down	XLOC_000933
LNC_001037	-1.24937	0.000674661	0.00124775	down	XLOC_011127
LNC_001317	1.30802	0.000678926	0.00125516	up	XLOC_013956
LNC_005696	1.27844	0.000682499	0.00126133	up	XLOC_056204
LNC_001695	1.55327	0.000689234	0.00127296	up	XLOC_017689
LNC_000428	2.35177	0.000703759	0.00129884	up	XLOC_004869
LNC_002495	-1.00124	0.000708409	0.00130684	down	XLOC_025437
LNC_004922	1.4114	0.000731234	0.00134688	up	XLOC_049670
LNC_002867	0.753037	0.000736986	0.00135649	FALSE	XLOC_029378
LNC_001929	-3.81084	0.000739513	0.00136056	down	XLOC_020009
LNC_001240	0.988959	0.000743995	0.00136834	FALSE	XLOC_013072
LNC_004876	1.6426	0.000749046	0.00137692	up	XLOC_049299
LNC_002825	1.52819	0.000759556	0.0013951	up	XLOC_028885
LNC_004869	-1.92328	0.000764225	0.00140308	down	XLOC_049170
LNC_003593	-1.22345	0.000767686	0.00140883	down	XLOC_036584
LNC_003487	2.31884	0.000775954	0.00142267	up	XLOC_035605
LNC_002380	1.28979	0.000778707	0.00142747	up	XLOC_024253
LNC_000116	1.19133	0.000782048	0.00143299	up	XLOC_001170
LNC_000270	1.05479	0.000808756	0.00147947	up	XLOC_003096
LNC_002307	1.78946	0.000823977	0.00150545	up	XLOC_023484
LNC_002915	1.80643	0.000827281	0.0015113	up	XLOC_029766
LNC_003860	-2.49112	0.00083134	0.00151813	down	XLOC_039404
LNC_002657	-8.29983	0.000831571	0.00151836	down	XLOC_027085
LNC_003928	2.1048	0.000846185	0.00154393	up	XLOC_040051
LNC_002197	1.41758	0.000846923	0.00154521	up	XLOC_022355
LNC_005532	0.796543	0.000861267	0.00156965	FALSE	XLOC_054822
LNC_002614	0.614065	0.000862035	0.00157078	FALSE	XLOC_026602
LNC_002756	-2.21448	0.000865564	0.00157674	down	XLOC_028195
LNC_001583	-2.14031	0.00086794	0.00158087	down	XLOC_016570
LNC_001872	1.20426	0.000868565	0.00158181	up	XLOC_019359
LNC_004456	1.47974	0.000875678	0.00159388	up	XLOC_045402
LNC_001372	1.86765	0.000886788	0.00161329	up	XLOC_014519
LNC_003315	1.13538	0.000890348	0.00161942	up	XLOC_033673
LNC_005178	-1.35588	0.000897804	0.00163243	down	XLOC_052002
LNC_001061	-0.922624	0.000899895	0.00163595	FALSE	XLOC_011398
LNC_001401	1.17094	0.000910374	0.00165361	up	XLOC_014902
LNC_002238	-1.76898	0.000931013	0.0016891	down	XLOC_022778
LNC_000794	1.8413	0.000931068	0.00168913	up	XLOC_008510
LNC_002595	2.06456	0.000947011	0.00171674	up	XLOC_026479
LNC_001327	2.06388	0.000980426	0.00177462	up	XLOC_014032
LNC_000808	-1.53462	0.000982209	0.00177755	down	XLOC_008636
LNC_000509	5.88111	0.000985596	0.00178316	up	XLOC_005492
LNC_000445	-2.077	0.000993637	0.00179642	down	XLOC_005005
LNC_003070	3.51144	0.0009974	0.00180277	up	XLOC_031352
LNC_002215	-1.42045	0.00100707	0.00181926	down	XLOC_022580
LNC_002402	0.965535	0.00101234	0.00182755	FALSE	XLOC_024483
LNC_002275	-1.93586	0.00101474	0.00183172	down	XLOC_023163
LNC_005384	-1.17895	0.0010167	0.0018351	down	XLOC_053822
LNC_001007	-1.52462	0.00102611	0.00185124	down	XLOC_010876
LNC_004835	0.774385	0.00102911	0.00185602	FALSE	XLOC_048859
LNC_002615	1.75963	0.00103307	0.00186271	up	XLOC_026638
LNC_001128	1.83626	0.00104052	0.0018755	up	XLOC_011969
LNC_000251	1.03942	0.00106133	0.001911	up	XLOC_002849
LNC_003505	-1.94079	0.00106924	0.0019246	down	XLOC_035762
LNC_002009	1.55649	0.0010931	0.00196509	up	XLOC_020646
LNC_005342	-0.8788	0.00111073	0.00199568	FALSE	XLOC_053410
LNC_000516	1.55823	0.0011242	0.0020188	up	XLOC_005569
LNC_001304	1.25745	0.00112781	0.00202485	up	XLOC_013762
LNC_003349	-2.31039	0.00113308	0.00203364	down	XLOC_034062
LNC_005694	2.32479	0.00113746	0.00204125	up	XLOC_056196
LNC_003678	-0.703549	0.0011425	0.00204978	FALSE	XLOC_037458
LNC_001606	0.677482	0.00116458	0.00208651	FALSE	XLOC_016787
LNC_003000	1.55502	0.00117684	0.00210698	up	XLOC_030673
LNC_000895	1.42601	0.00117804	0.00210895	up	XLOC_009628
LNC_002278	2.61135	0.00118012	0.00211242	up	XLOC_023174
LNC_001796	1.0116	0.00118041	0.00211285	up	XLOC_018605
LNC_000844	1.79077	0.00119563	0.00213849	up	XLOC_009053
LNC_003777	1.31159	0.00120058	0.00214671	up	XLOC_038556
LNC_002877	2.69856	0.00124954	0.00222871	up	XLOC_029459
LNC_002085	0.82784	0.00126437	0.00225403	FALSE	XLOC_021386
LNC_004397	2.68166	0.00126887	0.00226131	up	XLOC_044842
LNC_003891	1.62123	0.00129047	0.0022979	up	XLOC_039754
LNC_005446	0.897847	0.00129713	0.00230946	FALSE	XLOC_054273
LNC_002798	0.984896	0.00131462	0.00233925	FALSE	XLOC_028634
LNC_004832	1.17228	0.00131616	0.0023416	up	XLOC_048856
LNC_003843	1.74151	0.00132595	0.00235824	up	XLOC_039252
LNC_004177	1.00743	0.0013262	0.00235859	up	XLOC_042419
LNC_001359	-1.88145	0.00132971	0.00236453	down	XLOC_014343
LNC_001127	-0.859409	0.00134783	0.00239506	FALSE	XLOC_011963
LNC_004535	-1.4718	0.00135491	0.00240667	down	XLOC_046117
LNC_004540	1.47781	0.00135863	0.00241296	up	XLOC_046150
LNC_002008	1.13796	0.00137975	0.00244875	up	XLOC_020622
LNC_003573	-1.85018	0.00138586	0.00245878	down	XLOC_036390
LNC_001933	0.916828	0.00142793	0.00252872	FALSE	XLOC_020023
LNC_001842	-1.7247	0.00143792	0.00254516	down	XLOC_019058
LNC_001764	-0.700909	0.00143867	0.00254638	FALSE	XLOC_018270
LNC_001293	1.45791	0.00144773	0.00256137	up	XLOC_013625
LNC_005601	1.14043	0.00145664	0.00257606	up	XLOC_055387
LNC_003650	-1.73275	0.00146388	0.00258835	down	XLOC_037109
LNC_005066	-1.824	0.00146737	0.00259419	down	XLOC_051058
LNC_003457	2.56436	0.00148712	0.0026277	up	XLOC_035346
LNC_003110	1.12775	0.00148798	0.00262912	up	XLOC_031687
LNC_000613	1.77283	0.00149862	0.00264727	up	XLOC_006593
LNC_005677	-0.953173	0.00150802	0.00266277	FALSE	XLOC_056051
LNC_002606	1.142	0.00151869	0.00268019	up	XLOC_026554
LNC_003606	-2.54559	0.00152742	0.00269493	down	XLOC_036656
LNC_004999	1.9053	0.00153155	0.0027021	up	XLOC_050375
LNC_002899	1.48728	0.00154884	0.00273105	up	XLOC_029611
LNC_003532	-1.16795	0.00154999	0.00273272	down	XLOC_036005
LNC_005491	1.26761	0.00155361	0.00273843	up	XLOC_054589
LNC_000106	2.23328	0.00155701	0.00274398	up	XLOC_001118
LNC_000463	-2.16561	0.00157618	0.0027765	down	XLOC_005156
LNC_004037	1.84888	0.0015872	0.00279498	up	XLOC_041127
LNC_002777	-1.56855	0.00158738	0.00279498	down	XLOC_028426
LNC_000542	-1.44612	0.00159006	0.00279958	down	XLOC_005794
LNC_001636	-1.0839	0.00161902	0.00284789	down	XLOC_017155
LNC_003138	-1.12843	0.00162868	0.00286348	down	XLOC_031971
LNC_002483	-2.18759	0.00163167	0.00286842	down	XLOC_025326
LNC_002844	1.41047	0.00163706	0.00287725	up	XLOC_029106
LNC_004488	0.962958	0.00165526	0.00290748	FALSE	XLOC_045697
LNC_000240	1.82371	0.00168866	0.00296263	up	XLOC_002698
LNC_002664	4.4975	0.00168905	0.0029631	up	XLOC_027116
LNC_003253	-1.66408	0.0017232	0.00302003	down	XLOC_033017
LNC_002350	-1.77179	0.00173442	0.00303808	down	XLOC_023992
LNC_002104	-2.18831	0.00177853	0.0031118	down	XLOC_021505
LNC_003040	2.19721	0.00178205	0.0031177	up	XLOC_031106
LNC_004266	-0.784816	0.00179237	0.00313525	FALSE	XLOC_043387
LNC_003225	-2.83871	0.00180351	0.00315357	down	XLOC_032737
LNC_003962	1.51782	0.00180384	0.00315396	up	XLOC_040325
LNC_000170	1.44819	0.00181437	0.00317114	up	XLOC_001766
LNC_004843	1.2657	0.00185862	0.00324386	up	XLOC_048896
LNC_002820	1.83633	0.00189609	0.00330645	up	XLOC_028875
LNC_002260	-0.91682	0.0019456	0.00338838	FALSE	XLOC_023022
LNC_003738	1.41447	0.00198048	0.00344439	up	XLOC_038138
LNC_002570	1.53392	0.00198419	0.00345029	up	XLOC_026209
LNC_003044	1.23918	0.00198606	0.00345312	up	XLOC_031162
LNC_005698	2.05122	0.00201419	0.00349933	up	XLOC_056206
LNC_002950	1.94814	0.00202975	0.00352494	up	XLOC_030206
LNC_004016	1.01973	0.00203157	0.00352782	up	XLOC_040798
LNC_004100	-1.41393	0.00204724	0.00355273	down	XLOC_041720
LNC_004228	0.81225	0.00208511	0.00361567	FALSE	XLOC_042970
LNC_001557	1.32512	0.00208976	0.00362345	up	XLOC_016287
LNC_003051	-0.851625	0.00210022	0.00363983	FALSE	XLOC_031208
LNC_002143	-5.49333	0.00212468	0.00368014	down	XLOC_021838
LNC_002577	-0.45447	0.00215048	0.00372108	FALSE	XLOC_026318
LNC_003719	-1.31875	0.0021617	0.00373853	down	XLOC_037912
LNC_004009	1.4202	0.00216366	0.00374132	up	XLOC_040764
LNC_005188	0.946153	0.00216571	0.00374472	FALSE	XLOC_052056
LNC_000805	-0.500971	0.00217216	0.00375527	FALSE	XLOC_008577
LNC_002569	1.00305	0.00218588	0.00377823	up	XLOC_026204
LNC_005125	1.78646	0.00219112	0.00378668	up	XLOC_051614
LNC_002103	1.29927	0.00219873	0.0037989	up	XLOC_021497
LNC_002509	0.716513	0.00219915	0.00379947	FALSE	XLOC_025556
LNC_000902	0.972766	0.00220817	0.00381429	FALSE	XLOC_009747
LNC_001029	1.85727	0.00223482	0.00385847	up	XLOC_011071
LNC_005647	-1.01979	0.00226674	0.00391013	down	XLOC_055727
LNC_002912	0.976361	0.00226778	0.00391161	FALSE	XLOC_029729
LNC_000738	2.52913	0.00226965	0.00391452	up	XLOC_007899
LNC_004033	-2.07766	0.00227538	0.00392377	down	XLOC_041012
LNC_000099	1.08785	0.0023607	0.00406259	up	XLOC_001039
LNC_002365	1.2257	0.00238266	0.00409662	up	XLOC_024115
LNC_002644	1.17073	0.00240227	0.00412835	up	XLOC_027002
LNC_003367	1.11662	0.00240491	0.00413239	up	XLOC_034249
LNC_005040	-1.46885	0.00240491	0.00413239	down	XLOC_050805
LNC_005118	1.46766	0.00241659	0.00415129	up	XLOC_051533
LNC_000458	1.24335	0.00243534	0.00418166	up	XLOC_005098
LNC_002200	2.42726	0.00245208	0.00420922	up	XLOC_022387
LNC_002678	1.37741	0.00246444	0.00422842	up	XLOC_027377
LNC_003976	-1.18965	0.00246584	0.00423049	down	XLOC_040497
LNC_001246	1.30449	0.0024883	0.00426647	up	XLOC_013173
LNC_005287	-1.08651	0.00249106	0.00427	down	XLOC_052928
LNC_005550	1.85766	0.00250836	0.00429709	up	XLOC_054988
LNC_004721	1.58614	0.00251303	0.00430458	up	XLOC_047929
LNC_000877	1.11672	0.00253492	0.00433931	up	XLOC_009476
LNC_004523	1.48715	0.00261216	0.00446441	up	XLOC_046039
LNC_004918	1.19037	0.00262553	0.00448619	up	XLOC_049630
LNC_000090	1.5505	0.00265037	0.00452738	up	XLOC_000953
LNC_004888	-1.19992	0.00265946	0.00454074	down	XLOC_049413
LNC_003005	-0.990215	0.00266523	0.00455023	FALSE	XLOC_030715
LNC_002708	1.74156	0.00266588	0.00455115	up	XLOC_027701
LNC_004604	1.10911	0.00270012	0.00460631	up	XLOC_046725
LNC_000104	1.48424	0.0027064	0.0046163	up	XLOC_001100
LNC_004242	0.725353	0.00271223	0.00462588	FALSE	XLOC_043150
LNC_002202	1.43585	0.00272559	0.00464738	up	XLOC_022435
LNC_004326	-1.6129	0.00273619	0.00466472	down	XLOC_044000
LNC_001782	0.874245	0.00277404	0.00472586	FALSE	XLOC_018482
LNC_003769	0.881441	0.00283839	0.00482765	FALSE	XLOC_038441
LNC_002662	1.13186	0.00289402	0.00491818	up	XLOC_027112
LNC_004455	1.04608	0.00291673	0.00495482	up	XLOC_045395
LNC_001433	-0.826178	0.00292862	0.00497285	FALSE	XLOC_015145
LNC_005649	2.07014	0.0029546	0.00501398	up	XLOC_055729
LNC_003026	-1.48437	0.00298038	0.00505454	down	XLOC_031008
LNC_003946	2.3935	0.00299854	0.00508374	up	XLOC_040195
LNC_004341	0.82602	0.00301577	0.00511113	FALSE	XLOC_044228
LNC_000479	1.0825	0.00303601	0.00514281	up	XLOC_005263
LNC_001000	-0.872582	0.00305533	0.00517349	FALSE	XLOC_010739
LNC_003816	-0.72684	0.00307009	0.00519571	FALSE	XLOC_039028
LNC_002652	0.983973	0.00307015	0.00519571	FALSE	XLOC_027042
LNC_000227	-0.864637	0.00312302	0.00527793	FALSE	XLOC_002576
LNC_001947	2.2381	0.00314389	0.00531048	up	XLOC_020168
LNC_003749	1.45014	0.00316325	0.00534087	up	XLOC_038228
LNC_005458	1.75532	0.00316543	0.00534413	up	XLOC_054362
LNC_003804	1.06434	0.00316624	0.0053453	up	XLOC_038938
LNC_001773	-0.806166	0.00316667	0.00534581	FALSE	XLOC_018347
LNC_003966	0.811556	0.00320232	0.00540174	FALSE	XLOC_040355
LNC_000205	0.571175	0.00320598	0.00540706	FALSE	XLOC_002230
LNC_001863	2.06397	0.00323331	0.00545082	up	XLOC_019237
LNC_002604	0.873331	0.00323449	0.0054526	FALSE	XLOC_026546
LNC_005548	0.700061	0.00326764	0.00550545	FALSE	XLOC_054983
LNC_001673	1.14912	0.0032761	0.00551819	up	XLOC_017528
LNC_002736	-0.633909	0.00327895	0.00552278	FALSE	XLOC_027994
LNC_003308	1.64804	0.00328976	0.00553903	up	XLOC_033616
LNC_001027	1.62185	0.00339465	0.00570624	up	XLOC_011054
LNC_000226	-1.22621	0.00341631	0.00573884	down	XLOC_002572
LNC_000891	1.54745	0.00344629	0.00578536	up	XLOC_009612
LNC_003072	1.51535	0.00345138	0.00579345	up	XLOC_031378
LNC_001725	-1.00582	0.00345432	0.00579749	down	XLOC_017957
LNC_001484	-0.715663	0.00346629	0.00581658	FALSE	XLOC_015664
LNC_002460	0.658666	0.00348585	0.00584766	FALSE	XLOC_025087
LNC_005173	1.10438	0.00349268	0.00585844	up	XLOC_051963
LNC_001931	0.744501	0.0035281	0.00591508	FALSE	XLOC_020021
LNC_001228	1.40794	0.00357225	0.00598349	up	XLOC_012936
LNC_005474	0.62455	0.00357348	0.00598486	FALSE	XLOC_054467
LNC_004317	-1.47485	0.00363754	0.0060848	down	XLOC_043894
LNC_000403	-1.39507	0.00365097	0.00610456	down	XLOC_004468
LNC_003691	-1.18045	0.00365302	0.00610759	down	XLOC_037624
LNC_000496	-0.777831	0.00369127	0.00616582	FALSE	XLOC_005409
LNC_002153	0.591796	0.00369877	0.00617735	FALSE	XLOC_021918
LNC_000312	1.26188	0.00372883	0.00622538	up	XLOC_003486
LNC_000829	0.527499	0.00373797	0.00623968	FALSE	XLOC_008884
LNC_002479	0.839537	0.00375958	0.00627405	FALSE	XLOC_025265
LNC_004931	-0.438226	0.00382946	0.00638347	FALSE	XLOC_049739
LNC_005177	-1.23436	0.00383017	0.0063844	down	XLOC_052000
LNC_003543	-1.86649	0.00383621	0.00639375	down	XLOC_036052
LNC_002332	-1.20822	0.00384034	0.00639988	down	XLOC_023822
LNC_004059	1.1325	0.00384066	0.00640016	up	XLOC_041384
LNC_001586	0.926784	0.00390302	0.00649577	FALSE	XLOC_016579
LNC_005010	-2.09276	0.00390535	0.00649913	down	XLOC_050532
LNC_000146	-1.07758	0.00394794	0.00656724	down	XLOC_001582
LNC_002282	-0.765749	0.00398016	0.00661799	FALSE	XLOC_023267
LNC_005126	1.10524	0.00399527	0.00664209	up	XLOC_051617
LNC_000569	-1.19843	0.00400127	0.00665129	down	XLOC_006133
LNC_001936	1.01114	0.00402444	0.00668671	up	XLOC_020055
LNC_002189	3.11342	0.00406157	0.00674397	up	XLOC_022236
LNC_003724	1.26315	0.00410854	0.00681696	up	XLOC_038014
LNC_005444	-0.320744	0.00413624	0.00685762	FALSE	XLOC_054269
LNC_004615	0.606922	0.00414734	0.00687524	FALSE	XLOC_046781
LNC_002813	-0.977544	0.00417009	0.00691028	FALSE	XLOC_028798
LNC_004318	0.985966	0.00417512	0.00691755	FALSE	XLOC_043903
LNC_001067	1.17584	0.00417569	0.00691823	up	XLOC_011461
LNC_000160	-1.44015	0.00419378	0.0069458	down	XLOC_001695
LNC_003586	1.86939	0.00423338	0.00700787	up	XLOC_036510
LNC_001493	-1.20205	0.00423562	0.00701094	down	XLOC_015788
LNC_001179	1.3089	0.00424136	0.00701892	up	XLOC_012461
LNC_005131	-0.453915	0.00424734	0.007028	FALSE	XLOC_051670
LNC_005186	0.587204	0.00426479	0.00705578	FALSE	XLOC_052054
LNC_003520	-1.00556	0.00431861	0.00713988	down	XLOC_035874
LNC_000301	0.635025	0.00436712	0.00721482	FALSE	XLOC_003367
LNC_001299	1.4906	0.00438012	0.00723601	up	XLOC_013706
LNC_004734	1.32299	0.00443707	0.00732418	up	XLOC_048022
LNC_003031	1.28413	0.00443725	0.0073242	up	XLOC_031032
LNC_002799	-1.08099	0.00445768	0.00735594	down	XLOC_028643
LNC_003707	1.83781	0.00458863	0.00756014	up	XLOC_037821
LNC_005184	0.358402	0.00460392	0.00758358	FALSE	XLOC_052050
LNC_001024	0.908672	0.00463739	0.0076352	FALSE	XLOC_011040
LNC_004231	1.3962	0.00467479	0.00769296	up	XLOC_042995
LNC_001689	-0.990779	0.00478879	0.0078676	FALSE	XLOC_017661
LNC_001432	-0.884047	0.004801	0.00788555	FALSE	XLOC_015131
LNC_004396	-0.958393	0.00481921	0.00791304	FALSE	XLOC_044813
LNC_003203	0.926147	0.00482943	0.0079286	FALSE	XLOC_032553
LNC_004813	8.70919	0.00485894	0.00797463	up	XLOC_048725
LNC_002058	1.36368	0.00492621	0.00807825	up	XLOC_021075
LNC_005094	0.852569	0.00493784	0.00809577	FALSE	XLOC_051330
LNC_003062	0.745554	0.00494824	0.00811159	FALSE	XLOC_031294
LNC_002954	-1.51208	0.00504742	0.00826472	down	XLOC_030279
LNC_003285	-0.682527	0.00505352	0.00827343	FALSE	XLOC_033388
LNC_000778	0.757175	0.00506311	0.00828756	FALSE	XLOC_008335
LNC_004291	-2.25061	0.00506533	0.00829088	down	XLOC_043705
LNC_003318	1.27017	0.00507569	0.00830593	up	XLOC_033697
LNC_002098	-1.22678	0.00513199	0.008392	down	XLOC_021458
LNC_005633	1.02667	0.00520498	0.00850424	up	XLOC_055648
LNC_004940	1.00348	0.00521544	0.00852002	up	XLOC_049799
LNC_004114	-0.769497	0.00521843	0.00852459	FALSE	XLOC_041823
LNC_001390	-1.6256	0.00523234	0.00854601	down	XLOC_014721
LNC_005505	1.51645	0.00528319	0.00862612	up	XLOC_054682
LNC_004194	-0.6488	0.00530658	0.0086607	FALSE	XLOC_042574
LNC_005409	1.43113	0.00532337	0.00868619	up	XLOC_053967
LNC_004344	1.38591	0.00541302	0.00882101	up	XLOC_044261
LNC_002646	-0.790523	0.00544195	0.00886581	FALSE	XLOC_027014
LNC_002121	1.49206	0.00545754	0.00888985	up	XLOC_021634
LNC_004860	1.26152	0.00547315	0.00891393	up	XLOC_049088
LNC_000574	1.12281	0.00549217	0.00894342	up	XLOC_006177
LNC_001597	-1.09711	0.00552036	0.00898469	down	XLOC_016725
LNC_001729	1.00697	0.00564291	0.009172	up	XLOC_017998
LNC_004104	-1.39174	0.00564339	0.00917243	down	XLOC_041766
LNC_004174	-1.57656	0.00564606	0.00917608	down	XLOC_042382
LNC_004688	1.48213	0.00567296	0.00921631	up	XLOC_047610
LNC_004269	1.49086	0.00567328	0.00921648	up	XLOC_043431
LNC_003774	1.03357	0.00569394	0.00924759	up	XLOC_038497
LNC_001276	1.32786	0.00569458	0.00924829	up	XLOC_013517
LNC_001066	0.992093	0.005703	0.00926161	FALSE	XLOC_011448
LNC_003205	1.15157	0.00578909	0.00939255	up	XLOC_032590
LNC_004475	0.404466	0.00586247	0.00950443	FALSE	XLOC_045559
LNC_005023	1.01322	0.00590864	0.00957423	up	XLOC_050700
LNC_003630	-1.45344	0.00595882	0.00965226	down	XLOC_036883
LNC_002939	-1.60967	0.00596683	0.00966342	down	XLOC_030079
LNC_003056	-1.29857	0.00599128	0.00970009	down	XLOC_031253
LNC_003439	1.17496	0.00603137	0.00976206	up	XLOC_035186
LNC_005571	0.902823	0.00606456	0.00981135	FALSE	XLOC_055166
LNC_004072	1.64319	0.00610279	0.00987022	up	XLOC_041492
LNC_003910	-1.38958	0.00612562	0.00990416	down	XLOC_039910
LNC_004787	-1.58995	0.00618286	0.00998958	down	XLOC_048458
LNC_000020	-1.4997	0.00622722	0.0100571	down	XLOC_000256
LNC_005088	1.1786	0.00627304	0.0101258	up	XLOC_051275
LNC_004134	1.02142	0.00638139	0.0102894	up	XLOC_041957
LNC_002349	-2.41671	0.00653171	0.010516	down	XLOC_023992
LNC_003233	0.808896	0.00659372	0.0106079	FALSE	XLOC_032861
LNC_001805	0.926233	0.00660121	0.0106192	FALSE	XLOC_018691
LNC_004603	0.951182	0.00662196	0.010651	FALSE	XLOC_046722
LNC_005228	0.877266	0.00664934	0.0106926	FALSE	XLOC_052397
LNC_003833	1.08102	0.00670641	0.0107804	up	XLOC_039144
LNC_000673	1.18844	0.00670779	0.0107814	up	XLOC_007210
LNC_000623	1.43483	0.00672383	0.0108051	up	XLOC_006744
LNC_001297	-1.31811	0.00685457	0.0110025	down	XLOC_013670
LNC_005180	-0.559222	0.00686219	0.0110139	FALSE	XLOC_052037
LNC_000438	-0.998475	0.00687814	0.0110378	FALSE	XLOC_004933
LNC_001496	2.43765	0.00690026	0.0110713	up	XLOC_015800
LNC_005380	-0.571783	0.00697861	0.0111886	FALSE	XLOC_053754
LNC_003533	-1.09659	0.00704749	0.0112923	down	XLOC_036005
LNC_000815	1.03686	0.00705142	0.0112978	up	XLOC_008718
LNC_005309	2.38688	0.00707056	0.0113272	up	XLOC_053191
LNC_000332	-0.782848	0.00708529	0.0113482	FALSE	XLOC_003686
LNC_001203	1.29947	0.00712648	0.0114095	up	XLOC_012710
LNC_000868	1.11228	0.00718103	0.0114913	up	XLOC_009315
LNC_001201	-0.828702	0.00719791	0.0115136	FALSE	XLOC_012689
LNC_000426	0.455458	0.00724387	0.0115837	FALSE	XLOC_004848
LNC_003778	1.53555	0.00727755	0.0116349	up	XLOC_038587
LNC_004645	2.24693	0.00728181	0.0116413	up	XLOC_047029
LNC_000536	-1.26385	0.00729824	0.0116654	down	XLOC_005780
LNC_002580	0.921038	0.00732012	0.0116986	FALSE	XLOC_026337
LNC_004478	1.09411	0.00745804	0.0119071	up	XLOC_045570
LNC_004598	-0.778403	0.00747727	0.0119369	FALSE	XLOC_046679
LNC_002110	1.14998	0.00752222	0.0120038	up	XLOC_021574
LNC_004308	0.608943	0.00754132	0.0120325	FALSE	XLOC_043829
LNC_000401	-0.736132	0.0075528	0.0120485	FALSE	XLOC_004439
LNC_005368	1.00432	0.00758289	0.0120943	up	XLOC_053643
LNC_001412	-1.58113	0.0077119	0.0122887	down	XLOC_014952
LNC_000241	-1.21133	0.00777005	0.0123749	down	XLOC_002702
LNC_005254	-1.0358	0.0077821	0.0123927	down	XLOC_052639
LNC_001870	1.11814	0.00779505	0.0124129	up	XLOC_019332
LNC_004932	0.531272	0.00784656	0.0124875	FALSE	XLOC_049740
LNC_003922	1.41115	0.00791336	0.0125878	up	XLOC_040000
LNC_000122	-0.966502	0.00795598	0.0126527	FALSE	XLOC_001279
LNC_002424	1.3086	0.00797454	0.0126804	up	XLOC_024769
LNC_001822	1.26671	0.0079954	0.0127121	up	XLOC_018868
LNC_000880	0.965883	0.00799849	0.0127166	FALSE	XLOC_009530
LNC_003369	-1.76878	0.00800893	0.0127322	down	XLOC_034301
LNC_001572	1.49043	0.00813567	0.0129237	up	XLOC_016464
LNC_001472	0.515971	0.00827826	0.0131361	FALSE	XLOC_015520
LNC_002150	-1.14615	0.0083208	0.0131983	down	XLOC_021898
LNC_004124	-0.30991	0.0083323	0.0132141	FALSE	XLOC_041878
LNC_003578	-1.53725	0.00835169	0.0132429	down	XLOC_036424
LNC_002328	1.35521	0.00840526	0.0133219	up	XLOC_023769
LNC_004316	-0.893042	0.00847192	0.0134177	FALSE	XLOC_043893
LNC_005529	1.50832	0.00847807	0.0134264	up	XLOC_054812
LNC_003801	1.15705	0.00848368	0.0134342	up	XLOC_038913
LNC_003696	-0.774223	0.0085061	0.0134649	FALSE	XLOC_037696
LNC_005692	1.86689	0.00854629	0.013525	up	XLOC_056177
LNC_002360	0.792145	0.00861705	0.0136289	FALSE	XLOC_024043
LNC_005061	0.541694	0.00866177	0.0136936	FALSE	XLOC_050995
LNC_004597	-0.73391	0.0086898	0.0137349	FALSE	XLOC_046662
LNC_002212	-2.30617	0.00884885	0.0139719	down	XLOC_022554
LNC_004752	1.98827	0.00887444	0.0140098	up	XLOC_048126
LNC_005676	-1.13726	0.00887913	0.0140156	down	XLOC_056050
LNC_002655	-1.64867	0.0089671	0.0141451	down	XLOC_027072
LNC_005575	0.843749	0.00903135	0.0142393	FALSE	XLOC_055182
LNC_002016	0.560185	0.00903625	0.0142464	FALSE	XLOC_020750
LNC_005267	1.15224	0.00904958	0.0142642	up	XLOC_052779
LNC_003096	0.941227	0.00907655	0.0143041	FALSE	XLOC_031571
LNC_003502	-1.36859	0.00909903	0.0143374	down	XLOC_035715
LNC_003665	0.818703	0.00911586	0.0143628	FALSE	XLOC_037264
LNC_000949	1.04302	0.00926556	0.0145849	up	XLOC_010153
LNC_002295	-1.40012	0.00927593	0.0145991	down	XLOC_023375
LNC_000886	1.66795	0.00927749	0.0146002	up	XLOC_009559
LNC_003842	-1.45761	0.00927898	0.0146012	down	XLOC_039246
LNC_000641	-0.94515	0.00930995	0.0146446	FALSE	XLOC_006928
LNC_003143	-1.41202	0.00941861	0.0148074	down	XLOC_032025
LNC_001719	-0.588825	0.00941947	0.0148076	FALSE	XLOC_017870
LNC_002575	0.921615	0.00943006	0.0148221	FALSE	XLOC_026270
LNC_005450	1.37871	0.0094551	0.0148582	up	XLOC_054297
LNC_003714	-1.04509	0.00948513	0.0149027	down	XLOC_037852
LNC_005461	-0.638909	0.00952189	0.0149577	FALSE	XLOC_054373
LNC_005597	-0.883065	0.00973506	0.0152658	FALSE	XLOC_055349
LNC_004066	0.997558	0.0097629	0.015305	FALSE	XLOC_041418
LNC_001064	0.425261	0.00979901	0.0153582	FALSE	XLOC_011443
LNC_002729	-1.57281	0.00984832	0.0154304	down	XLOC_027967
LNC_003767	-0.697551	0.00993865	0.0155589	FALSE	XLOC_038400
LNC_001915	1.392	0.0100788	0.0157679	up	XLOC_019818
LNC_003656	0.782333	0.0102181	0.0159715	FALSE	XLOC_037197
LNC_000681	-1.14169	0.0102377	0.0160003	down	XLOC_007304
LNC_003757	0.986577	0.0102603	0.0160332	FALSE	XLOC_038317
LNC_000039	-0.538412	0.0102662	0.0160413	FALSE	XLOC_000416
LNC_003418	1.30186	0.0102707	0.0160471	up	XLOC_034870
LNC_000564	1.55766	0.0102833	0.0160639	up	XLOC_006105
LNC_000625	0.822129	0.0103283	0.0161302	FALSE	XLOC_006748
LNC_000927	0.981812	0.0103328	0.0161366	FALSE	XLOC_009974
LNC_002892	1.28004	0.0104164	0.01626	up	XLOC_029540
LNC_005408	-1.41729	0.0104844	0.0163615	down	XLOC_053960
LNC_003208	1.6858	0.0105833	0.0165038	up	XLOC_032605
LNC_005181	-1.77464	0.0106456	0.0165895	down	XLOC_052040
LNC_002288	0.826665	0.010715	0.0166899	FALSE	XLOC_023330
LNC_002277	-1.15668	0.0107438	0.0167286	down	XLOC_023171
LNC_005701	-0.454511	0.0109391	0.017016	FALSE	XLOC_056229
LNC_000674	-1.09624	0.0109864	0.0170847	down	XLOC_007218
LNC_004635	0.802176	0.0109893	0.0170886	FALSE	XLOC_046939
LNC_003912	-1.06603	0.0109911	0.0170902	down	XLOC_039926
LNC_003093	-0.887474	0.0110006	0.0171044	FALSE	XLOC_031559
LNC_004809	-0.91826	0.0110639	0.0171966	FALSE	XLOC_048697
LNC_000504	0.885918	0.0110682	0.017202	FALSE	XLOC_005443
LNC_004152	1.37591	0.0111236	0.0172799	up	XLOC_042174
LNC_003129	-1.25111	0.0111875	0.0173735	down	XLOC_031909
LNC_001574	0.727969	0.0112163	0.0174157	FALSE	XLOC_016471
LNC_002679	1.29928	0.0112281	0.0174315	up	XLOC_027389
LNC_003705	-1.30618	0.0112618	0.0174783	down	XLOC_037776
LNC_000873	1.71189	0.0112875	0.0175143	up	XLOC_009420
LNC_004127	0.701205	0.0114942	0.0178189	FALSE	XLOC_041921
LNC_002522	-1.33577	0.0116958	0.0181112	down	XLOC_025700
LNC_003489	1.49628	0.0117497	0.0181893	up	XLOC_035607
LNC_002090	0.982339	0.01175	0.0181893	FALSE	XLOC_021402
LNC_001367	-1.34552	0.0120775	0.0186687	down	XLOC_014458
LNC_000239	-0.42597	0.0121265	0.0187383	FALSE	XLOC_002682
LNC_005432	1.44749	0.0121908	0.0188309	up	XLOC_054158
LNC_004642	-1.13367	0.0121983	0.0188411	down	XLOC_047000
LNC_001845	-0.838042	0.0123014	0.0189894	FALSE	XLOC_019065
LNC_003011	-0.606492	0.0124203	0.0191579	FALSE	XLOC_030764
LNC_003877	4.38382	0.0128079	0.0197254	up	XLOC_039539
LNC_000444	0.460184	0.012809	0.0197263	FALSE	XLOC_004998
LNC_001508	-1.79476	0.0128507	0.0197877	down	XLOC_015924
LNC_003574	0.607365	0.0128623	0.0198049	FALSE	XLOC_036401
LNC_003221	0.912218	0.0130028	0.0200063	FALSE	XLOC_032710
LNC_004970	-2.57051	0.0130373	0.0200549	down	XLOC_050039
LNC_002922	-1.223	0.0130889	0.0201314	down	XLOC_029820
LNC_002961	0.803042	0.013112	0.0201648	FALSE	XLOC_030344
LNC_004303	1.33566	0.0132147	0.0203111	up	XLOC_043796
LNC_000344	1.85451	0.0133242	0.020467	up	XLOC_003786
LNC_002968	-1.05882	0.0133438	0.0204949	down	XLOC_030391
LNC_000923	-1.04824	0.0133839	0.0205534	down	XLOC_009951
LNC_000365	0.919512	0.0135314	0.0207645	FALSE	XLOC_004089
LNC_000520	0.915249	0.013534	0.0207677	FALSE	XLOC_005595
LNC_003200	-0.976933	0.0136485	0.0209315	FALSE	XLOC_032540
LNC_001002	0.574096	0.013669	0.0209599	FALSE	XLOC_010771
LNC_000630	0.825589	0.013729	0.0210451	FALSE	XLOC_006805
LNC_001808	-0.670265	0.0137303	0.0210462	FALSE	XLOC_018709
LNC_004930	0.967718	0.0137988	0.0211468	FALSE	XLOC_049737
LNC_002057	1.78793	0.0139161	0.021316	up	XLOC_021074
LNC_002728	-1.07793	0.0139671	0.0213873	down	XLOC_027959
LNC_004240	1.57088	0.0139931	0.0214248	up	XLOC_043148
LNC_002582	1.12119	0.014004	0.0214399	up	XLOC_026380
LNC_003545	0.500352	0.0140281	0.0214738	FALSE	XLOC_036086
LNC_001674	-0.901614	0.014054	0.0215095	FALSE	XLOC_017560
LNC_003525	1.42016	0.0143147	0.0218828	up	XLOC_035928
LNC_004297	1.07868	0.0143393	0.0219174	up	XLOC_043749
LNC_000762	-1.28692	0.0143531	0.0219346	down	XLOC_008153
LNC_002482	-0.744307	0.0146576	0.022372	FALSE	XLOC_025323
LNC_001237	1.06722	0.0146911	0.0224176	up	XLOC_012997
LNC_001256	0.433413	0.0147601	0.0225134	FALSE	XLOC_013301
LNC_000004	-3.24357	0.0148228	0.022601	down	XLOC_000038
LNC_000221	1.17959	0.0148324	0.022614	up	XLOC_002497
LNC_004425	-0.769105	0.0148349	0.022617	FALSE	XLOC_045142
LNC_005589	-1.38842	0.0149689	0.0228066	down	XLOC_055257
LNC_004522	-1.17179	0.015057	0.022932	down	XLOC_046011
LNC_000566	1.48374	0.0150686	0.0229488	up	XLOC_006110
LNC_000362	1.11398	0.0150881	0.022977	up	XLOC_004013
LNC_003663	-0.839266	0.0151605	0.0230855	FALSE	XLOC_037248
LNC_004946	1.99195	0.0152224	0.0231732	up	XLOC_049853
LNC_004081	-0.668651	0.0152854	0.0232634	FALSE	XLOC_041525
LNC_005372	2.05825	0.015342	0.0233437	up	XLOC_053652
LNC_001969	-1.03783	0.0153461	0.0233474	down	XLOC_020299
LNC_005252	1.51792	0.0153617	0.0233679	up	XLOC_052631
LNC_003965	1.15724	0.0153932	0.0234142	up	XLOC_040355
LNC_000770	1.62745	0.0154878	0.0235497	up	XLOC_008209
LNC_000130	-0.691589	0.0157316	0.0238976	FALSE	XLOC_001401
LNC_000920	0.678505	0.0158163	0.0240178	FALSE	XLOC_009919
LNC_004264	0.855533	0.0159722	0.0242391	FALSE	XLOC_043360
LNC_003613	-1.18421	0.0160366	0.0243291	down	XLOC_036727
LNC_004406	-0.78391	0.016045	0.0243393	FALSE	XLOC_044931
LNC_002356	0.786252	0.0161286	0.0244574	FALSE	XLOC_024034
LNC_005207	-0.593437	0.0161378	0.0244696	FALSE	XLOC_052290
LNC_001771	0.750278	0.0162451	0.0246245	FALSE	XLOC_018342
LNC_003618	1.43088	0.0163863	0.0248299	up	XLOC_036784
LNC_000171	1.14499	0.0164389	0.0249034	up	XLOC_001767
LNC_002997	-1.28587	0.0164894	0.0249688	down	XLOC_030664
LNC_002568	-1.38734	0.0166195	0.0251521	down	XLOC_026193
LNC_003865	-1.2585	0.0166778	0.0252315	down	XLOC_039418
LNC_000384	-0.545441	0.0166845	0.0252408	FALSE	XLOC_004237
LNC_004044	-1.03665	0.0167447	0.0253274	down	XLOC_041215
LNC_002102	1.53286	0.0167618	0.0253488	up	XLOC_021496
LNC_000870	0.818915	0.0168784	0.0255143	FALSE	XLOC_009350
LNC_000107	0.529686	0.0168865	0.0255256	FALSE	XLOC_001123
LNC_000548	0.955107	0.0169804	0.0256623	FALSE	XLOC_005840
LNC_005427	1.19391	0.0171094	0.0258435	up	XLOC_054090
LNC_003990	-0.999568	0.0171693	0.025923	FALSE	XLOC_040581
LNC_002878	-1.02763	0.0172057	0.0259734	down	XLOC_029460
LNC_001391	-0.8932	0.0173987	0.0262418	FALSE	XLOC_014766
LNC_005717	0.883075	0.0174684	0.0263432	FALSE	XLOC_056322
LNC_005651	1.30205	0.0174824	0.0263634	up	XLOC_055743
LNC_003342	0.854175	0.0175635	0.0264802	FALSE	XLOC_033925
LNC_000663	-0.825883	0.0176227	0.0265628	FALSE	XLOC_007165
LNC_003448	-1.55506	0.0181713	0.0273323	down	XLOC_035255
LNC_001212	-1.78744	0.0181739	0.0273353	down	XLOC_012771
LNC_000612	-0.930573	0.0182763	0.0274816	FALSE	XLOC_006583
LNC_002194	1.07526	0.0183009	0.0275156	up	XLOC_022289
LNC_002532	-0.870726	0.0183116	0.0275289	FALSE	XLOC_025811
LNC_002041	-1.11782	0.0183747	0.0276189	down	XLOC_020952
LNC_001236	1.54293	0.0184948	0.0277887	up	XLOC_012995
LNC_001777	0.855349	0.0187005	0.0280811	FALSE	XLOC_018399
LNC_001462	0.884141	0.0187132	0.0280973	FALSE	XLOC_015408
LNC_005311	2.22299	0.0188308	0.0282669	up	XLOC_053224
LNC_000305	1.16883	0.0189438	0.0284247	up	XLOC_003434
LNC_001699	-0.951894	0.0189512	0.0284347	FALSE	XLOC_017711
LNC_002473	0.788387	0.0189664	0.0284545	FALSE	XLOC_025212
LNC_000144	-0.449932	0.0193549	0.0289939	FALSE	XLOC_001566
LNC_003635	0.642358	0.0193841	0.0290336	FALSE	XLOC_036950
LNC_001865	1.2056	0.0194077	0.0290659	up	XLOC_019246
LNC_001113	0.719164	0.019453	0.0291287	FALSE	XLOC_011880
LNC_002913	1.09124	0.0195243	0.0292252	up	XLOC_029740
LNC_001227	-1.39818	0.0196051	0.0293299	down	XLOC_012927
LNC_001394	1.23209	0.0196677	0.0294174	up	XLOC_014837
LNC_001642	0.626927	0.019708	0.0294725	FALSE	XLOC_017238
LNC_002840	1.01278	0.0197104	0.0294751	up	XLOC_029061
LNC_005511	1.12731	0.0198558	0.029674	up	XLOC_054694
LNC_003934	-1.19007	0.0199743	0.0298355	down	XLOC_040089
LNC_003981	1.07183	0.0200542	0.0299445	up	XLOC_040504
LNC_001307	-1.00897	0.0200671	0.0299626	down	XLOC_013780
LNC_002408	0.928046	0.0200967	0.0300038	FALSE	XLOC_024586
LNC_000706	-1.20109	0.0201259	0.0300453	down	XLOC_007570
LNC_001893	0.72743	0.0201304	0.0300509	FALSE	XLOC_019556
LNC_001811	1.38214	0.0202255	0.0301876	up	XLOC_018737
LNC_004237	1.89721	0.0203623	0.0303708	up	XLOC_043140
LNC_001353	0.671145	0.0204811	0.0305384	FALSE	XLOC_014286
LNC_003522	0.877916	0.0205008	0.0305614	FALSE	XLOC_035889
LNC_001881	-1.22382	0.0205902	0.0306808	down	XLOC_019477
LNC_004880	-1.21104	0.0206951	0.0308243	down	XLOC_049351
LNC_005709	0.459551	0.0208448	0.0310355	FALSE	XLOC_056264
LNC_004254	1.05924	0.0209152	0.0311348	up	XLOC_043271
LNC_001271	0.992653	0.0211349	0.0314391	FALSE	XLOC_013468
LNC_003909	-1.19388	0.0212136	0.0315474	down	XLOC_039909
LNC_004948	0.936583	0.0215879	0.032063	FALSE	XLOC_049869
LNC_004183	0.751093	0.0216917	0.0322049	FALSE	XLOC_042475
LNC_004105	-1.19056	0.0217145	0.0322365	down	XLOC_041767
LNC_001342	0.873512	0.0218398	0.0324012	FALSE	XLOC_014193
LNC_005542	-0.612806	0.0218569	0.0324244	FALSE	XLOC_054930
LNC_001245	0.918515	0.0220936	0.0327574	FALSE	XLOC_013143
LNC_003622	2.11996	0.022175	0.0328725	up	XLOC_036822
LNC_005605	0.51324	0.0222645	0.0329973	FALSE	XLOC_055428
LNC_002559	0.888585	0.0224692	0.0332776	FALSE	XLOC_026109
LNC_000955	-0.559717	0.0225425	0.0333794	FALSE	XLOC_010199
LNC_005302	3.79789	0.0226141	0.0334796	up	XLOC_053047
LNC_005025	0.619142	0.022622	0.033489	FALSE	XLOC_050704
LNC_000966	0.465396	0.0226812	0.0335662	FALSE	XLOC_010297
LNC_003016	-1.54709	0.0227525	0.0336647	down	XLOC_030895
LNC_001982	1.0398	0.0228188	0.0337512	up	XLOC_020429
LNC_005108	0.522039	0.0228656	0.0338147	FALSE	XLOC_051467
LNC_005493	1.07335	0.0230608	0.0340915	up	XLOC_054637
LNC_001419	0.786448	0.0230783	0.034115	FALSE	XLOC_015003
LNC_001124	-0.985302	0.0232023	0.0342795	FALSE	XLOC_011936
LNC_003923	-1.06967	0.0233654	0.0345051	down	XLOC_040009
LNC_004699	0.50189	0.0237389	0.0350215	FALSE	XLOC_047730
LNC_003616	1.05564	0.0239726	0.0353363	up	XLOC_036766
LNC_001519	0.970053	0.0240621	0.0354584	FALSE	XLOC_015964
LNC_000238	0.697146	0.0240842	0.0354885	FALSE	XLOC_002672
LNC_005258	1.71153	0.0241709	0.0356053	up	XLOC_052655
LNC_002267	1.35045	0.0242155	0.0356662	up	XLOC_023098
LNC_001193	1.16948	0.0242212	0.0356733	up	XLOC_012589
LNC_002561	1.09654	0.0242366	0.0356923	up	XLOC_026129
LNC_003481	1.33829	0.0242473	0.0357065	up	XLOC_035545
LNC_004818	-0.685545	0.0242479	0.0357065	FALSE	XLOC_048787
LNC_001339	0.679835	0.024327	0.0358119	FALSE	XLOC_014172
LNC_003076	0.898151	0.0244889	0.0360318	FALSE	XLOC_031414
LNC_005453	0.637769	0.0245047	0.0360525	FALSE	XLOC_054303
LNC_002306	3.3453	0.0245761	0.0361415	up	XLOC_023476
LNC_005099	1.38715	0.024636	0.0362221	up	XLOC_051384
LNC_005243	1.11725	0.0246814	0.0362852	up	XLOC_052560
LNC_004251	1.47506	0.0247367	0.036359	up	XLOC_043238
LNC_004233	1.15367	0.0248214	0.0364728	up	XLOC_043051
LNC_000098	0.961888	0.0248853	0.0365575	FALSE	XLOC_001039
LNC_005045	-1.32822	0.0249121	0.0365955	down	XLOC_050824
LNC_004357	-0.855031	0.0249338	0.0366237	FALSE	XLOC_044411
LNC_002988	1.24426	0.0251555	0.0369292	up	XLOC_030566
LNC_003117	-0.498595	0.0251828	0.0369679	FALSE	XLOC_031784
LNC_002285	1.32336	0.025289	0.03711	up	XLOC_023309
LNC_003022	-1.40582	0.0252997	0.0371206	down	XLOC_030948
LNC_004244	-0.677977	0.0253934	0.0372492	FALSE	XLOC_043165
LNC_000521	-1.05042	0.0254285	0.0372955	down	XLOC_005602
LNC_003236	0.790395	0.0255038	0.037397	FALSE	XLOC_032900
LNC_000938	1.12367	0.0255354	0.0374396	up	XLOC_010113
LNC_001296	-0.702617	0.0255733	0.0374887	FALSE	XLOC_013659
LNC_005637	-1.08326	0.0256967	0.0376628	down	XLOC_055665
LNC_000150	1.10257	0.0257081	0.037675	up	XLOC_001588
LNC_003888	0.888198	0.0258566	0.0378756	FALSE	XLOC_039682
LNC_002933	1.10408	0.0258878	0.03792	up	XLOC_029971
LNC_005090	-1.47736	0.025989	0.0380514	down	XLOC_051292
LNC_000448	1.06504	0.026003	0.0380705	up	XLOC_005034
LNC_000913	0.659865	0.0260867	0.0381815	FALSE	XLOC_009848
LNC_000288	1.05766	0.0261946	0.0383289	up	XLOC_003257
LNC_003995	0.876515	0.0262131	0.038352	FALSE	XLOC_040595
LNC_004924	0.932214	0.0265617	0.0388318	FALSE	XLOC_049698
LNC_000782	-1.27327	0.0265865	0.0388639	down	XLOC_008381
LNC_004679	-4.2783	0.0268081	0.0391636	down	XLOC_047405
LNC_001260	-1.03267	0.0268486	0.0392138	down	XLOC_013334
LNC_004665	-1.08279	0.0268787	0.0392519	down	XLOC_047173
LNC_004539	-1.11676	0.0268789	0.0392519	down	XLOC_046142
LNC_005421	-1.47099	0.0273093	0.0398488	down	XLOC_054052
LNC_002977	0.629223	0.027364	0.0399204	FALSE	XLOC_030444
LNC_000006	-8.6056	0.0276711	0.0403383	down	XLOC_000038
LNC_000044	1.51339	0.0276851	0.0403574	up	XLOC_000472
LNC_001853	-0.910921	0.0279318	0.0406935	FALSE	XLOC_019121
LNC_001371	1.35624	0.0280314	0.0408249	up	XLOC_014516
LNC_004637	1.17895	0.0280585	0.0408588	up	XLOC_046943
LNC_000492	-0.813177	0.0281718	0.041014	FALSE	XLOC_005383
LNC_000660	-1.15409	0.0285063	0.0414729	down	XLOC_007136
LNC_005385	1.70322	0.0290361	0.0421809	up	XLOC_053828
LNC_005468	-0.608699	0.029217	0.0424165	FALSE	XLOC_054431
LNC_001619	0.951238	0.0294905	0.0427818	FALSE	XLOC_016934
LNC_005218	1.29415	0.0295412	0.0428509	up	XLOC_052349
LNC_003057	-0.96498	0.029584	0.0429043	FALSE	XLOC_031257
LNC_000485	0.63633	0.0296491	0.0429914	FALSE	XLOC_005302
LNC_004195	-0.717291	0.0299143	0.04336	FALSE	XLOC_042588
LNC_001704	0.621151	0.0300177	0.0435025	FALSE	XLOC_017746
LNC_003039	-1.0132	0.0300585	0.0435542	down	XLOC_031098
LNC_002072	1.07048	0.030096	0.0436057	up	XLOC_021252
LNC_000470	-1.14538	0.0303078	0.04388	down	XLOC_005207
LNC_000933	-0.775426	0.03041	0.0440205	FALSE	XLOC_010079
LNC_001824	1.31095	0.0306195	0.0443059	up	XLOC_018896
LNC_002828	-1.26504	0.0309405	0.0447282	down	XLOC_028923
LNC_005437	0.831419	0.0309968	0.0447975	FALSE	XLOC_054251
LNC_000066	-1.06932	0.0310759	0.0448998	down	XLOC_000737
LNC_001278	0.574161	0.0311025	0.0449338	FALSE	XLOC_013532
LNC_005436	-0.762414	0.0312045	0.0450765	FALSE	XLOC_054242
LNC_001490	0.741727	0.0312741	0.045168	FALSE	XLOC_015728
LNC_003831	-0.60123	0.0313432	0.0452616	FALSE	XLOC_039110
LNC_005525	-0.60859	0.0319753	0.0461125	FALSE	XLOC_054796
LNC_000678	0.70201	0.0320535	0.0462129	FALSE	XLOC_007270
LNC_001898	-0.756019	0.0321971	0.0464106	FALSE	XLOC_019590
LNC_004022	0.532935	0.0322115	0.0464282	FALSE	XLOC_040881
LNC_001025	1.46199	0.0323851	0.0466597	up	XLOC_011045
LNC_004834	0.872751	0.0324794	0.0467896	FALSE	XLOC_048858
LNC_004662	0.857619	0.0324816	0.0467909	FALSE	XLOC_047162
LNC_005369	2.68923	0.0328329	0.0472605	up	XLOC_053644
LNC_004651	-1.58885	0.0328696	0.0473023	down	XLOC_047083
LNC_003165	-1.10637	0.0328808	0.0473152	down	XLOC_032299
LNC_004861	-1.34115	0.0328976	0.0473378	down	XLOC_049104
LNC_003897	-0.694205	0.0330091	0.0474842	FALSE	XLOC_039811
LNC_005034	1.0463	0.0330484	0.0475357	up	XLOC_050772
LNC_004828	0.907176	0.0331115	0.0476184	FALSE	XLOC_048830
LNC_000472	0.940658	0.0331482	0.047668	FALSE	XLOC_005218
LNC_005721	-0.977738	0.0333651	0.0479511	FALSE	XLOC_056389
LNC_003717	-0.948123	0.0333873	0.0479799	FALSE	XLOC_037893
LNC_002400	-0.658234	0.0333942	0.0479865	FALSE	XLOC_024461
LNC_003404	1.15184	0.0336927	0.0483895	up	XLOC_034631
LNC_000245	0.964039	0.0337559	0.0484739	FALSE	XLOC_002772
LNC_000441	1.05761	0.03397	0.0487585	up	XLOC_004975
LNC_000721	-1.05631	0.034019	0.0488223	down	XLOC_007681
LNC_003957	0.865539	0.0340595	0.0488731	FALSE	XLOC_040274
LNC_002514	-0.703644	0.0341015	0.048926	FALSE	XLOC_025592
LNC_003295	-0.381567	0.0341352	0.0489677	FALSE	XLOC_033509
LNC_001633	0.958801	0.0341654	0.0490046	FALSE	XLOC_017137
LNC_005327	-0.772996	0.034188	0.0490322	FALSE	XLOC_053313
LNC_004510	0.590745	0.034277	0.0491532	FALSE	XLOC_045899
LNC_000698	-0.883103	0.0343129	0.0491998	FALSE	XLOC_007499
LNC_005021	-0.463573	0.0343682	0.0492725	FALSE	XLOC_050642
LNC_000120	-1.33187	0.0343765	0.0492828	down	XLOC_001253
LNC_005395	-0.43575	0.0349236	0.0500186	FALSE	XLOC_053885
LNC_002140	-0.996019	0.0350049	0.0501285	FALSE	XLOC_021798
LNC_005713	-0.910034	0.0353262	0.0505582	FALSE	XLOC_056279
LNC_000518	0.83144	0.035443	0.0507119	FALSE	XLOC_005582
LNC_003194	-1.11434	0.0354601	0.050733	FALSE	XLOC_032482
LNC_000850	1.6666	0.035798	0.0511806	FALSE	XLOC_009144
LNC_004038	-0.942413	0.0358372	0.0512333	FALSE	XLOC_041161
LNC_002320	0.627816	0.0358862	0.0513017	FALSE	XLOC_023634
LNC_005219	-0.640317	0.0360056	0.0514604	FALSE	XLOC_052357
LNC_004831	1.41083	0.0361969	0.0517234	FALSE	XLOC_048852
LNC_004858	1.09332	0.0362323	0.0517671	FALSE	XLOC_049061
LNC_000615	0.744727	0.0363235	0.0518906	FALSE	XLOC_006620
LNC_004992	1.04882	0.0364923	0.0521179	FALSE	XLOC_050285
LNC_004844	0.423003	0.0365688	0.0522167	FALSE	XLOC_048901
LNC_002175	-0.945573	0.0366463	0.0523221	FALSE	XLOC_022094
LNC_002930	-1.7147	0.0367225	0.0524261	FALSE	XLOC_029926
LNC_005634	1.33354	0.0367841	0.0525066	FALSE	XLOC_055654
LNC_002994	0.70697	0.036855	0.0526027	FALSE	XLOC_030614
LNC_000156	-0.663614	0.0368825	0.0526378	FALSE	XLOC_001617
LNC_003113	-1.36382	0.0371704	0.0530053	FALSE	XLOC_031710
LNC_003927	-0.725684	0.0371992	0.0530445	FALSE	XLOC_040048
LNC_003191	-0.989606	0.0373895	0.0533106	FALSE	XLOC_032457
LNC_004271	-1.22421	0.0376001	0.0535895	FALSE	XLOC_043485
LNC_004961	1.09205	0.0376799	0.0536979	FALSE	XLOC_049984
LNC_003237	8.12188	0.037696	0.0537173	FALSE	XLOC_032900
LNC_002920	-0.903108	0.0377633	0.0538098	FALSE	XLOC_029800
LNC_003336	0.739899	0.0378805	0.0539588	FALSE	XLOC_033836
LNC_001908	-0.699249	0.0382663	0.0544632	FALSE	XLOC_019755
LNC_000431	0.618223	0.0383555	0.0545775	FALSE	XLOC_004892
LNC_002931	-1.15037	0.0384707	0.0547324	FALSE	XLOC_029943
LNC_005572	1.5368	0.038503	0.054773	FALSE	XLOC_055171
LNC_000352	1.28322	0.0385751	0.0548628	FALSE	XLOC_003839
LNC_002435	0.785568	0.0389	0.0552792	FALSE	XLOC_024860
LNC_003069	-0.649849	0.0389376	0.0553217	FALSE	XLOC_031349
LNC_001622	1.20109	0.0389564	0.055341	FALSE	XLOC_017020
LNC_002141	-0.950321	0.0392103	0.0556741	FALSE	XLOC_021822
LNC_000497	0.980437	0.0394953	0.0560528	FALSE	XLOC_005413
LNC_000565	0.476141	0.0395137	0.0560772	FALSE	XLOC_006107
LNC_004238	1.19128	0.0395538	0.0561276	FALSE	XLOC_043140
LNC_000102	-0.998575	0.0396219	0.0562176	FALSE	XLOC_001077
LNC_003732	1.00038	0.0402412	0.057021	FALSE	XLOC_038076
LNC_001662	0.709635	0.0405594	0.0574303	FALSE	XLOC_017442
LNC_002249	-1.13092	0.0405827	0.0574557	FALSE	XLOC_022897
LNC_004169	-0.487479	0.04091	0.0578849	FALSE	XLOC_042333
LNC_001185	-4.0548	0.0410659	0.0580824	FALSE	XLOC_012507
LNC_000284	0.95996	0.0410741	0.0580922	FALSE	XLOC_003216
LNC_001424	-0.89751	0.0411249	0.0581564	FALSE	XLOC_015074
LNC_005076	-0.663103	0.0412526	0.0583196	FALSE	XLOC_051165
LNC_005263	1.87504	0.0413139	0.0584005	FALSE	XLOC_052725
LNC_005262	-1.06673	0.0413984	0.0585065	FALSE	XLOC_052718
LNC_004469	-1.10317	0.0414579	0.058581	FALSE	XLOC_045507
LNC_004670	-0.846337	0.0415109	0.058652	FALSE	XLOC_047295
LNC_004176	0.572247	0.0415232	0.0586674	FALSE	XLOC_042411
LNC_004418	-0.553931	0.0415699	0.0587218	FALSE	XLOC_045074
LNC_000667	4.61238	0.0416122	0.0587758	FALSE	XLOC_007168
LNC_005719	-1.37407	0.0417873	0.058994	FALSE	XLOC_056349
LNC_004481	-0.477837	0.0421098	0.0594143	FALSE	XLOC_045609
LNC_000727	0.688993	0.0422329	0.0595742	FALSE	XLOC_007766
LNC_002969	-2.00222	0.0423248	0.0596804	FALSE	XLOC_030391
LNC_003104	-0.94551	0.0424851	0.0598927	FALSE	XLOC_031656
LNC_004234	-0.841891	0.0426538	0.0601187	FALSE	XLOC_043061
LNC_003478	1.04768	0.042733	0.0602165	FALSE	XLOC_035495
LNC_002897	0.979673	0.0428596	0.060385	FALSE	XLOC_029598
LNC_001168	-1.37272	0.0431607	0.0607673	FALSE	XLOC_012349
LNC_004695	-1.03259	0.0433983	0.0610739	FALSE	XLOC_047689
LNC_004112	0.634945	0.0434135	0.0610933	FALSE	XLOC_041821
LNC_002467	-0.526509	0.0434585	0.0611546	FALSE	XLOC_025155
LNC_004678	-1.26708	0.0435013	0.0612128	FALSE	XLOC_047374
LNC_004283	-1.44498	0.0438999	0.0617414	FALSE	XLOC_043633
LNC_002305	-0.802476	0.043914	0.0617571	FALSE	XLOC_023476
LNC_005001	-0.934666	0.0442001	0.0621371	FALSE	XLOC_050385
LNC_000589	-0.713947	0.0444816	0.0625004	FALSE	XLOC_006333
LNC_005623	1.83455	0.0446444	0.0627125	FALSE	XLOC_055540
LNC_000478	-0.616026	0.0446908	0.0627736	FALSE	XLOC_005257
LNC_001670	-1.32524	0.0447275	0.0628207	FALSE	XLOC_017519
LNC_004602	3.94145	0.0447617	0.0628588	FALSE	XLOC_046712
LNC_005317	0.520276	0.0447694	0.0628676	FALSE	XLOC_053252
LNC_005251	1.30638	0.0449426	0.0630902	FALSE	XLOC_052629
LNC_003098	-1.13818	0.0449745	0.0631309	FALSE	XLOC_031579
LNC_000874	-0.72134	0.0450439	0.063218	FALSE	XLOC_009422
LNC_000114	0.523683	0.0451041	0.0632962	FALSE	XLOC_001161
LNC_002131	-0.93912	0.0451328	0.0633282	FALSE	XLOC_021705
LNC_005569	1.1138	0.0453228	0.0635762	FALSE	XLOC_055139
LNC_001459	0.906595	0.0454133	0.0636803	FALSE	XLOC_015390
LNC_002982	1.09833	0.04565	0.0639766	FALSE	XLOC_030487
LNC_004168	-0.539758	0.0457177	0.0640637	FALSE	XLOC_042333
LNC_001159	-0.745092	0.0457898	0.0641538	FALSE	XLOC_012268
LNC_003682	0.883944	0.0459	0.064304	FALSE	XLOC_037515
LNC_003679	0.533626	0.0459494	0.0643711	FALSE	XLOC_037458
LNC_004901	-0.560369	0.0474126	0.0663171	FALSE	XLOC_049522
LNC_002789	0.614585	0.0474925	0.066416	FALSE	XLOC_028568
LNC_005563	0.58246	0.0475369	0.0664753	FALSE	XLOC_055071
LNC_002421	-0.832289	0.0475466	0.0664852	FALSE	XLOC_024741
LNC_004017	-1.16339	0.047677	0.0666567	FALSE	XLOC_040804
LNC_005710	-0.602408	0.0477175	0.0667068	FALSE	XLOC_056265
LNC_000002	-0.686691	0.0477377	0.0667306	FALSE	XLOC_000037
LNC_000059	-0.676701	0.0477415	0.0667338	FALSE	XLOC_000684
LNC_003330	1.02582	0.0486726	0.0679513	FALSE	XLOC_033799
LNC_005588	-0.559894	0.0489998	0.0683636	FALSE	XLOC_055243
LNC_001135	-0.840904	0.0490155	0.0683834	FALSE	XLOC_012007
LNC_001102	0.451861	0.0490199	0.0683874	FALSE	XLOC_011830
LNC_001111	0.599101	0.049306	0.0687564	FALSE	XLOC_011865
LNC_005377	1.79825	0.0498354	0.0694506	FALSE	XLOC_053742
LNC_001815	1.02343	0.0500349	0.0697016	FALSE	XLOC_018792
LNC_000948	0.893689	0.0502446	0.0699801	FALSE	XLOC_010153
LNC_005138	-4.09655	0.0504046	0.0701733	FALSE	XLOC_051748
LNC_002178	-0.94325	0.0504394	0.0702173	FALSE	XLOC_022112
LNC_003482	0.906584	0.0504696	0.0702547	FALSE	XLOC_035568
LNC_002663	1.34944	0.0505555	0.0703607	FALSE	XLOC_027116
LNC_002331	0.790586	0.0506102	0.07043	FALSE	XLOC_023803
LNC_005576	1.01468	0.0508943	0.0707864	FALSE	XLOC_055187
LNC_004676	-0.58932	0.0509906	0.0709111	FALSE	XLOC_047339
LNC_005353	-0.683591	0.0510411	0.0709745	FALSE	XLOC_053465
LNC_001463	-0.814052	0.0511044	0.0710556	FALSE	XLOC_015423
LNC_003605	0.507225	0.0514443	0.071505	FALSE	XLOC_036652
LNC_005288	-0.969711	0.0519465	0.0721494	FALSE	XLOC_052968
LNC_003806	0.871259	0.0522086	0.0724807	FALSE	XLOC_038952
LNC_002966	-1.3918	0.0529119	0.0734096	FALSE	XLOC_030371
LNC_003659	-0.736147	0.0530669	0.0736008	FALSE	XLOC_037217
LNC_005024	0.518237	0.0543	0.0751947	FALSE	XLOC_050701
LNC_002785	-0.661951	0.054343	0.0752469	FALSE	XLOC_028495
LNC_005249	-1.04635	0.0544296	0.0753523	FALSE	XLOC_052624
LNC_000089	-0.332805	0.0545187	0.0754634	FALSE	XLOC_000948
LNC_003309	-0.877791	0.0545467	0.0754951	FALSE	XLOC_033619
LNC_004866	1.13342	0.0545603	0.0755114	FALSE	XLOC_049136
LNC_002870	1.01479	0.0545949	0.0755568	FALSE	XLOC_029405
LNC_002136	-0.94376	0.0548285	0.0758533	FALSE	XLOC_021753
LNC_004984	-0.94579	0.0548614	0.0758964	FALSE	XLOC_050213
LNC_004853	0.88323	0.0550018	0.0760759	FALSE	XLOC_048952
LNC_000046	0.550503	0.0552159	0.0763548	FALSE	XLOC_000511
LNC_001738	0.996346	0.0553693	0.0765645	FALSE	XLOC_018062
LNC_003685	-1.20283	0.0555042	0.0767214	FALSE	XLOC_037530
LNC_002059	-0.903278	0.0555812	0.076818	FALSE	XLOC_021079
LNC_001733	1.13454	0.0558661	0.0771894	FALSE	XLOC_018023
LNC_000559	-0.80237	0.0560447	0.0774262	FALSE	XLOC_006049
LNC_000921	-0.45164	0.0563583	0.0778219	FALSE	XLOC_009921
LNC_004920	0.947144	0.0563991	0.0778683	FALSE	XLOC_049645
LNC_004343	-0.883494	0.0566884	0.0782324	FALSE	XLOC_044245
LNC_001458	-6.29605	0.0571344	0.0788024	FALSE	XLOC_015385
LNC_001789	0.490361	0.0573047	0.0790222	FALSE	XLOC_018551
LNC_001567	1.04851	0.0574019	0.0791385	FALSE	XLOC_016394
LNC_003136	-7.4223	0.0576639	0.0794767	FALSE	XLOC_031956
LNC_001269	-1.71493	0.0577967	0.0796438	FALSE	XLOC_013406
LNC_003723	0.649502	0.0579911	0.0798944	FALSE	XLOC_038012
LNC_002484	-1.23295	0.0581668	0.0801108	FALSE	XLOC_025334
LNC_002864	0.686789	0.0581925	0.0801384	FALSE	XLOC_029290
LNC_002184	-1.03536	0.05891	0.0810435	FALSE	XLOC_022169
LNC_000894	0.996966	0.0589384	0.0810774	FALSE	XLOC_009628
LNC_003408	1.04519	0.0596881	0.0820273	FALSE	XLOC_034672
LNC_003693	1.00018	0.0597213	0.082065	FALSE	XLOC_037659
LNC_000222	-0.8036	0.05988	0.08227	FALSE	XLOC_002536
LNC_002788	-0.592266	0.0599521	0.0823611	FALSE	XLOC_028564
LNC_005438	1.10675	0.0600032	0.0824287	FALSE	XLOC_054254
LNC_002629	-0.685493	0.0600253	0.0824563	FALSE	XLOC_026781
LNC_001429	0.660226	0.0602664	0.0827585	FALSE	XLOC_015105
LNC_000606	-0.895579	0.060442	0.0829757	FALSE	XLOC_006496
LNC_000369	-1.08504	0.0608848	0.0835509	FALSE	XLOC_004141
LNC_001752	-1.63953	0.0608862	0.0835509	FALSE	XLOC_018190
LNC_001525	-1.3372	0.0609318	0.0836041	FALSE	XLOC_016005
LNC_002594	-0.620985	0.061676	0.084551	FALSE	XLOC_026461
LNC_005561	0.923461	0.0618459	0.0847677	FALSE	XLOC_055063
LNC_000237	-0.918849	0.0626635	0.0858063	FALSE	XLOC_002667
LNC_004383	0.958469	0.0627918	0.0859656	FALSE	XLOC_044696
LNC_003589	0.920565	0.063121	0.086386	FALSE	XLOC_036565
LNC_000199	-0.96039	0.0631565	0.0864318	FALSE	XLOC_002179
LNC_003422	0.688678	0.0632026	0.0864811	FALSE	XLOC_034959
LNC_001965	0.757745	0.0632209	0.0865006	FALSE	XLOC_020255
LNC_000296	-0.972492	0.0637786	0.0871832	FALSE	XLOC_003337
LNC_004026	-0.447642	0.0638547	0.0872817	FALSE	XLOC_040938
LNC_002955	0.476734	0.0641589	0.0876696	FALSE	XLOC_030301
LNC_004674	0.793556	0.0641849	0.0876968	FALSE	XLOC_047327
LNC_004810	-0.7152	0.06435	0.0878991	FALSE	XLOC_048698
LNC_000960	1.74777	0.0648704	0.0885612	FALSE	XLOC_010231
LNC_000442	-0.885114	0.0651159	0.0888587	FALSE	XLOC_004977
LNC_004349	0.399987	0.0653299	0.0891338	FALSE	XLOC_044315
LNC_004345	-1.43668	0.0656083	0.0894851	FALSE	XLOC_044264
LNC_005013	0.825366	0.0657166	0.0896129	FALSE	XLOC_050551
LNC_002409	-1.8567	0.065912	0.089851	FALSE	XLOC_024596
LNC_003185	-0.910281	0.0659718	0.0899212	FALSE	XLOC_032424
LNC_005149	0.487119	0.0661094	0.0900972	FALSE	XLOC_051865
LNC_003813	0.694149	0.0661165	0.090104	FALSE	XLOC_039011
LNC_004031	-0.759607	0.0662725	0.0902937	FALSE	XLOC_040997
LNC_004864	-5.82726	0.0665333	0.0906175	FALSE	XLOC_049126
LNC_001604	0.779271	0.0665877	0.0906857	FALSE	XLOC_016785
LNC_000766	-0.51877	0.0666557	0.0907697	FALSE	XLOC_008178
LNC_001766	0.618809	0.066762	0.0909087	FALSE	XLOC_018292
LNC_001526	0.449403	0.0673262	0.0916131	FALSE	XLOC_016007
LNC_003917	-0.682461	0.0673528	0.0916436	FALSE	XLOC_039957
LNC_000684	0.536398	0.0674043	0.091705	FALSE	XLOC_007336
LNC_000072	0.970589	0.0679499	0.092377	FALSE	XLOC_000788
LNC_002666	-0.664374	0.0680891	0.0925516	FALSE	XLOC_027181
LNC_005457	-0.939019	0.0685291	0.0931291	FALSE	XLOC_054358
LNC_001613	0.947047	0.0685537	0.0931596	FALSE	XLOC_016871
LNC_003598	0.582514	0.0688844	0.0935617	FALSE	XLOC_036628
LNC_005620	0.510779	0.0690374	0.0937576	FALSE	XLOC_055526
LNC_000793	-0.874884	0.0692404	0.0940215	FALSE	XLOC_008508
LNC_002558	0.500506	0.0694269	0.0942658	FALSE	XLOC_026097
LNC_000858	-0.649841	0.069851	0.0947975	FALSE	XLOC_009187
LNC_005725	0.974619	0.069873	0.0948206	FALSE	XLOC_056410
LNC_003363	0.726766	0.0698763	0.094822	FALSE	XLOC_034193
LNC_004167	-1.01269	0.069971	0.0949385	FALSE	XLOC_042333
LNC_005347	0.834252	0.0700782	0.0950751	FALSE	XLOC_053429
LNC_003940	0.716591	0.0701843	0.095207	FALSE	XLOC_040147
LNC_002156	0.518077	0.070333	0.0953966	FALSE	XLOC_021924
LNC_005168	3.0065	0.0708408	0.0960157	FALSE	XLOC_051941
LNC_004601	0.817425	0.0711727	0.0964473	FALSE	XLOC_046712
LNC_003460	-0.832259	0.0718858	0.0973124	FALSE	XLOC_035355
LNC_003979	0.713507	0.0722386	0.0977499	FALSE	XLOC_040500
LNC_004654	0.761745	0.0723601	0.0978959	FALSE	XLOC_047101
LNC_004393	-0.905353	0.072615	0.0982068	FALSE	XLOC_044761
LNC_000480	-0.671852	0.0726806	0.0982861	FALSE	XLOC_005264
LNC_000481	-0.613179	0.0730328	0.0987314	FALSE	XLOC_005265
LNC_002697	-0.915061	0.0732254	0.0989762	FALSE	XLOC_027566
LNC_004982	0.843552	0.0734443	0.0992471	FALSE	XLOC_050158
LNC_003037	1.59232	0.0740901	0.100025	FALSE	XLOC_031092
LNC_005289	-0.392494	0.0744178	0.100433	FALSE	XLOC_052981
LNC_001763	0.391742	0.0748281	0.100946	FALSE	XLOC_018268
LNC_004223	-0.4337	0.0748444	0.100962	FALSE	XLOC_042942
LNC_003683	0.37494	0.0749721	0.101118	FALSE	XLOC_037526
LNC_004282	0.55253	0.075001	0.10115	FALSE	XLOC_043604
LNC_005014	-0.512102	0.0750212	0.101171	FALSE	XLOC_050563
LNC_002682	-0.927035	0.0750958	0.101259	FALSE	XLOC_027406
LNC_005361	-0.755215	0.0750989	0.10126	FALSE	XLOC_053559
LNC_004511	0.706134	0.0751626	0.101343	FALSE	XLOC_045899
LNC_004486	-0.756773	0.0751906	0.101374	FALSE	XLOC_045668
LNC_003150	-0.868063	0.0757632	0.102111	FALSE	XLOC_032151
LNC_002917	0.751805	0.0759231	0.102317	FALSE	XLOC_029777
LNC_000320	-0.757155	0.0763829	0.102908	FALSE	XLOC_003568
LNC_004756	1.05135	0.0766566	0.103238	FALSE	XLOC_048178
LNC_001329	1.08253	0.0768923	0.103526	FALSE	XLOC_014039
LNC_000124	-0.314586	0.0769021	0.103536	FALSE	XLOC_001314
LNC_000035	-1.02922	0.0771011	0.103781	FALSE	XLOC_000390
LNC_005470	-1.06647	0.0772993	0.104035	FALSE	XLOC_054435
LNC_005319	0.237413	0.0774068	0.104166	FALSE	XLOC_053258
LNC_005158	1.64933	0.0777642	0.104624	FALSE	XLOC_051938
LNC_003050	0.83639	0.0782399	0.105215	FALSE	XLOC_031206
LNC_004696	0.715453	0.0783149	0.105303	FALSE	XLOC_047691
LNC_003793	-0.750126	0.0789339	0.106082	FALSE	XLOC_038771
LNC_003358	-1.22902	0.0792702	0.1065	FALSE	XLOC_034142
LNC_001222	0.930433	0.0793814	0.106643	FALSE	XLOC_012878
LNC_003531	0.617156	0.0800289	0.107468	FALSE	XLOC_036002
LNC_005616	1.41607	0.0801415	0.10761	FALSE	XLOC_055473
LNC_004351	0.819242	0.0802118	0.107698	FALSE	XLOC_044323
[truncated: 1,351 more rows]
