# Supplementary material for: Genome-Wide Analysis of Long Non-Coding RNAs Related to UV-B Radiation in the Antarctic Moss Pohlia nutans
Source: Int J Mol Sci. 2023 Mar 17;24(6):5757. doi: 10.3390/ijms24065757 (PMC10051584; doi:10.3390/ijms24065757)
Supplement: Supplementary file 1 [file ijms-24-05757-s001.zip › Supplementary Table4.xlsx]

## Sheet: UV-B radiation-related genes
Supplementary Table 4. Representative UV-B radiation-related genes of Pohlia nutans.
Flavonoid biosynthesis
lncRNA ID	log2FoldChange	Cis-Target Gene ID	log2FoldChange	gene name	NR	SWISS
LNC_000020	-1.4997	Novel_000522	-2.47008	ANS	PREDICTED: probable 2-oxoglutarate/Fe(II)-dependent dioxygenase [Ziziphus jujuba]	DIOX4_ARATH RecName: Full=Probable 2-oxoglutarate-dependent dioxygenase ANS {ECO:0000305}; EC=1.14.11.- {ECO:0000305}; AltName: Full=Anthocyanidin synthase {ECO:0000305};
LNC_000020	-1.4997	rna-Poh0344750.1	-3.31072	ANS	PREDICTED: probable 2-oxoglutarate/Fe(II)-dependent dioxygenase [Ziziphus jujuba]	DIOX4_ARATH RecName: Full=Probable 2-oxoglutarate-dependent dioxygenase ANS {ECO:0000305}; EC=1.14.11.- {ECO:0000305}; AltName: Full=Anthocyanidin synthase {ECO:0000305};
LNC_000020	-1.4997	rna-Poh0344760.1	-1.86435	ANS	PREDICTED: probable 2-oxoglutarate/Fe(II)-dependent dioxygenase [Ziziphus jujuba]	DIOX4_ARATH RecName: Full=Probable 2-oxoglutarate-dependent dioxygenase ANS {ECO:0000305}; EC=1.14.11.- {ECO:0000305}; AltName: Full=Anthocyanidin synthase {ECO:0000305};
LNC_000155	1.46322	rna-Poh0049790.1	#N/A	CHS	predicted protein [Physcomitrella patens]	CHS7_PICMA RecName: Full=Chalcone synthase 7; EC=2.3.1.74; AltName: Full=Naregenin-chalcone synthase 7;
LNC_000155	1.46322	rna-Poh0049800.1	#N/A	CHS	predicted protein [Physcomitrella patens]	CHS2_IPOBA RecName: Full=Chalcone synthase LF2; EC=2.3.1.74; AltName: Full=Naringenin-chalcone synthase LF2;
LNC_000244	1.85416	Novel_000122	2.35224	CHS	predicted protein [Physcomitrella patens]	CHS6_SOYBN RecName: Full=Chalcone synthase 6; EC=2.3.1.74; AltName: Full=Naringenin-chalcone synthase 6;
LNC_000244	1.85416	Novel_000623	2.10521	CHS	predicted protein [Physcomitrella patens]	CHS6_SOYBN RecName: Full=Chalcone synthase 6; EC=2.3.1.74; AltName: Full=Naringenin-chalcone synthase 6;
LNC_000244	1.85416	rna-Poh0271480.1	1.94104	CHS	predicted protein [Physcomitrella patens]	CHS6_SOYBN RecName: Full=Chalcone synthase 6; EC=2.3.1.74; AltName: Full=Naringenin-chalcone synthase 6;
LNC_000244	1.85416	rna-Poh0271490.1	2.08906	CHS	predicted protein [Physcomitrella patens]	CHS6_SOYBN RecName: Full=Chalcone synthase 6; EC=2.3.1.74; AltName: Full=Naringenin-chalcone synthase 6;
LNC_000251	1.03942	rna-Poh0290050.1	-2.72861	C3'H	hypothetical protein PHYPA_027326 [Physcomitrella patens]	C98A2_SOYBN RecName: Full=Cytochrome P450 98A2; EC=1.14.-.-;
LNC_000398	2.18069	rna-Poh0074370.1	#N/A	C4H	predicted protein [Physcomitrella patens]	TCMO_POPKI RecName: Full=Trans-cinnamate 4-monooxygenase; EC=1.14.13.11; AltName: Full=Cinnamic acid 4-hydroxylase; Short=C4H; Short=CA4H; AltName: Full=Cytochrome P450 73; AltName: Full=Cytochrome P450C4H;
LNC_000418	4.23913	rna-Poh0078400.1	#N/A	CcoAOMT	predicted protein [Physcomitrella patens]	CAMT_VITVI RecName: Full=Caffeoyl-CoA O-methyltransferase; EC=2.1.1.104; AltName: Full=Trans-caffeoyl-CoA 3-O-methyltransferase; Short=CCOAMT; Short=CCOAOMT;
LNC_000529	-2.48454	rna-Poh0080580.1	-1.79234	F3'H	flavonoid 3'-hydroxylase [Pohlia nutans]	C7A12_PANGI RecName: Full=Cytochrome P450 CYP736A12; EC=1.14.-.-;
LNC_000529	-2.48454	Novel_001091	#N/A	F3'H	flavonoid 3'-hydroxylase [Pohlia nutans]	C71DB_LOTJA RecName: Full=Cytochrome P450 71D11; EC=1.14.-.-; Flags: Fragment;
LNC_000622	3.81282	rna-Poh0123620.1	2.48716	C4H	hypothetical protein PHYPA_029802 [Physcomitrella patens]	TCMO_POPTM RecName: Full=Trans-cinnamate 4-monooxygenase; EC=1.14.13.11; AltName: Full=Cinnamic acid 4-hydroxylase; Short=C4H; Short=CA4H; AltName: Full=Cytochrome P450 73; AltName: Full=Cytochrome P450C4H;
LNC_000689	1.15384	rna-Poh0315720.1	-0.929086	CcoAOMT	predicted protein [Physcomitrella patens]	CAMT2_MAIZE RecName: Full=Caffeoyl-CoA O-methyltransferase 2; EC=2.1.1.104; AltName: Full=Trans-caffeoyl-CoA 3-O-methyltransferase 2; Short=CCoAMT-2; Short=CCoAOMT-2;
LNC_000809	2.39455	rna-Poh0143650.1	-0.0505915	CcoAOMT	predicted protein [Physcomitrella patens]	CAMT2_MAIZE RecName: Full=Caffeoyl-CoA O-methyltransferase 2; EC=2.1.1.104; AltName: Full=Trans-caffeoyl-CoA 3-O-methyltransferase 2; Short=CCoAMT-2; Short=CCoAOMT-2;
LNC_000980	3.75598	rna-Poh0230040.1	-0.76141	C4H	hypothetical protein PHYPA_004588 [Physcomitrella patens]	TCMO_GLYEC RecName: Full=Trans-cinnamate 4-monooxygenase; EC=1.14.13.11; AltName: Full=Cinnamic acid 4-hydroxylase; Short=C4H; Short=CA4H; AltName: Full=Cytochrome P450 73; AltName: Full=Cytochrome P450C4H;
LNC_001001	1.97592	Novel_002147	1.9579	C4H	hypothetical protein PHYPA_006574 [Physcomitrella patens]	TCMO_POPKI RecName: Full=Trans-cinnamate 4-monooxygenase; EC=1.14.13.11; AltName: Full=Cinnamic acid 4-hydroxylase; Short=C4H; Short=CA4H; AltName: Full=Cytochrome P450 73; AltName: Full=Cytochrome P450C4H;
LNC_001001	1.97592	rna-Poh0326440.1	1.7601	C4H	hypothetical protein PHYPA_006574 [Physcomitrella patens]	TCMO_POPKI RecName: Full=Trans-cinnamate 4-monooxygenase; EC=1.14.13.11; AltName: Full=Cinnamic acid 4-hydroxylase; Short=C4H; Short=CA4H; AltName: Full=Cytochrome P450 73; AltName: Full=Cytochrome P450C4H;
LNC_001069	2.94609	rna-Poh0312170.1	-0.82438	F3'H	flavonoid 3',5'-hydroxylase [Pohlia nutans]	F3PH_PETHY RecName: Full=Flavonoid 3'-monooxygenase; EC=1.14.13.21; AltName: Full=Cytochrome P450 75B2; AltName: Full=Flavonoid 3'-hydroxylase;
LNC_001260	-1.03267	rna-Poh0063890.1	0.309662	F3'H	flavonoid 3',5'-hydroxylase [Pohlia nutans]	F3PH_PETHY RecName: Full=Flavonoid 3'-monooxygenase; EC=1.14.13.21; AltName: Full=Cytochrome P450 75B2; AltName: Full=Flavonoid 3'-hydroxylase;
LNC_001316	3.16074	rna-Poh0059250.1	-6.9079	HCT	hypothetical protein PHYPA_030851 [Physcomitrella patens]	HCT1_ORYSJ RecName: Full=Hydroxycinnamoyltransferase 1 {ECO:0000305}; Short=OsHCT1 {ECO:0000303|PubMed:22285622}; EC=2.3.1.- {ECO:0000305}; AltName: Full=BAHD-like hydroxycinnamoyl transferase HCT1 {ECO:0000305};
LNC_001316	3.16074	Novel_003147	1.60142	HCT	hypothetical protein PHYPA_030849 [Physcomitrella patens]	HCT2_ORYSJ RecName: Full=Hydroxycinnamoyltransferase 2 {ECO:0000305}; Short=OsHCT2 {ECO:0000303|PubMed:22285622}; EC=2.3.1.- {ECO:0000305}; AltName: Full=BAHD-like hydroxycinnamoyl transferase HCT2 {ECO:0000305};
LNC_001316	3.16074	rna-Poh0059230.1	1.56484	HCT	hypothetical protein PHYPA_030849 [Physcomitrella patens]	HCT2_ORYSJ RecName: Full=Hydroxycinnamoyltransferase 2 {ECO:0000305}; Short=OsHCT2 {ECO:0000303|PubMed:22285622}; EC=2.3.1.- {ECO:0000305}; AltName: Full=BAHD-like hydroxycinnamoyl transferase HCT2 {ECO:0000305};
LNC_001811	1.38214	Novel_004227	1.17292	C4H	predicted protein [Physcomitrella patens]	TCMO_POPKI RecName: Full=Trans-cinnamate 4-monooxygenase; EC=1.14.13.11; AltName: Full=Cinnamic acid 4-hydroxylase; Short=C4H; Short=CA4H; AltName: Full=Cytochrome P450 73; AltName: Full=Cytochrome P450C4H;
LNC_002098	-1.22678	rna-Poh0030800.1	-0.877615	HCT	hypothetical protein PHYPA_003798 [Physcomitrella patens]	HST_ARATH RecName: Full=Shikimate O-hydroxycinnamoyltransferase; EC=2.3.1.133; AltName: Full=Hydroxycinnamoyl transferase; AltName: Full=Hydroxycinnamoyl-Coenzyme A shikimate/quinate hydroxycinnamoyltransferase;
LNC_002231	2.56653	rna-Poh0032630.1	-0.121985	FLS	predicted protein [Physcomitrella patens]	DIOX1_ARATH RecName: Full=Probable 2-oxoglutarate-dependent dioxygenase At3g49630; EC=1.14.11.-;
LNC_002275	-1.93586	rna-Poh0039230.1	-0.322883	CHI	chalcone isomerase 3a, partial [Conocephalum conicum]	FAP3_ARATH RecName: Full=Fatty-acid-binding protein 3, chloroplastic; Short=AtFAP3; AltName: Full=Chalcone-flavanone isomerase family protein 3; Flags: Precursor;
LNC_002393	2.68134	rna-Poh0318490.1	#N/A	CHI	predicted protein [Physcomitrella patens]	VSR1_PEA RecName: Full=Vacuolar-sorting receptor 1; AltName: Full=80 kDa proaleurein-binding protein; AltName: Full=BP-80; Flags: Precursor;
LNC_002405	-2.40203	rna-Poh0319680.1	3.0444	F3'H	flavonoid 3'-hydroxylase [Pohlia nutans]	C75B3_ORYSJ RecName: Full=Flavonoid 3'-monooxygenase CYP75B3 {ECO:0000305}; EC=1.14.13.21 {ECO:0000305|PubMed:18726614}; AltName: Full=Cytochrome P450 75B3 {ECO:0000303|PubMed:26082402}; AltName: Full=Flavonoid 3'-hydroxylase {ECO:0000303|PubMed:18726614}; Short=OsF3'H {ECO:0000303|PubMed:18726614};
LNC_002411	5.33754	rna-Poh0276430.1	-5.79778	F3'H	flavonoid 3'-hydroxylase [Pohlia nutans]	C70A2_ARATH RecName: Full=Cytochrome P450 703A2 {ECO:0000303|PubMed:17496121}; EC=1.14.13.206 {ECO:0000269|PubMed:17496121}; AltName: Full=Protein DEFECTIVE IN EXINE FORMATION 2 {ECO:0000303|PubMed:17496121};
LNC_002724	4.87629	Novel_005758	-0.695785	CHI	--	--
LNC_002724	4.87629	Novel_006346	0.829249	F3'H	flavonoid 3'-hydroxylase [Pohlia nutans]	F3PH_ARATH RecName: Full=Flavonoid 3'-monooxygenase; EC=1.14.13.21; AltName: Full=Cytochrome P450 75B1; AltName: Full=Flavonoid 3'-hydroxylase; Short=AtF3'H; AltName: Full=Protein TRANSPARENT TESTA 7;
LNC_002724	4.87629	rna-Poh0155260.1	0.728848	F3'H	flavonoid 3'-hydroxylase [Pohlia nutans]	F3PH_ARATH RecName: Full=Flavonoid 3'-monooxygenase; EC=1.14.13.21; AltName: Full=Cytochrome P450 75B1; AltName: Full=Flavonoid 3'-hydroxylase; Short=AtF3'H; AltName: Full=Protein TRANSPARENT TESTA 7;
LNC_002756	-2.21448	Novel_005803	1.78654	CHS	predicted protein [Physcomitrella patens]	CHS6_SOYBN RecName: Full=Chalcone synthase 6; EC=2.3.1.74; AltName: Full=Naringenin-chalcone synthase 6;
LNC_002756	-2.21448	Novel_005804	1.3676	CHS	predicted protein [Physcomitrella patens]	CHS6_SOYBN RecName: Full=Chalcone synthase 6; EC=2.3.1.74; AltName: Full=Naringenin-chalcone synthase 6;
LNC_002756	-2.21448	rna-Poh0096230.1	1.17184	CHS	predicted protein [Physcomitrella patens]	CHS6_SOYBN RecName: Full=Chalcone synthase 6; EC=2.3.1.74; AltName: Full=Naringenin-chalcone synthase 6;
LNC_002756	-2.21448	Novel_005805	0.105669	CHS	predicted protein [Physcomitrella patens]	CHSY_ARAAL RecName: Full=Chalcone synthase; EC=2.3.1.74; AltName: Full=Naringenin-chalcone synthase;
LNC_002765	1.73858	rna-Poh0094960.1	-2.96163	C3'H	hypothetical protein PHYPA_027326 [Physcomitrella patens]	C98A2_SOYBN RecName: Full=Cytochrome P450 98A2; EC=1.14.-.-;
LNC_002773	8.05551	Novel_005859	7.36541	F3'5'H	predicted protein [Physcomitrella patens]	C75A6_CAMME RecName: Full=Flavonoid 3',5'-hydroxylase; Short=F3'5'H; EC=1.14.13.88; AltName: Full=Cytochrome P450 75A6;
LNC_002773	8.05551	rna-Poh0093310.1	0.0605632	F3'H	hypothetical protein PHYPA_004982 [Physcomitrella patens]	F3PH_ARATH RecName: Full=Flavonoid 3'-monooxygenase; EC=1.14.13.21; AltName: Full=Cytochrome P450 75B1; AltName: Full=Flavonoid 3'-hydroxylase; Short=AtF3'H; AltName: Full=Protein TRANSPARENT TESTA 7;
LNC_002773	8.05551	Novel_006435	6.48442	F3'5'H	predicted protein [Physcomitrella patens]	C75A6_CAMME RecName: Full=Flavonoid 3',5'-hydroxylase; Short=F3'5'H; EC=1.14.13.88; AltName: Full=Cytochrome P450 75A6;
LNC_002856	1.85605	rna-Poh0218510.1	#N/A	CHS	predicted protein [Physcomitrella patens]	CHS7_PICMA RecName: Full=Chalcone synthase 7; EC=2.3.1.74; AltName: Full=Naregenin-chalcone synthase 7;
LNC_002856	1.85605	rna-Poh0218520.1	#N/A	CHS	predicted protein [Physcomitrella patens]	CHSY_EQUAR RecName: Full=Chalcone synthase; EC=2.3.1.74; AltName: Full=Naringenin-chalcone synthase;
LNC_002871	-1.70157	rna-Poh0215440.1	#N/A	F3'H	flavonoid 3',5'-hydroxylase [Pohlia nutans]	C93A2_SOYBN RecName: Full=Cytochrome P450 93A2; EC=1.14.-.-;
LNC_002984	3.1966	rna-Poh0164690.1	0.849379	DRF	tetraketide alpha-pyrone reductase 1 [Quercus suber]	BAN_ARATH RecName: Full=Anthocyanidin reductase; Short=AtANR {ECO:0000303|PubMed:14725861}; EC=1.3.1.77 {ECO:0000269|PubMed:12532018, ECO:0000269|PubMed:14725861}; AltName: Full=Anthocyanin spotted testa; Short=ast; AltName: Full=Protein BANYULS;
LNC_003044	1.23918	rna-Poh0357450.1	#N/A	F3'H	flavonoid 3'-hydroxylase [Pohlia nutans]	F3PH_PETHY RecName: Full=Flavonoid 3'-monooxygenase; EC=1.14.13.21; AltName: Full=Cytochrome P450 75B2; AltName: Full=Flavonoid 3'-hydroxylase;
LNC_003220	1.67691	rna-Poh0109810.1	-0.603467	CHS	hypothetical protein PHYPA_014791 [Physcomitrella patens]	CHSY_CATRO RecName: Full=Chalcone synthase; EC=2.3.1.74; AltName: Full=Naringenin-chalcone synthase;
LNC_003333	1.32044	rna-Poh0029570.1	2.19195	HCT	hypothetical protein PHYPA_010928 [Physcomitrella patens]	HST_ARATH RecName: Full=Shikimate O-hydroxycinnamoyltransferase; EC=2.3.1.133; AltName: Full=Hydroxycinnamoyl transferase; AltName: Full=Hydroxycinnamoyl-Coenzyme A shikimate/quinate hydroxycinnamoyltransferase;
LNC_003359	2.14662	rna-Poh0114330.1	#N/A	F3'H	flavonoid 3',5'-hydroxylase [Pohlia nutans]	C71A1_PERAE RecName: Full=Cytochrome P450 71A1; EC=1.14.-.-; AltName: Full=ARP-2; AltName: Full=CYPLXXIA1;
LNC_003413	-2.96145	Novel_007824	-1.29459	CHI	hypothetical protein PHYPA_003648 [Physcomitrella patens]	VSR1_PEA RecName: Full=Vacuolar-sorting receptor 1; AltName: Full=80 kDa proaleurein-binding protein; AltName: Full=BP-80; Flags: Precursor;
LNC_003413	-2.96145	rna-Poh0018880.1	-1.40166	CHI	hypothetical protein PHYPA_003648 [Physcomitrella patens]	VSR1_PEA RecName: Full=Vacuolar-sorting receptor 1; AltName: Full=80 kDa proaleurein-binding protein; AltName: Full=BP-80; Flags: Precursor;
LNC_003436	-5.24848	rna-Poh0023920.1	0.916501	HCT	predicted protein [Physcomitrella patens]	HST_TOBAC RecName: Full=Shikimate O-hydroxycinnamoyltransferase; EC=2.3.1.133; AltName: Full=Hydroxycinnamoyl transferase; AltName: Full=Hydroxycinnamoyl-Coenzyme A shikimate/quinate hydroxycinnamoyltransferase;
LNC_003464	2.66142	Novel_007560	-0.305351	F3'5'H	flavonoid 3',5'-hydroxylase [Pohlia nutans]	C75A1_PETHY RecName: Full=Flavonoid 3',5'-hydroxylase 1; Short=F3'5'H; EC=1.14.13.88; AltName: Full=CYPLXXVA1; AltName: Full=Cytochrome P450 75A1;
LNC_003464	2.66142	rna-Poh0027220.1	-2.47804	HCT	hypothetical protein PHYPA_007405 [Physcomitrella patens]	AHT1_ORYSJ RecName: Full=Agmatine hydroxycinnamoyltransferase 1 {ECO:0000303|PubMed:27354554}; Short=OsAHT1 {ECO:0000303|PubMed:27354554}; EC=2.3.1.- {ECO:0000305}; AltName: Full=Agmatine hydroxycinnamoyl transferase {ECO:0000303|PubMed:24908251};
LNC_003464	2.66142	Novel_007970	-0.468932	HCT	hypothetical protein PHYPA_007405 [Physcomitrella patens]	AHT1_ORYSJ RecName: Full=Agmatine hydroxycinnamoyltransferase 1 {ECO:0000303|PubMed:27354554}; Short=OsAHT1 {ECO:0000303|PubMed:27354554}; EC=2.3.1.- {ECO:0000305}; AltName: Full=Agmatine hydroxycinnamoyl transferase {ECO:0000303|PubMed:24908251};
LNC_003464	2.66142	Novel_007561	-1.60649	F3'5'H	flavonoid 3',5'-hydroxylase [Pohlia nutans]	C75A1_PETHY RecName: Full=Flavonoid 3',5'-hydroxylase 1; Short=F3'5'H; EC=1.14.13.88; AltName: Full=CYPLXXVA1; AltName: Full=Cytochrome P450 75A1;
LNC_003670	1.18196	rna-Poh0365170.1	2.02914	HCT	hypothetical protein PHYPA_010928 [Physcomitrella patens]	HST_TOBAC RecName: Full=Shikimate O-hydroxycinnamoyltransferase; EC=2.3.1.133; AltName: Full=Hydroxycinnamoyl transferase; AltName: Full=Hydroxycinnamoyl-Coenzyme A shikimate/quinate hydroxycinnamoyltransferase;
LNC_003677	1.90432	rna-Poh0015390.1	3.28689	C4H	hypothetical protein PHYPA_029802 [Physcomitrella patens]	TCMO_POPKI RecName: Full=Trans-cinnamate 4-monooxygenase; EC=1.14.13.11; AltName: Full=Cinnamic acid 4-hydroxylase; Short=C4H; Short=CA4H; AltName: Full=Cytochrome P450 73; AltName: Full=Cytochrome P450C4H;
LNC_003729	-1.56029	rna-Poh0006720.1	#N/A	C4H	predicted protein [Physcomitrella patens]	TCMO_POPKI RecName: Full=Trans-cinnamate 4-monooxygenase; EC=1.14.13.11; AltName: Full=Cinnamic acid 4-hydroxylase; Short=C4H; Short=CA4H; AltName: Full=Cytochrome P450 73; AltName: Full=Cytochrome P450C4H;
LNC_003738	1.41447	rna-Poh0005680.1	#N/A	C4H	predicted protein [Physcomitrella patens]	TCMO_POPKI RecName: Full=Trans-cinnamate 4-monooxygenase; EC=1.14.13.11; AltName: Full=Cinnamic acid 4-hydroxylase; Short=C4H; Short=CA4H; AltName: Full=Cytochrome P450 73; AltName: Full=Cytochrome P450C4H;
LNC_003794	-4.83831	Novel_008301	1.71234	HCT	hypothetical protein PHYPA_030849 [Physcomitrella patens]	HST_TOBAC RecName: Full=Shikimate O-hydroxycinnamoyltransferase; EC=2.3.1.133; AltName: Full=Hydroxycinnamoyl transferase; AltName: Full=Hydroxycinnamoyl-Coenzyme A shikimate/quinate hydroxycinnamoyltransferase;
LNC_003794	-4.83831	rna-Poh0281260.1	1.21236	HCT	hypothetical protein PHYPA_030849 [Physcomitrella patens]	HST_TOBAC RecName: Full=Shikimate O-hydroxycinnamoyltransferase; EC=2.3.1.133; AltName: Full=Hydroxycinnamoyl transferase; AltName: Full=Hydroxycinnamoyl-Coenzyme A shikimate/quinate hydroxycinnamoyltransferase;
LNC_003811	-2.24435	rna-Poh0284650.1	#N/A	F3'H	flavonoid 3',5'-hydroxylase [Pohlia nutans]	C75A1_PETHY RecName: Full=Flavonoid 3',5'-hydroxylase 1; Short=F3'5'H; EC=1.14.13.88; AltName: Full=CYPLXXVA1; AltName: Full=Cytochrome P450 75A1;
LNC_004002	4.86649	Novel_009172	-0.688474	CHS	hypothetical protein PHYPA_019382 [Physcomitrella patens]	--
LNC_004002	4.86649	rna-Poh0182320.1	-0.380596	CHS	hypothetical protein PHYPA_019382 [Physcomitrella patens]	--
LNC_004083	-2.84076	rna-Poh0168260.1	-1.5582	CHI	hypothetical protein PHYPA_014139 [Physcomitrella patens]	FAP3_ARATH RecName: Full=Fatty-acid-binding protein 3, chloroplastic; Short=AtFAP3; AltName: Full=Chalcone-flavanone isomerase family protein 3; Flags: Precursor;
LNC_004098	3.94884	Novel_008983	-1.60552	C4H	cinnamate 4-hydroxylase [Physcomitrella patens]	TCMO_POPKI RecName: Full=Trans-cinnamate 4-monooxygenase; EC=1.14.13.11; AltName: Full=Cinnamic acid 4-hydroxylase; Short=C4H; Short=CA4H; AltName: Full=Cytochrome P450 73; AltName: Full=Cytochrome P450C4H;
LNC_004098	3.94884	rna-Poh0170780.1	-2.45935	C4H	cinnamate 4-hydroxylase [Physcomitrella patens]	TCMO_POPKI RecName: Full=Trans-cinnamate 4-monooxygenase; EC=1.14.13.11; AltName: Full=Cinnamic acid 4-hydroxylase; Short=C4H; Short=CA4H; AltName: Full=Cytochrome P450 73; AltName: Full=Cytochrome P450C4H;
LNC_004152	1.37591	rna-Poh0188230.1	#N/A	F3'H	flavonoid 3'-hydroxylase [Pohlia nutans]	F3PH_PETHY RecName: Full=Flavonoid 3'-monooxygenase; EC=1.14.13.21; AltName: Full=Cytochrome P450 75B2; AltName: Full=Flavonoid 3'-hydroxylase;
LNC_004152	1.37591	Novel_009092	1.07927	HCT	predicted protein [Physcomitrella patens]	--
LNC_004152	1.37591	rna-Poh0188170.1	0.658134	HCT	predicted protein [Physcomitrella patens]	--
LNC_004260	2.46402	rna-Poh0135180.1	-1.43859	FLS	PREDICTED: probable 2-oxoglutarate-dependent dioxygenase At5g05600 [Elaeis guineensis]	DIOX4_ARATH RecName: Full=Probable 2-oxoglutarate-dependent dioxygenase ANS {ECO:0000305}; EC=1.14.11.- {ECO:0000305}; AltName: Full=Anthocyanidin synthase {ECO:0000305};
LNC_004268	-1.85287	rna-Poh0136220.1	-1.50443	CHI	hypothetical protein PHYPA_014139 [Physcomitrella patens]	FAP3_ARATH RecName: Full=Fatty-acid-binding protein 3, chloroplastic; Short=AtFAP3; AltName: Full=Chalcone-flavanone isomerase family protein 3; Flags: Precursor;
LNC_004359	4.39092	Novel_010025	-0.945314	CHS	hypothetical protein PHYPA_019382 [Physcomitrella patens]	--
LNC_004572	-1.5952	Novel_010089	3.69752	F3'H	flavonoid 3'-hydroxylase [Pohlia nutans]	F3PH_PETHY RecName: Full=Flavonoid 3'-monooxygenase; EC=1.14.13.21; AltName: Full=Cytochrome P450 75B2; AltName: Full=Flavonoid 3'-hydroxylase;
LNC_004572	-1.5952	rna-Poh0248210.1	3.32989	F3'H	flavonoid 3'-hydroxylase [Pohlia nutans]	F3PH_PETHY RecName: Full=Flavonoid 3'-monooxygenase; EC=1.14.13.21; AltName: Full=Cytochrome P450 75B2; AltName: Full=Flavonoid 3'-hydroxylase;
LNC_004589	3.58475	rna-Poh0246110.1	#N/A	CHS	hypothetical protein PHYPA_014791 [Physcomitrella patens]	DCS_CURLO RecName: Full=Phenylpropanoylacetyl-CoA synthase; EC=2.3.1.218; AltName: Full=Diketide CoA synthase;
LNC_004861	-1.34115	Novel_011132	3.73407	CHS	hypothetical protein PHYPA_029225 [Physcomitrella patens]	CHSY_PINST RecName: Full=Chalcone synthase; EC=2.3.1.74; AltName: Full=Naringenin-chalcone synthase;
LNC_004861	-1.34115	Novel_011337	3.77992	CHS	hypothetical protein PHYPA_029225 [Physcomitrella patens]	CHSY_PINST RecName: Full=Chalcone synthase; EC=2.3.1.74; AltName: Full=Naringenin-chalcone synthase;
LNC_004861	-1.34115	rna-Poh0291180.1	3.66727	CHS	hypothetical protein PHYPA_029225 [Physcomitrella patens]	CHSY_PINST RecName: Full=Chalcone synthase; EC=2.3.1.74; AltName: Full=Naringenin-chalcone synthase;
LNC_004933	-1.39233	rna-Poh0234360.1	-0.497726	CHS	chalcone synthase [Physcomitrella patens]	CHSY_ARAAL RecName: Full=Chalcone synthase; EC=2.3.1.74; AltName: Full=Naringenin-chalcone synthase;
LNC_004956	5.37037	Novel_011108	2.71925	HCT	hypothetical protein PHYPA_003798 [Physcomitrella patens]	HST_ARATH RecName: Full=Shikimate O-hydroxycinnamoyltransferase; EC=2.3.1.133; AltName: Full=Hydroxycinnamoyl transferase; AltName: Full=Hydroxycinnamoyl-Coenzyme A shikimate/quinate hydroxycinnamoyltransferase;
LNC_004956	5.37037	rna-Poh0292400.1	3.17003	HCT	hypothetical protein PHYPA_003798 [Physcomitrella patens]	HST_ARATH RecName: Full=Shikimate O-hydroxycinnamoyltransferase; EC=2.3.1.133; AltName: Full=Hydroxycinnamoyl transferase; AltName: Full=Hydroxycinnamoyl-Coenzyme A shikimate/quinate hydroxycinnamoyltransferase;
LNC_004956	5.37037	Novel_011109	8.40069	HCT	hypothetical protein PHYPA_003798 [Physcomitrella patens]	HST_TOBAC RecName: Full=Shikimate O-hydroxycinnamoyltransferase; EC=2.3.1.133; AltName: Full=Hydroxycinnamoyl transferase; AltName: Full=Hydroxycinnamoyl-Coenzyme A shikimate/quinate hydroxycinnamoyltransferase;
LNC_004964	-3.00848	Novel_011133	4.40069	CHS	hypothetical protein PHYPA_029225 [Physcomitrella patens]	CHSY_PINST RecName: Full=Chalcone synthase; EC=2.3.1.74; AltName: Full=Naringenin-chalcone synthase;
LNC_004964	-3.00848	Novel_011339	3.86527	CHS	hypothetical protein PHYPA_029225 [Physcomitrella patens]	CHSY_PINST RecName: Full=Chalcone synthase; EC=2.3.1.74; AltName: Full=Naringenin-chalcone synthase;
LNC_004964	-3.00848	rna-Poh0291130.1	3.59524	CHS	hypothetical protein PHYPA_029225 [Physcomitrella patens]	CHSY_PINST RecName: Full=Chalcone synthase; EC=2.3.1.74; AltName: Full=Naringenin-chalcone synthase;
LNC_005116	6.35401	rna-Poh0252400.1	#N/A	CcoAOMT	predicted protein [Physcomitrella patens]	CAMT_VITVI RecName: Full=Caffeoyl-CoA O-methyltransferase; EC=2.1.1.104; AltName: Full=Trans-caffeoyl-CoA 3-O-methyltransferase; Short=CCOAMT; Short=CCOAOMT;
Plant−pathogen interaction
lncRNA ID	log2FoldChange	Cis-Target Gene ID	log2FoldChange	gene name	NR	SWISS
LNC_000201	1.40171	rna-Poh0359600.1	0.359445	BAK1	hypothetical protein PHYPA_005406 [Physcomitrella patens]	SD25_ARATH RecName: Full=G-type lectin S-receptor-like serine/threonine-protein kinase SD2-5; EC=2.7.11.1; AltName: Full=S-domain-2 (SD2) receptor kinase 5; Short=SD2-5; Flags: Precursor;
LNC_001164	3.70393	rna-Poh0313840.1	-0.927783	BAK1	hypothetical protein PHYPA_004602 [Physcomitrella patens]	SD25_ARATH RecName: Full=G-type lectin S-receptor-like serine/threonine-protein kinase SD2-5; EC=2.7.11.1; AltName: Full=S-domain-2 (SD2) receptor kinase 5; Short=SD2-5; Flags: Precursor;
LNC_001199	2.70295	rna-Poh0305260.1	0.852981	BAK1	leucine-rich repeat receptor-like protein kinase [Pohlia nutans]	Y5977_ARATH RecName: Full=Probable leucine-rich repeat receptor-like protein kinase At5g49770; EC=2.7.11.1; Flags: Precursor;
LNC_001307	-1.00897	rna-Poh0056560.1	-0.496287	BAK1	leucine-rich repeat receptor-like protein kinase [Pohlia nutans]	Y5614_ARATH RecName: Full=Probable LRR receptor-like serine/threonine-protein kinase At1g56140; EC=2.7.11.1; Flags: Precursor;
LNC_002151	3.90807	rna-Poh0036870.1	-0.359691	BAK1	hypothetical protein PHYPA_014366 [Physcomitrella patens]	PHY1_CERPU RecName: Full=Light-sensor Protein kinase; Includes: RecName: Full=Phytochrome; Includes: RecName: Full=Protein kinase; EC=2.7.11.1;
LNC_002369	1.42067	rna-Poh0298440.1	#N/A	BAK1	hypothetical protein CUMW_039650, partial [Citrus unshiu]	LRK41_ARATH RecName: Full=L-type lectin-domain containing receptor kinase IV.1; Short=Arabidopsis thaliana lectin-receptor kinase e; Short=AthlecRK-e; Short=LecRK-IV.1; EC=2.7.11.1; AltName: Full=Lectin Receptor Kinase 1; Flags: Precursor;
LNC_002704	1.32033	rna-Poh0151440.1	-0.227582	BAK1	hypothetical protein PHYPA_005406 [Physcomitrella patens]	SD25_ARATH RecName: Full=G-type lectin S-receptor-like serine/threonine-protein kinase SD2-5; EC=2.7.11.1; AltName: Full=S-domain-2 (SD2) receptor kinase 5; Short=SD2-5; Flags: Precursor;
LNC_002820	1.83633	rna-Poh0086810.1	#N/A	BAK1	hypothetical protein PHYPA_001034 [Physcomitrella patens]	Y1150_ARATH RecName: Full=G-type lectin S-receptor-like serine/threonine-protein kinase At1g61500; EC=2.7.11.1; Flags: Precursor;
LNC_002933	1.10408	rna-Poh0163010.1	#N/A	BAK1	leucine-rich repeat receptor-like protein kinase [Pohlia nutans]	Y5614_ARATH RecName: Full=Probable LRR receptor-like serine/threonine-protein kinase At1g56140; EC=2.7.11.1; Flags: Precursor;
LNC_003525	1.42016	rna-Poh0010830.1	-0.836392	BAK1	hypothetical protein PHYPA_029611 [Physcomitrella patens]	SD25_ARATH RecName: Full=G-type lectin S-receptor-like serine/threonine-protein kinase SD2-5; EC=2.7.11.1; AltName: Full=S-domain-2 (SD2) receptor kinase 5; Short=SD2-5; Flags: Precursor;
LNC_003828	5.57871	Novel_008370	0.603181	BAK1	hypothetical protein PHYPA_009450 [Physcomitrella patens]	CRPK1_ARATH RecName: Full=Cold-responsive protein kinase 1 {ECO:0000303|PubMed:28344081}; EC=2.7.11.1 {ECO:0000255|PROSITE-ProRule:PRU00159, ECO:0000269|PubMed:28344081};
LNC_003828	5.57871	rna-Poh0370200.1	0.464302	BAK1	hypothetical protein PHYPA_030920 [Physcomitrella patens]	CRPK1_ARATH RecName: Full=Cold-responsive protein kinase 1 {ECO:0000303|PubMed:28344081}; EC=2.7.11.1 {ECO:0000255|PROSITE-ProRule:PRU00159, ECO:0000269|PubMed:28344081};
LNC_003915	-1.94629	rna-Poh0171840.1	#N/A	BAK1	predicted protein [Physcomitrella patens]	FEI2_ARATH RecName: Full=LRR receptor-like serine/threonine-protein kinase FEI 2; EC=2.7.11.1; Flags: Precursor;
LNC_004136	1.03816	rna-Poh0328830.1	#N/A	BAK1	hypothetical protein PHYPA_014906 [Physcomitrella patens]	Y1561_ARATH RecName: Full=Probable LRR receptor-like serine/threonine-protein kinase At1g56130; EC=2.7.11.1; Flags: Precursor;
LNC_004294	-5.03818	rna-Poh0354510.1	#N/A	BAK1	hypothetical protein PHYPA_014781 [Physcomitrella patens]	LRK72_ARATH RecName: Full=Probable L-type lectin-domain containing receptor kinase VII.2; Short=Arabidopsis thaliana lectin-receptor kinase d; Short=AthlecRK-d; Short=LecRK-VII.2; EC=2.7.11.1; Flags: Precursor;
LNC_000044	1.51339	rna-Poh0274020.1	-0.409107	CaMCM	predicted protein [Physcomitrella patens]	BAG6_ARATH RecName: Full=BAG family molecular chaperone regulator 6 {ECO:0000303|Ref.3}; AltName: Full=Bcl-2-associated athanogene 6 {ECO:0000303|Ref.3}; AltName: Full=CaM-binding protein 1 {ECO:0000303|PubMed:16003391}; Contains: RecName: Full=Cleaved BAG6 {ECO:0000303|PubMed:26739014};
LNC_000176	1.58946	Novel_000931	-0.645878	CaMCM	hypothetical protein PHYPA_016881 [Physcomitrella patens]	CML28_ORYSJ RecName: Full=Probable calcium-binding protein CML28; AltName: Full=Calmodulin-like protein 28;
LNC_000176	1.58946	rna-Poh0046620.1	-0.31735	CaMCM	hypothetical protein PHYPA_016881 [Physcomitrella patens]	CML28_ORYSJ RecName: Full=Probable calcium-binding protein CML28; AltName: Full=Calmodulin-like protein 28;
LNC_000177	-2.77659	Novel_000934	2.93763	CaMCM	hypothetical protein PHYPA_016924 [Physcomitrella patens]	BAG6_ARATH RecName: Full=BAG family molecular chaperone regulator 6 {ECO:0000303|Ref.3}; AltName: Full=Bcl-2-associated athanogene 6 {ECO:0000303|Ref.3}; AltName: Full=CaM-binding protein 1 {ECO:0000303|PubMed:16003391}; Contains: RecName: Full=Cleaved BAG6 {ECO:0000303|PubMed:26739014};
LNC_000177	-2.77659	rna-Poh0046470.1	2.8524	CaMCM	hypothetical protein PHYPA_016924 [Physcomitrella patens]	BAG6_ARATH RecName: Full=BAG family molecular chaperone regulator 6 {ECO:0000303|Ref.3}; AltName: Full=Bcl-2-associated athanogene 6 {ECO:0000303|Ref.3}; AltName: Full=CaM-binding protein 1 {ECO:0000303|PubMed:16003391}; Contains: RecName: Full=Cleaved BAG6 {ECO:0000303|PubMed:26739014};
LNC_000177	-2.77659	rna-Poh0046580.1	2.99937	CaMCM	hypothetical protein PHYPA_016881 [Physcomitrella patens]	--
LNC_000265	3.86975	rna-Poh0287580.1	-1.57356	CaMCM	hypothetical protein PHYPA_024094 [Physcomitrella patens]	NCL2_ORYSJ RecName: Full=Sodium/calcium exchanger NCL2 {ECO:0000305}; AltName: Full=Na(+)/Ca(2+)-exchange protein NCL2 {ECO:0000305}; AltName: Full=OsEFCAX2 {ECO:0000303|PubMed:24286292}; AltName: Full=Protein NCX-like 2 {ECO:0000305}; Short=OsNCL2 {ECO:0000305};
LNC_000549	-2.28958	Novel_001124	0.0436479	CaMCM	predicted protein [Physcomitrella patens]	CALM_MOUSC RecName: Full=Calmodulin; Short=CaM;
LNC_000549	-2.28958	Novel_001323	0.0557073	CaMCM	predicted protein [Physcomitrella patens]	CALM_MOUSC RecName: Full=Calmodulin; Short=CaM;
LNC_000549	-2.28958	rna-Poh0082780.1	-0.112811	CaMCM	predicted protein [Physcomitrella patens]	CALM_MOUSC RecName: Full=Calmodulin; Short=CaM;
LNC_000549	-2.28958	rna-Poh0082790.1	-0.128624	CaMCM	predicted protein [Physcomitrella patens]	CALM_MOUSC RecName: Full=Calmodulin; Short=CaM;
LNC_000658	-2.15774	Novel_001910	-0.825941	CaMCM	hypothetical protein PHYPA_003997 [Physcomitrella patens]	NCL1_ORYSJ RecName: Full=Sodium/calcium exchanger NCL1 {ECO:0000305}; AltName: Full=Na(+)/Ca(2+)-exchange protein NCL1 {ECO:0000305}; AltName: Full=OsEFCAX1 {ECO:0000303|PubMed:24286292}; AltName: Full=Protein NCX-like 1 {ECO:0000305}; Short=OsNCL1 {ECO:0000305};
LNC_000658	-2.15774	rna-Poh0346480.1	-0.696745	CaMCM	hypothetical protein PHYPA_003997 [Physcomitrella patens]	NCL1_ORYSJ RecName: Full=Sodium/calcium exchanger NCL1 {ECO:0000305}; AltName: Full=Na(+)/Ca(2+)-exchange protein NCL1 {ECO:0000305}; AltName: Full=OsEFCAX1 {ECO:0000303|PubMed:24286292}; AltName: Full=Protein NCX-like 1 {ECO:0000305}; Short=OsNCL1 {ECO:0000305};
LNC_000700	3.62047	rna-Poh0352020.1	#N/A	CaMCM	predicted protein [Physcomitrella patens]	CML13_ORYSJ RecName: Full=Probable calcium-binding protein CML13; AltName: Full=Calmodulin-like protein 13;
LNC_000710	-4.23893	rna-Poh0118680.1	-1.0073	CaMCM	centrin, partial [Acetabularia acetabulum]	CML13_ORYSJ RecName: Full=Probable calcium-binding protein CML13; AltName: Full=Calmodulin-like protein 13;
LNC_000823	4.19134	Novel_001997	0.813391	CaMCM	hypothetical protein PHYPA_012656 [Physcomitrella patens]	CML49_ARATH RecName: Full=Probable calcium-binding protein CML49; AltName: Full=Calmodulin-like protein 49;
LNC_000823	4.19134	rna-Poh0145800.1	0.61059	CaMCM	hypothetical protein PHYPA_012656 [Physcomitrella patens]	CML49_ARATH RecName: Full=Probable calcium-binding protein CML49; AltName: Full=Calmodulin-like protein 49;
LNC_001014	1.87457	rna-Poh0225310.1	-0.65003	CaMCM	predicted protein [Physcomitrella patens]	CML21_ARATH RecName: Full=Probable calcium-binding protein CML21; AltName: Full=Calmodulin-like protein 21;
LNC_001104	-2.1185	Novel_002474	4.55113	CaMCM	predicted protein [Physcomitrella patens]	CML2_ORYSJ RecName: Full=Putative calmodulin-like protein 2; Flags: Precursor;
LNC_001104	-2.1185	rna-Poh0226150.1	4.2918	CaMCM	predicted protein [Physcomitrella patens]	CML2_ORYSJ RecName: Full=Putative calmodulin-like protein 2; Flags: Precursor;
LNC_001137	1.04696	rna-Poh0223240.1	0.788363	CaMCM	hypothetical protein PHYPA_007512 [Physcomitrella patens]	CML25_ARATH RecName: Full=Probable calcium-binding protein CML25; AltName: Full=Calmodulin-like protein 25;
LNC_001141	3.10945	Novel_002512	1.60365	CaMCM	hypothetical protein PHYPA_020328 [Physcomitrella patens]	CML49_ARATH RecName: Full=Probable calcium-binding protein CML49; AltName: Full=Calmodulin-like protein 49;
LNC_001141	3.10945	rna-Poh0222880.1	1.60454	CaMCM	hypothetical protein PHYPA_020328 [Physcomitrella patens]	CML49_ARATH RecName: Full=Probable calcium-binding protein CML49; AltName: Full=Calmodulin-like protein 49;
LNC_001228	1.40794	rna-Poh0058120.1	-0.609003	CaMCM	hypothetical protein PHYPA_007512 [Physcomitrella patens]	CML25_ARATH RecName: Full=Probable calcium-binding protein CML25; AltName: Full=Calmodulin-like protein 25;
LNC_001286	-1.65441	rna-Poh0067350.1	#N/A	CaMCM	predicted protein [Physcomitrella patens]	CML25_ARATH RecName: Full=Probable calcium-binding protein CML25; AltName: Full=Calmodulin-like protein 25;
LNC_001286	-1.65441	rna-Poh0067360.1	-0.627202	CaMCM	predicted protein [Physcomitrella patens]	CML25_ARATH RecName: Full=Probable calcium-binding protein CML25; AltName: Full=Calmodulin-like protein 25;
LNC_001302	4.54155	Novel_003087	4.05006	CaMCM	predicted protein [Physcomitrella patens]	--
LNC_001302	4.54155	rna-Poh0055850.1	3.89606	CaMCM	predicted protein [Physcomitrella patens]	--
LNC_001796	1.0116	Novel_003981	-1.21827	CaMCM	predicted protein [Physcomitrella patens]	CALM_MOUSC RecName: Full=Calmodulin; Short=CaM;
LNC_001796	1.0116	rna-Poh0108040.1	-1.28465	CaMCM	predicted protein [Physcomitrella patens]	CALM_MOUSC RecName: Full=Calmodulin; Short=CaM;
LNC_001956	1.78933	rna-Poh0199990.1	#N/A	CaMCM	hypothetical protein DCAR_009097 [Daucus carota subsp. sativus]	CALM1_SOLTU RecName: Full=Calmodulin-1; Short=CaM-1;
LNC_002774	1.7348	rna-Poh0093020.1	-1.76284	CaMCM	hypothetical protein PHYPA_024094 [Physcomitrella patens]	NCL2_ORYSJ RecName: Full=Sodium/calcium exchanger NCL2 {ECO:0000305}; AltName: Full=Na(+)/Ca(2+)-exchange protein NCL2 {ECO:0000305}; AltName: Full=OsEFCAX2 {ECO:0000303|PubMed:24286292}; AltName: Full=Protein NCX-like 2 {ECO:0000305}; Short=OsNCL2 {ECO:0000305};
LNC_002793	-1.19216	rna-Poh0090380.1	0.0166628	CaMCM	hypothetical protein PHYPA_027037 [Physcomitrella patens]	Y5486_ARATH RecName: Full=Uncharacterized protein At5g64816; Flags: Precursor;
LNC_003368	-2.83734	Novel_007278	-1.6e-05	CaMCM	hypothetical protein PHYPA_009392 [Physcomitrella patens]	CML27_ARATH RecName: Full=Probable calcium-binding protein CML27; AltName: Full=Calmodulin-like protein 27;
LNC_003368	-2.83734	Novel_007686	0.27643	CaMCM	hypothetical protein PHYPA_009392 [Physcomitrella patens]	CML27_ARATH RecName: Full=Probable calcium-binding protein CML27; AltName: Full=Calmodulin-like protein 27;
LNC_003437	1.61021	Novel_007919	1.80565	CaMCM	hypothetical protein PHYPA_009390 [Physcomitrella patens]	CML25_ARATH RecName: Full=Probable calcium-binding protein CML25; AltName: Full=Calmodulin-like protein 25;
LNC_003437	1.61021	rna-Poh0024250.1	2.05726	CaMCM	hypothetical protein PHYPA_009390 [Physcomitrella patens]	CML25_ARATH RecName: Full=Probable calcium-binding protein CML25; AltName: Full=Calmodulin-like protein 25;
LNC_003677	1.90432	Novel_008012	4.68781	CaMCM	predicted protein [Physcomitrella patens]	CML25_ARATH RecName: Full=Probable calcium-binding protein CML25; AltName: Full=Calmodulin-like protein 25;
LNC_003677	1.90432	rna-Poh0015400.1	2.42471	CaMCM	predicted protein [Physcomitrella patens]	CML25_ARATH RecName: Full=Probable calcium-binding protein CML25; AltName: Full=Calmodulin-like protein 25;
LNC_003677	1.90432	rna-Poh0015410.1	3.1755	CaMCM	predicted protein [Physcomitrella patens]	CML25_ARATH RecName: Full=Probable calcium-binding protein CML25; AltName: Full=Calmodulin-like protein 25;
LNC_004059	1.1325	rna-Poh0166140.1	-0.379472	CaMCM	hypothetical protein PHYPA_023848 [Physcomitrella patens]	BAG6_ARATH RecName: Full=BAG family molecular chaperone regulator 6 {ECO:0000303|Ref.3}; AltName: Full=Bcl-2-associated athanogene 6 {ECO:0000303|Ref.3}; AltName: Full=CaM-binding protein 1 {ECO:0000303|PubMed:16003391}; Contains: RecName: Full=Cleaved BAG6 {ECO:0000303|PubMed:26739014};
LNC_004118	6.53817	rna-Poh0172720.1	#N/A	CaMCM	hypothetical protein GPECTOR_13g762 [Gonium pectorale]	BAG6_ARATH RecName: Full=BAG family molecular chaperone regulator 6 {ECO:0000303|Ref.3}; AltName: Full=Bcl-2-associated athanogene 6 {ECO:0000303|Ref.3}; AltName: Full=CaM-binding protein 1 {ECO:0000303|PubMed:16003391}; Contains: RecName: Full=Cleaved BAG6 {ECO:0000303|PubMed:26739014};
LNC_004219	-3.71768	rna-Poh0269750.1	0.661785	CaMCM	hypothetical protein PHYPA_003661 [Physcomitrella patens]	--
LNC_004254	1.05924	rna-Poh0134270.1	-0.00809114	CaMCM	hypothetical protein PHYPA_023848 [Physcomitrella patens]	BAG6_ARATH RecName: Full=BAG family molecular chaperone regulator 6 {ECO:0000303|Ref.3}; AltName: Full=Bcl-2-associated athanogene 6 {ECO:0000303|Ref.3}; AltName: Full=CaM-binding protein 1 {ECO:0000303|PubMed:16003391}; Contains: RecName: Full=Cleaved BAG6 {ECO:0000303|PubMed:26739014};
LNC_005004	-2.18493	Novel_011590	3.62381	CaMCM	hypothetical protein PHYPA_013169 [Physcomitrella patens]	CML25_ARATH RecName: Full=Probable calcium-binding protein CML25; AltName: Full=Calmodulin-like protein 25;
LNC_005004	-2.18493	rna-Poh0256440.1	4.63351	CaMCM	predicted protein [Physcomitrella patens]	CML25_ARATH RecName: Full=Probable calcium-binding protein CML25; AltName: Full=Calmodulin-like protein 25;
LNC_005004	-2.18493	rna-Poh0256450.1	2.92554	CaMCM	predicted protein [Physcomitrella patens]	CML25_ARATH RecName: Full=Probable calcium-binding protein CML25; AltName: Full=Calmodulin-like protein 25;
LNC_000290	2.47081	rna-Poh0334460.1	-1.63019	CDPK	predicted protein [Physcomitrella patens]	CCAMK_LOTJA RecName: Full=Calcium and calcium/calmodulin-dependent serine/threonine-protein kinase; Short=LjCCaMK; EC=2.7.11.17;
LNC_000694	4.74368	Novel_001394	0.542535	CDPK	calcium-dependent protein kinase [Physcomitrella patens]	CDPK2_ORYSJ RecName: Full=Calcium-dependent protein kinase 2 {ECO:0000305}; Short=OsCDPK2 {ECO:0000305}; Short=OsCPK2 {ECO:0000303|PubMed:15695435}; EC=2.7.11.1 {ECO:0000305};
LNC_000694	4.74368	rna-Poh0314850.1	0.371007	CDPK	calcium-dependent protein kinase [Physcomitrella patens]	CDPK2_ORYSJ RecName: Full=Calcium-dependent protein kinase 2 {ECO:0000305}; Short=OsCDPK2 {ECO:0000305}; Short=OsCPK2 {ECO:0000303|PubMed:15695435}; EC=2.7.11.1 {ECO:0000305};
LNC_000694	4.74368	rna-Poh0314870.1	#N/A	CDPK	calcium-dependent protein kinase [Physcomitrella patens]	CDPKH_ARATH RecName: Full=Calcium-dependent protein kinase 17; EC=2.7.11.1;
LNC_000914	-5.84334	Novel_002239	0.127279	CDPK	calcium-dependent protein kinase [Physcomitrella patens]	CDPKH_ARATH RecName: Full=Calcium-dependent protein kinase 17; EC=2.7.11.1;
LNC_000914	-5.84334	rna-Poh0142760.1	-0.0787544	CDPK	calcium-dependent protein kinase [Physcomitrella patens]	CDPKH_ARATH RecName: Full=Calcium-dependent protein kinase 17; EC=2.7.11.1;
LNC_000914	-5.84334	rna-Poh0142800.1	#N/A	CDPK	calcium-dependent protein kinase [Physcomitrella patens]	CDPKH_ARATH RecName: Full=Calcium-dependent protein kinase 17; EC=2.7.11.1;
LNC_001492	2.83684	rna-Poh0309690.1	-0.951021	CDPK	predicted protein [Physcomitrella patens]	Y1322_ARATH RecName: Full=C2 domain-containing protein At1g63220;
LNC_002399	9.04599	Novel_005257	-0.474463	CDPK	hypothetical protein PHYPA_024688 [Physcomitrella patens]	--
LNC_002399	9.04599	rna-Poh0318670.1	0.446136	CDPK	hypothetical protein PHYPA_024688 [Physcomitrella patens]	CDPKD_ORYSJ RecName: Full=Calcium-dependent protein kinase 13 {ECO:0000305}; Short=OsCDPK13 {ECO:0000305}; Short=OsCPK13 {ECO:0000303|PubMed:15695435}; EC=2.7.11.1 {ECO:0000305}; AltName: Full=Calcium-dependent protein kinase OsCDPK7 {ECO:0000303|PubMed:10929125};
LNC_002399	9.04599	rna-Poh0318680.1	-0.251527	CDPK	hypothetical protein PHYPA_024688 [Physcomitrella patens]	CDPKD_ORYSJ RecName: Full=Calcium-dependent protein kinase 13 {ECO:0000305}; Short=OsCDPK13 {ECO:0000305}; Short=OsCPK13 {ECO:0000303|PubMed:15695435}; EC=2.7.11.1 {ECO:0000305}; AltName: Full=Calcium-dependent protein kinase OsCDPK7 {ECO:0000303|PubMed:10929125};
LNC_002802	4.68183	Novel_006502	#N/A	CDPK	predicted protein [Physcomitrella patens]	CCAMK_LILLO RecName: Full=Calcium and calcium/calmodulin-dependent serine/threonine-protein kinase; Short=LlCCaMK; EC=2.7.11.17;
LNC_002802	4.68183	rna-Poh0089220.1	-1.21025	CDPK	predicted protein [Physcomitrella patens]	CCAMK_ORYSJ RecName: Full=Calcium and calcium/calmodulin-dependent serine/threonine-protein kinase; Short=OsCCaMK; EC=2.7.11.17;
LNC_003039	-1.0132	rna-Poh0366010.1	0.0926211	CDPK	hypothetical protein PHYPA_024688 [Physcomitrella patens]	CDPKD_ORYSJ RecName: Full=Calcium-dependent protein kinase 13 {ECO:0000305}; Short=OsCDPK13 {ECO:0000305}; Short=OsCPK13 {ECO:0000303|PubMed:15695435}; EC=2.7.11.1 {ECO:0000305}; AltName: Full=Calcium-dependent protein kinase OsCDPK7 {ECO:0000303|PubMed:10929125};
LNC_003039	-1.0132	rna-Poh0366020.1	0.342581	CDPK	hypothetical protein PHYPA_024688 [Physcomitrella patens]	CDPKD_ORYSJ RecName: Full=Calcium-dependent protein kinase 13 {ECO:0000305}; Short=OsCDPK13 {ECO:0000305}; Short=OsCPK13 {ECO:0000303|PubMed:15695435}; EC=2.7.11.1 {ECO:0000305}; AltName: Full=Calcium-dependent protein kinase OsCDPK7 {ECO:0000303|PubMed:10929125};
LNC_003347	4.20781	Novel_007235	2.83563	CDPK	cpk7 calcium-dependent protein kinase [Physcomitrella patens]	CDPK1_ARATH RecName: Full=Calcium-dependent protein kinase 1; Short=AtCDPK 1; Short=CDPK 1; EC=2.7.11.1; AltName: Full=Calcium-dependent protein kinase isoform AK1;
LNC_003347	4.20781	rna-Poh0116670.1	2.59947	CDPK	cpk7 calcium-dependent protein kinase [Physcomitrella patens]	CDPK1_ARATH RecName: Full=Calcium-dependent protein kinase 1; Short=AtCDPK 1; Short=CDPK 1; EC=2.7.11.1; AltName: Full=Calcium-dependent protein kinase isoform AK1;
LNC_003496	3.29874	Novel_008035	2.18142	CDPK	cpk7 calcium-dependent protein kinase [Physcomitrella patens]	CDPK1_ARATH RecName: Full=Calcium-dependent protein kinase 1; Short=AtCDPK 1; Short=CDPK 1; EC=2.7.11.1; AltName: Full=Calcium-dependent protein kinase isoform AK1;
LNC_003496	3.29874	Novel_008036	1.75692	CDPK	cpk7 calcium-dependent protein kinase [Physcomitrella patens]	CDPK1_ARATH RecName: Full=Calcium-dependent protein kinase 1; Short=AtCDPK 1; Short=CDPK 1; EC=2.7.11.1; AltName: Full=Calcium-dependent protein kinase isoform AK1;
LNC_003496	3.29874	rna-Poh0014230.1	1.69748	CDPK	cpk7 calcium-dependent protein kinase [Physcomitrella patens]	CDPK1_ARATH RecName: Full=Calcium-dependent protein kinase 1; Short=AtCDPK 1; Short=CDPK 1; EC=2.7.11.1; AltName: Full=Calcium-dependent protein kinase isoform AK1;
LNC_004549	2.06648	rna-Poh0251240.1	-1.58235	CDPK	cpk17 calcium-dependent protein kinase [Physcomitrella patens]	CDPK1_ARATH RecName: Full=Calcium-dependent protein kinase 1; Short=AtCDPK 1; Short=CDPK 1; EC=2.7.11.1; AltName: Full=Calcium-dependent protein kinase isoform AK1;
LNC_004759	2.51846	rna-Poh0244130.1	0.0679779	CDPK	cpk19 calcium-dependent protein kinase [Physcomitrella patens]	CDPK4_ORYSJ RecName: Full=Calcium-dependent protein kinase 4 {ECO:0000305}; Short=OsCDPK4 {ECO:0000305}; Short=OsCPK4 {ECO:0000303|PubMed:15695435}; EC=2.7.11.1 {ECO:0000305}; AltName: Full=Calcium-dependent protein kinase OsCDPK1 {ECO:0000303|Ref.1};
LNC_004769	2.17064	rna-Poh0245120.1	0.990377	CDPK	cpk20 calcium-dependent protein kinase [Physcomitrella patens]	CDPKS_ARATH RecName: Full=Calcium-dependent protein kinase 28 {ECO:0000303|Ref.6}; EC=2.7.11.1 {ECO:0000269|PubMed:25525792};
LNC_004861	-1.34115	Novel_011129	0.652561	CDPK	predicted protein [Physcomitrella patens]	ERG1_ORYSI RecName: Full=Elicitor-responsive protein 1; AltName: Full=17 kDa phloem protein; AltName: Full=Fungal elicitor immediate early-responsive gene 1 protein; Short=FIERG1; AltName: Full=Rpp17;
LNC_004861	-1.34115	rna-Poh0291260.1	-1.44773	CDPK	predicted protein [Physcomitrella patens]	ERG1_ORYSI RecName: Full=Elicitor-responsive protein 1; AltName: Full=17 kDa phloem protein; AltName: Full=Fungal elicitor immediate early-responsive gene 1 protein; Short=FIERG1; AltName: Full=Rpp17;
LNC_004861	-1.34115	rna-Poh0291270.1	0.663879	CDPK	predicted protein [Physcomitrella patens]	ERG1_ORYSI RecName: Full=Elicitor-responsive protein 1; AltName: Full=17 kDa phloem protein; AltName: Full=Fungal elicitor immediate early-responsive gene 1 protein; Short=FIERG1; AltName: Full=Rpp17;
LNC_004960	2.1514	Novel_011123	-1.13534	CDPK	cpk19 calcium-dependent protein kinase [Physcomitrella patens]	CDPKG_ARATH RecName: Full=Calcium-dependent protein kinase 16; EC=2.7.11.1;
LNC_004960	2.1514	rna-Poh0291660.1	-0.171829	CDPK	cpk19 calcium-dependent protein kinase [Physcomitrella patens]	CDPK4_ORYSJ RecName: Full=Calcium-dependent protein kinase 4 {ECO:0000305}; Short=OsCDPK4 {ECO:0000305}; Short=OsCPK4 {ECO:0000303|PubMed:15695435}; EC=2.7.11.1 {ECO:0000305}; AltName: Full=Calcium-dependent protein kinase OsCDPK1 {ECO:0000303|Ref.1};
LNC_004970	-2.57051	rna-Poh0290750.1	1.15205	CDPK	cpk20 calcium-dependent protein kinase [Physcomitrella patens]	CDPKS_ARATH RecName: Full=Calcium-dependent protein kinase 28 {ECO:0000303|Ref.6}; EC=2.7.11.1 {ECO:0000269|PubMed:25525792};
LNC_001044	2.7671	rna-Poh0221860.1	-0.17887	CERK1	hypothetical protein PHYPA_030796 [Physcomitrella patens]	CERK1_PHYPA RecName: Full=Chitin elicitor receptor kinase 1 {ECO:0000305}; Short=PpCERK1 {ECO:0000303|PubMed:27268428}; EC=2.7.11.1 {ECO:0000250|UniProtKB:A8R7E6}; AltName: Full=Chitin receptor CERK1 {ECO:0000303|PubMed:27268428}; AltName: Full=LysM domain receptor-like kinase 1 {ECO:0000305}; AltName: Full=LysM-containing receptor-like kinase 1 {ECO:0000305}; Flags: Precursor;
LNC_002947	-1.32927	Novel_006839	-0.0665172	CERK1	hypothetical protein PHYPA_028097 [Physcomitrella patens]	CRCK1_ARATH RecName: Full=Calmodulin-binding receptor-like cytoplasmic kinase 1; EC=2.7.11.1;
LNC_003273	3.87755	rna-Poh0022260.1	#N/A	CERK1	hypothetical protein PHYPA_000251 [Physcomitrella patens]	LYK5_ARATH RecName: Full=Protein LYK5; AltName: Full=LysM domain receptor-like kinase 5; AltName: Full=LysM-containing receptor-like kinase 5; Flags: Precursor;
LNC_003468	1.8053	rna-Poh0027410.1	0.799472	CERK1	hypothetical protein PHYPA_031027 [Physcomitrella patens]	PEK13_ARATH RecName: Full=Proline-rich receptor-like protein kinase PERK13; EC=2.7.11.1; AltName: Full=Proline-rich extensin-like receptor kinase 13; Short=AtPERK13; AltName: Full=Protein ROOT HAIR SPECIFIC 10;
LNC_003812	1.2475	rna-Poh0284870.1	0.689737	CERK1	hypothetical protein PHYPA_031027 [Physcomitrella patens]	Y3463_ARATH RecName: Full=Putative receptor-like protein kinase At3g46340; EC=2.7.11.1; Flags: Precursor;
LNC_003968	1.73045	rna-Poh0186900.1	-0.0133553	CERK1	hypothetical protein PHYPA_010862 [Physcomitrella patens]	CERK1_PHYPA RecName: Full=Chitin elicitor receptor kinase 1 {ECO:0000305}; Short=PpCERK1 {ECO:0000303|PubMed:27268428}; EC=2.7.11.1 {ECO:0000250|UniProtKB:A8R7E6}; AltName: Full=Chitin receptor CERK1 {ECO:0000303|PubMed:27268428}; AltName: Full=LysM domain receptor-like kinase 1 {ECO:0000305}; AltName: Full=LysM-containing receptor-like kinase 1 {ECO:0000305}; Flags: Precursor;
LNC_003968	1.73045	rna-Poh0186910.1	-0.479093	CERK1	hypothetical protein PHYPA_010862 [Physcomitrella patens]	CERK1_PHYPA RecName: Full=Chitin elicitor receptor kinase 1 {ECO:0000305}; Short=PpCERK1 {ECO:0000303|PubMed:27268428}; EC=2.7.11.1 {ECO:0000250|UniProtKB:A8R7E6}; AltName: Full=Chitin receptor CERK1 {ECO:0000303|PubMed:27268428}; AltName: Full=LysM domain receptor-like kinase 1 {ECO:0000305}; AltName: Full=LysM-containing receptor-like kinase 1 {ECO:0000305}; Flags: Precursor;
LNC_004759	2.51846	Novel_010927	-1.077	CERK1	hypothetical protein PHYPA_012349 [Physcomitrella patens]	LYK4_ARATH RecName: Full=LysM domain receptor-like kinase 4; Short=LysM-containing receptor-like kinase 4; EC=2.7.11.1; Flags: Precursor;
LNC_004759	2.51846	rna-Poh0244110.1	-1.32117	CERK1	hypothetical protein PHYPA_012349 [Physcomitrella patens]	LYK4_ARATH RecName: Full=LysM domain receptor-like kinase 4; Short=LysM-containing receptor-like kinase 4; EC=2.7.11.1; Flags: Precursor;
LNC_004954	-1.97884	rna-Poh0292460.1	0.265305	CERK1	hypothetical protein PHYPA_019849 [Physcomitrella patens]	LYK3_ARATH RecName: Full=LysM domain receptor-like kinase 3; Short=LysM-containing receptor-like kinase 3; EC=2.7.11.-; Flags: Precursor;
LNC_004960	2.1514	rna-Poh0291680.1	-0.888117	CERK1	hypothetical protein PHYPA_012349 [Physcomitrella patens]	LYK4_ARATH RecName: Full=LysM domain receptor-like kinase 4; Short=LysM-containing receptor-like kinase 4; EC=2.7.11.1; Flags: Precursor;
LNC_003707	1.83781	rna-Poh0010220.1	-1.45201	EDS1	hypothetical protein KFL_004420070 [Klebsormidium nitens]	SG101_ARATH RecName: Full=Senescence-associated carboxylesterase 101; EC=3.1.1.1; Flags: Precursor;
LNC_004182	-1.44972	Novel_009578	1.52683	EDS1	predicted protein [Physcomitrella patens]	EDSBC_ARATH RecName: Full=Protein EDS1B {ECO:0000305}; AltName: Full=Enhanced disease susceptibility 1 protein B;
LNC_004182	-1.44972	rna-Poh0184260.1	1.06178	EDS1	predicted protein [Physcomitrella patens]	EDSBC_ARATH RecName: Full=Protein EDS1B {ECO:0000305}; AltName: Full=Enhanced disease susceptibility 1 protein B;
LNC_000033	-1.75521	Novel_000552	-4.04737	EIX1	predicted protein [Physcomitrella patens]	DR100_ARATH RecName: Full=DNA damage-repair/toleration protein DRT100; Flags: Precursor;
LNC_000033	-1.75521	Novel_000553	-2.54169	EIX1	predicted protein [Physcomitrella patens]	DR100_ARATH RecName: Full=DNA damage-repair/toleration protein DRT100; Flags: Precursor;
LNC_000033	-1.75521	rna-Poh0275840.1	-3.73127	EIX1	predicted protein [Physcomitrella patens]	DR100_ARATH RecName: Full=DNA damage-repair/toleration protein DRT100; Flags: Precursor;
LNC_001697	3.25708	Novel_004008	-5.66305	EIX1	predicted protein [Physcomitrella patens]	MDIS2_ARATH RecName: Full=Protein MALE DISCOVERER 2; Short=AtMDIS2; AltName: Full=Probable LRR receptor-like serine/threonine-protein kinase MRH1 {ECO:0000303|PubMed:16367956}; EC=2.7.11.1 {ECO:0000305}; AltName: Full=Protein MORPHOGENESIS OF ROOT HAIR 1 {ECO:0000303|PubMed:16367956}; Flags: Precursor;
LNC_001697	3.25708	rna-Poh0340320.1	-5.10594	EIX1	predicted protein [Physcomitrella patens]	MDIS2_ARATH RecName: Full=Protein MALE DISCOVERER 2; Short=AtMDIS2; AltName: Full=Probable LRR receptor-like serine/threonine-protein kinase MRH1 {ECO:0000303|PubMed:16367956}; EC=2.7.11.1 {ECO:0000305}; AltName: Full=Protein MORPHOGENESIS OF ROOT HAIR 1 {ECO:0000303|PubMed:16367956}; Flags: Precursor;
LNC_002297	4.27295	rna-Poh0042280.1	#N/A	EIX1	predicted protein [Physcomitrella patens]	RLP19_ARATH RecName: Full=Receptor-like protein 19 {ECO:0000303|PubMed:18434605}; Short=AtRLP19 {ECO:0000303|PubMed:18434605}; Flags: Precursor;
LNC_003129	-1.25111	rna-Poh0130220.1	#N/A	EIX1	predicted protein [Physcomitrella patens]	Y1723_ARATH RecName: Full=Leucine-rich repeat receptor-like serine/threonine-protein kinase At1g17230; EC=2.7.11.1; Flags: Precursor;
LNC_003820	-2.9669	rna-Poh0285310.1	#N/A	EIX1	CLL2 clavata1-like receptor S/T protein kinase protein [Physcomitrella patens]	Y1723_ARATH RecName: Full=Leucine-rich repeat receptor-like serine/threonine-protein kinase At1g17230; EC=2.7.11.1; Flags: Precursor;
LNC_004019	-1.67679	rna-Poh0267690.1	#N/A	EIX1	Leucine-rich repeat (LRR) family protein [Arabidopsis thaliana]	DR100_ARATH RecName: Full=DNA damage-repair/toleration protein DRT100; Flags: Precursor;
LNC_004072	1.64319	rna-Poh0167640.1	#N/A	EIX1	LRR receptor-like serine/threonine-protein kinase FLS2 [Manihot esculenta]	RLP6_ARATH RecName: Full=Receptor like protein 6 {ECO:0000303|PubMed:18434605}; Short=AtRLP6 {ECO:0000303|PubMed:18434605}; Flags: Precursor;
LNC_004372	-2.27298	Novel_010520	12.5211	EIX1	disease resistance family protein [Populus trichocarpa]	EIX2_SOLLC RecName: Full=Receptor-like protein EIX2 {ECO:0000305}; AltName: Full=EIX receptor 2 {ECO:0000312|EMBL:AAR28378.1}; Flags: Precursor;
LNC_004372	-2.27298	Novel_010521	0.154502	EIX1	disease resistance family protein [Populus trichocarpa]	EIX2_SOLLC RecName: Full=Receptor-like protein EIX2 {ECO:0000305}; AltName: Full=EIX receptor 2 {ECO:0000312|EMBL:AAR28378.1}; Flags: Precursor;
LNC_004372	-2.27298	rna-Poh0248720.1	#N/A	EIX1	DNA damage-repair/toleration protein DRT100 [Jatropha curcas]	EIX2_SOLLC RecName: Full=Receptor-like protein EIX2 {ECO:0000305}; AltName: Full=EIX receptor 2 {ECO:0000312|EMBL:AAR28378.1}; Flags: Precursor;
LNC_004372	-2.27298	rna-Poh0248730.1	#N/A	EIX1	LRR-RLK [Vernicia montana]	EIX2_SOLLC RecName: Full=Receptor-like protein EIX2 {ECO:0000305}; AltName: Full=EIX receptor 2 {ECO:0000312|EMBL:AAR28378.1}; Flags: Precursor;
LNC_004562	7.28982	rna-Poh0249190.1	#N/A	EIX1	leucine-rich repeat receptor-like protein kinase [Pohlia nutans]	--
LNC_001384	3.13936	Novel_003314	2.17902	elf18	hypothetical protein PHYPA_001786 [Physcomitrella patens]	EFTUA_NICSY RecName: Full=Elongation factor TuA, chloroplastic; Short=EF-TuA; Flags: Precursor;
LNC_001384	3.13936	rna-Poh0308910.1	1.92322	elf18	hypothetical protein PHYPA_001786 [Physcomitrella patens]	EFTUA_NICSY RecName: Full=Elongation factor TuA, chloroplastic; Short=EF-TuA; Flags: Precursor;
LNC_001607	3.37653	Novel_003823	3.03016	elf18	hypothetical protein PHYPA_001786 [Physcomitrella patens]	EFTUB_NICSY RecName: Full=Elongation factor TuB, chloroplastic; Short=EF-TuB; Flags: Precursor;
LNC_001607	3.37653	rna-Poh0097430.1	2.78778	elf18	hypothetical protein PHYPA_001786 [Physcomitrella patens]	EFTUB_NICSY RecName: Full=Elongation factor TuB, chloroplastic; Short=EF-TuB; Flags: Precursor;
LNC_001863	2.06397	rna-Poh0202590.1	#N/A	elf18	PREDICTED: uncharacterized protein LOC109135779 [Beta vulgaris subsp. vulgaris]	RRPO_OENBE RecName: Full=RNA-directed DNA polymerase homolog; EC=2.7.7.48; AltName: Full=Reverse transcriptase homolog;
LNC_001936	1.01114	rna-Poh0197320.1	#N/A	elf18	PREDICTED: uncharacterized protein LOC107406328 [Ziziphus jujuba]	RRPO_OENBE RecName: Full=RNA-directed DNA polymerase homolog; EC=2.7.7.48; AltName: Full=Reverse transcriptase homolog;
LNC_002787	5.09573	rna-Poh0090980.1	1.45338	elf18	hypothetical protein PHYPA_025254 [Physcomitrella patens]	EFTM_ARATH RecName: Full=Elongation factor Tu, mitochondrial; Flags: Precursor;
LNC_002799	-1.08099	rna-Poh0090000.1	-2.342	elf18	hypothetical protein PHYPA_025872 [Physcomitrella patens]	--
LNC_000522	-4.24037	rna-Poh0078780.1	#N/A	FLS2	hypothetical protein OsI_09487 [Oryza sativa Indica Group]	HSL2_ARATH RecName: Full=LRR receptor-like serine/threonine-protein kinase HSL2; EC=2.7.11.1; AltName: Full=Protein HAESA-LIKE2; Flags: Precursor;
LNC_000529	-2.48454	rna-Poh0080620.1	#N/A	FLS2	hypothetical protein PHYPA_014122 [Physcomitrella patens]	Y5248_ARATH RecName: Full=G-type lectin S-receptor-like serine/threonine-protein kinase At5g24080; EC=2.7.11.1; Flags: Precursor;
LNC_000536	-1.26385	rna-Poh0081610.1	#N/A	FLS2	hypothetical protein PHYPA_014122 [Physcomitrella patens]	Y5248_ARATH RecName: Full=G-type lectin S-receptor-like serine/threonine-protein kinase At5g24080; EC=2.7.11.1; Flags: Precursor;
LNC_001171	-2.07118	rna-Poh0313000.1	-0.581606	FLS2	predicted protein [Physcomitrella patens]	TDR_ARATH RecName: Full=Leucine-rich repeat receptor-like protein kinase TDR; EC=2.7.11.1; AltName: Full=Protein PHLOEM INTERCALATED WITH XYLEM {ECO:0000303|PubMed:17570668}; AltName: Full=Tracheary element differentiation inhibitory factor receptor {ECO:0000303|PubMed:18812507}; Short=AtTDR {ECO:0000303|PubMed:18812507}; Short=TDIF receptor {ECO:0000303|PubMed:18812507}; Flags: Precursor;
LNC_001443	1.52112	rna-Poh0191660.1	-2.5716	FLS2	hypothetical protein PHYPA_025368 [Physcomitrella patens]	FLS2_ARATH RecName: Full=LRR receptor-like serine/threonine-protein kinase FLS2; EC=2.7.11.1; AltName: Full=Protein FLAGELLIN-SENSING 2; AltName: Full=Protein FLAGELLIN-SENSITIVE 2; Flags: Precursor;
LNC_001443	1.52112	rna-Poh0191690.1	-2.38351	FLS2	predicted protein [Physcomitrella patens]	RLP18_ARATH RecName: Full=Receptor-like protein 18 {ECO:0000303|PubMed:18434605}; Short=AtRLP18 {ECO:0000303|PubMed:18434605};
LNC_001596	-3.88663	rna-Poh0368060.1	-0.320037	FLS2	hypothetical protein PHYPA_027337 [Physcomitrella patens]	PHY1_CERPU RecName: Full=Light-sensor Protein kinase; Includes: RecName: Full=Phytochrome; Includes: RecName: Full=Protein kinase; EC=2.7.11.1;
LNC_001655	7.58644	rna-Poh0105410.1	-0.887576	FLS2	hypothetical protein PHYPA_025368 [Physcomitrella patens]	FLS2_ARATH RecName: Full=LRR receptor-like serine/threonine-protein kinase FLS2; EC=2.7.11.1; AltName: Full=Protein FLAGELLIN-SENSING 2; AltName: Full=Protein FLAGELLIN-SENSITIVE 2; Flags: Precursor;
LNC_001655	7.58644	rna-Poh0105420.1	-1.86901	FLS2	hypothetical protein PHYPA_025368 [Physcomitrella patens]	FLS2_ARATH RecName: Full=LRR receptor-like serine/threonine-protein kinase FLS2; EC=2.7.11.1; AltName: Full=Protein FLAGELLIN-SENSING 2; AltName: Full=Protein FLAGELLIN-SENSITIVE 2; Flags: Precursor;
LNC_001806	3.2414	rna-Poh0339900.1	#N/A	FLS2	predicted protein [Physcomitrella patens]	Y5344_ARATH RecName: Full=Probable LRR receptor-like serine/threonine-protein kinase At1g53440; EC=2.7.11.1; Flags: Precursor;
LNC_002042	-8.81239	rna-Poh0179580.1	3.33522	FLS2	hypothetical protein PHYPA_025368 [Physcomitrella patens]	FLS2_ARATH RecName: Full=LRR receptor-like serine/threonine-protein kinase FLS2; EC=2.7.11.1; AltName: Full=Protein FLAGELLIN-SENSING 2; AltName: Full=Protein FLAGELLIN-SENSITIVE 2; Flags: Precursor;
LNC_002724	4.87629	Novel_005756	1.42236	FLS2	hypothetical protein PHYPA_005788 [Physcomitrella patens]	Y1853_ARATH RecName: Full=Receptor-like serine/threonine-protein kinase At1g78530; EC=2.7.11.1;
LNC_002724	4.87629	rna-Poh0155240.1	0.776289	FLS2	hypothetical protein PHYPA_016164 [Physcomitrella patens]	Y1853_ARATH RecName: Full=Receptor-like serine/threonine-protein kinase At1g78530; EC=2.7.11.1;
LNC_002840	1.01278	rna-Poh0084180.1	-0.423639	FLS2	hypothetical protein PHYPA_029573 [Physcomitrella patens]	Y5694_ARATH RecName: Full=Probably inactive leucine-rich repeat receptor-like protein kinase At5g06940; Flags: Precursor;
LNC_003580	1.65885	rna-Poh0003620.1	-4.80371	FLS2	leucine-rich repeat receptor-like protein kinase [Pohlia nutans]	ZAR1_ARATH RecName: Full=Receptor protein kinase-like protein ZAR1 {ECO:0000303|PubMed:27014878}; EC=2.7.11.1 {ECO:0000305}; AltName: Full=Protein ZYGOTIC ARREST 1 {ECO:0000303|PubMed:27014878}; Flags: Precursor;
LNC_003823	-1.45276	rna-Poh0370060.1	#N/A	FLS2	hypothetical protein PHYPA_024818 [Physcomitrella patens]	B120_ARATH RecName: Full=G-type lectin S-receptor-like serine/threonine-protein kinase B120; EC=2.7.11.1; Flags: Precursor;
LNC_004519	2.80247	rna-Poh0209750.1	-0.227018	FLS2	predicted protein [Physcomitrella patens]	BIR2_ARATH RecName: Full=Inactive LRR receptor-like serine/threonine-protein kinase BIR2 {ECO:0000305}; AltName: Full=Protein BAK1-INTERACTING RECEPTOR-LIKE KINASE 2 {ECO:0000303|PubMed:24388849}; Flags: Precursor;
LNC_005137	-1.98099	rna-Poh0264140.1	#N/A	FLS2	hypothetical protein PHYPA_014122 [Physcomitrella patens]	Y5248_ARATH RecName: Full=G-type lectin S-receptor-like serine/threonine-protein kinase At5g24080; EC=2.7.11.1; Flags: Precursor;
LNC_000006	-8.6056	rna-Poh0364320.1	-4.57224	FRK1	leucine-rich repeat receptor-like protein kinase [Pohlia nutans]	Y1677_ARATH RecName: Full=Probable LRR receptor-like serine/threonine-protein kinase At1g67720; EC=2.7.11.1; Flags: Precursor;
LNC_000066	-1.06932	rna-Poh0289800.1	-2.89059	FRK1	leucine-rich repeat receptor-like protein kinase [Pohlia nutans]	Y5977_ARATH RecName: Full=Probable leucine-rich repeat receptor-like protein kinase At5g49770; EC=2.7.11.1; Flags: Precursor;
LNC_000747	2.40823	rna-Poh0124050.1	-1.26665	FRK1	hypothetical protein PHYPA_004133 [Physcomitrella patens]	Y1887_ARATH RecName: Full=Putative receptor-like protein kinase At1g80870; EC=2.7.11.1;
LNC_000873	1.71189	rna-Poh0231940.1	-2.38517	FRK1	hypothetical protein PHYPA_004217 [Physcomitrella patens]	RLP4_ARATH RecName: Full=Receptor like protein 4 {ECO:0000303|PubMed:18434605}; Short=AtRLP4 {ECO:0000303|PubMed:18434605}; Flags: Precursor;
LNC_000964	1.00638	rna-Poh0148820.1	-0.432709	FRK1	hypothetical protein PHYPA_016251 [Physcomitrella patens]	Y4245_ARATH RecName: Full=Probable LRR receptor-like serine/threonine-protein kinase At4g20450; EC=2.7.11.1; Flags: Precursor;
LNC_000977	-2.46836	rna-Poh0228950.1	-0.864501	FRK1	hypothetical protein PHYPA_004133 [Physcomitrella patens]	Y1887_ARATH RecName: Full=Putative receptor-like protein kinase At1g80870; EC=2.7.11.1;
LNC_001701	8.40794	rna-Poh0340580.1	#N/A	FRK1	hypothetical protein PHYPA_002889 [Physcomitrella patens]	Y1570_ARATH RecName: Full=Probable LRR receptor-like serine/threonine-protein kinase At1g05700; EC=2.7.11.1; Flags: Precursor;
LNC_001912	-3.05004	rna-Poh0178730.1	#N/A	FRK1	hypothetical protein PHYPA_002889 [Physcomitrella patens]	Y1677_ARATH RecName: Full=Probable LRR receptor-like serine/threonine-protein kinase At1g67720; EC=2.7.11.1; Flags: Precursor;
LNC_002489	-2.42374	rna-Poh0149880.1	-3.38061	FRK1	leucine-rich repeat receptor-like protein kinase [Pohlia nutans]	Y1677_ARATH RecName: Full=Probable LRR receptor-like serine/threonine-protein kinase At1g67720; EC=2.7.11.1; Flags: Precursor;
LNC_002691	-2.45704	Novel_005670	#N/A	FRK1	hypothetical protein PHYPA_013271 [Physcomitrella patens]	Y2451_ARATH RecName: Full=Leucine-rich repeat receptor-like serine/threonine-protein kinase At2g14510; EC=2.7.11.1; Flags: Precursor;
LNC_002691	-2.45704	rna-Poh0149670.1	-0.234415	FRK1	hypothetical protein PHYPA_013271 [Physcomitrella patens]	Y1677_ARATH RecName: Full=Probable LRR receptor-like serine/threonine-protein kinase At1g67720; EC=2.7.11.1; Flags: Precursor;
LNC_002844	1.41047	rna-Poh0219490.1	#N/A	FRK1	hypothetical protein PHYPA_006421 [Physcomitrella patens]	Y1677_ARATH RecName: Full=Probable LRR receptor-like serine/threonine-protein kinase At1g67720; EC=2.7.11.1; Flags: Precursor;
LNC_002939	-1.60967	rna-Poh0164450.1	#N/A	FRK1	predicted protein [Physcomitrella patens]	Y5977_ARATH RecName: Full=Probable leucine-rich repeat receptor-like protein kinase At5g49770; EC=2.7.11.1; Flags: Precursor;
LNC_003065	3.48684	rna-Poh0302510.1	1.79951	FRK1	hypothetical protein PHYPA_014685 [Physcomitrella patens]	Y1677_ARATH RecName: Full=Probable LRR receptor-like serine/threonine-protein kinase At1g67720; EC=2.7.11.1; Flags: Precursor;
LNC_003965	1.15724	rna-Poh0187450.1	-0.177547	FRK1	hypothetical protein PHYPA_010878 [Physcomitrella patens]	Y1677_ARATH RecName: Full=Probable LRR receptor-like serine/threonine-protein kinase At1g67720; EC=2.7.11.1; Flags: Precursor;
LNC_000702	3.15437	Novel_001415	0.998705	HSP90	hypothetical protein PHYPA_005588 [Physcomitrella patens]	HS905_ARATH RecName: Full=Heat shock protein 90-5, chloroplastic {ECO:0000305}; Short=AtHSP90.5 {ECO:0000305}; Short=AtHsp90-5 {ECO:0000303|PubMed:11599565}; AltName: Full=Heat shock protein 88-1 {ECO:0000305}; Short=Hsp88-1 {ECO:0000303|PubMed:11599565}; AltName: Full=Hsp90C {ECO:0000303|PubMed:23382192}; AltName: Full=Protein EMBRYO DEFECTIVE 1956 {ECO:0000303|PubMed:23382192}; AltName: Full=Pr…
LNC_000702	3.15437	rna-Poh0351830.1	0.942803	HSP90	hypothetical protein PHYPA_005588 [Physcomitrella patens]	HS905_ARATH RecName: Full=Heat shock protein 90-5, chloroplastic {ECO:0000305}; Short=AtHSP90.5 {ECO:0000305}; Short=AtHsp90-5 {ECO:0000303|PubMed:11599565}; AltName: Full=Heat shock protein 88-1 {ECO:0000305}; Short=Hsp88-1 {ECO:0000303|PubMed:11599565}; AltName: Full=Hsp90C {ECO:0000303|PubMed:23382192}; AltName: Full=Protein EMBRYO DEFECTIVE 1956 {ECO:0000303|PubMed:23382192}; AltName: Full=Pr…
LNC_000789	1.4013	rna-Poh0345610.1	#N/A	HSP90	predicted protein [Physcomitrella patens]	HS906_ARATH RecName: Full=Heat shock protein 90-6, mitochondrial {ECO:0000305}; Short=AtHSP90.6 {ECO:0000305}; Short=AtHsp90-6 {ECO:0000303|PubMed:11599565}; AltName: Full=Heat shock protein 89-1 {ECO:0000305}; Short=Hsp89-1 {ECO:0000303|PubMed:11599565}; Flags: Precursor;
LNC_000817	2.01988	Novel_001981	0.917284	HSP90	hypothetical protein PHYPA_005588 [Physcomitrella patens]	HS905_ARATH RecName: Full=Heat shock protein 90-5, chloroplastic {ECO:0000305}; Short=AtHSP90.5 {ECO:0000305}; Short=AtHsp90-5 {ECO:0000303|PubMed:11599565}; AltName: Full=Heat shock protein 88-1 {ECO:0000305}; Short=Hsp88-1 {ECO:0000303|PubMed:11599565}; AltName: Full=Hsp90C {ECO:0000303|PubMed:23382192}; AltName: Full=Protein EMBRYO DEFECTIVE 1956 {ECO:0000303|PubMed:23382192}; AltName: Full=Pr…
LNC_000817	2.01988	rna-Poh0144830.1	0.770949	HSP90	hypothetical protein PHYPA_005588 [Physcomitrella patens]	HS905_ARATH RecName: Full=Heat shock protein 90-5, chloroplastic {ECO:0000305}; Short=AtHSP90.5 {ECO:0000305}; Short=AtHsp90-5 {ECO:0000303|PubMed:11599565}; AltName: Full=Heat shock protein 88-1 {ECO:0000305}; Short=Hsp88-1 {ECO:0000303|PubMed:11599565}; AltName: Full=Hsp90C {ECO:0000303|PubMed:23382192}; AltName: Full=Protein EMBRYO DEFECTIVE 1956 {ECO:0000303|PubMed:23382192}; AltName: Full=Pr…
LNC_002042	-8.81239	Novel_004691	-0.468159	HSP90	predicted protein [Physcomitrella patens]	ENPL_HORVU RecName: Full=Endoplasmin homolog; AltName: Full=Glucose-regulated protein 94 homolog; Short=GRP-94 homolog; Flags: Precursor;
LNC_002042	-8.81239	rna-Poh0179660.1	-0.81511	HSP90	predicted protein [Physcomitrella patens]	ENPL_HORVU RecName: Full=Endoplasmin homolog; AltName: Full=Glucose-regulated protein 94 homolog; Short=GRP-94 homolog; Flags: Precursor;
LNC_002506	3.97906	Novel_006271	3.66218	HSP90	hypothetical protein PHYPA_016601 [Physcomitrella patens]	HS905_ARATH RecName: Full=Heat shock protein 90-5, chloroplastic {ECO:0000305}; Short=AtHSP90.5 {ECO:0000305}; Short=AtHsp90-5 {ECO:0000303|PubMed:11599565}; AltName: Full=Heat shock protein 88-1 {ECO:0000305}; Short=Hsp88-1 {ECO:0000303|PubMed:11599565}; AltName: Full=Hsp90C {ECO:0000303|PubMed:23382192}; AltName: Full=Protein EMBRYO DEFECTIVE 1956 {ECO:0000303|PubMed:23382192}; AltName: Full=Pr…
LNC_002506	3.97906	rna-Poh0152290.1	3.58145	HSP90	hypothetical protein PHYPA_016601 [Physcomitrella patens]	HS905_ARATH RecName: Full=Heat shock protein 90-5, chloroplastic {ECO:0000305}; Short=AtHSP90.5 {ECO:0000305}; Short=AtHsp90-5 {ECO:0000303|PubMed:11599565}; AltName: Full=Heat shock protein 88-1 {ECO:0000305}; Short=Hsp88-1 {ECO:0000303|PubMed:11599565}; AltName: Full=Hsp90C {ECO:0000303|PubMed:23382192}; AltName: Full=Protein EMBRYO DEFECTIVE 1956 {ECO:0000303|PubMed:23382192}; AltName: Full=Pr…
LNC_003209	1.95745	rna-Poh0111000.1	0.957089	HSP90	predicted protein [Physcomitrella patens]	--
LNC_004646	-3.94989	Novel_010875	1.46257	HSP90	predicted protein [Physcomitrella patens]	HS903_ARATH RecName: Full=Heat shock protein 90-3 {ECO:0000305}; Short=AtHSP90.3 {ECO:0000305}; Short=AtHsp90-3 {ECO:0000303|PubMed:11599565}; AltName: Full=HSP81.2; AltName: Full=Heat shock protein 81-3 {ECO:0000305}; Short=Hsp81-3 {ECO:0000303|PubMed:11599565}; AltName: Full=Protein MUTANT SNC1-ENHANCING 10 {ECO:0000303|PubMed:24889324};
LNC_004646	-3.94989	rna-Poh0240530.1	1.21391	HSP90	predicted protein [Physcomitrella patens]	HS903_ARATH RecName: Full=Heat shock protein 90-3 {ECO:0000305}; Short=AtHSP90.3 {ECO:0000305}; Short=AtHsp90-3 {ECO:0000303|PubMed:11599565}; AltName: Full=HSP81.2; AltName: Full=Heat shock protein 81-3 {ECO:0000305}; Short=Hsp81-3 {ECO:0000303|PubMed:11599565}; AltName: Full=Protein MUTANT SNC1-ENHANCING 10 {ECO:0000303|PubMed:24889324};
LNC_005050	4.54595	rna-Poh0264550.1	-2.03525	HSP90	predicted protein [Physcomitrella patens]	ENPL_CATRO RecName: Full=Endoplasmin homolog; AltName: Full=Glucose-regulated protein 94 homolog; Short=GRP-94 homolog; Flags: Precursor;
LNC_000458	1.24335	Novel_001336	-2.16883	KCS	hypothetical protein PHYPA_028465 [Physcomitrella patens]	KCS1_ARATH RecName: Full=3-ketoacyl-CoA synthase 1 {ECO:0000303|PubMed:10074711}; Short=KCS-1 {ECO:0000303|PubMed:10074711}; EC=2.3.1.199 {ECO:0000269|PubMed:10074711, ECO:0000269|PubMed:16765910}; AltName: Full=Very long-chain fatty acid condensing enzyme 1 {ECO:0000303|PubMed:10074711}; Short=VLCFA condensing enzyme 1 {ECO:0000303|PubMed:10074711};
LNC_000458	1.24335	rna-Poh0083650.1	-3.97569	KCS	hypothetical protein PHYPA_028465 [Physcomitrella patens]	KCS1_ARATH RecName: Full=3-ketoacyl-CoA synthase 1 {ECO:0000303|PubMed:10074711}; Short=KCS-1 {ECO:0000303|PubMed:10074711}; EC=2.3.1.199 {ECO:0000269|PubMed:10074711, ECO:0000269|PubMed:16765910}; AltName: Full=Very long-chain fatty acid condensing enzyme 1 {ECO:0000303|PubMed:10074711}; Short=VLCFA condensing enzyme 1 {ECO:0000303|PubMed:10074711};
LNC_001473	1.42538	Novel_003759	-2.57742	KCS	predicted protein [Physcomitrella patens]	KCS11_ARATH RecName: Full=3-ketoacyl-CoA synthase 11 {ECO:0000303|PubMed:18465198}; Short=KCS-11 {ECO:0000303|PubMed:18465198}; EC=2.3.1.199 {ECO:0000269|PubMed:16765910}; AltName: Full=Very long-chain fatty acid condensing enzyme 11 {ECO:0000303|PubMed:18465198}; Short=VLCFA condensing enzyme 11 {ECO:0000303|PubMed:18465198};
LNC_001473	1.42538	rna-Poh0320860.1	-3.75541	KCS	predicted protein [Physcomitrella patens]	KCS11_ARATH RecName: Full=3-ketoacyl-CoA synthase 11 {ECO:0000303|PubMed:18465198}; Short=KCS-11 {ECO:0000303|PubMed:18465198}; EC=2.3.1.199 {ECO:0000269|PubMed:16765910}; AltName: Full=Very long-chain fatty acid condensing enzyme 11 {ECO:0000303|PubMed:18465198}; Short=VLCFA condensing enzyme 11 {ECO:0000303|PubMed:18465198};
LNC_004617	1.73954	Novel_010607	-1.80054	KCS	hypothetical protein PHYPA_013073 [Physcomitrella patens]	KCS4_ARATH RecName: Full=3-ketoacyl-CoA synthase 4 {ECO:0000303|PubMed:18465198}; Short=KCS-4 {ECO:0000303|PubMed:18465198}; EC=2.3.1.199 {ECO:0000305}; AltName: Full=Very long-chain fatty acid condensing enzyme 4 {ECO:0000303|PubMed:18465198}; Short=VLCFA condensing enzyme 4 {ECO:0000303|PubMed:18465198};
LNC_004617	1.73954	rna-Poh0260020.1	-4.16751	KCS	hypothetical protein PHYPA_013073 [Physcomitrella patens]	KCS4_ARATH RecName: Full=3-ketoacyl-CoA synthase 4 {ECO:0000303|PubMed:18465198}; Short=KCS-4 {ECO:0000303|PubMed:18465198}; EC=2.3.1.199 {ECO:0000305}; AltName: Full=Very long-chain fatty acid condensing enzyme 4 {ECO:0000303|PubMed:18465198}; Short=VLCFA condensing enzyme 4 {ECO:0000303|PubMed:18465198};
LNC_004883	1.84274	Novel_010985	0.337154	KCS	hypothetical protein PHYPA_012902 [Physcomitrella patens]	KCS11_ARATH RecName: Full=3-ketoacyl-CoA synthase 11 {ECO:0000303|PubMed:18465198}; Short=KCS-11 {ECO:0000303|PubMed:18465198}; EC=2.3.1.199 {ECO:0000269|PubMed:16765910}; AltName: Full=Very long-chain fatty acid condensing enzyme 11 {ECO:0000303|PubMed:18465198}; Short=VLCFA condensing enzyme 11 {ECO:0000303|PubMed:18465198};
LNC_004883	1.84274	rna-Poh0361520.1	-2.71525	KCS	hypothetical protein PHYPA_012902 [Physcomitrella patens]	KCS11_ARATH RecName: Full=3-ketoacyl-CoA synthase 11 {ECO:0000303|PubMed:18465198}; Short=KCS-11 {ECO:0000303|PubMed:18465198}; EC=2.3.1.199 {ECO:0000269|PubMed:16765910}; AltName: Full=Very long-chain fatty acid condensing enzyme 11 {ECO:0000303|PubMed:18465198}; Short=VLCFA condensing enzyme 11 {ECO:0000303|PubMed:18465198};
LNC_000628	1.797	rna-Poh0124320.1	-0.439756	MEKK1	hypothetical protein PHYPA_014366 [Physcomitrella patens]	PHY1_CERPU RecName: Full=Light-sensor Protein kinase; Includes: RecName: Full=Phytochrome; Includes: RecName: Full=Protein kinase; EC=2.7.11.1;
LNC_001264	-2.82182	rna-Poh0064170.1	#N/A	MEKK1	hypothetical protein PHYPA_014366 [Physcomitrella patens]	PHY1_CERPU RecName: Full=Light-sensor Protein kinase; Includes: RecName: Full=Phytochrome; Includes: RecName: Full=Protein kinase; EC=2.7.11.1;
LNC_001447	1.79799	rna-Poh0190920.1	-0.621875	MEKK1	hypothetical protein PHYPA_014366 [Physcomitrella patens]	PHY1_CERPU RecName: Full=Light-sensor Protein kinase; Includes: RecName: Full=Phytochrome; Includes: RecName: Full=Protein kinase; EC=2.7.11.1;
LNC_001447	1.79799	rna-Poh0191040.1	-2.84997	MEKK1	hypothetical protein PHYPA_014366 [Physcomitrella patens]	PHY1_CERPU RecName: Full=Light-sensor Protein kinase; Includes: RecName: Full=Phytochrome; Includes: RecName: Full=Protein kinase; EC=2.7.11.1;
LNC_001790	3.71124	rna-Poh0107470.1	0.00682611	MEKK1	hypothetical protein PHYPA_014366 [Physcomitrella patens]	PHY1_CERPU RecName: Full=Light-sensor Protein kinase; Includes: RecName: Full=Phytochrome; Includes: RecName: Full=Protein kinase; EC=2.7.11.1;
LNC_002388	-1.58118	rna-Poh0318330.1	0.824732	MEKK1	leucine-rich repeat receptor-like protein kinase [Pohlia nutans]	YODA_ARATH RecName: Full=Mitogen-activated protein kinase kinase kinase YODA; EC=2.7.11.25; AltName: Full=YODA MAPKK kinase;
LNC_002422	1.74183	rna-Poh0278670.1	#N/A	MEKK1	predicted protein [Physcomitrella patens]	M3K1_ARATH RecName: Full=Mitogen-activated protein kinase kinase kinase 1; Short=ARAKIN; Short=AtMEKK1; Short=MAP kinase kinase kinase 1; EC=2.7.11.25 {ECO:0000269|PubMed:23857079};
LNC_003029	-3.96093	rna-Poh0068650.1	#N/A	MEKK1	hypothetical protein PHYPA_004104 [Physcomitrella patens]	PHY1_CERPU RecName: Full=Light-sensor Protein kinase; Includes: RecName: Full=Phytochrome; Includes: RecName: Full=Protein kinase; EC=2.7.11.1;
LNC_003205	1.15157	rna-Poh0111310.1	0.138331	MEKK1	hypothetical protein PHYPA_014366 [Physcomitrella patens]	STY17_ARATH RecName: Full=Serine/threonine-protein kinase STY17 {ECO:0000305}; EC=2.7.11.1 {ECO:0000269|PubMed:17090544}; AltName: Full=Serine/threonine/tyrosine-protein kinase 17 {ECO:0000303|PubMed:16429265};
LNC_003664	2.78442	rna-Poh0369830.1	#N/A	MEKK1	hypothetical protein PHYPA_004104 [Physcomitrella patens]	PHY1_CERPU RecName: Full=Light-sensor Protein kinase; Includes: RecName: Full=Phytochrome; Includes: RecName: Full=Protein kinase; EC=2.7.11.1;
LNC_003677	1.90432	Novel_008395	0.399589	MEKK1	predicted protein [Physcomitrella patens]	OP10_MAIZE RecName: Full=Protein OPAQUE10 {ECO:0000303|PubMed:27541862};
LNC_003677	1.90432	rna-Poh0015510.1	0.185693	MEKK1	predicted protein [Physcomitrella patens]	OP10_MAIZE RecName: Full=Protein OPAQUE10 {ECO:0000303|PubMed:27541862};
LNC_003941	5.23803	rna-Poh0328430.1	0.0753717	MEKK1	hypothetical protein PHYPA_009889 [Physcomitrella patens]	M3K1A_PHYPA RecName: Full=Mitogen-activated protein kinase kinase kinase 1a {ECO:0000305}; Short=PpMEKK1a {ECO:0000303|PubMed:27268428}; EC=2.7.11.25 {ECO:0000250|UniProtKB:Q39008}; AltName: Full=MAP kinase kinase kinase 1a {ECO:0000303|PubMed:27268428};
LNC_000522	-4.24037	rna-Poh0078850.1	0.33684	MKK1\2	predicted protein [Physcomitrella patens]	M2K1A_PHYPA RecName: Full=Mitogen-activated protein kinase kinase 1a {ECO:0000303|PubMed:27268428}; EC=2.7.12.2 {ECO:0000250|UniProtKB:Q9S7U9}; AltName: Full=MAP kinase kinase 1a {ECO:0000303|PubMed:27268428}; Short=PpMKK1a {ECO:0000303|PubMed:27268428};
LNC_005041	-3.99437	rna-Poh0265350.1	0.363749	MKK1\2	predicted protein [Physcomitrella patens]	M2K1A_PHYPA RecName: Full=Mitogen-activated protein kinase kinase 1a {ECO:0000303|PubMed:27268428}; EC=2.7.12.2 {ECO:0000250|UniProtKB:Q9S7U9}; AltName: Full=MAP kinase kinase 1a {ECO:0000303|PubMed:27268428}; Short=PpMKK1a {ECO:0000303|PubMed:27268428};
LNC_001695	1.55327	Novel_004221	0.145845	MPK4	predicted protein [Physcomitrella patens]	MPK4B_PHYPA RecName: Full=Mitogen-activated protein kinase 4b {ECO:0000303|PubMed:27268428}; EC=2.7.11.24 {ECO:0000255|PROSITE-ProRule:PRU00159, ECO:0000255|RuleBase:RU361165, ECO:0000255|SAAS:SAAS00652812, ECO:0000269|PubMed:27268428}; AltName: Full=MAP kinase 4b {ECO:0000303|PubMed:27268428}; Short=PpMPK4b {ECO:0000303|PubMed:27268428};
LNC_001695	1.55327	rna-Poh0340070.1	-0.0156005	MPK4	predicted protein [Physcomitrella patens]	MPK4B_PHYPA RecName: Full=Mitogen-activated protein kinase 4b {ECO:0000303|PubMed:27268428}; EC=2.7.11.24 {ECO:0000255|PROSITE-ProRule:PRU00159, ECO:0000255|RuleBase:RU361165, ECO:0000255|SAAS:SAAS00652812, ECO:0000269|PubMed:27268428}; AltName: Full=MAP kinase 4b {ECO:0000303|PubMed:27268428}; Short=PpMPK4b {ECO:0000303|PubMed:27268428};
LNC_003873	3.08692	Novel_008889	-1.28868	MPK4	predicted protein [Physcomitrella patens]	MPK4A_PHYPA RecName: Full=Mitogen-activated protein kinase 4a {ECO:0000303|PubMed:27268428}; EC=2.7.11.24 {ECO:0000255|PROSITE-ProRule:PRU00159, ECO:0000255|RuleBase:RU361165, ECO:0000255|SAAS:SAAS00652812, ECO:0000269|PubMed:27268428}; AltName: Full=MAP kinase 4a {ECO:0000303|PubMed:27268428}; Short=PpMPK4a {ECO:0000303|PubMed:27268428};
LNC_003873	3.08692	rna-Poh0165570.1	-1.39552	MPK4	predicted protein [Physcomitrella patens]	MPK4A_PHYPA RecName: Full=Mitogen-activated protein kinase 4a {ECO:0000303|PubMed:27268428}; EC=2.7.11.24 {ECO:0000255|PROSITE-ProRule:PRU00159, ECO:0000255|RuleBase:RU361165, ECO:0000255|SAAS:SAAS00652812, ECO:0000269|PubMed:27268428}; AltName: Full=MAP kinase 4a {ECO:0000303|PubMed:27268428}; Short=PpMPK4a {ECO:0000303|PubMed:27268428};
LNC_004251	1.47506	Novel_009763	-0.955016	MPK4	predicted protein [Physcomitrella patens]	MPK4A_PHYPA RecName: Full=Mitogen-activated protein kinase 4a {ECO:0000303|PubMed:27268428}; EC=2.7.11.24 {ECO:0000255|PROSITE-ProRule:PRU00159, ECO:0000255|RuleBase:RU361165, ECO:0000255|SAAS:SAAS00652812, ECO:0000269|PubMed:27268428}; AltName: Full=MAP kinase 4a {ECO:0000303|PubMed:27268428}; Short=PpMPK4a {ECO:0000303|PubMed:27268428};
LNC_004251	1.47506	rna-Poh0133800.1	-1.37525	MPK4	predicted protein [Physcomitrella patens]	MPK4A_PHYPA RecName: Full=Mitogen-activated protein kinase 4a {ECO:0000303|PubMed:27268428}; EC=2.7.11.24 {ECO:0000255|PROSITE-ProRule:PRU00159, ECO:0000255|RuleBase:RU361165, ECO:0000255|SAAS:SAAS00652812, ECO:0000269|PubMed:27268428}; AltName: Full=MAP kinase 4a {ECO:0000303|PubMed:27268428}; Short=PpMPK4a {ECO:0000303|PubMed:27268428};
LNC_004832	1.17228	rna-Poh0234450.1	0.345863	MPK4	hypothetical protein PHYPA_012572 [Physcomitrella patens]	MPK4B_PHYPA RecName: Full=Mitogen-activated protein kinase 4b {ECO:0000303|PubMed:27268428}; EC=2.7.11.24 {ECO:0000255|PROSITE-ProRule:PRU00159, ECO:0000255|RuleBase:RU361165, ECO:0000255|SAAS:SAAS00652812, ECO:0000269|PubMed:27268428}; AltName: Full=MAP kinase 4b {ECO:0000303|PubMed:27268428}; Short=PpMPK4b {ECO:0000303|PubMed:27268428};
LNC_000073	2.56815	rna-Poh0288870.1	-0.477366	NHO1	hypothetical protein PHYPA_023991 [Physcomitrella patens]	GLPK_ARATH RecName: Full=Glycerol kinase; Short=Glycerokinase; EC=2.7.1.30; AltName: Full=ATP:glycerol 3-phosphotransferase; AltName: Full=Protein GLYCEROL INSENSITIVE 1; AltName: Full=Protein NONHOST RESISTANCE TO P. S. PHASEOLICOLA 1;
LNC_002568	-1.38734	rna-Poh0093770.1	-0.843149	NHO1	hypothetical protein PHYPA_023991 [Physcomitrella patens]	GLPK_ARATH RecName: Full=Glycerol kinase; Short=Glycerokinase; EC=2.7.1.30; AltName: Full=ATP:glycerol 3-phosphotransferase; AltName: Full=Protein GLYCEROL INSENSITIVE 1; AltName: Full=Protein NONHOST RESISTANCE TO P. S. PHASEOLICOLA 1;
LNC_003810	2.5148	rna-Poh0284340.1	-2.10675	NHO1	predicted protein [Physcomitrella patens]	GLPK_ARATH RecName: Full=Glycerol kinase; Short=Glycerokinase; EC=2.7.1.30; AltName: Full=ATP:glycerol 3-phosphotransferase; AltName: Full=Protein GLYCEROL INSENSITIVE 1; AltName: Full=Protein NONHOST RESISTANCE TO P. S. PHASEOLICOLA 1;
LNC_003241	2.60229	rna-Poh0016990.1	-0.734273	NOS	predicted protein [Physcomitrella patens]	MDIS2_ARATH RecName: Full=Protein MALE DISCOVERER 2; Short=AtMDIS2; AltName: Full=Probable LRR receptor-like serine/threonine-protein kinase MRH1 {ECO:0000303|PubMed:16367956}; EC=2.7.11.1 {ECO:0000305}; AltName: Full=Protein MORPHOGENESIS OF ROOT HAIR 1 {ECO:0000303|PubMed:16367956}; Flags: Precursor;
LNC_003575	1.75078	rna-Poh0004140.1	0.257621	NOS	hypothetical protein PHYPA_010759 [Physcomitrella patens]	NOA1_ARATH RecName: Full=NO-associated protein 1, chloroplastic/mitochondrial; Short=AtNOA1; AltName: Full=Dubious mitochondrial nitric oxide synthase 1; Short=AtNOS1; EC=1.14.13.39; AltName: Full=GTPase NOA1; AltName: Full=Protein RESISTANT TO INHIBITION BY FOSMIDOMYCIN 1; Flags: Precursor;
LNC_003866	2.11119	rna-Poh0332720.1	1.7688	NOS	hypothetical protein PHYPA_023445 [Physcomitrella patens]	BPG2_ARATH RecName: Full=GTP-binding protein BRASSINAZOLE INSENSITIVE PALE GREEN 2, chloroplastic {ECO:0000303|PubMed:19919572}; Short=Protein BRZ-INSENSITIVE-PALE GREEN 2 {ECO:0000303|PubMed:19919572}; Flags: Precursor;
LNC_004246	2.94284	rna-Poh0133200.1	2.39895	NOS	hypothetical protein PHYPA_023445 [Physcomitrella patens]	BPG2_ARATH RecName: Full=GTP-binding protein BRASSINAZOLE INSENSITIVE PALE GREEN 2, chloroplastic {ECO:0000303|PubMed:19919572}; Short=Protein BRZ-INSENSITIVE-PALE GREEN 2 {ECO:0000303|PubMed:19919572}; Flags: Precursor;
LNC_000143	1.67052	rna-Poh0050410.1	#N/A	PBS1	hypothetical protein PHYPA_006424 [Physcomitrella patens]	NORK_MEDTR RecName: Full=Nodulation receptor kinase; EC=2.7.11.1 {ECO:0000269|PubMed:26839127}; AltName: Full=Does not make infections protein 2; AltName: Full=MtSYMRK; AltName: Full=Symbiosis receptor-like kinase; Flags: Precursor;
LNC_000233	-2.47055	rna-Poh0273000.1	-1.34691	PBS1	G-type lectin-domain containing receptor kinase 5 [Pohlia nutans]	SD25_ARATH RecName: Full=G-type lectin S-receptor-like serine/threonine-protein kinase SD2-5; EC=2.7.11.1; AltName: Full=S-domain-2 (SD2) receptor kinase 5; Short=SD2-5; Flags: Precursor;
LNC_000463	-2.16561	rna-Poh0356050.1	1.717	PBS1	leucine-rich repeat receptor-like protein kinase [Pohlia nutans]	Y1684_ARATH RecName: Full=Probable LRR receptor-like serine/threonine-protein kinase At1g06840; EC=2.7.11.1; Flags: Precursor;
LNC_000528	1.14838	rna-Poh0080460.1	#N/A	PBS1	hypothetical protein EUGRSUZ_K03234 [Eucalyptus grandis]	LRK10_WHEAT RecName: Full=Rust resistance kinase Lr10 {ECO:0000312|EMBL:AAC49629.1}; EC=2.7.11.1; AltName: Full=Probable receptor-like serine/threonine-protein kinase LRK10; Flags: Precursor;
LNC_000693	1.1776	Novel_001674	-1.1204	PBS1	hypothetical protein PHYPA_016400 [Physcomitrella patens]	Y1497_ARATH RecName: Full=Probable receptor-like protein kinase At1g49730; EC=2.7.11.1; Flags: Precursor;
LNC_000693	1.1776	rna-Poh0314910.1	-1.21338	PBS1	hypothetical protein PHYPA_016400 [Physcomitrella patens]	Y1497_ARATH RecName: Full=Probable receptor-like protein kinase At1g49730; EC=2.7.11.1; Flags: Precursor;
LNC_000706	-1.20109	rna-Poh0351530.1	-5.62531	PBS1	leucine-rich repeat receptor-like protein kinase [Pohlia nutans]	SRF8_ARATH RecName: Full=Protein STRUBBELIG-RECEPTOR FAMILY 8; AltName: Full=Leucine-rich repeat receptor kinase-like protein SRF8; Flags: Precursor;
LNC_000770	1.62745	Novel_001885	0.491216	PBS1	leucine-rich repeat receptor-like protein kinase [Pohlia nutans]	Y1684_ARATH RecName: Full=Probable LRR receptor-like serine/threonine-protein kinase At1g06840; EC=2.7.11.1; Flags: Precursor;
LNC_000770	1.62745	rna-Poh0127060.1	0.247608	PBS1	leucine-rich repeat receptor-like protein kinase [Pohlia nutans]	Y1684_ARATH RecName: Full=Probable LRR receptor-like serine/threonine-protein kinase At1g06840; EC=2.7.11.1; Flags: Precursor;
LNC_000782	-1.27327	rna-Poh0346180.1	-0.227711	PBS1	hypothetical protein PHYPA_006864 [Physcomitrella patens]	ALE2_ARATH RecName: Full=Receptor-like serine/threonine-protein kinase ALE2; EC=2.7.11.1; AltName: Full=Protein ABNORMAL LEAF SHAPE 2; Flags: Precursor;
LNC_000806	1.71063	Novel_001964	-0.607906	PBS1	hypothetical protein PHYPA_016400 [Physcomitrella patens]	Y1497_ARATH RecName: Full=Probable receptor-like protein kinase At1g49730; EC=2.7.11.1; Flags: Precursor;
LNC_000806	1.71063	rna-Poh0142840.1	-1.02108	PBS1	hypothetical protein PHYPA_016400 [Physcomitrella patens]	Y1497_ARATH RecName: Full=Probable receptor-like protein kinase At1g49730; EC=2.7.11.1; Flags: Precursor;
LNC_000818	6.89734	Novel_002277	-4.22881	PBS1	leucine-rich repeat receptor-like protein kinase [Pohlia nutans]	SRF8_ARATH RecName: Full=Protein STRUBBELIG-RECEPTOR FAMILY 8; AltName: Full=Leucine-rich repeat receptor kinase-like protein SRF8; Flags: Precursor;
LNC_000818	6.89734	rna-Poh0145110.1	-2.98394	PBS1	leucine-rich repeat receptor-like protein kinase [Pohlia nutans]	SRF8_ARATH RecName: Full=Protein STRUBBELIG-RECEPTOR FAMILY 8; AltName: Full=Leucine-rich repeat receptor kinase-like protein SRF8; Flags: Precursor;
LNC_000904	-3.3136	rna-Poh0141440.1	#N/A	PBS1	hypothetical protein PHYPA_016633 [Physcomitrella patens]	Y5977_ARATH RecName: Full=Probable leucine-rich repeat receptor-like protein kinase At5g49770; EC=2.7.11.1; Flags: Precursor;
LNC_001027	1.62185	rna-Poh0224100.1	-3.75345	PBS1	hypothetical protein PHYPA_007399 [Physcomitrella patens]	SRF8_ARATH RecName: Full=Protein STRUBBELIG-RECEPTOR FAMILY 8; AltName: Full=Leucine-rich repeat receptor kinase-like protein SRF8; Flags: Precursor;
LNC_001085	-3.14775	Novel_002620	-0.352668	PBS1	predicted protein [Physcomitrella patens]	CRPK1_ARATH RecName: Full=Cold-responsive protein kinase 1 {ECO:0000303|PubMed:28344081}; EC=2.7.11.1 {ECO:0000255|PROSITE-ProRule:PRU00159, ECO:0000269|PubMed:28344081};
LNC_001227	-1.39818	rna-Poh0057960.1	-0.654576	PBS1	hypothetical protein PHYPA_029459 [Physcomitrella patens]	PERK8_ARATH RecName: Full=Proline-rich receptor-like protein kinase PERK8; EC=2.7.11.1; AltName: Full=Proline-rich extensin-like receptor kinase 8; Short=AtPERK8;
LNC_001277	2.93072	Novel_003259	5.63168	PBS1	leucine-rich repeat receptor-like protein kinase [Pohlia nutans]	Y1534_ARATH RecName: Full=Probable LRR receptor-like serine/threonine-protein kinase At1g53420; EC=2.7.11.1; Flags: Precursor;
LNC_001284	-7.88665	rna-Poh0067190.1	#N/A	PBS1	leucine-rich repeat receptor-like protein kinase [Pohlia nutans]	Y1677_ARATH RecName: Full=Probable LRR receptor-like serine/threonine-protein kinase At1g67720; EC=2.7.11.1; Flags: Precursor;
LNC_002019	-1.953	rna-Poh0176980.1	-2.74334	PBS1	hypothetical protein PHYPA_018277 [Physcomitrella patens]	ALE2_ARATH RecName: Full=Receptor-like serine/threonine-protein kinase ALE2; EC=2.7.11.1; AltName: Full=Protein ABNORMAL LEAF SHAPE 2; Flags: Precursor;
LNC_002197	1.41758	rna-Poh0294410.1	-1.07215	PBS1	hypothetical protein PHYPA_028053 [Physcomitrella patens]	SRF8_ARATH RecName: Full=Protein STRUBBELIG-RECEPTOR FAMILY 8; AltName: Full=Leucine-rich repeat receptor kinase-like protein SRF8; Flags: Precursor;
LNC_002275	-1.93586	rna-Poh0039260.1	-1.24667	PBS1	hypothetical protein PHYPA_018132 [Physcomitrella patens]	Y1523_ARATH RecName: Full=C-type lectin receptor-like tyrosine-protein kinase At1g52310; EC=2.7.10.1; Flags: Precursor;
LNC_002350	-1.77179	Novel_005378	0.723176	PBS1	hypothetical protein PHYPA_028097 [Physcomitrella patens]	CRCK2_ARATH RecName: Full=Calmodulin-binding receptor-like cytoplasmic kinase 2; EC=2.7.11.1;
LNC_002350	-1.77179	rna-Poh0300740.1	0.338759	PBS1	hypothetical protein PHYPA_028096 [Physcomitrella patens]	CRCK2_ARATH RecName: Full=Calmodulin-binding receptor-like cytoplasmic kinase 2; EC=2.7.11.1;
LNC_002350	-1.77179	rna-Poh0300750.1	1.67047	PBS1	hypothetical protein PHYPA_028097 [Physcomitrella patens]	CRCK2_ARATH RecName: Full=Calmodulin-binding receptor-like cytoplasmic kinase 2; EC=2.7.11.1;
LNC_002437	2.63116	rna-Poh0280560.1	-1.65873	PBS1	leucine-rich repeat receptor-like protein kinase [Pohlia nutans]	Y1684_ARATH RecName: Full=Probable LRR receptor-like serine/threonine-protein kinase At1g06840; EC=2.7.11.1; Flags: Precursor;
LNC_002472	5.11517	rna-Poh0369150.1	#N/A	PBS1	hypothetical protein PHYPA_028492 [Physcomitrella patens]	Y5614_ARATH RecName: Full=Probable LRR receptor-like serine/threonine-protein kinase At1g56140; EC=2.7.11.1; Flags: Precursor;
LNC_002561	1.09654	rna-Poh0094700.1	-2.1503	PBS1	leucine-rich repeat receptor-like protein kinase [Pohlia nutans]	Y5977_ARATH RecName: Full=Probable leucine-rich repeat receptor-like protein kinase At5g49770; EC=2.7.11.1; Flags: Precursor;
LNC_002746	-3.02996	rna-Poh0157760.1	-2.05956	PBS1	G-type lectin-domain containing receptor kinase 5 [Pohlia nutans]	SD25_ARATH RecName: Full=G-type lectin S-receptor-like serine/threonine-protein kinase SD2-5; EC=2.7.11.1; AltName: Full=S-domain-2 (SD2) receptor kinase 5; Short=SD2-5; Flags: Precursor;
LNC_003252	1.50767	Novel_007811	0.529891	PBS1	predicted protein [Physcomitrella patens]	PBL27_ARATH RecName: Full=Serine/threonine-protein kinase PBL27 {ECO:0000303|PubMed:20413097}; EC=2.7.11.1 {ECO:0000269|PubMed:27679653}; AltName: Full=PBS1-like protein 27 {ECO:0000303|PubMed:20413097}; AltName: Full=Receptor-like cytoplasmic kinase PBL27 {ECO:0000303|PubMed:27679653};
LNC_003252	1.50767	rna-Poh0018310.1	0.586034	PBS1	hypothetical protein PHYPA_007817 [Physcomitrella patens]	PBL27_ARATH RecName: Full=Serine/threonine-protein kinase PBL27 {ECO:0000303|PubMed:20413097}; EC=2.7.11.1 {ECO:0000269|PubMed:27679653}; AltName: Full=PBS1-like protein 27 {ECO:0000303|PubMed:20413097}; AltName: Full=Receptor-like cytoplasmic kinase PBL27 {ECO:0000303|PubMed:27679653};
LNC_003252	1.50767	rna-Poh0018370.1	-2.14278	PBS1	hypothetical protein PHYPA_009022 [Physcomitrella patens]	ALE2_ARATH RecName: Full=Receptor-like serine/threonine-protein kinase ALE2; EC=2.7.11.1; AltName: Full=Protein ABNORMAL LEAF SHAPE 2; Flags: Precursor;
LNC_003443	2.96006	rna-Poh0024720.1	-5.14414	PBS1	hypothetical protein PHYPA_007233 [Physcomitrella patens]	Y1864_ARATH RecName: Full=Probable receptor-like protein kinase At1g80640; EC=2.7.11.1; Flags: Precursor;
LNC_003586	1.86939	rna-Poh0002590.1	-2.45397	PBS1	hypothetical protein PHYPA_009022 [Physcomitrella patens]	ALE2_ARATH RecName: Full=Receptor-like serine/threonine-protein kinase ALE2; EC=2.7.11.1; AltName: Full=Protein ABNORMAL LEAF SHAPE 2; Flags: Precursor;
LNC_003586	1.86939	rna-Poh0002630.1	0.93527	PBS1	hypothetical protein PHYPA_007817 [Physcomitrella patens]	PBL27_ARATH RecName: Full=Serine/threonine-protein kinase PBL27 {ECO:0000303|PubMed:20413097}; EC=2.7.11.1 {ECO:0000269|PubMed:27679653}; AltName: Full=PBS1-like protein 27 {ECO:0000303|PubMed:20413097}; AltName: Full=Receptor-like cytoplasmic kinase PBL27 {ECO:0000303|PubMed:27679653};
LNC_003802	2.47506	Novel_008333	-1.85057	PBS1	hypothetical protein PHYPA_009354 [Physcomitrella patens]	CCR35_ARATH RecName: Full=Serine/threonine-protein kinase-like protein At3g51990; EC=2.7.11.1; AltName: Full=CRINKLY 4-related kinase; Flags: Precursor;
LNC_003802	2.47506	rna-Poh0283740.1	-2.85972	PBS1	hypothetical protein PHYPA_009354 [Physcomitrella patens]	CCR35_ARATH RecName: Full=Serine/threonine-protein kinase-like protein At3g51990; EC=2.7.11.1; AltName: Full=CRINKLY 4-related kinase; Flags: Precursor;
LNC_003833	1.08102	rna-Poh0364900.1	#N/A	PBS1	hypothetical protein PHYPA_007115 [Physcomitrella patens]	WAKLH_ARATH RecName: Full=Wall-associated receptor kinase-like 9; EC=2.7.11.-; Flags: Precursor;
LNC_004391	-1.39276	Novel_010550	6.54526	PBS1	hypothetical protein PHYPA_027374 [Physcomitrella patens]	PBL5_ARATH RecName: Full=Probable serine/threonine-protein kinase PBL5 {ECO:0000305}; EC=2.7.11.1 {ECO:0000305}; AltName: Full=PBS1-like protein 5 {ECO:0000303|PubMed:20413097}; AltName: Full=Serine/threonine-protein kinase RLCKVII {ECO:0000305};
LNC_004391	-1.39276	rna-Poh0246950.1	7.08007	PBS1	hypothetical protein PHYPA_027374 [Physcomitrella patens]	PBL5_ARATH RecName: Full=Probable serine/threonine-protein kinase PBL5 {ECO:0000305}; EC=2.7.11.1 {ECO:0000305}; AltName: Full=PBS1-like protein 5 {ECO:0000303|PubMed:20413097}; AltName: Full=Serine/threonine-protein kinase RLCKVII {ECO:0000305};
LNC_004622	1.57314	Novel_010846	0.326776	PBS1	leucine-rich repeat receptor-like protein kinase [Pohlia nutans]	Y1684_ARATH RecName: Full=Probable LRR receptor-like serine/threonine-protein kinase At1g06840; EC=2.7.11.1; Flags: Precursor;
LNC_004622	1.57314	rna-Poh0260920.1	0.0478793	PBS1	leucine-rich repeat receptor-like protein kinase [Pohlia nutans]	Y1684_ARATH RecName: Full=Probable LRR receptor-like serine/threonine-protein kinase At1g06840; EC=2.7.11.1; Flags: Precursor;
LNC_004752	1.98827	rna-Poh0242770.1	0.450525	PBS1	hypothetical protein PHYPA_019929 [Physcomitrella patens]	CKI4_ORYSJ RecName: Full=Serine/threonine-protein kinase-like protein CR4 {ECO:0000250|UniProtKB:Q9LX29}; EC=2.7.11.1 {ECO:0000269|PubMed:22899082}; AltName: Full=Protein CRINKLY 4 {ECO:0000303|Ref.1}; Short=OsCR4 {ECO:0000303|Ref.1}; Flags: Precursor;
LNC_004813	8.70919	Novel_011258	0.942318	PBS1	leucine-rich repeat receptor-like protein kinase [Pohlia nutans]	Y1684_ARATH RecName: Full=Probable LRR receptor-like serine/threonine-protein kinase At1g06840; EC=2.7.11.1; Flags: Precursor;
LNC_004813	8.70919	rna-Poh0236210.1	0.537463	PBS1	leucine-rich repeat receptor-like protein kinase [Pohlia nutans]	Y1684_ARATH RecName: Full=Probable LRR receptor-like serine/threonine-protein kinase At1g06840; EC=2.7.11.1; Flags: Precursor;
LNC_004934	2.86411	rna-Poh0234280.1	-1.50145	PBS1	hypothetical protein PHYPA_012582 [Physcomitrella patens]	PIX7_ARATH RecName: Full=Probable serine/threonine-protein kinase PIX7 {ECO:0000305}; EC=2.7.11.1 {ECO:0000305};
LNC_005023	1.01322	rna-Poh0252220.1	#N/A	PBS1	hypothetical protein PHYPA_014122 [Physcomitrella patens]	Y5248_ARATH RecName: Full=G-type lectin S-receptor-like serine/threonine-protein kinase At5g24080; EC=2.7.11.1; Flags: Precursor;
LNC_005032	3.08876	rna-Poh0266170.1	-1.24232	PBS1	leucine-rich repeat receptor-like protein kinase [Pohlia nutans]	Y5614_ARATH RecName: Full=Probable LRR receptor-like serine/threonine-protein kinase At1g56140; EC=2.7.11.1; Flags: Precursor;
LNC_005064	2.13448	rna-Poh0360770.1	2.00812	PBS1	hypothetical protein PHYPA_028442 [Physcomitrella patens]	Y1684_ARATH RecName: Full=Probable LRR receptor-like serine/threonine-protein kinase At1g06840; EC=2.7.11.1; Flags: Precursor;
LNC_000595	2.47141	rna-Poh0118970.1	#N/A	PR1	hypothetical protein PHYPA_025486 [Physcomitrella patens]	PR1C_TOBAC RecName: Full=Pathogenesis-related protein 1C; Short=PR-1C; Flags: Precursor;
LNC_001246	1.30449	rna-Poh0061280.1	#N/A	PR1	predicted protein [Physcomitrella patens]	PR1_HORVU RecName: Full=Pathogenesis-related protein 1; Flags: Precursor;
LNC_002202	1.43585	rna-Poh0295830.1	#N/A	PR1	predicted protein [Physcomitrella patens]	PR13_HORVU RecName: Full=Pathogenesis-related protein PRB1-3; AltName: Full=HV-8; AltName: Full=PR-1B; Flags: Precursor;
LNC_003258	1.76828	rna-Poh0020110.1	#N/A	PR1	predicted protein [Physcomitrella patens]	PR1_MEDTR RecName: Full=Pathogenesis-related protein PR-1; Flags: Precursor;
LNC_003604	1.44637	rna-Poh0000690.1	-4.81236	PR1	predicted protein [Physcomitrella patens]	PR1_MEDTR RecName: Full=Pathogenesis-related protein PR-1; Flags: Precursor;
LNC_003632	2.71453	rna-Poh0336130.1	#N/A	PR1	predicted protein [Physcomitrella patens]	PR12_HORVU RecName: Full=Pathogenesis-related protein PRB1-2; Flags: Precursor;
LNC_004039	4.72733	rna-Poh0330700.1	#N/A	PR1	predicted protein [Physcomitrella patens]	PR1_MEDTR RecName: Full=Pathogenesis-related protein PR-1; Flags: Precursor;
LNC_004106	2.21828	Novel_009005	-7.79565	PR1	hypothetical protein PHYPA_014437 [Physcomitrella patens]	PR1_MEDTR RecName: Full=Pathogenesis-related protein PR-1; Flags: Precursor;
LNC_004106	2.21828	rna-Poh0171710.1	-5.13925	PR1	hypothetical protein PHYPA_014437 [Physcomitrella patens]	PR1_MEDTR RecName: Full=Pathogenesis-related protein PR-1; Flags: Precursor;
LNC_004456	1.47974	rna-Poh0138710.1	-3.37072	PR1	hypothetical protein PHYPA_014437 [Physcomitrella patens]	PR1_MEDTR RecName: Full=Pathogenesis-related protein PR-1; Flags: Precursor;
LNC_004458	1.39729	rna-Poh0139130.1	#N/A	PR1	putative pathogenesis-related protein 1 [Wolffia australiana]	PR1_SAMNI RecName: Full=Pathogenesis-related protein PR-1 type; Flags: Precursor;
LNC_001998	-1.49907	rna-Poh0173630.1	-2.40412	Ptil	hypothetical protein PHYPA_018776 [Physcomitrella patens]	Y1357_ARATH RecName: Full=Probable receptor-like protein kinase At1g30570; EC=2.7.11.-; Flags: Precursor;
LNC_002947	-1.32927	Novel_006840	0.751733	Ptil	predicted protein [Physcomitrella patens]	CRCK2_ARATH RecName: Full=Calmodulin-binding receptor-like cytoplasmic kinase 2; EC=2.7.11.1;
LNC_003241	2.60229	rna-Poh0016910.1	0.443294	Ptil	predicted protein [Physcomitrella patens]	NOA1_ARATH RecName: Full=NO-associated protein 1, chloroplastic/mitochondrial; Short=AtNOA1; AltName: Full=Dubious mitochondrial nitric oxide synthase 1; Short=AtNOS1; EC=1.14.13.39; AltName: Full=GTPase NOA1; AltName: Full=Protein RESISTANT TO INHIBITION BY FOSMIDOMYCIN 1; Flags: Precursor;
LNC_003241	2.60229	Novel_007370	-0.331941	Ptil	predicted protein [Physcomitrella patens]	MDIS2_ARATH RecName: Full=Protein MALE DISCOVERER 2; Short=AtMDIS2; AltName: Full=Probable LRR receptor-like serine/threonine-protein kinase MRH1 {ECO:0000303|PubMed:16367956}; EC=2.7.11.1 {ECO:0000305}; AltName: Full=Protein MORPHOGENESIS OF ROOT HAIR 1 {ECO:0000303|PubMed:16367956}; Flags: Precursor;
LNC_003557	-2.09918	rna-Poh0006300.1	-0.210568	Ptil	hypothetical protein PHYPA_003211 [Physcomitrella patens]	Y3295_ARATH RecName: Full=CBS domain-containing protein CBSCBSPB3;
LNC_003575	1.75078	Novel_008197	0.501017	Ptil	hypothetical protein PHYPA_003090 [Physcomitrella patens]	MDIS2_ARATH RecName: Full=Protein MALE DISCOVERER 2; Short=AtMDIS2; AltName: Full=Probable LRR receptor-like serine/threonine-protein kinase MRH1 {ECO:0000303|PubMed:16367956}; EC=2.7.11.1 {ECO:0000305}; AltName: Full=Protein MORPHOGENESIS OF ROOT HAIR 1 {ECO:0000303|PubMed:16367956}; Flags: Precursor;
LNC_003575	1.75078	rna-Poh0004060.1	0.102503	Ptil	hypothetical protein PHYPA_003090 [Physcomitrella patens]	MDIS2_ARATH RecName: Full=Protein MALE DISCOVERER 2; Short=AtMDIS2; AltName: Full=Probable LRR receptor-like serine/threonine-protein kinase MRH1 {ECO:0000303|PubMed:16367956}; EC=2.7.11.1 {ECO:0000305}; AltName: Full=Protein MORPHOGENESIS OF ROOT HAIR 1 {ECO:0000303|PubMed:16367956}; Flags: Precursor;
LNC_003604	1.44637	rna-Poh0000770.1	#N/A	Ptil	hypothetical protein PHYPA_001034 [Physcomitrella patens]	ALE2_ARATH RecName: Full=Receptor-like serine/threonine-protein kinase ALE2; EC=2.7.11.1; AltName: Full=Protein ABNORMAL LEAF SHAPE 2; Flags: Precursor;
LNC_004293	1.86907	rna-Poh0354820.1	-2.27546	Ptil	leucine-rich repeat receptor-like protein kinase [Pohlia nutans]	ACR4L_ARATH RecName: Full=Serine/threonine-protein kinase-like protein ACR4; EC=2.7.11.1; AltName: Full=Protein CRINKLY 4; Short=AtCR4; Flags: Precursor;
LNC_004451	2.81343	Novel_009817	1.56871	Ptil	hypothetical protein PHYPA_010198 [Physcomitrella patens]	Y3295_ARATH RecName: Full=CBS domain-containing protein CBSCBSPB3;
LNC_004451	2.81343	rna-Poh0138140.1	1.63312	Ptil	hypothetical protein PHYPA_010198 [Physcomitrella patens]	Y3295_ARATH RecName: Full=CBS domain-containing protein CBSCBSPB3;
LNC_004075	2.80397	rna-Poh0167940.1	-1.28506	pto	hypothetical protein PHYPA_001983 [Physcomitrella patens]	PHY1_CERPU RecName: Full=Light-sensor Protein kinase; Includes: RecName: Full=Phytochrome; Includes: RecName: Full=Protein kinase; EC=2.7.11.1;
LNC_004857	2.12055	Novel_011317	#N/A	pto	predicted protein [Physcomitrella patens]	THE1_ARATH RecName: Full=Receptor-like protein kinase THESEUS 1; EC=2.7.11.-; Flags: Precursor;
LNC_004857	2.12055	rna-Poh0292600.1	-2.37677	pto	predicted protein [Physcomitrella patens]	THE1_ARATH RecName: Full=Receptor-like protein kinase THESEUS 1; EC=2.7.11.-; Flags: Precursor;
LNC_005113	2.20452	rna-Poh0252540.1	-3.3668	pto	hypothetical protein PHYPA_025248 [Physcomitrella patens]	THE1_ARATH RecName: Full=Receptor-like protein kinase THESEUS 1; EC=2.7.11.-; Flags: Precursor;
LNC_000265	3.86975	Novel_000187	3.13775	Rboh	--	--
LNC_001467	2.18149	rna-Poh0367060.1	#N/A	Rboh	hypothetical protein AXG93_3612s1140 [Marchantia polymorpha subsp. ruderalis]	--
LNC_005051	-2.21366	rna-Poh0264410.1	-1.27018	Rboh	hypothetical protein PHYPA_014339 [Physcomitrella patens]	RBOHF_ARATH RecName: Full=Respiratory burst oxidase homolog protein F; EC=1.11.1.-; EC=1.6.3.-; AltName: Full=Cytochrome b245 beta chain homolog RbohAp108; AltName: Full=NADPH oxidase RBOHF; Short=AtRBOHF;
LNC_000649	1.47177	Novel_001894	0.026308	Rd19	predicted protein [Physcomitrella patens]	RD19D_ARATH RecName: Full=Probable cysteine protease RD19D {ECO:0000305}; EC=3.4.22.- {ECO:0000305}; Flags: Precursor;
LNC_000649	1.47177	rna-Poh0127780.1	-0.241657	Rd19	predicted protein [Physcomitrella patens]	RD19D_ARATH RecName: Full=Probable cysteine protease RD19D {ECO:0000305}; EC=3.4.22.- {ECO:0000305}; Flags: Precursor;
LNC_001520	-3.83857	rna-Poh0195630.1	0.434671	RIN4	predicted protein [Physcomitrella patens]	RIN4_ARATH RecName: Full=RPM1-interacting protein 4;
LNC_001747	-3.28735	Novel_004086	-0.617679	RIN4	predicted protein [Physcomitrella patens]	RIN4_ARATH RecName: Full=RPM1-interacting protein 4;
LNC_001747	-3.28735	rna-Poh0101160.1	-0.452704	RIN4	predicted protein [Physcomitrella patens]	RIN4_ARATH RecName: Full=RPM1-interacting protein 4;
LNC_001969	-1.03783	rna-Poh0201080.1	-0.922833	RIN4	predicted protein [Physcomitrella patens]	--
LNC_003231	-1.94739	rna-Poh0015730.1	0.205656	RIN4	predicted protein [Physcomitrella patens]	--
LNC_003739	-1.91895	rna-Poh0005470.1	4.90207	RIN4	predicted protein [Physcomitrella patens]	--
LNC_001572	1.49043	Novel_003480	-1.33657	RPM1	hypothetical protein PHYPA_019267 [Physcomitrella patens]	AB1K8_ARATH RecName: Full=Protein ACTIVITY OF BC1 COMPLEX KINASE 8, chloroplastic {ECO:0000303|PubMed:22694836}; Short=ABC1-LIKE KINASE 8 {ECO:0000303|PubMed:22694836}; EC=2.7.11.1 {ECO:0000250|UniProtKB:Q9MA15}; AltName: Full=ABC2 homolog protein 13 {ECO:0000303|PubMed:11346655}; Short=AtATH13 {ECO:0000303|PubMed:11346655}; AltName: Full=Oxidative stress-related ABC1-like protein 1, chloroplasti…
LNC_001572	1.49043	rna-Poh0372770.1	-1.30698	RPM1	hypothetical protein PHYPA_019267 [Physcomitrella patens]	AB1K8_ARATH RecName: Full=Protein ACTIVITY OF BC1 COMPLEX KINASE 8, chloroplastic {ECO:0000303|PubMed:22694836}; Short=ABC1-LIKE KINASE 8 {ECO:0000303|PubMed:22694836}; EC=2.7.11.1 {ECO:0000250|UniProtKB:Q9MA15}; AltName: Full=ABC2 homolog protein 13 {ECO:0000303|PubMed:11346655}; Short=AtATH13 {ECO:0000303|PubMed:11346655}; AltName: Full=Oxidative stress-related ABC1-like protein 1, chloroplasti…
LNC_002009	1.55649	Novel_004383	2.39697	RPM1	hypothetical protein PHYPA_019532 [Physcomitrella patens]	AB1K7_ARATH RecName: Full=Protein ACTIVITY OF BC1 COMPLEX KINASE 7, chloroplastic {ECO:0000303|PubMed:22694836}; Short=ABC1-LIKE KINASE 7 {ECO:0000303|PubMed:22694836}; EC=2.7.11.1 {ECO:0000250|UniProtKB:Q9MA15}; AltName: Full=Salt-induced ABC1 kinase 1, chloroplastic {ECO:0000303|PubMed:24117441}; Short=AtSIA1 {ECO:0000303|PubMed:24117441}; Flags: Precursor;
LNC_002009	1.55649	rna-Poh0175120.1	1.95533	RPM1	hypothetical protein PHYPA_019532 [Physcomitrella patens]	AB1K7_ARATH RecName: Full=Protein ACTIVITY OF BC1 COMPLEX KINASE 7, chloroplastic {ECO:0000303|PubMed:22694836}; Short=ABC1-LIKE KINASE 7 {ECO:0000303|PubMed:22694836}; EC=2.7.11.1 {ECO:0000250|UniProtKB:Q9MA15}; AltName: Full=Salt-induced ABC1 kinase 1, chloroplastic {ECO:0000303|PubMed:24117441}; Short=AtSIA1 {ECO:0000303|PubMed:24117441}; Flags: Precursor;
LNC_002147	2.48049	Novel_004881	10.0813	RPM1	hypothetical protein PHYPA_019532 [Physcomitrella patens]	AB1K7_ARATH RecName: Full=Protein ACTIVITY OF BC1 COMPLEX KINASE 7, chloroplastic {ECO:0000303|PubMed:22694836}; Short=ABC1-LIKE KINASE 7 {ECO:0000303|PubMed:22694836}; EC=2.7.11.1 {ECO:0000250|UniProtKB:Q9MA15}; AltName: Full=Salt-induced ABC1 kinase 1, chloroplastic {ECO:0000303|PubMed:24117441}; Short=AtSIA1 {ECO:0000303|PubMed:24117441}; Flags: Precursor;
LNC_002147	2.48049	rna-Poh0036350.1	3.35469	RPM1	hypothetical protein PHYPA_019532 [Physcomitrella patens]	AB1K7_ARATH RecName: Full=Protein ACTIVITY OF BC1 COMPLEX KINASE 7, chloroplastic {ECO:0000303|PubMed:22694836}; Short=ABC1-LIKE KINASE 7 {ECO:0000303|PubMed:22694836}; EC=2.7.11.1 {ECO:0000250|UniProtKB:Q9MA15}; AltName: Full=Salt-induced ABC1 kinase 1, chloroplastic {ECO:0000303|PubMed:24117441}; Short=AtSIA1 {ECO:0000303|PubMed:24117441}; Flags: Precursor;
LNC_004214	4.28949	rna-Poh0268940.1	#N/A	RPM1	disease resistance protein (TIR-NBS-LRR class) [Trifolium pratense]	DSC1_ARATH RecName: Full=Disease resistance-like protein DSC1 {ECO:0000305}; AltName: Full=Protein DOMINANT SUPPRESSOR OF CAMTA3 NUMBER 1 {ECO:0000303|PubMed:28407487};
LNC_000344	1.85451	rna-Poh0049980.1	-2.56595	RPS2	hypothetical protein PHYPA_004560 [Physcomitrella patens]	TMVRN_NICGU RecName: Full=TMV resistance protein N;
LNC_000490	1.99071	rna-Poh0075210.1	#N/A	RPS2	hypothetical protein PHYPA_005551 [Physcomitrella patens]	DRL3_ARATH RecName: Full=Probable disease resistance protein At1g15890;
LNC_001287	4.52975	rna-Poh0067400.1	0.0639245	RPS2	predicted protein [Physcomitrella patens]	ADR2_ARATH RecName: Full=Disease resistance protein ADR2 {ECO:0000305}; AltName: Full=Protein ACTIVATED DISEASE RESISTANCE 2 {ECO:0000303|PubMed:19549129}; AltName: Full=Protein WHITE RUST RESISTANCE 4 {ECO:0000303|PubMed:18624640};
LNC_001287	4.52975	rna-Poh0067420.1	0.215047	RPS2	predicted protein [Physcomitrella patens]	TMVRN_NICGU RecName: Full=TMV resistance protein N;
LNC_002323	2.01441	rna-Poh0320380.1	0.522073	RPS2	unknown [Picea sitchensis]	RPP1_ARATH RecName: Full=Probable disease resistance protein RPP1 {ECO:0000305}; AltName: Full=Protein RECOGNITION OF PERONOSPORA PARASITICA 1 {ECO:0000305};
LNC_002860	4.92239	rna-Poh0218130.1	-0.635165	RPS2	hypothetical protein PHYPA_027477 [Physcomitrella patens]	TMVRN_NICGU RecName: Full=TMV resistance protein N;
LNC_002933	1.10408	rna-Poh0163040.1	-0.768792	RPS2	hypothetical protein PHYPA_013218 [Physcomitrella patens]	DRL3_ARATH RecName: Full=Probable disease resistance protein At1g15890;
LNC_004177	1.00743	rna-Poh0184940.1	-0.948134	RPS2	hypothetical protein PHYPA_013218 [Physcomitrella patens]	DRL17_ARATH RecName: Full=Probable disease resistance protein At1g61300;
LNC_004531	3.81218	rna-Poh0211210.1	-1.78458	RPS2	hypothetical protein PHYPA_013218 [Physcomitrella patens]	DRL17_ARATH RecName: Full=Probable disease resistance protein At1g61300;
LNC_004734	1.32299	rna-Poh0241230.1	#N/A	RPS2	hypothetical protein PHYPA_018080 [Physcomitrella patens]	--
LNC_004739	3.21069	rna-Poh0241660.1	1.22843	RPS2	hypothetical protein PHYPA_019383 [Physcomitrella patens]	BAGP1_ARATH RecName: Full=BAG-associated GRAM protein 1 {ECO:0000303|PubMed:26739014};
LNC_004940	1.00348	rna-Poh0233570.1	1.83511	RPS2	hypothetical protein PHYPA_019383 [Physcomitrella patens]	BAGP1_ARATH RecName: Full=BAG-associated GRAM protein 1 {ECO:0000303|PubMed:26739014};
LNC_005103	1.59145	rna-Poh0253880.1	-1.47621	RPS2	leucine-rich repeat receptor-like protein kinase [Pohlia nutans]	Y1561_ARATH RecName: Full=Probable LRR receptor-like serine/threonine-protein kinase At1g56130; EC=2.7.11.1; Flags: Precursor;
LNC_001508	-1.79476	rna-Poh0196190.1	-1.34665	RPS2	predicted protein [Physcomitrella patens]	DSC1_ARATH RecName: Full=Disease resistance-like protein DSC1 {ECO:0000305}; AltName: Full=Protein DOMINANT SUPPRESSOR OF CAMTA3 NUMBER 1 {ECO:0000303|PubMed:28407487};
LNC_001986	-2.73758	rna-Poh0203650.1	-1.66416	RPS2	hypothetical protein PHYPA_013218 [Physcomitrella patens]	DRL40_ARATH RecName: Full=Probable disease resistance protein At5g63020; AltName: Full=pNd11;
LNC_003502	-1.36859	rna-Poh0013860.1	-2.02141	RPS2	predicted protein [Physcomitrella patens]	PIRL6_ORYSJ RecName: Full=Plant intracellular Ras-group-related LRR protein 6; AltName: Full=Intracellular Ras-group-related LRR protein 6; Short=OsIRL6;
LNC_003915	-1.94629	Novel_009011	-0.990862	RPS2	hypothetical protein PHYPA_018080 [Physcomitrella patens]	TAO1_ARATH RecName: Full=Disease resistance protein TAO1 {ECO:0000305}; AltName: Full=Protein TARGET OF AVRB OPERATION 1 {ECO:0000303|PubMed:18424557};
LNC_004044	-1.03665	rna-Poh0331510.1	-1.08894	RPS2	hypothetical protein PHYPA_017569 [Physcomitrella patens]	--
LNC_004180	-3.69309	rna-Poh0184560.1	-1.21081	RPS2	hypothetical protein PHYPA_013218 [Physcomitrella patens]	DRL17_ARATH RecName: Full=Probable disease resistance protein At1g61300;
LNC_004180	-3.69309	rna-Poh0184570.1	-1.66407	RPS2	hypothetical protein PHYPA_013218 [Physcomitrella patens]	DRL17_ARATH RecName: Full=Probable disease resistance protein At1g61300;
LNC_004182	-1.44972	rna-Poh0184240.1	-2.23557	RPS2	hypothetical protein PHYPA_005551 [Physcomitrella patens]	DRL17_ARATH RecName: Full=Probable disease resistance protein At1g61300;
LNC_004290	-1.46687	rna-Poh0139850.1	3.47058	RPS2	hypothetical protein PHYPA_018080 [Physcomitrella patens]	DSC2_ARATH RecName: Full=Disease resistance-like protein DSC2 {ECO:0000305}; AltName: Full=Protein DOMINANT SUPRESSOR OF CAMTA3 NUMBER 2 {ECO:0000303|PubMed:28407487};
LNC_004527	-3.19703	rna-Poh0210760.1	-1.29097	RPS2	hypothetical protein PHYPA_005551 [Physcomitrella patens]	DRL16_ARATH RecName: Full=Probable disease resistance protein At1g61190;
LNC_004665	-1.08279	rna-Poh0242090.1	0.544162	RPS2	hypothetical protein PHYPA_027477 [Physcomitrella patens]	CSA1_ARATH RecName: Full=Disease resistance-like protein CSA1 {ECO:0000305}; AltName: Full=Protein CONSTITUTIVE SHADE-AVOIDANCE 1 {ECO:0000303|PubMed:17114357};
LNC_004665	-1.08279	rna-Poh0242100.1	-1.18274	RPS2	predicted protein [Physcomitrella patens]	CSA1_ARATH RecName: Full=Disease resistance-like protein CSA1 {ECO:0000305}; AltName: Full=Protein CONSTITUTIVE SHADE-AVOIDANCE 1 {ECO:0000303|PubMed:17114357};
LNC_000950	2.34193	rna-Poh0147180.1	1.21811	RPS4	predicted protein [Physcomitrella patens]	RPS4L_ARATH RecName: Full=Disease resistance protein RPS4 {ECO:0000303|PubMed:10571887}; AltName: Full=Resistance to Pseudomonas syringae 4 {ECO:0000303|PubMed:10571887};
LNC_000950	2.34193	rna-Poh0147190.1	0.318431	RPS4	predicted protein [Physcomitrella patens]	RPS4L_ARATH RecName: Full=Disease resistance protein RPS4 {ECO:0000303|PubMed:10571887}; AltName: Full=Resistance to Pseudomonas syringae 4 {ECO:0000303|PubMed:10571887};
LNC_003691	-1.18045	rna-Poh0012750.1	0.638585	RPS4	predicted protein [Physcomitrella patens]	DSC1_ARATH RecName: Full=Disease resistance-like protein DSC1 {ECO:0000305}; AltName: Full=Protein DOMINANT SUPPRESSOR OF CAMTA3 NUMBER 1 {ECO:0000303|PubMed:28407487};
LNC_000725	-4.67786	rna-Poh0120070.1	#N/A	RRS1-R	hypothetical protein PHYPA_000777 [Physcomitrella patens]	CSA1_ARATH RecName: Full=Disease resistance-like protein CSA1 {ECO:0000305}; AltName: Full=Protein CONSTITUTIVE SHADE-AVOIDANCE 1 {ECO:0000303|PubMed:17114357};
LNC_002200	2.42726	rna-Poh0295040.1	-0.79452	RRS1-R	hypothetical protein PHYPA_009335 [Physcomitrella patens]	DSC1_ARATH RecName: Full=Disease resistance-like protein DSC1 {ECO:0000305}; AltName: Full=Protein DOMINANT SUPPRESSOR OF CAMTA3 NUMBER 1 {ECO:0000303|PubMed:28407487};
LNC_004596	5.70254	rna-Poh0257660.1	-1.35505	SGT1	predicted protein [Physcomitrella patens]	SGT1_ORYSJ RecName: Full=Protein SGT1 homolog {ECO:0000250|UniProtKB:Q08446}; Short=OsSGT1 {ECO:0000303|PubMed:18257679}; AltName: Full=Suppressor of G2 allele of SKP1 homolog {ECO:0000250|UniProtKB:Q08446};
LNC_000006	-8.6056	rna-Poh0364260.1	-3.40919	UPA20	predicted protein [Physcomitrella patens]	BH130_ARATH RecName: Full=Transcription factor bHLH130; AltName: Full=Basic helix-loop-helix protein 130; Short=AtbHLH130; Short=bHLH 130; AltName: Full=Transcription factor EN 69; AltName: Full=bHLH transcription factor bHLH130;
LNC_000033	-1.75521	rna-Poh0275800.1	-2.00929	UPA20	hypothetical protein PHYPA_013962 [Physcomitrella patens]	BH049_ARATH RecName: Full=Transcription factor bHLH49; AltName: Full=Basic helix-loop-helix protein 49; Short=AtbHLH49; Short=bHLH 49; AltName: Full=Protein ACTIVATOR FOR CELL ELONGATION 1; AltName: Full=Transcription factor EN 82; AltName: Full=bHLH transcription factor bHLH049;
LNC_001007	-1.52462	rna-Poh0226740.1	#N/A	UPA20	predicted protein [Physcomitrella patens]	BH085_ARATH RecName: Full=Transcription factor bHLH85; AltName: Full=Basic helix-loop-helix protein 85; Short=AtbHLH85; Short=bHLH 85; AltName: Full=Transcription factor EN 115; AltName: Full=bHLH transcription factor bHLH085;
LNC_001208	1.34322	rna-Poh0055310.1	-1.1815	UPA20	predicted protein [Physcomitrella patens]	BH085_ARATH RecName: Full=Transcription factor bHLH85; AltName: Full=Basic helix-loop-helix protein 85; Short=AtbHLH85; Short=bHLH 85; AltName: Full=Transcription factor EN 115; AltName: Full=bHLH transcription factor bHLH085;
LNC_001260	-1.03267	rna-Poh0063760.1	-1.70307	UPA20	predicted protein [Physcomitrella patens]	LAX1_ORYSJ RecName: Full=Transcription factor LAX PANICLE 1 {ECO:0000305}; AltName: Full=Basic helix-loop-helix protein 123 {ECO:0000303|PubMed:16896230}; Short=OsbHLH123 {ECO:0000303|PubMed:16896230}; AltName: Full=Protein LAX PANICLE {ECO:0000303|PubMed:13130077};
LNC_001837	-2.52233	rna-Poh0199300.1	-1.82765	UPA20	hypothetical protein PHYPA_018967 [Physcomitrella patens]	BH049_ARATH RecName: Full=Transcription factor bHLH49; AltName: Full=Basic helix-loop-helix protein 49; Short=AtbHLH49; Short=bHLH 49; AltName: Full=Protein ACTIVATOR FOR CELL ELONGATION 1; AltName: Full=Transcription factor EN 82; AltName: Full=bHLH transcription factor bHLH049;
LNC_001979	-1.04753	rna-Poh0202770.1	-0.215495	UPA20	hypothetical protein PHYPA_002104 [Physcomitrella patens]	BH062_ARATH RecName: Full=Transcription factor bHLH62; AltName: Full=Basic helix-loop-helix protein 62; Short=AtbHLH62; Short=bHLH 62; AltName: Full=Transcription factor EN 85; AltName: Full=bHLH transcription factor bHLH062;
LNC_002081	-2.04147	Novel_005028	-1.10974	UPA20	hypothetical protein PHYPA_018967 [Physcomitrella patens]	BH049_ARATH RecName: Full=Transcription factor bHLH49; AltName: Full=Basic helix-loop-helix protein 49; Short=AtbHLH49; Short=bHLH 49; AltName: Full=Protein ACTIVATOR FOR CELL ELONGATION 1; AltName: Full=Transcription factor EN 82; AltName: Full=bHLH transcription factor bHLH049;
LNC_002081	-2.04147	Novel_005029	-1.95058	UPA20	hypothetical protein PHYPA_018967 [Physcomitrella patens]	BH049_ARATH RecName: Full=Transcription factor bHLH49; AltName: Full=Basic helix-loop-helix protein 49; Short=AtbHLH49; Short=bHLH 49; AltName: Full=Protein ACTIVATOR FOR CELL ELONGATION 1; AltName: Full=Transcription factor EN 82; AltName: Full=bHLH transcription factor bHLH049;
LNC_002081	-2.04147	rna-Poh0296530.1	-1.76194	UPA20	hypothetical protein PHYPA_018967 [Physcomitrella patens]	BH049_ARATH RecName: Full=Transcription factor bHLH49; AltName: Full=Basic helix-loop-helix protein 49; Short=AtbHLH49; Short=bHLH 49; AltName: Full=Protein ACTIVATOR FOR CELL ELONGATION 1; AltName: Full=Transcription factor EN 82; AltName: Full=bHLH transcription factor bHLH049;
LNC_002225	2.21394	Novel_005074	0.0913026	UPA20	hypothetical protein PHYPA_018790 [Physcomitrella patens]	BH130_ARATH RecName: Full=Transcription factor bHLH130; AltName: Full=Basic helix-loop-helix protein 130; Short=AtbHLH130; Short=bHLH 130; AltName: Full=Transcription factor EN 69; AltName: Full=bHLH transcription factor bHLH130;
LNC_002225	2.21394	rna-Poh0031820.1	-0.192909	UPA20	hypothetical protein PHYPA_018790 [Physcomitrella patens]	BH130_ARATH RecName: Full=Transcription factor bHLH130; AltName: Full=Basic helix-loop-helix protein 130; Short=AtbHLH130; Short=bHLH 130; AltName: Full=Transcription factor EN 69; AltName: Full=bHLH transcription factor bHLH130;
LNC_002231	2.56653	Novel_004824	-7.4908	UPA20	hypothetical protein PHYPA_002104 [Physcomitrella patens]	BH062_ARATH RecName: Full=Transcription factor bHLH62; AltName: Full=Basic helix-loop-helix protein 62; Short=AtbHLH62; Short=bHLH 62; AltName: Full=Transcription factor EN 85; AltName: Full=bHLH transcription factor bHLH062;
LNC_002231	2.56653	Novel_004825	-1.04959	UPA20	hypothetical protein PHYPA_002104 [Physcomitrella patens]	BH062_ARATH RecName: Full=Transcription factor bHLH62; AltName: Full=Basic helix-loop-helix protein 62; Short=AtbHLH62; Short=bHLH 62; AltName: Full=Transcription factor EN 85; AltName: Full=bHLH transcription factor bHLH062;
LNC_002231	2.56653	Novel_004826	0.3011	UPA20	hypothetical protein PHYPA_002104 [Physcomitrella patens]	BH062_ARATH RecName: Full=Transcription factor bHLH62; AltName: Full=Basic helix-loop-helix protein 62; Short=AtbHLH62; Short=bHLH 62; AltName: Full=Transcription factor EN 85; AltName: Full=bHLH transcription factor bHLH062;
LNC_002489	-2.42374	rna-Poh0149930.1	-3.13247	UPA20	hypothetical protein PHYPA_005740 [Physcomitrella patens]	BH130_ARATH RecName: Full=Transcription factor bHLH130; AltName: Full=Basic helix-loop-helix protein 130; Short=AtbHLH130; Short=bHLH 130; AltName: Full=Transcription factor EN 69; AltName: Full=bHLH transcription factor bHLH130;
LNC_002763	-1.44489	Novel_005825	-0.881771	UPA20	hypothetical protein PHYPA_024001 [Physcomitrella patens]	BH081_ARATH RecName: Full=Transcription factor bHLH81; AltName: Full=Basic helix-loop-helix protein 81; Short=AtbHLH81; Short=bHLH 81; AltName: Full=Transcription factor EN 72; AltName: Full=bHLH transcription factor bHLH081;
LNC_002763	-1.44489	rna-Poh0095120.1	-0.845459	UPA20	hypothetical protein PHYPA_024001 [Physcomitrella patens]	BH081_ARATH RecName: Full=Transcription factor bHLH81; AltName: Full=Basic helix-loop-helix protein 81; Short=AtbHLH81; Short=bHLH 81; AltName: Full=Transcription factor EN 72; AltName: Full=bHLH transcription factor bHLH081;
LNC_003774	1.03357	rna-Poh0000520.1	-2.37312	UPA20	hypothetical protein PHYPA_020629 [Physcomitrella patens]	BH062_ARATH RecName: Full=Transcription factor bHLH62; AltName: Full=Basic helix-loop-helix protein 62; Short=AtbHLH62; Short=bHLH 62; AltName: Full=Transcription factor EN 85; AltName: Full=bHLH transcription factor bHLH062;
LNC_004752	1.98827	rna-Poh0242650.1	1.48208	UPA20	predicted protein [Physcomitrella patens]	BH130_ARATH RecName: Full=Transcription factor bHLH130; AltName: Full=Basic helix-loop-helix protein 130; Short=AtbHLH130; Short=bHLH 130; AltName: Full=Transcription factor EN 69; AltName: Full=bHLH transcription factor bHLH130;
LNC_000821	4.89535	rna-Poh0145360.1	#N/A	WNGCs	--	--
LNC_001378	-1.63093	Novel_003306	0.180968	WNGCs	predicted protein [Physcomitrella patens]	CNGC7_ARATH RecName: Full=Putative cyclic nucleotide-gated ion channel 7; AltName: Full=Cyclic nucleotide- and calmodulin-regulated ion channel 7;
LNC_001378	-1.63093	rna-Poh0308530.1	0.0604538	WNGCs	hypothetical protein PHYPA_022464 [Physcomitrella patens]	CN15C_MEDTR RecName: Full=Protein CNGC15c {ECO:0000303|PubMed:27230377}; AltName: Full=Cyclic nucleotide-gated ion channel protein 15 c {ECO:0000303|PubMed:27230377};
LNC_002202	1.43585	rna-Poh0295760.1	-1.11882	WNGCs	hypothetical protein PHYPA_022464 [Physcomitrella patens]	CNGC7_ARATH RecName: Full=Putative cyclic nucleotide-gated ion channel 7; AltName: Full=Cyclic nucleotide- and calmodulin-regulated ion channel 7;
LNC_002350	-1.77179	rna-Poh0300680.1	-1.33635	WNGCs	hypothetical protein PHYPA_020028 [Physcomitrella patens]	DRM1L_ARATH RecName: Full=DNA (cytosine-5)-methyltransferase DRM1; EC=2.1.1.37; AltName: Full=Protein DOMAINS REARRANGED METHYLASE 1;
LNC_002946	-1.76852	rna-Poh0158800.1	-1.44927	WNGCs	hypothetical protein PHYPA_020028 [Physcomitrella patens]	DRM1L_ARATH RecName: Full=DNA (cytosine-5)-methyltransferase DRM1; EC=2.1.1.37; AltName: Full=Protein DOMAINS REARRANGED METHYLASE 1;
LNC_004682	1.68215	rna-Poh0323450.1	-0.740025	WNGCs	hypothetical protein PHYPA_017732 [Physcomitrella patens]	CNG15_ARATH RecName: Full=Putative cyclic nucleotide-gated ion channel 15; AltName: Full=Cyclic nucleotide- and calmodulin-regulated ion channel 15;
LNC_004759	2.51846	Novel_010924	-1.58445	WNGCs	predicted protein [Physcomitrella patens]	CNGC5_ARATH RecName: Full=Probable cyclic nucleotide-gated ion channel 5; Short=AtCNGC5; AltName: Full=Cyclic nucleotide- and calmodulin-regulated ion channel 5;
LNC_004759	2.51846	Novel_010925	1.74648	WNGCs	predicted protein [Physcomitrella patens]	CNGC5_ARATH RecName: Full=Probable cyclic nucleotide-gated ion channel 5; Short=AtCNGC5; AltName: Full=Cyclic nucleotide- and calmodulin-regulated ion channel 5;
LNC_004759	2.51846	rna-Poh0244000.1	-0.92512	WNGCs	hypothetical protein PHYPA_017732 [Physcomitrella patens]	CNGC9_ARATH RecName: Full=Putative cyclic nucleotide-gated ion channel 9; AltName: Full=Cyclic nucleotide- and calmodulin-regulated ion channel 9;
LNC_004960	2.1514	Novel_011328	0.672623	WNGCs	predicted protein [Physcomitrella patens]	CNGC7_ARATH RecName: Full=Putative cyclic nucleotide-gated ion channel 7; AltName: Full=Cyclic nucleotide- and calmodulin-regulated ion channel 7;
LNC_004960	2.1514	Novel_011329	1.27983	WNGCs	predicted protein [Physcomitrella patens]	--
LNC_004960	2.1514	rna-Poh0291780.1	-0.737488	WNGCs	hypothetical protein PHYPA_017732 [Physcomitrella patens]	CNGC9_ARATH RecName: Full=Putative cyclic nucleotide-gated ion channel 9; AltName: Full=Cyclic nucleotide- and calmodulin-regulated ion channel 9;
LNC_003749	1.45014	rna-Poh0004340.1	0.410315	WRKY1	hypothetical protein PHYPA_003114 [Physcomitrella patens]	WRK46_HORVU RecName: Full=WRKY transcription factor SUSIBA2 {ECO:0000305|PubMed:12953112}; AltName: Full=Sugar signaling in barley 2 {ECO:0000303|PubMed:12953112}; AltName: Full=WRKY transcription factor 46;
LNC_000165	3.31108	Novel_000398	0.485477	WRKY25	hypothetical protein PHYPA_017209 [Physcomitrella patens]	WRK12_ARATH RecName: Full=Probable WRKY transcription factor 12; AltName: Full=WRKY DNA-binding protein 12;
LNC_000165	3.31108	rna-Poh0047850.1	0.346211	WRKY25	hypothetical protein PHYPA_017209 [Physcomitrella patens]	WRK12_ARATH RecName: Full=Probable WRKY transcription factor 12; AltName: Full=WRKY DNA-binding protein 12;
LNC_002877	2.69856	Novel_006690	0.701478	WRKY25	hypothetical protein PHYPA_017209 [Physcomitrella patens]	WRK12_ARATH RecName: Full=Probable WRKY transcription factor 12; AltName: Full=WRKY DNA-binding protein 12;
LNC_002877	2.69856	rna-Poh0214680.1	0.494963	WRKY25	hypothetical protein PHYPA_006791 [Physcomitrella patens]	WRK12_ARATH RecName: Full=Probable WRKY transcription factor 12; AltName: Full=WRKY DNA-binding protein 12;
LNC_002950	1.94814	rna-Poh0159830.1	4.34649	WRKY25	hypothetical protein PHYPA_028762 [Physcomitrella patens]	WRK57_ARATH RecName: Full=Probable WRKY transcription factor 57; AltName: Full=WRKY DNA-binding protein 57;
LNC_003220	1.67691	rna-Poh0109790.1	#N/A	WRKY25	hypothetical protein PHYPA_015015 [Physcomitrella patens]	WRK31_ARATH RecName: Full=Probable WRKY transcription factor 31; AltName: Full=WRKY DNA-binding protein 31;
LNC_003878	-2.72353	rna-Poh0166710.1	#N/A	WRKY25	hypothetical protein PHYPA_026041 [Physcomitrella patens]	WRK57_ARATH RecName: Full=Probable WRKY transcription factor 57; AltName: Full=WRKY DNA-binding protein 57;
LNC_002145	1.71861	Novel_005132	0.586251	WRKY29	transcription factor WRKY1 [Physcomitrella patens]	WRK39_ARATH RecName: Full=Probable WRKY transcription factor 39; AltName: Full=WRKY DNA-binding protein 39;
LNC_002145	1.71861	rna-Poh0036160.1	0.331068	WRKY29	transcription factor WRKY1 [Physcomitrella patens]	WRK39_ARATH RecName: Full=Probable WRKY transcription factor 39; AltName: Full=WRKY DNA-binding protein 39;
LNC_002314	-1.58944	rna-Poh0318930.1	-1.31786	WRKY29	transcription factor WRKY9 [Physcomitrella patens]	WRKY1_MAIZE RecName: Full=Protein WRKY1; AltName: Full=WRKY DNA-binding protein 1;
Plant pathogen interaction
LNC_000201	1.40171	rna-Poh0359600.1	0.359445	BAK1	hypothetical protein PHYPA_005406 [Physcomitrella patens]	SD25_ARATH RecName: Full=G-type lectin S-receptor-like serine/threonine-protein kinase SD2-5; EC=2.7.11.1; AltName: Full=S-domain-2 (SD2) receptor kinase 5; Short=SD2-5; Flags: Precursor;
LNC_001164	3.70393	rna-Poh0313840.1	-0.927783	BAK1	hypothetical protein PHYPA_004602 [Physcomitrella patens]	SD25_ARATH RecName: Full=G-type lectin S-receptor-like serine/threonine-protein kinase SD2-5; EC=2.7.11.1; AltName: Full=S-domain-2 (SD2) receptor kinase 5; Short=SD2-5; Flags: Precursor;
LNC_001199	2.70295	rna-Poh0305260.1	0.852981	BAK1	leucine-rich repeat receptor-like protein kinase [Pohlia nutans]	Y5977_ARATH RecName: Full=Probable leucine-rich repeat receptor-like protein kinase At5g49770; EC=2.7.11.1; Flags: Precursor;
LNC_001307	-1.00897	rna-Poh0056560.1	-0.496287	BAK1	leucine-rich repeat receptor-like protein kinase [Pohlia nutans]	Y5614_ARATH RecName: Full=Probable LRR receptor-like serine/threonine-protein kinase At1g56140; EC=2.7.11.1; Flags: Precursor;
LNC_002151	3.90807	rna-Poh0036870.1	-0.359691	BAK1	hypothetical protein PHYPA_014366 [Physcomitrella patens]	PHY1_CERPU RecName: Full=Light-sensor Protein kinase; Includes: RecName: Full=Phytochrome; Includes: RecName: Full=Protein kinase; EC=2.7.11.1;
LNC_002369	1.42067	rna-Poh0298440.1	#N/A	BAK1	hypothetical protein CUMW_039650, partial [Citrus unshiu]	LRK41_ARATH RecName: Full=L-type lectin-domain containing receptor kinase IV.1; Short=Arabidopsis thaliana lectin-receptor kinase e; Short=AthlecRK-e; Short=LecRK-IV.1; EC=2.7.11.1; AltName: Full=Lectin Receptor Kinase 1; Flags: Precursor;
LNC_002704	1.32033	rna-Poh0151440.1	-0.227582	BAK1	hypothetical protein PHYPA_005406 [Physcomitrella patens]	SD25_ARATH RecName: Full=G-type lectin S-receptor-like serine/threonine-protein kinase SD2-5; EC=2.7.11.1; AltName: Full=S-domain-2 (SD2) receptor kinase 5; Short=SD2-5; Flags: Precursor;
LNC_002820	1.83633	rna-Poh0086810.1	#N/A	BAK1	hypothetical protein PHYPA_001034 [Physcomitrella patens]	Y1150_ARATH RecName: Full=G-type lectin S-receptor-like serine/threonine-protein kinase At1g61500; EC=2.7.11.1; Flags: Precursor;
LNC_002933	1.10408	rna-Poh0163010.1	#N/A	BAK1	leucine-rich repeat receptor-like protein kinase [Pohlia nutans]	Y5614_ARATH RecName: Full=Probable LRR receptor-like serine/threonine-protein kinase At1g56140; EC=2.7.11.1; Flags: Precursor;
LNC_003525	1.42016	rna-Poh0010830.1	-0.836392	BAK1	hypothetical protein PHYPA_029611 [Physcomitrella patens]	SD25_ARATH RecName: Full=G-type lectin S-receptor-like serine/threonine-protein kinase SD2-5; EC=2.7.11.1; AltName: Full=S-domain-2 (SD2) receptor kinase 5; Short=SD2-5; Flags: Precursor;
LNC_003828	5.57871	Novel_008370	0.603181	BAK1	hypothetical protein PHYPA_009450 [Physcomitrella patens]	CRPK1_ARATH RecName: Full=Cold-responsive protein kinase 1 {ECO:0000303|PubMed:28344081}; EC=2.7.11.1 {ECO:0000255|PROSITE-ProRule:PRU00159, ECO:0000269|PubMed:28344081};
LNC_003828	5.57871	rna-Poh0370200.1	0.464302	BAK1	hypothetical protein PHYPA_030920 [Physcomitrella patens]	CRPK1_ARATH RecName: Full=Cold-responsive protein kinase 1 {ECO:0000303|PubMed:28344081}; EC=2.7.11.1 {ECO:0000255|PROSITE-ProRule:PRU00159, ECO:0000269|PubMed:28344081};
LNC_003915	-1.94629	rna-Poh0171840.1	#N/A	BAK1	predicted protein [Physcomitrella patens]	FEI2_ARATH RecName: Full=LRR receptor-like serine/threonine-protein kinase FEI 2; EC=2.7.11.1; Flags: Precursor;
LNC_004136	1.03816	rna-Poh0328830.1	#N/A	BAK1	hypothetical protein PHYPA_014906 [Physcomitrella patens]	Y1561_ARATH RecName: Full=Probable LRR receptor-like serine/threonine-protein kinase At1g56130; EC=2.7.11.1; Flags: Precursor;
LNC_004294	-5.03818	rna-Poh0354510.1	#N/A	BAK1	hypothetical protein PHYPA_014781 [Physcomitrella patens]	LRK72_ARATH RecName: Full=Probable L-type lectin-domain containing receptor kinase VII.2; Short=Arabidopsis thaliana lectin-receptor kinase d; Short=AthlecRK-d; Short=LecRK-VII.2; EC=2.7.11.1; Flags: Precursor;
LNC_000044	1.51339	rna-Poh0274020.1	-0.409107	CaMCM	predicted protein [Physcomitrella patens]	BAG6_ARATH RecName: Full=BAG family molecular chaperone regulator 6 {ECO:0000303|Ref.3}; AltName: Full=Bcl-2-associated athanogene 6 {ECO:0000303|Ref.3}; AltName: Full=CaM-binding protein 1 {ECO:0000303|PubMed:16003391}; Contains: RecName: Full=Cleaved BAG6 {ECO:0000303|PubMed:26739014};
LNC_000176	1.58946	Novel_000931	-0.645878	CaMCM	hypothetical protein PHYPA_016881 [Physcomitrella patens]	CML28_ORYSJ RecName: Full=Probable calcium-binding protein CML28; AltName: Full=Calmodulin-like protein 28;
LNC_000176	1.58946	rna-Poh0046620.1	-0.31735	CaMCM	hypothetical protein PHYPA_016881 [Physcomitrella patens]	CML28_ORYSJ RecName: Full=Probable calcium-binding protein CML28; AltName: Full=Calmodulin-like protein 28;
LNC_000177	-2.77659	Novel_000934	2.93763	CaMCM	hypothetical protein PHYPA_016924 [Physcomitrella patens]	BAG6_ARATH RecName: Full=BAG family molecular chaperone regulator 6 {ECO:0000303|Ref.3}; AltName: Full=Bcl-2-associated athanogene 6 {ECO:0000303|Ref.3}; AltName: Full=CaM-binding protein 1 {ECO:0000303|PubMed:16003391}; Contains: RecName: Full=Cleaved BAG6 {ECO:0000303|PubMed:26739014};
LNC_000177	-2.77659	rna-Poh0046470.1	2.8524	CaMCM	hypothetical protein PHYPA_016924 [Physcomitrella patens]	BAG6_ARATH RecName: Full=BAG family molecular chaperone regulator 6 {ECO:0000303|Ref.3}; AltName: Full=Bcl-2-associated athanogene 6 {ECO:0000303|Ref.3}; AltName: Full=CaM-binding protein 1 {ECO:0000303|PubMed:16003391}; Contains: RecName: Full=Cleaved BAG6 {ECO:0000303|PubMed:26739014};
LNC_000177	-2.77659	rna-Poh0046580.1	2.99937	CaMCM	hypothetical protein PHYPA_016881 [Physcomitrella patens]	--
LNC_000265	3.86975	rna-Poh0287580.1	-1.57356	CaMCM	hypothetical protein PHYPA_024094 [Physcomitrella patens]	NCL2_ORYSJ RecName: Full=Sodium/calcium exchanger NCL2 {ECO:0000305}; AltName: Full=Na(+)/Ca(2+)-exchange protein NCL2 {ECO:0000305}; AltName: Full=OsEFCAX2 {ECO:0000303|PubMed:24286292}; AltName: Full=Protein NCX-like 2 {ECO:0000305}; Short=OsNCL2 {ECO:0000305};
LNC_000549	-2.28958	Novel_001124	0.0436479	CaMCM	predicted protein [Physcomitrella patens]	CALM_MOUSC RecName: Full=Calmodulin; Short=CaM;
LNC_000549	-2.28958	Novel_001323	0.0557073	CaMCM	predicted protein [Physcomitrella patens]	CALM_MOUSC RecName: Full=Calmodulin; Short=CaM;
LNC_000549	-2.28958	rna-Poh0082780.1	-0.112811	CaMCM	predicted protein [Physcomitrella patens]	CALM_MOUSC RecName: Full=Calmodulin; Short=CaM;
LNC_000549	-2.28958	rna-Poh0082790.1	-0.128624	CaMCM	predicted protein [Physcomitrella patens]	CALM_MOUSC RecName: Full=Calmodulin; Short=CaM;
LNC_000658	-2.15774	Novel_001910	-0.825941	CaMCM	hypothetical protein PHYPA_003997 [Physcomitrella patens]	NCL1_ORYSJ RecName: Full=Sodium/calcium exchanger NCL1 {ECO:0000305}; AltName: Full=Na(+)/Ca(2+)-exchange protein NCL1 {ECO:0000305}; AltName: Full=OsEFCAX1 {ECO:0000303|PubMed:24286292}; AltName: Full=Protein NCX-like 1 {ECO:0000305}; Short=OsNCL1 {ECO:0000305};
LNC_000658	-2.15774	rna-Poh0346480.1	-0.696745	CaMCM	hypothetical protein PHYPA_003997 [Physcomitrella patens]	NCL1_ORYSJ RecName: Full=Sodium/calcium exchanger NCL1 {ECO:0000305}; AltName: Full=Na(+)/Ca(2+)-exchange protein NCL1 {ECO:0000305}; AltName: Full=OsEFCAX1 {ECO:0000303|PubMed:24286292}; AltName: Full=Protein NCX-like 1 {ECO:0000305}; Short=OsNCL1 {ECO:0000305};
LNC_000700	3.62047	rna-Poh0352020.1	#N/A	CaMCM	predicted protein [Physcomitrella patens]	CML13_ORYSJ RecName: Full=Probable calcium-binding protein CML13; AltName: Full=Calmodulin-like protein 13;
LNC_000710	-4.23893	rna-Poh0118680.1	-1.0073	CaMCM	centrin, partial [Acetabularia acetabulum]	CML13_ORYSJ RecName: Full=Probable calcium-binding protein CML13; AltName: Full=Calmodulin-like protein 13;
LNC_000823	4.19134	Novel_001997	0.813391	CaMCM	hypothetical protein PHYPA_012656 [Physcomitrella patens]	CML49_ARATH RecName: Full=Probable calcium-binding protein CML49; AltName: Full=Calmodulin-like protein 49;
LNC_000823	4.19134	rna-Poh0145800.1	0.61059	CaMCM	hypothetical protein PHYPA_012656 [Physcomitrella patens]	CML49_ARATH RecName: Full=Probable calcium-binding protein CML49; AltName: Full=Calmodulin-like protein 49;
LNC_001014	1.87457	rna-Poh0225310.1	-0.65003	CaMCM	predicted protein [Physcomitrella patens]	CML21_ARATH RecName: Full=Probable calcium-binding protein CML21; AltName: Full=Calmodulin-like protein 21;
LNC_001104	-2.1185	Novel_002474	4.55113	CaMCM	predicted protein [Physcomitrella patens]	CML2_ORYSJ RecName: Full=Putative calmodulin-like protein 2; Flags: Precursor;
LNC_001104	-2.1185	rna-Poh0226150.1	4.2918	CaMCM	predicted protein [Physcomitrella patens]	CML2_ORYSJ RecName: Full=Putative calmodulin-like protein 2; Flags: Precursor;
LNC_001137	1.04696	rna-Poh0223240.1	0.788363	CaMCM	hypothetical protein PHYPA_007512 [Physcomitrella patens]	CML25_ARATH RecName: Full=Probable calcium-binding protein CML25; AltName: Full=Calmodulin-like protein 25;
LNC_001141	3.10945	Novel_002512	1.60365	CaMCM	hypothetical protein PHYPA_020328 [Physcomitrella patens]	CML49_ARATH RecName: Full=Probable calcium-binding protein CML49; AltName: Full=Calmodulin-like protein 49;
LNC_001141	3.10945	rna-Poh0222880.1	1.60454	CaMCM	hypothetical protein PHYPA_020328 [Physcomitrella patens]	CML49_ARATH RecName: Full=Probable calcium-binding protein CML49; AltName: Full=Calmodulin-like protein 49;
LNC_001228	1.40794	rna-Poh0058120.1	-0.609003	CaMCM	hypothetical protein PHYPA_007512 [Physcomitrella patens]	CML25_ARATH RecName: Full=Probable calcium-binding protein CML25; AltName: Full=Calmodulin-like protein 25;
LNC_001286	-1.65441	rna-Poh0067350.1	#N/A	CaMCM	predicted protein [Physcomitrella patens]	CML25_ARATH RecName: Full=Probable calcium-binding protein CML25; AltName: Full=Calmodulin-like protein 25;
LNC_001286	-1.65441	rna-Poh0067360.1	-0.627202	CaMCM	predicted protein [Physcomitrella patens]	CML25_ARATH RecName: Full=Probable calcium-binding protein CML25; AltName: Full=Calmodulin-like protein 25;
LNC_001302	4.54155	Novel_003087	4.05006	CaMCM	predicted protein [Physcomitrella patens]	--
LNC_001302	4.54155	rna-Poh0055850.1	3.89606	CaMCM	predicted protein [Physcomitrella patens]	--
LNC_001796	1.0116	Novel_003981	-1.21827	CaMCM	predicted protein [Physcomitrella patens]	CALM_MOUSC RecName: Full=Calmodulin; Short=CaM;
LNC_001796	1.0116	rna-Poh0108040.1	-1.28465	CaMCM	predicted protein [Physcomitrella patens]	CALM_MOUSC RecName: Full=Calmodulin; Short=CaM;
LNC_001956	1.78933	rna-Poh0199990.1	#N/A	CaMCM	hypothetical protein DCAR_009097 [Daucus carota subsp. sativus]	CALM1_SOLTU RecName: Full=Calmodulin-1; Short=CaM-1;
LNC_002774	1.7348	rna-Poh0093020.1	-1.76284	CaMCM	hypothetical protein PHYPA_024094 [Physcomitrella patens]	NCL2_ORYSJ RecName: Full=Sodium/calcium exchanger NCL2 {ECO:0000305}; AltName: Full=Na(+)/Ca(2+)-exchange protein NCL2 {ECO:0000305}; AltName: Full=OsEFCAX2 {ECO:0000303|PubMed:24286292}; AltName: Full=Protein NCX-like 2 {ECO:0000305}; Short=OsNCL2 {ECO:0000305};
LNC_002793	-1.19216	rna-Poh0090380.1	0.0166628	CaMCM	hypothetical protein PHYPA_027037 [Physcomitrella patens]	Y5486_ARATH RecName: Full=Uncharacterized protein At5g64816; Flags: Precursor;
LNC_003368	-2.83734	Novel_007278	-1.6e-05	CaMCM	hypothetical protein PHYPA_009392 [Physcomitrella patens]	CML27_ARATH RecName: Full=Probable calcium-binding protein CML27; AltName: Full=Calmodulin-like protein 27;
LNC_003368	-2.83734	Novel_007686	0.27643	CaMCM	hypothetical protein PHYPA_009392 [Physcomitrella patens]	CML27_ARATH RecName: Full=Probable calcium-binding protein CML27; AltName: Full=Calmodulin-like protein 27;
LNC_003437	1.61021	Novel_007919	1.80565	CaMCM	hypothetical protein PHYPA_009390 [Physcomitrella patens]	CML25_ARATH RecName: Full=Probable calcium-binding protein CML25; AltName: Full=Calmodulin-like protein 25;
LNC_003437	1.61021	rna-Poh0024250.1	2.05726	CaMCM	hypothetical protein PHYPA_009390 [Physcomitrella patens]	CML25_ARATH RecName: Full=Probable calcium-binding protein CML25; AltName: Full=Calmodulin-like protein 25;
LNC_003677	1.90432	Novel_008012	4.68781	CaMCM	predicted protein [Physcomitrella patens]	CML25_ARATH RecName: Full=Probable calcium-binding protein CML25; AltName: Full=Calmodulin-like protein 25;
LNC_003677	1.90432	rna-Poh0015400.1	2.42471	CaMCM	predicted protein [Physcomitrella patens]	CML25_ARATH RecName: Full=Probable calcium-binding protein CML25; AltName: Full=Calmodulin-like protein 25;
LNC_003677	1.90432	rna-Poh0015410.1	3.1755	CaMCM	predicted protein [Physcomitrella patens]	CML25_ARATH RecName: Full=Probable calcium-binding protein CML25; AltName: Full=Calmodulin-like protein 25;
LNC_004059	1.1325	rna-Poh0166140.1	-0.379472	CaMCM	hypothetical protein PHYPA_023848 [Physcomitrella patens]	BAG6_ARATH RecName: Full=BAG family molecular chaperone regulator 6 {ECO:0000303|Ref.3}; AltName: Full=Bcl-2-associated athanogene 6 {ECO:0000303|Ref.3}; AltName: Full=CaM-binding protein 1 {ECO:0000303|PubMed:16003391}; Contains: RecName: Full=Cleaved BAG6 {ECO:0000303|PubMed:26739014};
LNC_004118	6.53817	rna-Poh0172720.1	#N/A	CaMCM	hypothetical protein GPECTOR_13g762 [Gonium pectorale]	BAG6_ARATH RecName: Full=BAG family molecular chaperone regulator 6 {ECO:0000303|Ref.3}; AltName: Full=Bcl-2-associated athanogene 6 {ECO:0000303|Ref.3}; AltName: Full=CaM-binding protein 1 {ECO:0000303|PubMed:16003391}; Contains: RecName: Full=Cleaved BAG6 {ECO:0000303|PubMed:26739014};
LNC_004219	-3.71768	rna-Poh0269750.1	0.661785	CaMCM	hypothetical protein PHYPA_003661 [Physcomitrella patens]	--
LNC_004254	1.05924	rna-Poh0134270.1	-0.00809114	CaMCM	hypothetical protein PHYPA_023848 [Physcomitrella patens]	BAG6_ARATH RecName: Full=BAG family molecular chaperone regulator 6 {ECO:0000303|Ref.3}; AltName: Full=Bcl-2-associated athanogene 6 {ECO:0000303|Ref.3}; AltName: Full=CaM-binding protein 1 {ECO:0000303|PubMed:16003391}; Contains: RecName: Full=Cleaved BAG6 {ECO:0000303|PubMed:26739014};
LNC_005004	-2.18493	Novel_011590	3.62381	CaMCM	hypothetical protein PHYPA_013169 [Physcomitrella patens]	CML25_ARATH RecName: Full=Probable calcium-binding protein CML25; AltName: Full=Calmodulin-like protein 25;
LNC_005004	-2.18493	rna-Poh0256440.1	4.63351	CaMCM	predicted protein [Physcomitrella patens]	CML25_ARATH RecName: Full=Probable calcium-binding protein CML25; AltName: Full=Calmodulin-like protein 25;
LNC_005004	-2.18493	rna-Poh0256450.1	2.92554	CaMCM	predicted protein [Physcomitrella patens]	CML25_ARATH RecName: Full=Probable calcium-binding protein CML25; AltName: Full=Calmodulin-like protein 25;
LNC_000290	2.47081	rna-Poh0334460.1	-1.63019	CDPK	predicted protein [Physcomitrella patens]	CCAMK_LOTJA RecName: Full=Calcium and calcium/calmodulin-dependent serine/threonine-protein kinase; Short=LjCCaMK; EC=2.7.11.17;
LNC_000694	4.74368	Novel_001394	0.542535	CDPK	calcium-dependent protein kinase [Physcomitrella patens]	CDPK2_ORYSJ RecName: Full=Calcium-dependent protein kinase 2 {ECO:0000305}; Short=OsCDPK2 {ECO:0000305}; Short=OsCPK2 {ECO:0000303|PubMed:15695435}; EC=2.7.11.1 {ECO:0000305};
LNC_000694	4.74368	rna-Poh0314850.1	0.371007	CDPK	calcium-dependent protein kinase [Physcomitrella patens]	CDPK2_ORYSJ RecName: Full=Calcium-dependent protein kinase 2 {ECO:0000305}; Short=OsCDPK2 {ECO:0000305}; Short=OsCPK2 {ECO:0000303|PubMed:15695435}; EC=2.7.11.1 {ECO:0000305};
LNC_000694	4.74368	rna-Poh0314870.1	#N/A	CDPK	calcium-dependent protein kinase [Physcomitrella patens]	CDPKH_ARATH RecName: Full=Calcium-dependent protein kinase 17; EC=2.7.11.1;
LNC_000914	-5.84334	Novel_002239	0.127279	CDPK	calcium-dependent protein kinase [Physcomitrella patens]	CDPKH_ARATH RecName: Full=Calcium-dependent protein kinase 17; EC=2.7.11.1;
LNC_000914	-5.84334	rna-Poh0142760.1	-0.0787544	CDPK	calcium-dependent protein kinase [Physcomitrella patens]	CDPKH_ARATH RecName: Full=Calcium-dependent protein kinase 17; EC=2.7.11.1;
LNC_000914	-5.84334	rna-Poh0142800.1	#N/A	CDPK	calcium-dependent protein kinase [Physcomitrella patens]	CDPKH_ARATH RecName: Full=Calcium-dependent protein kinase 17; EC=2.7.11.1;
LNC_001492	2.83684	rna-Poh0309690.1	-0.951021	CDPK	predicted protein [Physcomitrella patens]	Y1322_ARATH RecName: Full=C2 domain-containing protein At1g63220;
LNC_002399	9.04599	Novel_005257	-0.474463	CDPK	hypothetical protein PHYPA_024688 [Physcomitrella patens]	--
LNC_002399	9.04599	rna-Poh0318670.1	0.446136	CDPK	hypothetical protein PHYPA_024688 [Physcomitrella patens]	CDPKD_ORYSJ RecName: Full=Calcium-dependent protein kinase 13 {ECO:0000305}; Short=OsCDPK13 {ECO:0000305}; Short=OsCPK13 {ECO:0000303|PubMed:15695435}; EC=2.7.11.1 {ECO:0000305}; AltName: Full=Calcium-dependent protein kinase OsCDPK7 {ECO:0000303|PubMed:10929125};
LNC_002399	9.04599	rna-Poh0318680.1	-0.251527	CDPK	hypothetical protein PHYPA_024688 [Physcomitrella patens]	CDPKD_ORYSJ RecName: Full=Calcium-dependent protein kinase 13 {ECO:0000305}; Short=OsCDPK13 {ECO:0000305}; Short=OsCPK13 {ECO:0000303|PubMed:15695435}; EC=2.7.11.1 {ECO:0000305}; AltName: Full=Calcium-dependent protein kinase OsCDPK7 {ECO:0000303|PubMed:10929125};
LNC_002802	4.68183	Novel_006502	#N/A	CDPK	predicted protein [Physcomitrella patens]	CCAMK_LILLO RecName: Full=Calcium and calcium/calmodulin-dependent serine/threonine-protein kinase; Short=LlCCaMK; EC=2.7.11.17;
LNC_002802	4.68183	rna-Poh0089220.1	-1.21025	CDPK	predicted protein [Physcomitrella patens]	CCAMK_ORYSJ RecName: Full=Calcium and calcium/calmodulin-dependent serine/threonine-protein kinase; Short=OsCCaMK; EC=2.7.11.17;
LNC_003039	-1.0132	rna-Poh0366010.1	0.0926211	CDPK	hypothetical protein PHYPA_024688 [Physcomitrella patens]	CDPKD_ORYSJ RecName: Full=Calcium-dependent protein kinase 13 {ECO:0000305}; Short=OsCDPK13 {ECO:0000305}; Short=OsCPK13 {ECO:0000303|PubMed:15695435}; EC=2.7.11.1 {ECO:0000305}; AltName: Full=Calcium-dependent protein kinase OsCDPK7 {ECO:0000303|PubMed:10929125};
LNC_003039	-1.0132	rna-Poh0366020.1	0.342581	CDPK	hypothetical protein PHYPA_024688 [Physcomitrella patens]	CDPKD_ORYSJ RecName: Full=Calcium-dependent protein kinase 13 {ECO:0000305}; Short=OsCDPK13 {ECO:0000305}; Short=OsCPK13 {ECO:0000303|PubMed:15695435}; EC=2.7.11.1 {ECO:0000305}; AltName: Full=Calcium-dependent protein kinase OsCDPK7 {ECO:0000303|PubMed:10929125};
LNC_003347	4.20781	Novel_007235	2.83563	CDPK	cpk7 calcium-dependent protein kinase [Physcomitrella patens]	CDPK1_ARATH RecName: Full=Calcium-dependent protein kinase 1; Short=AtCDPK 1; Short=CDPK 1; EC=2.7.11.1; AltName: Full=Calcium-dependent protein kinase isoform AK1;
LNC_003347	4.20781	rna-Poh0116670.1	2.59947	CDPK	cpk7 calcium-dependent protein kinase [Physcomitrella patens]	CDPK1_ARATH RecName: Full=Calcium-dependent protein kinase 1; Short=AtCDPK 1; Short=CDPK 1; EC=2.7.11.1; AltName: Full=Calcium-dependent protein kinase isoform AK1;
LNC_003496	3.29874	Novel_008035	2.18142	CDPK	cpk7 calcium-dependent protein kinase [Physcomitrella patens]	CDPK1_ARATH RecName: Full=Calcium-dependent protein kinase 1; Short=AtCDPK 1; Short=CDPK 1; EC=2.7.11.1; AltName: Full=Calcium-dependent protein kinase isoform AK1;
LNC_003496	3.29874	Novel_008036	1.75692	CDPK	cpk7 calcium-dependent protein kinase [Physcomitrella patens]	CDPK1_ARATH RecName: Full=Calcium-dependent protein kinase 1; Short=AtCDPK 1; Short=CDPK 1; EC=2.7.11.1; AltName: Full=Calcium-dependent protein kinase isoform AK1;
LNC_003496	3.29874	rna-Poh0014230.1	1.69748	CDPK	cpk7 calcium-dependent protein kinase [Physcomitrella patens]	CDPK1_ARATH RecName: Full=Calcium-dependent protein kinase 1; Short=AtCDPK 1; Short=CDPK 1; EC=2.7.11.1; AltName: Full=Calcium-dependent protein kinase isoform AK1;
LNC_004549	2.06648	rna-Poh0251240.1	-1.58235	CDPK	cpk17 calcium-dependent protein kinase [Physcomitrella patens]	CDPK1_ARATH RecName: Full=Calcium-dependent protein kinase 1; Short=AtCDPK 1; Short=CDPK 1; EC=2.7.11.1; AltName: Full=Calcium-dependent protein kinase isoform AK1;
LNC_004759	2.51846	rna-Poh0244130.1	0.0679779	CDPK	cpk19 calcium-dependent protein kinase [Physcomitrella patens]	CDPK4_ORYSJ RecName: Full=Calcium-dependent protein kinase 4 {ECO:0000305}; Short=OsCDPK4 {ECO:0000305}; Short=OsCPK4 {ECO:0000303|PubMed:15695435}; EC=2.7.11.1 {ECO:0000305}; AltName: Full=Calcium-dependent protein kinase OsCDPK1 {ECO:0000303|Ref.1};
LNC_004769	2.17064	rna-Poh0245120.1	0.990377	CDPK	cpk20 calcium-dependent protein kinase [Physcomitrella patens]	CDPKS_ARATH RecName: Full=Calcium-dependent protein kinase 28 {ECO:0000303|Ref.6}; EC=2.7.11.1 {ECO:0000269|PubMed:25525792};
LNC_004861	-1.34115	Novel_011129	0.652561	CDPK	predicted protein [Physcomitrella patens]	ERG1_ORYSI RecName: Full=Elicitor-responsive protein 1; AltName: Full=17 kDa phloem protein; AltName: Full=Fungal elicitor immediate early-responsive gene 1 protein; Short=FIERG1; AltName: Full=Rpp17;
LNC_004861	-1.34115	rna-Poh0291260.1	-1.44773	CDPK	predicted protein [Physcomitrella patens]	ERG1_ORYSI RecName: Full=Elicitor-responsive protein 1; AltName: Full=17 kDa phloem protein; AltName: Full=Fungal elicitor immediate early-responsive gene 1 protein; Short=FIERG1; AltName: Full=Rpp17;
LNC_004861	-1.34115	rna-Poh0291270.1	0.663879	CDPK	predicted protein [Physcomitrella patens]	ERG1_ORYSI RecName: Full=Elicitor-responsive protein 1; AltName: Full=17 kDa phloem protein; AltName: Full=Fungal elicitor immediate early-responsive gene 1 protein; Short=FIERG1; AltName: Full=Rpp17;
LNC_004960	2.1514	Novel_011123	-1.13534	CDPK	cpk19 calcium-dependent protein kinase [Physcomitrella patens]	CDPKG_ARATH RecName: Full=Calcium-dependent protein kinase 16; EC=2.7.11.1;
LNC_004960	2.1514	rna-Poh0291660.1	-0.171829	CDPK	cpk19 calcium-dependent protein kinase [Physcomitrella patens]	CDPK4_ORYSJ RecName: Full=Calcium-dependent protein kinase 4 {ECO:0000305}; Short=OsCDPK4 {ECO:0000305}; Short=OsCPK4 {ECO:0000303|PubMed:15695435}; EC=2.7.11.1 {ECO:0000305}; AltName: Full=Calcium-dependent protein kinase OsCDPK1 {ECO:0000303|Ref.1};
LNC_004970	-2.57051	rna-Poh0290750.1	1.15205	CDPK	cpk20 calcium-dependent protein kinase [Physcomitrella patens]	CDPKS_ARATH RecName: Full=Calcium-dependent protein kinase 28 {ECO:0000303|Ref.6}; EC=2.7.11.1 {ECO:0000269|PubMed:25525792};
LNC_001044	2.7671	rna-Poh0221860.1	-0.17887	CERK1	hypothetical protein PHYPA_030796 [Physcomitrella patens]	CERK1_PHYPA RecName: Full=Chitin elicitor receptor kinase 1 {ECO:0000305}; Short=PpCERK1 {ECO:0000303|PubMed:27268428}; EC=2.7.11.1 {ECO:0000250|UniProtKB:A8R7E6}; AltName: Full=Chitin receptor CERK1 {ECO:0000303|PubMed:27268428}; AltName: Full=LysM domain receptor-like kinase 1 {ECO:0000305}; AltName: Full=LysM-containing receptor-like kinase 1 {ECO:0000305}; Flags: Precursor;
LNC_002947	-1.32927	Novel_006839	-0.0665172	CERK1	hypothetical protein PHYPA_028097 [Physcomitrella patens]	CRCK1_ARATH RecName: Full=Calmodulin-binding receptor-like cytoplasmic kinase 1; EC=2.7.11.1;
LNC_003273	3.87755	rna-Poh0022260.1	#N/A	CERK1	hypothetical protein PHYPA_000251 [Physcomitrella patens]	LYK5_ARATH RecName: Full=Protein LYK5; AltName: Full=LysM domain receptor-like kinase 5; AltName: Full=LysM-containing receptor-like kinase 5; Flags: Precursor;
LNC_003468	1.8053	rna-Poh0027410.1	0.799472	CERK1	hypothetical protein PHYPA_031027 [Physcomitrella patens]	PEK13_ARATH RecName: Full=Proline-rich receptor-like protein kinase PERK13; EC=2.7.11.1; AltName: Full=Proline-rich extensin-like receptor kinase 13; Short=AtPERK13; AltName: Full=Protein ROOT HAIR SPECIFIC 10;
LNC_003812	1.2475	rna-Poh0284870.1	0.689737	CERK1	hypothetical protein PHYPA_031027 [Physcomitrella patens]	Y3463_ARATH RecName: Full=Putative receptor-like protein kinase At3g46340; EC=2.7.11.1; Flags: Precursor;
LNC_003968	1.73045	rna-Poh0186900.1	-0.0133553	CERK1	hypothetical protein PHYPA_010862 [Physcomitrella patens]	CERK1_PHYPA RecName: Full=Chitin elicitor receptor kinase 1 {ECO:0000305}; Short=PpCERK1 {ECO:0000303|PubMed:27268428}; EC=2.7.11.1 {ECO:0000250|UniProtKB:A8R7E6}; AltName: Full=Chitin receptor CERK1 {ECO:0000303|PubMed:27268428}; AltName: Full=LysM domain receptor-like kinase 1 {ECO:0000305}; AltName: Full=LysM-containing receptor-like kinase 1 {ECO:0000305}; Flags: Precursor;
LNC_003968	1.73045	rna-Poh0186910.1	-0.479093	CERK1	hypothetical protein PHYPA_010862 [Physcomitrella patens]	CERK1_PHYPA RecName: Full=Chitin elicitor receptor kinase 1 {ECO:0000305}; Short=PpCERK1 {ECO:0000303|PubMed:27268428}; EC=2.7.11.1 {ECO:0000250|UniProtKB:A8R7E6}; AltName: Full=Chitin receptor CERK1 {ECO:0000303|PubMed:27268428}; AltName: Full=LysM domain receptor-like kinase 1 {ECO:0000305}; AltName: Full=LysM-containing receptor-like kinase 1 {ECO:0000305}; Flags: Precursor;
LNC_004759	2.51846	Novel_010927	-1.077	CERK1	hypothetical protein PHYPA_012349 [Physcomitrella patens]	LYK4_ARATH RecName: Full=LysM domain receptor-like kinase 4; Short=LysM-containing receptor-like kinase 4; EC=2.7.11.1; Flags: Precursor;
LNC_004759	2.51846	rna-Poh0244110.1	-1.32117	CERK1	hypothetical protein PHYPA_012349 [Physcomitrella patens]	LYK4_ARATH RecName: Full=LysM domain receptor-like kinase 4; Short=LysM-containing receptor-like kinase 4; EC=2.7.11.1; Flags: Precursor;
LNC_004954	-1.97884	rna-Poh0292460.1	0.265305	CERK1	hypothetical protein PHYPA_019849 [Physcomitrella patens]	LYK3_ARATH RecName: Full=LysM domain receptor-like kinase 3; Short=LysM-containing receptor-like kinase 3; EC=2.7.11.-; Flags: Precursor;
LNC_004960	2.1514	rna-Poh0291680.1	-0.888117	CERK1	hypothetical protein PHYPA_012349 [Physcomitrella patens]	LYK4_ARATH RecName: Full=LysM domain receptor-like kinase 4; Short=LysM-containing receptor-like kinase 4; EC=2.7.11.1; Flags: Precursor;
LNC_003707	1.83781	rna-Poh0010220.1	-1.45201	EDS1	hypothetical protein KFL_004420070 [Klebsormidium nitens]	SG101_ARATH RecName: Full=Senescence-associated carboxylesterase 101; EC=3.1.1.1; Flags: Precursor;
LNC_004182	-1.44972	Novel_009578	1.52683	EDS1	predicted protein [Physcomitrella patens]	EDSBC_ARATH RecName: Full=Protein EDS1B {ECO:0000305}; AltName: Full=Enhanced disease susceptibility 1 protein B;
LNC_004182	-1.44972	rna-Poh0184260.1	1.06178	EDS1	predicted protein [Physcomitrella patens]	EDSBC_ARATH RecName: Full=Protein EDS1B {ECO:0000305}; AltName: Full=Enhanced disease susceptibility 1 protein B;
LNC_000033	-1.75521	Novel_000552	-4.04737	EIX1	predicted protein [Physcomitrella patens]	DR100_ARATH RecName: Full=DNA damage-repair/toleration protein DRT100; Flags: Precursor;
LNC_000033	-1.75521	Novel_000553	-2.54169	EIX1	predicted protein [Physcomitrella patens]	DR100_ARATH RecName: Full=DNA damage-repair/toleration protein DRT100; Flags: Precursor;
LNC_000033	-1.75521	rna-Poh0275840.1	-3.73127	EIX1	predicted protein [Physcomitrella patens]	DR100_ARATH RecName: Full=DNA damage-repair/toleration protein DRT100; Flags: Precursor;
LNC_001697	3.25708	Novel_004008	-5.66305	EIX1	predicted protein [Physcomitrella patens]	MDIS2_ARATH RecName: Full=Protein MALE DISCOVERER 2; Short=AtMDIS2; AltName: Full=Probable LRR receptor-like serine/threonine-protein kinase MRH1 {ECO:0000303|PubMed:16367956}; EC=2.7.11.1 {ECO:0000305}; AltName: Full=Protein MORPHOGENESIS OF ROOT HAIR 1 {ECO:0000303|PubMed:16367956}; Flags: Precursor;
LNC_001697	3.25708	rna-Poh0340320.1	-5.10594	EIX1	predicted protein [Physcomitrella patens]	MDIS2_ARATH RecName: Full=Protein MALE DISCOVERER 2; Short=AtMDIS2; AltName: Full=Probable LRR receptor-like serine/threonine-protein kinase MRH1 {ECO:0000303|PubMed:16367956}; EC=2.7.11.1 {ECO:0000305}; AltName: Full=Protein MORPHOGENESIS OF ROOT HAIR 1 {ECO:0000303|PubMed:16367956}; Flags: Precursor;
LNC_002297	4.27295	rna-Poh0042280.1	#N/A	EIX1	predicted protein [Physcomitrella patens]	RLP19_ARATH RecName: Full=Receptor-like protein 19 {ECO:0000303|PubMed:18434605}; Short=AtRLP19 {ECO:0000303|PubMed:18434605}; Flags: Precursor;
LNC_003129	-1.25111	rna-Poh0130220.1	#N/A	EIX1	predicted protein [Physcomitrella patens]	Y1723_ARATH RecName: Full=Leucine-rich repeat receptor-like serine/threonine-protein kinase At1g17230; EC=2.7.11.1; Flags: Precursor;
LNC_003820	-2.9669	rna-Poh0285310.1	#N/A	EIX1	CLL2 clavata1-like receptor S/T protein kinase protein [Physcomitrella patens]	Y1723_ARATH RecName: Full=Leucine-rich repeat receptor-like serine/threonine-protein kinase At1g17230; EC=2.7.11.1; Flags: Precursor;
LNC_004019	-1.67679	rna-Poh0267690.1	#N/A	EIX1	Leucine-rich repeat (LRR) family protein [Arabidopsis thaliana]	DR100_ARATH RecName: Full=DNA damage-repair/toleration protein DRT100; Flags: Precursor;
LNC_004072	1.64319	rna-Poh0167640.1	#N/A	EIX1	LRR receptor-like serine/threonine-protein kinase FLS2 [Manihot esculenta]	RLP6_ARATH RecName: Full=Receptor like protein 6 {ECO:0000303|PubMed:18434605}; Short=AtRLP6 {ECO:0000303|PubMed:18434605}; Flags: Precursor;
LNC_004372	-2.27298	Novel_010520	12.5211	EIX1	disease resistance family protein [Populus trichocarpa]	EIX2_SOLLC RecName: Full=Receptor-like protein EIX2 {ECO:0000305}; AltName: Full=EIX receptor 2 {ECO:0000312|EMBL:AAR28378.1}; Flags: Precursor;
LNC_004372	-2.27298	Novel_010521	0.154502	EIX1	disease resistance family protein [Populus trichocarpa]	EIX2_SOLLC RecName: Full=Receptor-like protein EIX2 {ECO:0000305}; AltName: Full=EIX receptor 2 {ECO:0000312|EMBL:AAR28378.1}; Flags: Precursor;
LNC_004372	-2.27298	rna-Poh0248720.1	#N/A	EIX1	DNA damage-repair/toleration protein DRT100 [Jatropha curcas]	EIX2_SOLLC RecName: Full=Receptor-like protein EIX2 {ECO:0000305}; AltName: Full=EIX receptor 2 {ECO:0000312|EMBL:AAR28378.1}; Flags: Precursor;
LNC_004372	-2.27298	rna-Poh0248730.1	#N/A	EIX1	LRR-RLK [Vernicia montana]	EIX2_SOLLC RecName: Full=Receptor-like protein EIX2 {ECO:0000305}; AltName: Full=EIX receptor 2 {ECO:0000312|EMBL:AAR28378.1}; Flags: Precursor;
LNC_004562	7.28982	rna-Poh0249190.1	#N/A	EIX1	leucine-rich repeat receptor-like protein kinase [Pohlia nutans]	--
LNC_001384	3.13936	Novel_003314	2.17902	elf18	hypothetical protein PHYPA_001786 [Physcomitrella patens]	EFTUA_NICSY RecName: Full=Elongation factor TuA, chloroplastic; Short=EF-TuA; Flags: Precursor;
LNC_001384	3.13936	rna-Poh0308910.1	1.92322	elf18	hypothetical protein PHYPA_001786 [Physcomitrella patens]	EFTUA_NICSY RecName: Full=Elongation factor TuA, chloroplastic; Short=EF-TuA; Flags: Precursor;
LNC_001607	3.37653	Novel_003823	3.03016	elf18	hypothetical protein PHYPA_001786 [Physcomitrella patens]	EFTUB_NICSY RecName: Full=Elongation factor TuB, chloroplastic; Short=EF-TuB; Flags: Precursor;
LNC_001607	3.37653	rna-Poh0097430.1	2.78778	elf18	hypothetical protein PHYPA_001786 [Physcomitrella patens]	EFTUB_NICSY RecName: Full=Elongation factor TuB, chloroplastic; Short=EF-TuB; Flags: Precursor;
LNC_001863	2.06397	rna-Poh0202590.1	#N/A	elf18	PREDICTED: uncharacterized protein LOC109135779 [Beta vulgaris subsp. vulgaris]	RRPO_OENBE RecName: Full=RNA-directed DNA polymerase homolog; EC=2.7.7.48; AltName: Full=Reverse transcriptase homolog;
LNC_001936	1.01114	rna-Poh0197320.1	#N/A	elf18	PREDICTED: uncharacterized protein LOC107406328 [Ziziphus jujuba]	RRPO_OENBE RecName: Full=RNA-directed DNA polymerase homolog; EC=2.7.7.48; AltName: Full=Reverse transcriptase homolog;
LNC_002787	5.09573	rna-Poh0090980.1	1.45338	elf18	hypothetical protein PHYPA_025254 [Physcomitrella patens]	EFTM_ARATH RecName: Full=Elongation factor Tu, mitochondrial; Flags: Precursor;
LNC_002799	-1.08099	rna-Poh0090000.1	-2.342	elf18	hypothetical protein PHYPA_025872 [Physcomitrella patens]	--
LNC_000522	-4.24037	rna-Poh0078780.1	#N/A	FLS2	hypothetical protein OsI_09487 [Oryza sativa Indica Group]	HSL2_ARATH RecName: Full=LRR receptor-like serine/threonine-protein kinase HSL2; EC=2.7.11.1; AltName: Full=Protein HAESA-LIKE2; Flags: Precursor;
LNC_000529	-2.48454	rna-Poh0080620.1	#N/A	FLS2	hypothetical protein PHYPA_014122 [Physcomitrella patens]	Y5248_ARATH RecName: Full=G-type lectin S-receptor-like serine/threonine-protein kinase At5g24080; EC=2.7.11.1; Flags: Precursor;
LNC_000536	-1.26385	rna-Poh0081610.1	#N/A	FLS2	hypothetical protein PHYPA_014122 [Physcomitrella patens]	Y5248_ARATH RecName: Full=G-type lectin S-receptor-like serine/threonine-protein kinase At5g24080; EC=2.7.11.1; Flags: Precursor;
LNC_001171	-2.07118	rna-Poh0313000.1	-0.581606	FLS2	predicted protein [Physcomitrella patens]	TDR_ARATH RecName: Full=Leucine-rich repeat receptor-like protein kinase TDR; EC=2.7.11.1; AltName: Full=Protein PHLOEM INTERCALATED WITH XYLEM {ECO:0000303|PubMed:17570668}; AltName: Full=Tracheary element differentiation inhibitory factor receptor {ECO:0000303|PubMed:18812507}; Short=AtTDR {ECO:0000303|PubMed:18812507}; Short=TDIF receptor {ECO:0000303|PubMed:18812507}; Flags: Precursor;
LNC_001443	1.52112	rna-Poh0191660.1	-2.5716	FLS2	hypothetical protein PHYPA_025368 [Physcomitrella patens]	FLS2_ARATH RecName: Full=LRR receptor-like serine/threonine-protein kinase FLS2; EC=2.7.11.1; AltName: Full=Protein FLAGELLIN-SENSING 2; AltName: Full=Protein FLAGELLIN-SENSITIVE 2; Flags: Precursor;
LNC_001443	1.52112	rna-Poh0191690.1	-2.38351	FLS2	predicted protein [Physcomitrella patens]	RLP18_ARATH RecName: Full=Receptor-like protein 18 {ECO:0000303|PubMed:18434605}; Short=AtRLP18 {ECO:0000303|PubMed:18434605};
LNC_001596	-3.88663	rna-Poh0368060.1	-0.320037	FLS2	hypothetical protein PHYPA_027337 [Physcomitrella patens]	PHY1_CERPU RecName: Full=Light-sensor Protein kinase; Includes: RecName: Full=Phytochrome; Includes: RecName: Full=Protein kinase; EC=2.7.11.1;
LNC_001655	7.58644	rna-Poh0105410.1	-0.887576	FLS2	hypothetical protein PHYPA_025368 [Physcomitrella patens]	FLS2_ARATH RecName: Full=LRR receptor-like serine/threonine-protein kinase FLS2; EC=2.7.11.1; AltName: Full=Protein FLAGELLIN-SENSING 2; AltName: Full=Protein FLAGELLIN-SENSITIVE 2; Flags: Precursor;
LNC_001655	7.58644	rna-Poh0105420.1	-1.86901	FLS2	hypothetical protein PHYPA_025368 [Physcomitrella patens]	FLS2_ARATH RecName: Full=LRR receptor-like serine/threonine-protein kinase FLS2; EC=2.7.11.1; AltName: Full=Protein FLAGELLIN-SENSING 2; AltName: Full=Protein FLAGELLIN-SENSITIVE 2; Flags: Precursor;
LNC_001806	3.2414	rna-Poh0339900.1	#N/A	FLS2	predicted protein [Physcomitrella patens]	Y5344_ARATH RecName: Full=Probable LRR receptor-like serine/threonine-protein kinase At1g53440; EC=2.7.11.1; Flags: Precursor;
LNC_002042	-8.81239	rna-Poh0179580.1	3.33522	FLS2	hypothetical protein PHYPA_025368 [Physcomitrella patens]	FLS2_ARATH RecName: Full=LRR receptor-like serine/threonine-protein kinase FLS2; EC=2.7.11.1; AltName: Full=Protein FLAGELLIN-SENSING 2; AltName: Full=Protein FLAGELLIN-SENSITIVE 2; Flags: Precursor;
LNC_002724	4.87629	Novel_005756	1.42236	FLS2	hypothetical protein PHYPA_005788 [Physcomitrella patens]	Y1853_ARATH RecName: Full=Receptor-like serine/threonine-protein kinase At1g78530; EC=2.7.11.1;
LNC_002724	4.87629	rna-Poh0155240.1	0.776289	FLS2	hypothetical protein PHYPA_016164 [Physcomitrella patens]	Y1853_ARATH RecName: Full=Receptor-like serine/threonine-protein kinase At1g78530; EC=2.7.11.1;
LNC_002840	1.01278	rna-Poh0084180.1	-0.423639	FLS2	hypothetical protein PHYPA_029573 [Physcomitrella patens]	Y5694_ARATH RecName: Full=Probably inactive leucine-rich repeat receptor-like protein kinase At5g06940; Flags: Precursor;
LNC_003580	1.65885	rna-Poh0003620.1	-4.80371	FLS2	leucine-rich repeat receptor-like protein kinase [Pohlia nutans]	ZAR1_ARATH RecName: Full=Receptor protein kinase-like protein ZAR1 {ECO:0000303|PubMed:27014878}; EC=2.7.11.1 {ECO:0000305}; AltName: Full=Protein ZYGOTIC ARREST 1 {ECO:0000303|PubMed:27014878}; Flags: Precursor;
LNC_003823	-1.45276	rna-Poh0370060.1	#N/A	FLS2	hypothetical protein PHYPA_024818 [Physcomitrella patens]	B120_ARATH RecName: Full=G-type lectin S-receptor-like serine/threonine-protein kinase B120; EC=2.7.11.1; Flags: Precursor;
LNC_004519	2.80247	rna-Poh0209750.1	-0.227018	FLS2	predicted protein [Physcomitrella patens]	BIR2_ARATH RecName: Full=Inactive LRR receptor-like serine/threonine-protein kinase BIR2 {ECO:0000305}; AltName: Full=Protein BAK1-INTERACTING RECEPTOR-LIKE KINASE 2 {ECO:0000303|PubMed:24388849}; Flags: Precursor;
LNC_005137	-1.98099	rna-Poh0264140.1	#N/A	FLS2	hypothetical protein PHYPA_014122 [Physcomitrella patens]	Y5248_ARATH RecName: Full=G-type lectin S-receptor-like serine/threonine-protein kinase At5g24080; EC=2.7.11.1; Flags: Precursor;
LNC_000006	-8.6056	rna-Poh0364320.1	-4.57224	FRK1	leucine-rich repeat receptor-like protein kinase [Pohlia nutans]	Y1677_ARATH RecName: Full=Probable LRR receptor-like serine/threonine-protein kinase At1g67720; EC=2.7.11.1; Flags: Precursor;
LNC_000066	-1.06932	rna-Poh0289800.1	-2.89059	FRK1	leucine-rich repeat receptor-like protein kinase [Pohlia nutans]	Y5977_ARATH RecName: Full=Probable leucine-rich repeat receptor-like protein kinase At5g49770; EC=2.7.11.1; Flags: Precursor;
LNC_000747	2.40823	rna-Poh0124050.1	-1.26665	FRK1	hypothetical protein PHYPA_004133 [Physcomitrella patens]	Y1887_ARATH RecName: Full=Putative receptor-like protein kinase At1g80870; EC=2.7.11.1;
LNC_000873	1.71189	rna-Poh0231940.1	-2.38517	FRK1	hypothetical protein PHYPA_004217 [Physcomitrella patens]	RLP4_ARATH RecName: Full=Receptor like protein 4 {ECO:0000303|PubMed:18434605}; Short=AtRLP4 {ECO:0000303|PubMed:18434605}; Flags: Precursor;
LNC_000964	1.00638	rna-Poh0148820.1	-0.432709	FRK1	hypothetical protein PHYPA_016251 [Physcomitrella patens]	Y4245_ARATH RecName: Full=Probable LRR receptor-like serine/threonine-protein kinase At4g20450; EC=2.7.11.1; Flags: Precursor;
LNC_000977	-2.46836	rna-Poh0228950.1	-0.864501	FRK1	hypothetical protein PHYPA_004133 [Physcomitrella patens]	Y1887_ARATH RecName: Full=Putative receptor-like protein kinase At1g80870; EC=2.7.11.1;
LNC_001701	8.40794	rna-Poh0340580.1	#N/A	FRK1	hypothetical protein PHYPA_002889 [Physcomitrella patens]	Y1570_ARATH RecName: Full=Probable LRR receptor-like serine/threonine-protein kinase At1g05700; EC=2.7.11.1; Flags: Precursor;
LNC_001912	-3.05004	rna-Poh0178730.1	#N/A	FRK1	hypothetical protein PHYPA_002889 [Physcomitrella patens]	Y1677_ARATH RecName: Full=Probable LRR receptor-like serine/threonine-protein kinase At1g67720; EC=2.7.11.1; Flags: Precursor;
LNC_002489	-2.42374	rna-Poh0149880.1	-3.38061	FRK1	leucine-rich repeat receptor-like protein kinase [Pohlia nutans]	Y1677_ARATH RecName: Full=Probable LRR receptor-like serine/threonine-protein kinase At1g67720; EC=2.7.11.1; Flags: Precursor;
LNC_002691	-2.45704	Novel_005670	#N/A	FRK1	hypothetical protein PHYPA_013271 [Physcomitrella patens]	Y2451_ARATH RecName: Full=Leucine-rich repeat receptor-like serine/threonine-protein kinase At2g14510; EC=2.7.11.1; Flags: Precursor;
LNC_002691	-2.45704	rna-Poh0149670.1	-0.234415	FRK1	hypothetical protein PHYPA_013271 [Physcomitrella patens]	Y1677_ARATH RecName: Full=Probable LRR receptor-like serine/threonine-protein kinase At1g67720; EC=2.7.11.1; Flags: Precursor;
LNC_002844	1.41047	rna-Poh0219490.1	#N/A	FRK1	hypothetical protein PHYPA_006421 [Physcomitrella patens]	Y1677_ARATH RecName: Full=Probable LRR receptor-like serine/threonine-protein kinase At1g67720; EC=2.7.11.1; Flags: Precursor;
LNC_002939	-1.60967	rna-Poh0164450.1	#N/A	FRK1	predicted protein [Physcomitrella patens]	Y5977_ARATH RecName: Full=Probable leucine-rich repeat receptor-like protein kinase At5g49770; EC=2.7.11.1; Flags: Precursor;
LNC_003065	3.48684	rna-Poh0302510.1	1.79951	FRK1	hypothetical protein PHYPA_014685 [Physcomitrella patens]	Y1677_ARATH RecName: Full=Probable LRR receptor-like serine/threonine-protein kinase At1g67720; EC=2.7.11.1; Flags: Precursor;
LNC_003965	1.15724	rna-Poh0187450.1	-0.177547	FRK1	hypothetical protein PHYPA_010878 [Physcomitrella patens]	Y1677_ARATH RecName: Full=Probable LRR receptor-like serine/threonine-protein kinase At1g67720; EC=2.7.11.1; Flags: Precursor;
LNC_000702	3.15437	Novel_001415	0.998705	HSP90	hypothetical protein PHYPA_005588 [Physcomitrella patens]	HS905_ARATH RecName: Full=Heat shock protein 90-5, chloroplastic {ECO:0000305}; Short=AtHSP90.5 {ECO:0000305}; Short=AtHsp90-5 {ECO:0000303|PubMed:11599565}; AltName: Full=Heat shock protein 88-1 {ECO:0000305}; Short=Hsp88-1 {ECO:0000303|PubMed:11599565}; AltName: Full=Hsp90C {ECO:0000303|PubMed:23382192}; AltName: Full=Protein EMBRYO DEFECTIVE 1956 {ECO:0000303|PubMed:23382192}; AltName: Full=Pr…
LNC_000702	3.15437	rna-Poh0351830.1	0.942803	HSP90	hypothetical protein PHYPA_005588 [Physcomitrella patens]	HS905_ARATH RecName: Full=Heat shock protein 90-5, chloroplastic {ECO:0000305}; Short=AtHSP90.5 {ECO:0000305}; Short=AtHsp90-5 {ECO:0000303|PubMed:11599565}; AltName: Full=Heat shock protein 88-1 {ECO:0000305}; Short=Hsp88-1 {ECO:0000303|PubMed:11599565}; AltName: Full=Hsp90C {ECO:0000303|PubMed:23382192}; AltName: Full=Protein EMBRYO DEFECTIVE 1956 {ECO:0000303|PubMed:23382192}; AltName: Full=Pr…
LNC_000789	1.4013	rna-Poh0345610.1	#N/A	HSP90	predicted protein [Physcomitrella patens]	HS906_ARATH RecName: Full=Heat shock protein 90-6, mitochondrial {ECO:0000305}; Short=AtHSP90.6 {ECO:0000305}; Short=AtHsp90-6 {ECO:0000303|PubMed:11599565}; AltName: Full=Heat shock protein 89-1 {ECO:0000305}; Short=Hsp89-1 {ECO:0000303|PubMed:11599565}; Flags: Precursor;
LNC_000817	2.01988	Novel_001981	0.917284	HSP90	hypothetical protein PHYPA_005588 [Physcomitrella patens]	HS905_ARATH RecName: Full=Heat shock protein 90-5, chloroplastic {ECO:0000305}; Short=AtHSP90.5 {ECO:0000305}; Short=AtHsp90-5 {ECO:0000303|PubMed:11599565}; AltName: Full=Heat shock protein 88-1 {ECO:0000305}; Short=Hsp88-1 {ECO:0000303|PubMed:11599565}; AltName: Full=Hsp90C {ECO:0000303|PubMed:23382192}; AltName: Full=Protein EMBRYO DEFECTIVE 1956 {ECO:0000303|PubMed:23382192}; AltName: Full=Pr…
LNC_000817	2.01988	rna-Poh0144830.1	0.770949	HSP90	hypothetical protein PHYPA_005588 [Physcomitrella patens]	HS905_ARATH RecName: Full=Heat shock protein 90-5, chloroplastic {ECO:0000305}; Short=AtHSP90.5 {ECO:0000305}; Short=AtHsp90-5 {ECO:0000303|PubMed:11599565}; AltName: Full=Heat shock protein 88-1 {ECO:0000305}; Short=Hsp88-1 {ECO:0000303|PubMed:11599565}; AltName: Full=Hsp90C {ECO:0000303|PubMed:23382192}; AltName: Full=Protein EMBRYO DEFECTIVE 1956 {ECO:0000303|PubMed:23382192}; AltName: Full=Pr…
LNC_002042	-8.81239	Novel_004691	-0.468159	HSP90	predicted protein [Physcomitrella patens]	ENPL_HORVU RecName: Full=Endoplasmin homolog; AltName: Full=Glucose-regulated protein 94 homolog; Short=GRP-94 homolog; Flags: Precursor;
LNC_002042	-8.81239	rna-Poh0179660.1	-0.81511	HSP90	predicted protein [Physcomitrella patens]	ENPL_HORVU RecName: Full=Endoplasmin homolog; AltName: Full=Glucose-regulated protein 94 homolog; Short=GRP-94 homolog; Flags: Precursor;
LNC_002506	3.97906	Novel_006271	3.66218	HSP90	hypothetical protein PHYPA_016601 [Physcomitrella patens]	HS905_ARATH RecName: Full=Heat shock protein 90-5, chloroplastic {ECO:0000305}; Short=AtHSP90.5 {ECO:0000305}; Short=AtHsp90-5 {ECO:0000303|PubMed:11599565}; AltName: Full=Heat shock protein 88-1 {ECO:0000305}; Short=Hsp88-1 {ECO:0000303|PubMed:11599565}; AltName: Full=Hsp90C {ECO:0000303|PubMed:23382192}; AltName: Full=Protein EMBRYO DEFECTIVE 1956 {ECO:0000303|PubMed:23382192}; AltName: Full=Pr…
LNC_002506	3.97906	rna-Poh0152290.1	3.58145	HSP90	hypothetical protein PHYPA_016601 [Physcomitrella patens]	HS905_ARATH RecName: Full=Heat shock protein 90-5, chloroplastic {ECO:0000305}; Short=AtHSP90.5 {ECO:0000305}; Short=AtHsp90-5 {ECO:0000303|PubMed:11599565}; AltName: Full=Heat shock protein 88-1 {ECO:0000305}; Short=Hsp88-1 {ECO:0000303|PubMed:11599565}; AltName: Full=Hsp90C {ECO:0000303|PubMed:23382192}; AltName: Full=Protein EMBRYO DEFECTIVE 1956 {ECO:0000303|PubMed:23382192}; AltName: Full=Pr…
LNC_003209	1.95745	rna-Poh0111000.1	0.957089	HSP90	predicted protein [Physcomitrella patens]	--
LNC_004646	-3.94989	Novel_010875	1.46257	HSP90	predicted protein [Physcomitrella patens]	HS903_ARATH RecName: Full=Heat shock protein 90-3 {ECO:0000305}; Short=AtHSP90.3 {ECO:0000305}; Short=AtHsp90-3 {ECO:0000303|PubMed:11599565}; AltName: Full=HSP81.2; AltName: Full=Heat shock protein 81-3 {ECO:0000305}; Short=Hsp81-3 {ECO:0000303|PubMed:11599565}; AltName: Full=Protein MUTANT SNC1-ENHANCING 10 {ECO:0000303|PubMed:24889324};
LNC_004646	-3.94989	rna-Poh0240530.1	1.21391	HSP90	predicted protein [Physcomitrella patens]	HS903_ARATH RecName: Full=Heat shock protein 90-3 {ECO:0000305}; Short=AtHSP90.3 {ECO:0000305}; Short=AtHsp90-3 {ECO:0000303|PubMed:11599565}; AltName: Full=HSP81.2; AltName: Full=Heat shock protein 81-3 {ECO:0000305}; Short=Hsp81-3 {ECO:0000303|PubMed:11599565}; AltName: Full=Protein MUTANT SNC1-ENHANCING 10 {ECO:0000303|PubMed:24889324};
LNC_005050	4.54595	rna-Poh0264550.1	-2.03525	HSP90	predicted protein [Physcomitrella patens]	ENPL_CATRO RecName: Full=Endoplasmin homolog; AltName: Full=Glucose-regulated protein 94 homolog; Short=GRP-94 homolog; Flags: Precursor;
LNC_000458	1.24335	Novel_001336	-2.16883	KCS	hypothetical protein PHYPA_028465 [Physcomitrella patens]	KCS1_ARATH RecName: Full=3-ketoacyl-CoA synthase 1 {ECO:0000303|PubMed:10074711}; Short=KCS-1 {ECO:0000303|PubMed:10074711}; EC=2.3.1.199 {ECO:0000269|PubMed:10074711, ECO:0000269|PubMed:16765910}; AltName: Full=Very long-chain fatty acid condensing enzyme 1 {ECO:0000303|PubMed:10074711}; Short=VLCFA condensing enzyme 1 {ECO:0000303|PubMed:10074711};
LNC_000458	1.24335	rna-Poh0083650.1	-3.97569	KCS	hypothetical protein PHYPA_028465 [Physcomitrella patens]	KCS1_ARATH RecName: Full=3-ketoacyl-CoA synthase 1 {ECO:0000303|PubMed:10074711}; Short=KCS-1 {ECO:0000303|PubMed:10074711}; EC=2.3.1.199 {ECO:0000269|PubMed:10074711, ECO:0000269|PubMed:16765910}; AltName: Full=Very long-chain fatty acid condensing enzyme 1 {ECO:0000303|PubMed:10074711}; Short=VLCFA condensing enzyme 1 {ECO:0000303|PubMed:10074711};
LNC_001473	1.42538	Novel_003759	-2.57742	KCS	predicted protein [Physcomitrella patens]	KCS11_ARATH RecName: Full=3-ketoacyl-CoA synthase 11 {ECO:0000303|PubMed:18465198}; Short=KCS-11 {ECO:0000303|PubMed:18465198}; EC=2.3.1.199 {ECO:0000269|PubMed:16765910}; AltName: Full=Very long-chain fatty acid condensing enzyme 11 {ECO:0000303|PubMed:18465198}; Short=VLCFA condensing enzyme 11 {ECO:0000303|PubMed:18465198};
LNC_001473	1.42538	rna-Poh0320860.1	-3.75541	KCS	predicted protein [Physcomitrella patens]	KCS11_ARATH RecName: Full=3-ketoacyl-CoA synthase 11 {ECO:0000303|PubMed:18465198}; Short=KCS-11 {ECO:0000303|PubMed:18465198}; EC=2.3.1.199 {ECO:0000269|PubMed:16765910}; AltName: Full=Very long-chain fatty acid condensing enzyme 11 {ECO:0000303|PubMed:18465198}; Short=VLCFA condensing enzyme 11 {ECO:0000303|PubMed:18465198};
LNC_004617	1.73954	Novel_010607	-1.80054	KCS	hypothetical protein PHYPA_013073 [Physcomitrella patens]	KCS4_ARATH RecName: Full=3-ketoacyl-CoA synthase 4 {ECO:0000303|PubMed:18465198}; Short=KCS-4 {ECO:0000303|PubMed:18465198}; EC=2.3.1.199 {ECO:0000305}; AltName: Full=Very long-chain fatty acid condensing enzyme 4 {ECO:0000303|PubMed:18465198}; Short=VLCFA condensing enzyme 4 {ECO:0000303|PubMed:18465198};
LNC_004617	1.73954	rna-Poh0260020.1	-4.16751	KCS	hypothetical protein PHYPA_013073 [Physcomitrella patens]	KCS4_ARATH RecName: Full=3-ketoacyl-CoA synthase 4 {ECO:0000303|PubMed:18465198}; Short=KCS-4 {ECO:0000303|PubMed:18465198}; EC=2.3.1.199 {ECO:0000305}; AltName: Full=Very long-chain fatty acid condensing enzyme 4 {ECO:0000303|PubMed:18465198}; Short=VLCFA condensing enzyme 4 {ECO:0000303|PubMed:18465198};
LNC_004883	1.84274	Novel_010985	0.337154	KCS	hypothetical protein PHYPA_012902 [Physcomitrella patens]	KCS11_ARATH RecName: Full=3-ketoacyl-CoA synthase 11 {ECO:0000303|PubMed:18465198}; Short=KCS-11 {ECO:0000303|PubMed:18465198}; EC=2.3.1.199 {ECO:0000269|PubMed:16765910}; AltName: Full=Very long-chain fatty acid condensing enzyme 11 {ECO:0000303|PubMed:18465198}; Short=VLCFA condensing enzyme 11 {ECO:0000303|PubMed:18465198};
LNC_004883	1.84274	rna-Poh0361520.1	-2.71525	KCS	hypothetical protein PHYPA_012902 [Physcomitrella patens]	KCS11_ARATH RecName: Full=3-ketoacyl-CoA synthase 11 {ECO:0000303|PubMed:18465198}; Short=KCS-11 {ECO:0000303|PubMed:18465198}; EC=2.3.1.199 {ECO:0000269|PubMed:16765910}; AltName: Full=Very long-chain fatty acid condensing enzyme 11 {ECO:0000303|PubMed:18465198}; Short=VLCFA condensing enzyme 11 {ECO:0000303|PubMed:18465198};
LNC_000628	1.797	rna-Poh0124320.1	-0.439756	MEKK1	hypothetical protein PHYPA_014366 [Physcomitrella patens]	PHY1_CERPU RecName: Full=Light-sensor Protein kinase; Includes: RecName: Full=Phytochrome; Includes: RecName: Full=Protein kinase; EC=2.7.11.1;
LNC_001264	-2.82182	rna-Poh0064170.1	#N/A	MEKK1	hypothetical protein PHYPA_014366 [Physcomitrella patens]	PHY1_CERPU RecName: Full=Light-sensor Protein kinase; Includes: RecName: Full=Phytochrome; Includes: RecName: Full=Protein kinase; EC=2.7.11.1;
LNC_001447	1.79799	rna-Poh0190920.1	-0.621875	MEKK1	hypothetical protein PHYPA_014366 [Physcomitrella patens]	PHY1_CERPU RecName: Full=Light-sensor Protein kinase; Includes: RecName: Full=Phytochrome; Includes: RecName: Full=Protein kinase; EC=2.7.11.1;
LNC_001447	1.79799	rna-Poh0191040.1	-2.84997	MEKK1	hypothetical protein PHYPA_014366 [Physcomitrella patens]	PHY1_CERPU RecName: Full=Light-sensor Protein kinase; Includes: RecName: Full=Phytochrome; Includes: RecName: Full=Protein kinase; EC=2.7.11.1;
LNC_001790	3.71124	rna-Poh0107470.1	0.00682611	MEKK1	hypothetical protein PHYPA_014366 [Physcomitrella patens]	PHY1_CERPU RecName: Full=Light-sensor Protein kinase; Includes: RecName: Full=Phytochrome; Includes: RecName: Full=Protein kinase; EC=2.7.11.1;
LNC_002388	-1.58118	rna-Poh0318330.1	0.824732	MEKK1	leucine-rich repeat receptor-like protein kinase [Pohlia nutans]	YODA_ARATH RecName: Full=Mitogen-activated protein kinase kinase kinase YODA; EC=2.7.11.25; AltName: Full=YODA MAPKK kinase;
LNC_002422	1.74183	rna-Poh0278670.1	#N/A	MEKK1	predicted protein [Physcomitrella patens]	M3K1_ARATH RecName: Full=Mitogen-activated protein kinase kinase kinase 1; Short=ARAKIN; Short=AtMEKK1; Short=MAP kinase kinase kinase 1; EC=2.7.11.25 {ECO:0000269|PubMed:23857079};
LNC_003029	-3.96093	rna-Poh0068650.1	#N/A	MEKK1	hypothetical protein PHYPA_004104 [Physcomitrella patens]	PHY1_CERPU RecName: Full=Light-sensor Protein kinase; Includes: RecName: Full=Phytochrome; Includes: RecName: Full=Protein kinase; EC=2.7.11.1;
LNC_003205	1.15157	rna-Poh0111310.1	0.138331	MEKK1	hypothetical protein PHYPA_014366 [Physcomitrella patens]	STY17_ARATH RecName: Full=Serine/threonine-protein kinase STY17 {ECO:0000305}; EC=2.7.11.1 {ECO:0000269|PubMed:17090544}; AltName: Full=Serine/threonine/tyrosine-protein kinase 17 {ECO:0000303|PubMed:16429265};
LNC_003664	2.78442	rna-Poh0369830.1	#N/A	MEKK1	hypothetical protein PHYPA_004104 [Physcomitrella patens]	PHY1_CERPU RecName: Full=Light-sensor Protein kinase; Includes: RecName: Full=Phytochrome; Includes: RecName: Full=Protein kinase; EC=2.7.11.1;
LNC_003677	1.90432	Novel_008395	0.399589	MEKK1	predicted protein [Physcomitrella patens]	OP10_MAIZE RecName: Full=Protein OPAQUE10 {ECO:0000303|PubMed:27541862};
LNC_003677	1.90432	rna-Poh0015510.1	0.185693	MEKK1	predicted protein [Physcomitrella patens]	OP10_MAIZE RecName: Full=Protein OPAQUE10 {ECO:0000303|PubMed:27541862};
LNC_003941	5.23803	rna-Poh0328430.1	0.0753717	MEKK1	hypothetical protein PHYPA_009889 [Physcomitrella patens]	M3K1A_PHYPA RecName: Full=Mitogen-activated protein kinase kinase kinase 1a {ECO:0000305}; Short=PpMEKK1a {ECO:0000303|PubMed:27268428}; EC=2.7.11.25 {ECO:0000250|UniProtKB:Q39008}; AltName: Full=MAP kinase kinase kinase 1a {ECO:0000303|PubMed:27268428};
LNC_000522	-4.24037	rna-Poh0078850.1	0.33684	MKK1\2	predicted protein [Physcomitrella patens]	M2K1A_PHYPA RecName: Full=Mitogen-activated protein kinase kinase 1a {ECO:0000303|PubMed:27268428}; EC=2.7.12.2 {ECO:0000250|UniProtKB:Q9S7U9}; AltName: Full=MAP kinase kinase 1a {ECO:0000303|PubMed:27268428}; Short=PpMKK1a {ECO:0000303|PubMed:27268428};
LNC_005041	-3.99437	rna-Poh0265350.1	0.363749	MKK1\2	predicted protein [Physcomitrella patens]	M2K1A_PHYPA RecName: Full=Mitogen-activated protein kinase kinase 1a {ECO:0000303|PubMed:27268428}; EC=2.7.12.2 {ECO:0000250|UniProtKB:Q9S7U9}; AltName: Full=MAP kinase kinase 1a {ECO:0000303|PubMed:27268428}; Short=PpMKK1a {ECO:0000303|PubMed:27268428};
LNC_001695	1.55327	Novel_004221	0.145845	MPK4	predicted protein [Physcomitrella patens]	MPK4B_PHYPA RecName: Full=Mitogen-activated protein kinase 4b {ECO:0000303|PubMed:27268428}; EC=2.7.11.24 {ECO:0000255|PROSITE-ProRule:PRU00159, ECO:0000255|RuleBase:RU361165, ECO:0000255|SAAS:SAAS00652812, ECO:0000269|PubMed:27268428}; AltName: Full=MAP kinase 4b {ECO:0000303|PubMed:27268428}; Short=PpMPK4b {ECO:0000303|PubMed:27268428};
LNC_001695	1.55327	rna-Poh0340070.1	-0.0156005	MPK4	predicted protein [Physcomitrella patens]	MPK4B_PHYPA RecName: Full=Mitogen-activated protein kinase 4b {ECO:0000303|PubMed:27268428}; EC=2.7.11.24 {ECO:0000255|PROSITE-ProRule:PRU00159, ECO:0000255|RuleBase:RU361165, ECO:0000255|SAAS:SAAS00652812, ECO:0000269|PubMed:27268428}; AltName: Full=MAP kinase 4b {ECO:0000303|PubMed:27268428}; Short=PpMPK4b {ECO:0000303|PubMed:27268428};
LNC_003873	3.08692	Novel_008889	-1.28868	MPK4	predicted protein [Physcomitrella patens]	MPK4A_PHYPA RecName: Full=Mitogen-activated protein kinase 4a {ECO:0000303|PubMed:27268428}; EC=2.7.11.24 {ECO:0000255|PROSITE-ProRule:PRU00159, ECO:0000255|RuleBase:RU361165, ECO:0000255|SAAS:SAAS00652812, ECO:0000269|PubMed:27268428}; AltName: Full=MAP kinase 4a {ECO:0000303|PubMed:27268428}; Short=PpMPK4a {ECO:0000303|PubMed:27268428};
LNC_003873	3.08692	rna-Poh0165570.1	-1.39552	MPK4	predicted protein [Physcomitrella patens]	MPK4A_PHYPA RecName: Full=Mitogen-activated protein kinase 4a {ECO:0000303|PubMed:27268428}; EC=2.7.11.24 {ECO:0000255|PROSITE-ProRule:PRU00159, ECO:0000255|RuleBase:RU361165, ECO:0000255|SAAS:SAAS00652812, ECO:0000269|PubMed:27268428}; AltName: Full=MAP kinase 4a {ECO:0000303|PubMed:27268428}; Short=PpMPK4a {ECO:0000303|PubMed:27268428};
LNC_004251	1.47506	Novel_009763	-0.955016	MPK4	predicted protein [Physcomitrella patens]	MPK4A_PHYPA RecName: Full=Mitogen-activated protein kinase 4a {ECO:0000303|PubMed:27268428}; EC=2.7.11.24 {ECO:0000255|PROSITE-ProRule:PRU00159, ECO:0000255|RuleBase:RU361165, ECO:0000255|SAAS:SAAS00652812, ECO:0000269|PubMed:27268428}; AltName: Full=MAP kinase 4a {ECO:0000303|PubMed:27268428}; Short=PpMPK4a {ECO:0000303|PubMed:27268428};
LNC_004251	1.47506	rna-Poh0133800.1	-1.37525	MPK4	predicted protein [Physcomitrella patens]	MPK4A_PHYPA RecName: Full=Mitogen-activated protein kinase 4a {ECO:0000303|PubMed:27268428}; EC=2.7.11.24 {ECO:0000255|PROSITE-ProRule:PRU00159, ECO:0000255|RuleBase:RU361165, ECO:0000255|SAAS:SAAS00652812, ECO:0000269|PubMed:27268428}; AltName: Full=MAP kinase 4a {ECO:0000303|PubMed:27268428}; Short=PpMPK4a {ECO:0000303|PubMed:27268428};
LNC_004832	1.17228	rna-Poh0234450.1	0.345863	MPK4	hypothetical protein PHYPA_012572 [Physcomitrella patens]	MPK4B_PHYPA RecName: Full=Mitogen-activated protein kinase 4b {ECO:0000303|PubMed:27268428}; EC=2.7.11.24 {ECO:0000255|PROSITE-ProRule:PRU00159, ECO:0000255|RuleBase:RU361165, ECO:0000255|SAAS:SAAS00652812, ECO:0000269|PubMed:27268428}; AltName: Full=MAP kinase 4b {ECO:0000303|PubMed:27268428}; Short=PpMPK4b {ECO:0000303|PubMed:27268428};
LNC_000073	2.56815	rna-Poh0288870.1	-0.477366	NHO1	hypothetical protein PHYPA_023991 [Physcomitrella patens]	GLPK_ARATH RecName: Full=Glycerol kinase; Short=Glycerokinase; EC=2.7.1.30; AltName: Full=ATP:glycerol 3-phosphotransferase; AltName: Full=Protein GLYCEROL INSENSITIVE 1; AltName: Full=Protein NONHOST RESISTANCE TO P. S. PHASEOLICOLA 1;
LNC_002568	-1.38734	rna-Poh0093770.1	-0.843149	NHO1	hypothetical protein PHYPA_023991 [Physcomitrella patens]	GLPK_ARATH RecName: Full=Glycerol kinase; Short=Glycerokinase; EC=2.7.1.30; AltName: Full=ATP:glycerol 3-phosphotransferase; AltName: Full=Protein GLYCEROL INSENSITIVE 1; AltName: Full=Protein NONHOST RESISTANCE TO P. S. PHASEOLICOLA 1;
LNC_003810	2.5148	rna-Poh0284340.1	-2.10675	NHO1	predicted protein [Physcomitrella patens]	GLPK_ARATH RecName: Full=Glycerol kinase; Short=Glycerokinase; EC=2.7.1.30; AltName: Full=ATP:glycerol 3-phosphotransferase; AltName: Full=Protein GLYCEROL INSENSITIVE 1; AltName: Full=Protein NONHOST RESISTANCE TO P. S. PHASEOLICOLA 1;
LNC_003241	2.60229	rna-Poh0016990.1	-0.734273	NOS	predicted protein [Physcomitrella patens]	MDIS2_ARATH RecName: Full=Protein MALE DISCOVERER 2; Short=AtMDIS2; AltName: Full=Probable LRR receptor-like serine/threonine-protein kinase MRH1 {ECO:0000303|PubMed:16367956}; EC=2.7.11.1 {ECO:0000305}; AltName: Full=Protein MORPHOGENESIS OF ROOT HAIR 1 {ECO:0000303|PubMed:16367956}; Flags: Precursor;
LNC_003575	1.75078	rna-Poh0004140.1	0.257621	NOS	hypothetical protein PHYPA_010759 [Physcomitrella patens]	NOA1_ARATH RecName: Full=NO-associated protein 1, chloroplastic/mitochondrial; Short=AtNOA1; AltName: Full=Dubious mitochondrial nitric oxide synthase 1; Short=AtNOS1; EC=1.14.13.39; AltName: Full=GTPase NOA1; AltName: Full=Protein RESISTANT TO INHIBITION BY FOSMIDOMYCIN 1; Flags: Precursor;
LNC_003866	2.11119	rna-Poh0332720.1	1.7688	NOS	hypothetical protein PHYPA_023445 [Physcomitrella patens]	BPG2_ARATH RecName: Full=GTP-binding protein BRASSINAZOLE INSENSITIVE PALE GREEN 2, chloroplastic {ECO:0000303|PubMed:19919572}; Short=Protein BRZ-INSENSITIVE-PALE GREEN 2 {ECO:0000303|PubMed:19919572}; Flags: Precursor;
LNC_004246	2.94284	rna-Poh0133200.1	2.39895	NOS	hypothetical protein PHYPA_023445 [Physcomitrella patens]	BPG2_ARATH RecName: Full=GTP-binding protein BRASSINAZOLE INSENSITIVE PALE GREEN 2, chloroplastic {ECO:0000303|PubMed:19919572}; Short=Protein BRZ-INSENSITIVE-PALE GREEN 2 {ECO:0000303|PubMed:19919572}; Flags: Precursor;
LNC_000143	1.67052	rna-Poh0050410.1	#N/A	PBS1	hypothetical protein PHYPA_006424 [Physcomitrella patens]	NORK_MEDTR RecName: Full=Nodulation receptor kinase; EC=2.7.11.1 {ECO:0000269|PubMed:26839127}; AltName: Full=Does not make infections protein 2; AltName: Full=MtSYMRK; AltName: Full=Symbiosis receptor-like kinase; Flags: Precursor;
LNC_000233	-2.47055	rna-Poh0273000.1	-1.34691	PBS1	G-type lectin-domain containing receptor kinase 5 [Pohlia nutans]	SD25_ARATH RecName: Full=G-type lectin S-receptor-like serine/threonine-protein kinase SD2-5; EC=2.7.11.1; AltName: Full=S-domain-2 (SD2) receptor kinase 5; Short=SD2-5; Flags: Precursor;
LNC_000463	-2.16561	rna-Poh0356050.1	1.717	PBS1	leucine-rich repeat receptor-like protein kinase [Pohlia nutans]	Y1684_ARATH RecName: Full=Probable LRR receptor-like serine/threonine-protein kinase At1g06840; EC=2.7.11.1; Flags: Precursor;
LNC_000528	1.14838	rna-Poh0080460.1	#N/A	PBS1	hypothetical protein EUGRSUZ_K03234 [Eucalyptus grandis]	LRK10_WHEAT RecName: Full=Rust resistance kinase Lr10 {ECO:0000312|EMBL:AAC49629.1}; EC=2.7.11.1; AltName: Full=Probable receptor-like serine/threonine-protein kinase LRK10; Flags: Precursor;
LNC_000693	1.1776	Novel_001674	-1.1204	PBS1	hypothetical protein PHYPA_016400 [Physcomitrella patens]	Y1497_ARATH RecName: Full=Probable receptor-like protein kinase At1g49730; EC=2.7.11.1; Flags: Precursor;
LNC_000693	1.1776	rna-Poh0314910.1	-1.21338	PBS1	hypothetical protein PHYPA_016400 [Physcomitrella patens]	Y1497_ARATH RecName: Full=Probable receptor-like protein kinase At1g49730; EC=2.7.11.1; Flags: Precursor;
LNC_000706	-1.20109	rna-Poh0351530.1	-5.62531	PBS1	leucine-rich repeat receptor-like protein kinase [Pohlia nutans]	SRF8_ARATH RecName: Full=Protein STRUBBELIG-RECEPTOR FAMILY 8; AltName: Full=Leucine-rich repeat receptor kinase-like protein SRF8; Flags: Precursor;
LNC_000770	1.62745	Novel_001885	0.491216	PBS1	leucine-rich repeat receptor-like protein kinase [Pohlia nutans]	Y1684_ARATH RecName: Full=Probable LRR receptor-like serine/threonine-protein kinase At1g06840; EC=2.7.11.1; Flags: Precursor;
LNC_000770	1.62745	rna-Poh0127060.1	0.247608	PBS1	leucine-rich repeat receptor-like protein kinase [Pohlia nutans]	Y1684_ARATH RecName: Full=Probable LRR receptor-like serine/threonine-protein kinase At1g06840; EC=2.7.11.1; Flags: Precursor;
LNC_000782	-1.27327	rna-Poh0346180.1	-0.227711	PBS1	hypothetical protein PHYPA_006864 [Physcomitrella patens]	ALE2_ARATH RecName: Full=Receptor-like serine/threonine-protein kinase ALE2; EC=2.7.11.1; AltName: Full=Protein ABNORMAL LEAF SHAPE 2; Flags: Precursor;
LNC_000806	1.71063	Novel_001964	-0.607906	PBS1	hypothetical protein PHYPA_016400 [Physcomitrella patens]	Y1497_ARATH RecName: Full=Probable receptor-like protein kinase At1g49730; EC=2.7.11.1; Flags: Precursor;
LNC_000806	1.71063	rna-Poh0142840.1	-1.02108	PBS1	hypothetical protein PHYPA_016400 [Physcomitrella patens]	Y1497_ARATH RecName: Full=Probable receptor-like protein kinase At1g49730; EC=2.7.11.1; Flags: Precursor;
LNC_000818	6.89734	Novel_002277	-4.22881	PBS1	leucine-rich repeat receptor-like protein kinase [Pohlia nutans]	SRF8_ARATH RecName: Full=Protein STRUBBELIG-RECEPTOR FAMILY 8; AltName: Full=Leucine-rich repeat receptor kinase-like protein SRF8; Flags: Precursor;
LNC_000818	6.89734	rna-Poh0145110.1	-2.98394	PBS1	leucine-rich repeat receptor-like protein kinase [Pohlia nutans]	SRF8_ARATH RecName: Full=Protein STRUBBELIG-RECEPTOR FAMILY 8; AltName: Full=Leucine-rich repeat receptor kinase-like protein SRF8; Flags: Precursor;
LNC_000904	-3.3136	rna-Poh0141440.1	#N/A	PBS1	hypothetical protein PHYPA_016633 [Physcomitrella patens]	Y5977_ARATH RecName: Full=Probable leucine-rich repeat receptor-like protein kinase At5g49770; EC=2.7.11.1; Flags: Precursor;
LNC_001027	1.62185	rna-Poh0224100.1	-3.75345	PBS1	hypothetical protein PHYPA_007399 [Physcomitrella patens]	SRF8_ARATH RecName: Full=Protein STRUBBELIG-RECEPTOR FAMILY 8; AltName: Full=Leucine-rich repeat receptor kinase-like protein SRF8; Flags: Precursor;
LNC_001085	-3.14775	Novel_002620	-0.352668	PBS1	predicted protein [Physcomitrella patens]	CRPK1_ARATH RecName: Full=Cold-responsive protein kinase 1 {ECO:0000303|PubMed:28344081}; EC=2.7.11.1 {ECO:0000255|PROSITE-ProRule:PRU00159, ECO:0000269|PubMed:28344081};
LNC_001227	-1.39818	rna-Poh0057960.1	-0.654576	PBS1	hypothetical protein PHYPA_029459 [Physcomitrella patens]	PERK8_ARATH RecName: Full=Proline-rich receptor-like protein kinase PERK8; EC=2.7.11.1; AltName: Full=Proline-rich extensin-like receptor kinase 8; Short=AtPERK8;
LNC_001277	2.93072	Novel_003259	5.63168	PBS1	leucine-rich repeat receptor-like protein kinase [Pohlia nutans]	Y1534_ARATH RecName: Full=Probable LRR receptor-like serine/threonine-protein kinase At1g53420; EC=2.7.11.1; Flags: Precursor;
LNC_001284	-7.88665	rna-Poh0067190.1	#N/A	PBS1	leucine-rich repeat receptor-like protein kinase [Pohlia nutans]	Y1677_ARATH RecName: Full=Probable LRR receptor-like serine/threonine-protein kinase At1g67720; EC=2.7.11.1; Flags: Precursor;
LNC_002019	-1.953	rna-Poh0176980.1	-2.74334	PBS1	hypothetical protein PHYPA_018277 [Physcomitrella patens]	ALE2_ARATH RecName: Full=Receptor-like serine/threonine-protein kinase ALE2; EC=2.7.11.1; AltName: Full=Protein ABNORMAL LEAF SHAPE 2; Flags: Precursor;
LNC_002197	1.41758	rna-Poh0294410.1	-1.07215	PBS1	hypothetical protein PHYPA_028053 [Physcomitrella patens]	SRF8_ARATH RecName: Full=Protein STRUBBELIG-RECEPTOR FAMILY 8; AltName: Full=Leucine-rich repeat receptor kinase-like protein SRF8; Flags: Precursor;
LNC_002275	-1.93586	rna-Poh0039260.1	-1.24667	PBS1	hypothetical protein PHYPA_018132 [Physcomitrella patens]	Y1523_ARATH RecName: Full=C-type lectin receptor-like tyrosine-protein kinase At1g52310; EC=2.7.10.1; Flags: Precursor;
LNC_002350	-1.77179	Novel_005378	0.723176	PBS1	hypothetical protein PHYPA_028097 [Physcomitrella patens]	CRCK2_ARATH RecName: Full=Calmodulin-binding receptor-like cytoplasmic kinase 2; EC=2.7.11.1;
LNC_002350	-1.77179	rna-Poh0300740.1	0.338759	PBS1	hypothetical protein PHYPA_028096 [Physcomitrella patens]	CRCK2_ARATH RecName: Full=Calmodulin-binding receptor-like cytoplasmic kinase 2; EC=2.7.11.1;
LNC_002350	-1.77179	rna-Poh0300750.1	1.67047	PBS1	hypothetical protein PHYPA_028097 [Physcomitrella patens]	CRCK2_ARATH RecName: Full=Calmodulin-binding receptor-like cytoplasmic kinase 2; EC=2.7.11.1;
LNC_002437	2.63116	rna-Poh0280560.1	-1.65873	PBS1	leucine-rich repeat receptor-like protein kinase [Pohlia nutans]	Y1684_ARATH RecName: Full=Probable LRR receptor-like serine/threonine-protein kinase At1g06840; EC=2.7.11.1; Flags: Precursor;
LNC_002472	5.11517	rna-Poh0369150.1	#N/A	PBS1	hypothetical protein PHYPA_028492 [Physcomitrella patens]	Y5614_ARATH RecName: Full=Probable LRR receptor-like serine/threonine-protein kinase At1g56140; EC=2.7.11.1; Flags: Precursor;
LNC_002561	1.09654	rna-Poh0094700.1	-2.1503	PBS1	leucine-rich repeat receptor-like protein kinase [Pohlia nutans]	Y5977_ARATH RecName: Full=Probable leucine-rich repeat receptor-like protein kinase At5g49770; EC=2.7.11.1; Flags: Precursor;
LNC_002746	-3.02996	rna-Poh0157760.1	-2.05956	PBS1	G-type lectin-domain containing receptor kinase 5 [Pohlia nutans]	SD25_ARATH RecName: Full=G-type lectin S-receptor-like serine/threonine-protein kinase SD2-5; EC=2.7.11.1; AltName: Full=S-domain-2 (SD2) receptor kinase 5; Short=SD2-5; Flags: Precursor;
LNC_003252	1.50767	Novel_007811	0.529891	PBS1	predicted protein [Physcomitrella patens]	PBL27_ARATH RecName: Full=Serine/threonine-protein kinase PBL27 {ECO:0000303|PubMed:20413097}; EC=2.7.11.1 {ECO:0000269|PubMed:27679653}; AltName: Full=PBS1-like protein 27 {ECO:0000303|PubMed:20413097}; AltName: Full=Receptor-like cytoplasmic kinase PBL27 {ECO:0000303|PubMed:27679653};
LNC_003252	1.50767	rna-Poh0018310.1	0.586034	PBS1	hypothetical protein PHYPA_007817 [Physcomitrella patens]	PBL27_ARATH RecName: Full=Serine/threonine-protein kinase PBL27 {ECO:0000303|PubMed:20413097}; EC=2.7.11.1 {ECO:0000269|PubMed:27679653}; AltName: Full=PBS1-like protein 27 {ECO:0000303|PubMed:20413097}; AltName: Full=Receptor-like cytoplasmic kinase PBL27 {ECO:0000303|PubMed:27679653};
LNC_003252	1.50767	rna-Poh0018370.1	-2.14278	PBS1	hypothetical protein PHYPA_009022 [Physcomitrella patens]	ALE2_ARATH RecName: Full=Receptor-like serine/threonine-protein kinase ALE2; EC=2.7.11.1; AltName: Full=Protein ABNORMAL LEAF SHAPE 2; Flags: Precursor;
LNC_003443	2.96006	rna-Poh0024720.1	-5.14414	PBS1	hypothetical protein PHYPA_007233 [Physcomitrella patens]	Y1864_ARATH RecName: Full=Probable receptor-like protein kinase At1g80640; EC=2.7.11.1; Flags: Precursor;
LNC_003586	1.86939	rna-Poh0002590.1	-2.45397	PBS1	hypothetical protein PHYPA_009022 [Physcomitrella patens]	ALE2_ARATH RecName: Full=Receptor-like serine/threonine-protein kinase ALE2; EC=2.7.11.1; AltName: Full=Protein ABNORMAL LEAF SHAPE 2; Flags: Precursor;
LNC_003586	1.86939	rna-Poh0002630.1	0.93527	PBS1	hypothetical protein PHYPA_007817 [Physcomitrella patens]	PBL27_ARATH RecName: Full=Serine/threonine-protein kinase PBL27 {ECO:0000303|PubMed:20413097}; EC=2.7.11.1 {ECO:0000269|PubMed:27679653}; AltName: Full=PBS1-like protein 27 {ECO:0000303|PubMed:20413097}; AltName: Full=Receptor-like cytoplasmic kinase PBL27 {ECO:0000303|PubMed:27679653};
LNC_003802	2.47506	Novel_008333	-1.85057	PBS1	hypothetical protein PHYPA_009354 [Physcomitrella patens]	CCR35_ARATH RecName: Full=Serine/threonine-protein kinase-like protein At3g51990; EC=2.7.11.1; AltName: Full=CRINKLY 4-related kinase; Flags: Precursor;
LNC_003802	2.47506	rna-Poh0283740.1	-2.85972	PBS1	hypothetical protein PHYPA_009354 [Physcomitrella patens]	CCR35_ARATH RecName: Full=Serine/threonine-protein kinase-like protein At3g51990; EC=2.7.11.1; AltName: Full=CRINKLY 4-related kinase; Flags: Precursor;
LNC_003833	1.08102	rna-Poh0364900.1	#N/A	PBS1	hypothetical protein PHYPA_007115 [Physcomitrella patens]	WAKLH_ARATH RecName: Full=Wall-associated receptor kinase-like 9; EC=2.7.11.-; Flags: Precursor;
LNC_004391	-1.39276	Novel_010550	6.54526	PBS1	hypothetical protein PHYPA_027374 [Physcomitrella patens]	PBL5_ARATH RecName: Full=Probable serine/threonine-protein kinase PBL5 {ECO:0000305}; EC=2.7.11.1 {ECO:0000305}; AltName: Full=PBS1-like protein 5 {ECO:0000303|PubMed:20413097}; AltName: Full=Serine/threonine-protein kinase RLCKVII {ECO:0000305};
LNC_004391	-1.39276	rna-Poh0246950.1	7.08007	PBS1	hypothetical protein PHYPA_027374 [Physcomitrella patens]	PBL5_ARATH RecName: Full=Probable serine/threonine-protein kinase PBL5 {ECO:0000305}; EC=2.7.11.1 {ECO:0000305}; AltName: Full=PBS1-like protein 5 {ECO:0000303|PubMed:20413097}; AltName: Full=Serine/threonine-protein kinase RLCKVII {ECO:0000305};
LNC_004622	1.57314	Novel_010846	0.326776	PBS1	leucine-rich repeat receptor-like protein kinase [Pohlia nutans]	Y1684_ARATH RecName: Full=Probable LRR receptor-like serine/threonine-protein kinase At1g06840; EC=2.7.11.1; Flags: Precursor;
LNC_004622	1.57314	rna-Poh0260920.1	0.0478793	PBS1	leucine-rich repeat receptor-like protein kinase [Pohlia nutans]	Y1684_ARATH RecName: Full=Probable LRR receptor-like serine/threonine-protein kinase At1g06840; EC=2.7.11.1; Flags: Precursor;
LNC_004752	1.98827	rna-Poh0242770.1	0.450525	PBS1	hypothetical protein PHYPA_019929 [Physcomitrella patens]	CKI4_ORYSJ RecName: Full=Serine/threonine-protein kinase-like protein CR4 {ECO:0000250|UniProtKB:Q9LX29}; EC=2.7.11.1 {ECO:0000269|PubMed:22899082}; AltName: Full=Protein CRINKLY 4 {ECO:0000303|Ref.1}; Short=OsCR4 {ECO:0000303|Ref.1}; Flags: Precursor;
LNC_004813	8.70919	Novel_011258	0.942318	PBS1	leucine-rich repeat receptor-like protein kinase [Pohlia nutans]	Y1684_ARATH RecName: Full=Probable LRR receptor-like serine/threonine-protein kinase At1g06840; EC=2.7.11.1; Flags: Precursor;
LNC_004813	8.70919	rna-Poh0236210.1	0.537463	PBS1	leucine-rich repeat receptor-like protein kinase [Pohlia nutans]	Y1684_ARATH RecName: Full=Probable LRR receptor-like serine/threonine-protein kinase At1g06840; EC=2.7.11.1; Flags: Precursor;
LNC_004934	2.86411	rna-Poh0234280.1	-1.50145	PBS1	hypothetical protein PHYPA_012582 [Physcomitrella patens]	PIX7_ARATH RecName: Full=Probable serine/threonine-protein kinase PIX7 {ECO:0000305}; EC=2.7.11.1 {ECO:0000305};
LNC_005023	1.01322	rna-Poh0252220.1	#N/A	PBS1	hypothetical protein PHYPA_014122 [Physcomitrella patens]	Y5248_ARATH RecName: Full=G-type lectin S-receptor-like serine/threonine-protein kinase At5g24080; EC=2.7.11.1; Flags: Precursor;
LNC_005032	3.08876	rna-Poh0266170.1	-1.24232	PBS1	leucine-rich repeat receptor-like protein kinase [Pohlia nutans]	Y5614_ARATH RecName: Full=Probable LRR receptor-like serine/threonine-protein kinase At1g56140; EC=2.7.11.1; Flags: Precursor;
LNC_005064	2.13448	rna-Poh0360770.1	2.00812	PBS1	hypothetical protein PHYPA_028442 [Physcomitrella patens]	Y1684_ARATH RecName: Full=Probable LRR receptor-like serine/threonine-protein kinase At1g06840; EC=2.7.11.1; Flags: Precursor;
LNC_000595	2.47141	rna-Poh0118970.1	#N/A	PR1	hypothetical protein PHYPA_025486 [Physcomitrella patens]	PR1C_TOBAC RecName: Full=Pathogenesis-related protein 1C; Short=PR-1C; Flags: Precursor;
LNC_001246	1.30449	rna-Poh0061280.1	#N/A	PR1	predicted protein [Physcomitrella patens]	PR1_HORVU RecName: Full=Pathogenesis-related protein 1; Flags: Precursor;
LNC_002202	1.43585	rna-Poh0295830.1	#N/A	PR1	predicted protein [Physcomitrella patens]	PR13_HORVU RecName: Full=Pathogenesis-related protein PRB1-3; AltName: Full=HV-8; AltName: Full=PR-1B; Flags: Precursor;
LNC_003258	1.76828	rna-Poh0020110.1	#N/A	PR1	predicted protein [Physcomitrella patens]	PR1_MEDTR RecName: Full=Pathogenesis-related protein PR-1; Flags: Precursor;
LNC_003604	1.44637	rna-Poh0000690.1	-4.81236	PR1	predicted protein [Physcomitrella patens]	PR1_MEDTR RecName: Full=Pathogenesis-related protein PR-1; Flags: Precursor;
LNC_003632	2.71453	rna-Poh0336130.1	#N/A	PR1	predicted protein [Physcomitrella patens]	PR12_HORVU RecName: Full=Pathogenesis-related protein PRB1-2; Flags: Precursor;
LNC_004039	4.72733	rna-Poh0330700.1	#N/A	PR1	predicted protein [Physcomitrella patens]	PR1_MEDTR RecName: Full=Pathogenesis-related protein PR-1; Flags: Precursor;
LNC_004106	2.21828	Novel_009005	-7.79565	PR1	hypothetical protein PHYPA_014437 [Physcomitrella patens]	PR1_MEDTR RecName: Full=Pathogenesis-related protein PR-1; Flags: Precursor;
LNC_004106	2.21828	rna-Poh0171710.1	-5.13925	PR1	hypothetical protein PHYPA_014437 [Physcomitrella patens]	PR1_MEDTR RecName: Full=Pathogenesis-related protein PR-1; Flags: Precursor;
LNC_004456	1.47974	rna-Poh0138710.1	-3.37072	PR1	hypothetical protein PHYPA_014437 [Physcomitrella patens]	PR1_MEDTR RecName: Full=Pathogenesis-related protein PR-1; Flags: Precursor;
LNC_004458	1.39729	rna-Poh0139130.1	#N/A	PR1	putative pathogenesis-related protein 1 [Wolffia australiana]	PR1_SAMNI RecName: Full=Pathogenesis-related protein PR-1 type; Flags: Precursor;
LNC_001998	-1.49907	rna-Poh0173630.1	-2.40412	Ptil	hypothetical protein PHYPA_018776 [Physcomitrella patens]	Y1357_ARATH RecName: Full=Probable receptor-like protein kinase At1g30570; EC=2.7.11.-; Flags: Precursor;
LNC_002947	-1.32927	Novel_006840	0.751733	Ptil	predicted protein [Physcomitrella patens]	CRCK2_ARATH RecName: Full=Calmodulin-binding receptor-like cytoplasmic kinase 2; EC=2.7.11.1;
LNC_003241	2.60229	rna-Poh0016910.1	0.443294	Ptil	predicted protein [Physcomitrella patens]	NOA1_ARATH RecName: Full=NO-associated protein 1, chloroplastic/mitochondrial; Short=AtNOA1; AltName: Full=Dubious mitochondrial nitric oxide synthase 1; Short=AtNOS1; EC=1.14.13.39; AltName: Full=GTPase NOA1; AltName: Full=Protein RESISTANT TO INHIBITION BY FOSMIDOMYCIN 1; Flags: Precursor;
LNC_003241	2.60229	Novel_007370	-0.331941	Ptil	predicted protein [Physcomitrella patens]	MDIS2_ARATH RecName: Full=Protein MALE DISCOVERER 2; Short=AtMDIS2; AltName: Full=Probable LRR receptor-like serine/threonine-protein kinase MRH1 {ECO:0000303|PubMed:16367956}; EC=2.7.11.1 {ECO:0000305}; AltName: Full=Protein MORPHOGENESIS OF ROOT HAIR 1 {ECO:0000303|PubMed:16367956}; Flags: Precursor;
LNC_003557	-2.09918	rna-Poh0006300.1	-0.210568	Ptil	hypothetical protein PHYPA_003211 [Physcomitrella patens]	Y3295_ARATH RecName: Full=CBS domain-containing protein CBSCBSPB3;
LNC_003575	1.75078	Novel_008197	0.501017	Ptil	hypothetical protein PHYPA_003090 [Physcomitrella patens]	MDIS2_ARATH RecName: Full=Protein MALE DISCOVERER 2; Short=AtMDIS2; AltName: Full=Probable LRR receptor-like serine/threonine-protein kinase MRH1 {ECO:0000303|PubMed:16367956}; EC=2.7.11.1 {ECO:0000305}; AltName: Full=Protein MORPHOGENESIS OF ROOT HAIR 1 {ECO:0000303|PubMed:16367956}; Flags: Precursor;
LNC_003575	1.75078	rna-Poh0004060.1	0.102503	Ptil	hypothetical protein PHYPA_003090 [Physcomitrella patens]	MDIS2_ARATH RecName: Full=Protein MALE DISCOVERER 2; Short=AtMDIS2; AltName: Full=Probable LRR receptor-like serine/threonine-protein kinase MRH1 {ECO:0000303|PubMed:16367956}; EC=2.7.11.1 {ECO:0000305}; AltName: Full=Protein MORPHOGENESIS OF ROOT HAIR 1 {ECO:0000303|PubMed:16367956}; Flags: Precursor;
LNC_003604	1.44637	rna-Poh0000770.1	#N/A	Ptil	hypothetical protein PHYPA_001034 [Physcomitrella patens]	ALE2_ARATH RecName: Full=Receptor-like serine/threonine-protein kinase ALE2; EC=2.7.11.1; AltName: Full=Protein ABNORMAL LEAF SHAPE 2; Flags: Precursor;
LNC_004293	1.86907	rna-Poh0354820.1	-2.27546	Ptil	leucine-rich repeat receptor-like protein kinase [Pohlia nutans]	ACR4L_ARATH RecName: Full=Serine/threonine-protein kinase-like protein ACR4; EC=2.7.11.1; AltName: Full=Protein CRINKLY 4; Short=AtCR4; Flags: Precursor;
LNC_004451	2.81343	Novel_009817	1.56871	Ptil	hypothetical protein PHYPA_010198 [Physcomitrella patens]	Y3295_ARATH RecName: Full=CBS domain-containing protein CBSCBSPB3;
LNC_004451	2.81343	rna-Poh0138140.1	1.63312	Ptil	hypothetical protein PHYPA_010198 [Physcomitrella patens]	Y3295_ARATH RecName: Full=CBS domain-containing protein CBSCBSPB3;
LNC_004075	2.80397	rna-Poh0167940.1	-1.28506	pto	hypothetical protein PHYPA_001983 [Physcomitrella patens]	PHY1_CERPU RecName: Full=Light-sensor Protein kinase; Includes: RecName: Full=Phytochrome; Includes: RecName: Full=Protein kinase; EC=2.7.11.1;
LNC_004857	2.12055	Novel_011317	#N/A	pto	predicted protein [Physcomitrella patens]	THE1_ARATH RecName: Full=Receptor-like protein kinase THESEUS 1; EC=2.7.11.-; Flags: Precursor;
LNC_004857	2.12055	rna-Poh0292600.1	-2.37677	pto	predicted protein [Physcomitrella patens]	THE1_ARATH RecName: Full=Receptor-like protein kinase THESEUS 1; EC=2.7.11.-; Flags: Precursor;
LNC_005113	2.20452	rna-Poh0252540.1	-3.3668	pto	hypothetical protein PHYPA_025248 [Physcomitrella patens]	THE1_ARATH RecName: Full=Receptor-like protein kinase THESEUS 1; EC=2.7.11.-; Flags: Precursor;
LNC_000265	3.86975	Novel_000187	3.13775	Rboh	--	--
LNC_001467	2.18149	rna-Poh0367060.1	#N/A	Rboh	hypothetical protein AXG93_3612s1140 [Marchantia polymorpha subsp. ruderalis]	--
LNC_005051	-2.21366	rna-Poh0264410.1	-1.27018	Rboh	hypothetical protein PHYPA_014339 [Physcomitrella patens]	RBOHF_ARATH RecName: Full=Respiratory burst oxidase homolog protein F; EC=1.11.1.-; EC=1.6.3.-; AltName: Full=Cytochrome b245 beta chain homolog RbohAp108; AltName: Full=NADPH oxidase RBOHF; Short=AtRBOHF;
LNC_000649	1.47177	Novel_001894	0.026308	Rd19	predicted protein [Physcomitrella patens]	RD19D_ARATH RecName: Full=Probable cysteine protease RD19D {ECO:0000305}; EC=3.4.22.- {ECO:0000305}; Flags: Precursor;
LNC_000649	1.47177	rna-Poh0127780.1	-0.241657	Rd19	predicted protein [Physcomitrella patens]	RD19D_ARATH RecName: Full=Probable cysteine protease RD19D {ECO:0000305}; EC=3.4.22.- {ECO:0000305}; Flags: Precursor;
LNC_001520	-3.83857	rna-Poh0195630.1	0.434671	RIN4	predicted protein [Physcomitrella patens]	RIN4_ARATH RecName: Full=RPM1-interacting protein 4;
LNC_001747	-3.28735	Novel_004086	-0.617679	RIN4	predicted protein [Physcomitrella patens]	RIN4_ARATH RecName: Full=RPM1-interacting protein 4;
LNC_001747	-3.28735	rna-Poh0101160.1	-0.452704	RIN4	predicted protein [Physcomitrella patens]	RIN4_ARATH RecName: Full=RPM1-interacting protein 4;
LNC_001969	-1.03783	rna-Poh0201080.1	-0.922833	RIN4	predicted protein [Physcomitrella patens]	--
LNC_003231	-1.94739	rna-Poh0015730.1	0.205656	RIN4	predicted protein [Physcomitrella patens]	--
LNC_003739	-1.91895	rna-Poh0005470.1	4.90207	RIN4	predicted protein [Physcomitrella patens]	--
LNC_001572	1.49043	Novel_003480	-1.33657	RPM1	hypothetical protein PHYPA_019267 [Physcomitrella patens]	AB1K8_ARATH RecName: Full=Protein ACTIVITY OF BC1 COMPLEX KINASE 8, chloroplastic {ECO:0000303|PubMed:22694836}; Short=ABC1-LIKE KINASE 8 {ECO:0000303|PubMed:22694836}; EC=2.7.11.1 {ECO:0000250|UniProtKB:Q9MA15}; AltName: Full=ABC2 homolog protein 13 {ECO:0000303|PubMed:11346655}; Short=AtATH13 {ECO:0000303|PubMed:11346655}; AltName: Full=Oxidative stress-related ABC1-like protein 1, chloroplasti…
LNC_001572	1.49043	rna-Poh0372770.1	-1.30698	RPM1	hypothetical protein PHYPA_019267 [Physcomitrella patens]	AB1K8_ARATH RecName: Full=Protein ACTIVITY OF BC1 COMPLEX KINASE 8, chloroplastic {ECO:0000303|PubMed:22694836}; Short=ABC1-LIKE KINASE 8 {ECO:0000303|PubMed:22694836}; EC=2.7.11.1 {ECO:0000250|UniProtKB:Q9MA15}; AltName: Full=ABC2 homolog protein 13 {ECO:0000303|PubMed:11346655}; Short=AtATH13 {ECO:0000303|PubMed:11346655}; AltName: Full=Oxidative stress-related ABC1-like protein 1, chloroplasti…
LNC_002009	1.55649	Novel_004383	2.39697	RPM1	hypothetical protein PHYPA_019532 [Physcomitrella patens]	AB1K7_ARATH RecName: Full=Protein ACTIVITY OF BC1 COMPLEX KINASE 7, chloroplastic {ECO:0000303|PubMed:22694836}; Short=ABC1-LIKE KINASE 7 {ECO:0000303|PubMed:22694836}; EC=2.7.11.1 {ECO:0000250|UniProtKB:Q9MA15}; AltName: Full=Salt-induced ABC1 kinase 1, chloroplastic {ECO:0000303|PubMed:24117441}; Short=AtSIA1 {ECO:0000303|PubMed:24117441}; Flags: Precursor;
LNC_002009	1.55649	rna-Poh0175120.1	1.95533	RPM1	hypothetical protein PHYPA_019532 [Physcomitrella patens]	AB1K7_ARATH RecName: Full=Protein ACTIVITY OF BC1 COMPLEX KINASE 7, chloroplastic {ECO:0000303|PubMed:22694836}; Short=ABC1-LIKE KINASE 7 {ECO:0000303|PubMed:22694836}; EC=2.7.11.1 {ECO:0000250|UniProtKB:Q9MA15}; AltName: Full=Salt-induced ABC1 kinase 1, chloroplastic {ECO:0000303|PubMed:24117441}; Short=AtSIA1 {ECO:0000303|PubMed:24117441}; Flags: Precursor;
LNC_002147	2.48049	Novel_004881	10.0813	RPM1	hypothetical protein PHYPA_019532 [Physcomitrella patens]	AB1K7_ARATH RecName: Full=Protein ACTIVITY OF BC1 COMPLEX KINASE 7, chloroplastic {ECO:0000303|PubMed:22694836}; Short=ABC1-LIKE KINASE 7 {ECO:0000303|PubMed:22694836}; EC=2.7.11.1 {ECO:0000250|UniProtKB:Q9MA15}; AltName: Full=Salt-induced ABC1 kinase 1, chloroplastic {ECO:0000303|PubMed:24117441}; Short=AtSIA1 {ECO:0000303|PubMed:24117441}; Flags: Precursor;
LNC_002147	2.48049	rna-Poh0036350.1	3.35469	RPM1	hypothetical protein PHYPA_019532 [Physcomitrella patens]	AB1K7_ARATH RecName: Full=Protein ACTIVITY OF BC1 COMPLEX KINASE 7, chloroplastic {ECO:0000303|PubMed:22694836}; Short=ABC1-LIKE KINASE 7 {ECO:0000303|PubMed:22694836}; EC=2.7.11.1 {ECO:0000250|UniProtKB:Q9MA15}; AltName: Full=Salt-induced ABC1 kinase 1, chloroplastic {ECO:0000303|PubMed:24117441}; Short=AtSIA1 {ECO:0000303|PubMed:24117441}; Flags: Precursor;
LNC_004214	4.28949	rna-Poh0268940.1	#N/A	RPM1	disease resistance protein (TIR-NBS-LRR class) [Trifolium pratense]	DSC1_ARATH RecName: Full=Disease resistance-like protein DSC1 {ECO:0000305}; AltName: Full=Protein DOMINANT SUPPRESSOR OF CAMTA3 NUMBER 1 {ECO:0000303|PubMed:28407487};
LNC_000344	1.85451	rna-Poh0049980.1	-2.56595	RPS2	hypothetical protein PHYPA_004560 [Physcomitrella patens]	TMVRN_NICGU RecName: Full=TMV resistance protein N;
LNC_000490	1.99071	rna-Poh0075210.1	#N/A	RPS2	hypothetical protein PHYPA_005551 [Physcomitrella patens]	DRL3_ARATH RecName: Full=Probable disease resistance protein At1g15890;
LNC_001287	4.52975	rna-Poh0067400.1	0.0639245	RPS2	predicted protein [Physcomitrella patens]	ADR2_ARATH RecName: Full=Disease resistance protein ADR2 {ECO:0000305}; AltName: Full=Protein ACTIVATED DISEASE RESISTANCE 2 {ECO:0000303|PubMed:19549129}; AltName: Full=Protein WHITE RUST RESISTANCE 4 {ECO:0000303|PubMed:18624640};
LNC_001287	4.52975	rna-Poh0067420.1	0.215047	RPS2	predicted protein [Physcomitrella patens]	TMVRN_NICGU RecName: Full=TMV resistance protein N;
LNC_002323	2.01441	rna-Poh0320380.1	0.522073	RPS2	unknown [Picea sitchensis]	RPP1_ARATH RecName: Full=Probable disease resistance protein RPP1 {ECO:0000305}; AltName: Full=Protein RECOGNITION OF PERONOSPORA PARASITICA 1 {ECO:0000305};
LNC_002860	4.92239	rna-Poh0218130.1	-0.635165	RPS2	hypothetical protein PHYPA_027477 [Physcomitrella patens]	TMVRN_NICGU RecName: Full=TMV resistance protein N;
LNC_002933	1.10408	rna-Poh0163040.1	-0.768792	RPS2	hypothetical protein PHYPA_013218 [Physcomitrella patens]	DRL3_ARATH RecName: Full=Probable disease resistance protein At1g15890;
LNC_004177	1.00743	rna-Poh0184940.1	-0.948134	RPS2	hypothetical protein PHYPA_013218 [Physcomitrella patens]	DRL17_ARATH RecName: Full=Probable disease resistance protein At1g61300;
LNC_004531	3.81218	rna-Poh0211210.1	-1.78458	RPS2	hypothetical protein PHYPA_013218 [Physcomitrella patens]	DRL17_ARATH RecName: Full=Probable disease resistance protein At1g61300;
LNC_004734	1.32299	rna-Poh0241230.1	#N/A	RPS2	hypothetical protein PHYPA_018080 [Physcomitrella patens]	--
LNC_004739	3.21069	rna-Poh0241660.1	1.22843	RPS2	hypothetical protein PHYPA_019383 [Physcomitrella patens]	BAGP1_ARATH RecName: Full=BAG-associated GRAM protein 1 {ECO:0000303|PubMed:26739014};
LNC_004940	1.00348	rna-Poh0233570.1	1.83511	RPS2	hypothetical protein PHYPA_019383 [Physcomitrella patens]	BAGP1_ARATH RecName: Full=BAG-associated GRAM protein 1 {ECO:0000303|PubMed:26739014};
LNC_005103	1.59145	rna-Poh0253880.1	-1.47621	RPS2	leucine-rich repeat receptor-like protein kinase [Pohlia nutans]	Y1561_ARATH RecName: Full=Probable LRR receptor-like serine/threonine-protein kinase At1g56130; EC=2.7.11.1; Flags: Precursor;
LNC_001508	-1.79476	rna-Poh0196190.1	-1.34665	RPS2	predicted protein [Physcomitrella patens]	DSC1_ARATH RecName: Full=Disease resistance-like protein DSC1 {ECO:0000305}; AltName: Full=Protein DOMINANT SUPPRESSOR OF CAMTA3 NUMBER 1 {ECO:0000303|PubMed:28407487};
LNC_001986	-2.73758	rna-Poh0203650.1	-1.66416	RPS2	hypothetical protein PHYPA_013218 [Physcomitrella patens]	DRL40_ARATH RecName: Full=Probable disease resistance protein At5g63020; AltName: Full=pNd11;
LNC_003502	-1.36859	rna-Poh0013860.1	-2.02141	RPS2	predicted protein [Physcomitrella patens]	PIRL6_ORYSJ RecName: Full=Plant intracellular Ras-group-related LRR protein 6; AltName: Full=Intracellular Ras-group-related LRR protein 6; Short=OsIRL6;
LNC_003915	-1.94629	Novel_009011	-0.990862	RPS2	hypothetical protein PHYPA_018080 [Physcomitrella patens]	TAO1_ARATH RecName: Full=Disease resistance protein TAO1 {ECO:0000305}; AltName: Full=Protein TARGET OF AVRB OPERATION 1 {ECO:0000303|PubMed:18424557};
LNC_004044	-1.03665	rna-Poh0331510.1	-1.08894	RPS2	hypothetical protein PHYPA_017569 [Physcomitrella patens]	--
LNC_004180	-3.69309	rna-Poh0184560.1	-1.21081	RPS2	hypothetical protein PHYPA_013218 [Physcomitrella patens]	DRL17_ARATH RecName: Full=Probable disease resistance protein At1g61300;
LNC_004180	-3.69309	rna-Poh0184570.1	-1.66407	RPS2	hypothetical protein PHYPA_013218 [Physcomitrella patens]	DRL17_ARATH RecName: Full=Probable disease resistance protein At1g61300;
LNC_004182	-1.44972	rna-Poh0184240.1	-2.23557	RPS2	hypothetical protein PHYPA_005551 [Physcomitrella patens]	DRL17_ARATH RecName: Full=Probable disease resistance protein At1g61300;
LNC_004290	-1.46687	rna-Poh0139850.1	3.47058	RPS2	hypothetical protein PHYPA_018080 [Physcomitrella patens]	DSC2_ARATH RecName: Full=Disease resistance-like protein DSC2 {ECO:0000305}; AltName: Full=Protein DOMINANT SUPRESSOR OF CAMTA3 NUMBER 2 {ECO:0000303|PubMed:28407487};
LNC_004527	-3.19703	rna-Poh0210760.1	-1.29097	RPS2	hypothetical protein PHYPA_005551 [Physcomitrella patens]	DRL16_ARATH RecName: Full=Probable disease resistance protein At1g61190;
LNC_004665	-1.08279	rna-Poh0242090.1	0.544162	RPS2	hypothetical protein PHYPA_027477 [Physcomitrella patens]	CSA1_ARATH RecName: Full=Disease resistance-like protein CSA1 {ECO:0000305}; AltName: Full=Protein CONSTITUTIVE SHADE-AVOIDANCE 1 {ECO:0000303|PubMed:17114357};
LNC_004665	-1.08279	rna-Poh0242100.1	-1.18274	RPS2	predicted protein [Physcomitrella patens]	CSA1_ARATH RecName: Full=Disease resistance-like protein CSA1 {ECO:0000305}; AltName: Full=Protein CONSTITUTIVE SHADE-AVOIDANCE 1 {ECO:0000303|PubMed:17114357};
LNC_000950	2.34193	rna-Poh0147180.1	1.21811	RPS4	predicted protein [Physcomitrella patens]	RPS4L_ARATH RecName: Full=Disease resistance protein RPS4 {ECO:0000303|PubMed:10571887}; AltName: Full=Resistance to Pseudomonas syringae 4 {ECO:0000303|PubMed:10571887};
LNC_000950	2.34193	rna-Poh0147190.1	0.318431	RPS4	predicted protein [Physcomitrella patens]	RPS4L_ARATH RecName: Full=Disease resistance protein RPS4 {ECO:0000303|PubMed:10571887}; AltName: Full=Resistance to Pseudomonas syringae 4 {ECO:0000303|PubMed:10571887};
LNC_003691	-1.18045	rna-Poh0012750.1	0.638585	RPS4	predicted protein [Physcomitrella patens]	DSC1_ARATH RecName: Full=Disease resistance-like protein DSC1 {ECO:0000305}; AltName: Full=Protein DOMINANT SUPPRESSOR OF CAMTA3 NUMBER 1 {ECO:0000303|PubMed:28407487};
LNC_000725	-4.67786	rna-Poh0120070.1	#N/A	RRS1-R	hypothetical protein PHYPA_000777 [Physcomitrella patens]	CSA1_ARATH RecName: Full=Disease resistance-like protein CSA1 {ECO:0000305}; AltName: Full=Protein CONSTITUTIVE SHADE-AVOIDANCE 1 {ECO:0000303|PubMed:17114357};
LNC_002200	2.42726	rna-Poh0295040.1	-0.79452	RRS1-R	hypothetical protein PHYPA_009335 [Physcomitrella patens]	DSC1_ARATH RecName: Full=Disease resistance-like protein DSC1 {ECO:0000305}; AltName: Full=Protein DOMINANT SUPPRESSOR OF CAMTA3 NUMBER 1 {ECO:0000303|PubMed:28407487};
LNC_004596	5.70254	rna-Poh0257660.1	-1.35505	SGT1	predicted protein [Physcomitrella patens]	SGT1_ORYSJ RecName: Full=Protein SGT1 homolog {ECO:0000250|UniProtKB:Q08446}; Short=OsSGT1 {ECO:0000303|PubMed:18257679}; AltName: Full=Suppressor of G2 allele of SKP1 homolog {ECO:0000250|UniProtKB:Q08446};
LNC_000006	-8.6056	rna-Poh0364260.1	-3.40919	UPA20	predicted protein [Physcomitrella patens]	BH130_ARATH RecName: Full=Transcription factor bHLH130; AltName: Full=Basic helix-loop-helix protein 130; Short=AtbHLH130; Short=bHLH 130; AltName: Full=Transcription factor EN 69; AltName: Full=bHLH transcription factor bHLH130;
LNC_000033	-1.75521	rna-Poh0275800.1	-2.00929	UPA20	hypothetical protein PHYPA_013962 [Physcomitrella patens]	BH049_ARATH RecName: Full=Transcription factor bHLH49; AltName: Full=Basic helix-loop-helix protein 49; Short=AtbHLH49; Short=bHLH 49; AltName: Full=Protein ACTIVATOR FOR CELL ELONGATION 1; AltName: Full=Transcription factor EN 82; AltName: Full=bHLH transcription factor bHLH049;
LNC_001007	-1.52462	rna-Poh0226740.1	#N/A	UPA20	predicted protein [Physcomitrella patens]	BH085_ARATH RecName: Full=Transcription factor bHLH85; AltName: Full=Basic helix-loop-helix protein 85; Short=AtbHLH85; Short=bHLH 85; AltName: Full=Transcription factor EN 115; AltName: Full=bHLH transcription factor bHLH085;
LNC_001208	1.34322	rna-Poh0055310.1	-1.1815	UPA20	predicted protein [Physcomitrella patens]	BH085_ARATH RecName: Full=Transcription factor bHLH85; AltName: Full=Basic helix-loop-helix protein 85; Short=AtbHLH85; Short=bHLH 85; AltName: Full=Transcription factor EN 115; AltName: Full=bHLH transcription factor bHLH085;
LNC_001260	-1.03267	rna-Poh0063760.1	-1.70307	UPA20	predicted protein [Physcomitrella patens]	LAX1_ORYSJ RecName: Full=Transcription factor LAX PANICLE 1 {ECO:0000305}; AltName: Full=Basic helix-loop-helix protein 123 {ECO:0000303|PubMed:16896230}; Short=OsbHLH123 {ECO:0000303|PubMed:16896230}; AltName: Full=Protein LAX PANICLE {ECO:0000303|PubMed:13130077};
LNC_001837	-2.52233	rna-Poh0199300.1	-1.82765	UPA20	hypothetical protein PHYPA_018967 [Physcomitrella patens]	BH049_ARATH RecName: Full=Transcription factor bHLH49; AltName: Full=Basic helix-loop-helix protein 49; Short=AtbHLH49; Short=bHLH 49; AltName: Full=Protein ACTIVATOR FOR CELL ELONGATION 1; AltName: Full=Transcription factor EN 82; AltName: Full=bHLH transcription factor bHLH049;
LNC_001979	-1.04753	rna-Poh0202770.1	-0.215495	UPA20	hypothetical protein PHYPA_002104 [Physcomitrella patens]	BH062_ARATH RecName: Full=Transcription factor bHLH62; AltName: Full=Basic helix-loop-helix protein 62; Short=AtbHLH62; Short=bHLH 62; AltName: Full=Transcription factor EN 85; AltName: Full=bHLH transcription factor bHLH062;
LNC_002081	-2.04147	Novel_005028	-1.10974	UPA20	hypothetical protein PHYPA_018967 [Physcomitrella patens]	BH049_ARATH RecName: Full=Transcription factor bHLH49; AltName: Full=Basic helix-loop-helix protein 49; Short=AtbHLH49; Short=bHLH 49; AltName: Full=Protein ACTIVATOR FOR CELL ELONGATION 1; AltName: Full=Transcription factor EN 82; AltName: Full=bHLH transcription factor bHLH049;
LNC_002081	-2.04147	Novel_005029	-1.95058	UPA20	hypothetical protein PHYPA_018967 [Physcomitrella patens]	BH049_ARATH RecName: Full=Transcription factor bHLH49; AltName: Full=Basic helix-loop-helix protein 49; Short=AtbHLH49; Short=bHLH 49; AltName: Full=Protein ACTIVATOR FOR CELL ELONGATION 1; AltName: Full=Transcription factor EN 82; AltName: Full=bHLH transcription factor bHLH049;
LNC_002081	-2.04147	rna-Poh0296530.1	-1.76194	UPA20	hypothetical protein PHYPA_018967 [Physcomitrella patens]	BH049_ARATH RecName: Full=Transcription factor bHLH49; AltName: Full=Basic helix-loop-helix protein 49; Short=AtbHLH49; Short=bHLH 49; AltName: Full=Protein ACTIVATOR FOR CELL ELONGATION 1; AltName: Full=Transcription factor EN 82; AltName: Full=bHLH transcription factor bHLH049;
LNC_002225	2.21394	Novel_005074	0.0913026	UPA20	hypothetical protein PHYPA_018790 [Physcomitrella patens]	BH130_ARATH RecName: Full=Transcription factor bHLH130; AltName: Full=Basic helix-loop-helix protein 130; Short=AtbHLH130; Short=bHLH 130; AltName: Full=Transcription factor EN 69; AltName: Full=bHLH transcription factor bHLH130;
LNC_002225	2.21394	rna-Poh0031820.1	-0.192909	UPA20	hypothetical protein PHYPA_018790 [Physcomitrella patens]	BH130_ARATH RecName: Full=Transcription factor bHLH130; AltName: Full=Basic helix-loop-helix protein 130; Short=AtbHLH130; Short=bHLH 130; AltName: Full=Transcription factor EN 69; AltName: Full=bHLH transcription factor bHLH130;
LNC_002231	2.56653	Novel_004824	-7.4908	UPA20	hypothetical protein PHYPA_002104 [Physcomitrella patens]	BH062_ARATH RecName: Full=Transcription factor bHLH62; AltName: Full=Basic helix-loop-helix protein 62; Short=AtbHLH62; Short=bHLH 62; AltName: Full=Transcription factor EN 85; AltName: Full=bHLH transcription factor bHLH062;
LNC_002231	2.56653	Novel_004825	-1.04959	UPA20	hypothetical protein PHYPA_002104 [Physcomitrella patens]	BH062_ARATH RecName: Full=Transcription factor bHLH62; AltName: Full=Basic helix-loop-helix protein 62; Short=AtbHLH62; Short=bHLH 62; AltName: Full=Transcription factor EN 85; AltName: Full=bHLH transcription factor bHLH062;
LNC_002231	2.56653	Novel_004826	0.3011	UPA20	hypothetical protein PHYPA_002104 [Physcomitrella patens]	BH062_ARATH RecName: Full=Transcription factor bHLH62; AltName: Full=Basic helix-loop-helix protein 62; Short=AtbHLH62; Short=bHLH 62; AltName: Full=Transcription factor EN 85; AltName: Full=bHLH transcription factor bHLH062;
LNC_002489	-2.42374	rna-Poh0149930.1	-3.13247	UPA20	hypothetical protein PHYPA_005740 [Physcomitrella patens]	BH130_ARATH RecName: Full=Transcription factor bHLH130; AltName: Full=Basic helix-loop-helix protein 130; Short=AtbHLH130; Short=bHLH 130; AltName: Full=Transcription factor EN 69; AltName: Full=bHLH transcription factor bHLH130;
LNC_002763	-1.44489	Novel_005825	-0.881771	UPA20	hypothetical protein PHYPA_024001 [Physcomitrella patens]	BH081_ARATH RecName: Full=Transcription factor bHLH81; AltName: Full=Basic helix-loop-helix protein 81; Short=AtbHLH81; Short=bHLH 81; AltName: Full=Transcription factor EN 72; AltName: Full=bHLH transcription factor bHLH081;
LNC_002763	-1.44489	rna-Poh0095120.1	-0.845459	UPA20	hypothetical protein PHYPA_024001 [Physcomitrella patens]	BH081_ARATH RecName: Full=Transcription factor bHLH81; AltName: Full=Basic helix-loop-helix protein 81; Short=AtbHLH81; Short=bHLH 81; AltName: Full=Transcription factor EN 72; AltName: Full=bHLH transcription factor bHLH081;
LNC_003774	1.03357	rna-Poh0000520.1	-2.37312	UPA20	hypothetical protein PHYPA_020629 [Physcomitrella patens]	BH062_ARATH RecName: Full=Transcription factor bHLH62; AltName: Full=Basic helix-loop-helix protein 62; Short=AtbHLH62; Short=bHLH 62; AltName: Full=Transcription factor EN 85; AltName: Full=bHLH transcription factor bHLH062;
LNC_004752	1.98827	rna-Poh0242650.1	1.48208	UPA20	predicted protein [Physcomitrella patens]	BH130_ARATH RecName: Full=Transcription factor bHLH130; AltName: Full=Basic helix-loop-helix protein 130; Short=AtbHLH130; Short=bHLH 130; AltName: Full=Transcription factor EN 69; AltName: Full=bHLH transcription factor bHLH130;
LNC_000821	4.89535	rna-Poh0145360.1	#N/A	WNGCs	--	--
LNC_001378	-1.63093	Novel_003306	0.180968	WNGCs	predicted protein [Physcomitrella patens]	CNGC7_ARATH RecName: Full=Putative cyclic nucleotide-gated ion channel 7; AltName: Full=Cyclic nucleotide- and calmodulin-regulated ion channel 7;
LNC_001378	-1.63093	rna-Poh0308530.1	0.0604538	WNGCs	hypothetical protein PHYPA_022464 [Physcomitrella patens]	CN15C_MEDTR RecName: Full=Protein CNGC15c {ECO:0000303|PubMed:27230377}; AltName: Full=Cyclic nucleotide-gated ion channel protein 15 c {ECO:0000303|PubMed:27230377};
LNC_002202	1.43585	rna-Poh0295760.1	-1.11882	WNGCs	hypothetical protein PHYPA_022464 [Physcomitrella patens]	CNGC7_ARATH RecName: Full=Putative cyclic nucleotide-gated ion channel 7; AltName: Full=Cyclic nucleotide- and calmodulin-regulated ion channel 7;
LNC_002350	-1.77179	rna-Poh0300680.1	-1.33635	WNGCs	hypothetical protein PHYPA_020028 [Physcomitrella patens]	DRM1L_ARATH RecName: Full=DNA (cytosine-5)-methyltransferase DRM1; EC=2.1.1.37; AltName: Full=Protein DOMAINS REARRANGED METHYLASE 1;
LNC_002946	-1.76852	rna-Poh0158800.1	-1.44927	WNGCs	hypothetical protein PHYPA_020028 [Physcomitrella patens]	DRM1L_ARATH RecName: Full=DNA (cytosine-5)-methyltransferase DRM1; EC=2.1.1.37; AltName: Full=Protein DOMAINS REARRANGED METHYLASE 1;
LNC_004682	1.68215	rna-Poh0323450.1	-0.740025	WNGCs	hypothetical protein PHYPA_017732 [Physcomitrella patens]	CNG15_ARATH RecName: Full=Putative cyclic nucleotide-gated ion channel 15; AltName: Full=Cyclic nucleotide- and calmodulin-regulated ion channel 15;
LNC_004759	2.51846	Novel_010924	-1.58445	WNGCs	predicted protein [Physcomitrella patens]	CNGC5_ARATH RecName: Full=Probable cyclic nucleotide-gated ion channel 5; Short=AtCNGC5; AltName: Full=Cyclic nucleotide- and calmodulin-regulated ion channel 5;
LNC_004759	2.51846	Novel_010925	1.74648	WNGCs	predicted protein [Physcomitrella patens]	CNGC5_ARATH RecName: Full=Probable cyclic nucleotide-gated ion channel 5; Short=AtCNGC5; AltName: Full=Cyclic nucleotide- and calmodulin-regulated ion channel 5;
LNC_004759	2.51846	rna-Poh0244000.1	-0.92512	WNGCs	hypothetical protein PHYPA_017732 [Physcomitrella patens]	CNGC9_ARATH RecName: Full=Putative cyclic nucleotide-gated ion channel 9; AltName: Full=Cyclic nucleotide- and calmodulin-regulated ion channel 9;
LNC_004960	2.1514	Novel_011328	0.672623	WNGCs	predicted protein [Physcomitrella patens]	CNGC7_ARATH RecName: Full=Putative cyclic nucleotide-gated ion channel 7; AltName: Full=Cyclic nucleotide- and calmodulin-regulated ion channel 7;
LNC_004960	2.1514	Novel_011329	1.27983	WNGCs	predicted protein [Physcomitrella patens]	--
LNC_004960	2.1514	rna-Poh0291780.1	-0.737488	WNGCs	hypothetical protein PHYPA_017732 [Physcomitrella patens]	CNGC9_ARATH RecName: Full=Putative cyclic nucleotide-gated ion channel 9; AltName: Full=Cyclic nucleotide- and calmodulin-regulated ion channel 9;
LNC_003749	1.45014	rna-Poh0004340.1	0.410315	WRKY1	hypothetical protein PHYPA_003114 [Physcomitrella patens]	WRK46_HORVU RecName: Full=WRKY transcription factor SUSIBA2 {ECO:0000305|PubMed:12953112}; AltName: Full=Sugar signaling in barley 2 {ECO:0000303|PubMed:12953112}; AltName: Full=WRKY transcription factor 46;
LNC_000165	3.31108	Novel_000398	0.485477	WRKY25	hypothetical protein PHYPA_017209 [Physcomitrella patens]	WRK12_ARATH RecName: Full=Probable WRKY transcription factor 12; AltName: Full=WRKY DNA-binding protein 12;
LNC_000165	3.31108	rna-Poh0047850.1	0.346211	WRKY25	hypothetical protein PHYPA_017209 [Physcomitrella patens]	WRK12_ARATH RecName: Full=Probable WRKY transcription factor 12; AltName: Full=WRKY DNA-binding protein 12;
LNC_002877	2.69856	Novel_006690	0.701478	WRKY25	hypothetical protein PHYPA_017209 [Physcomitrella patens]	WRK12_ARATH RecName: Full=Probable WRKY transcription factor 12; AltName: Full=WRKY DNA-binding protein 12;
LNC_002877	2.69856	rna-Poh0214680.1	0.494963	WRKY25	hypothetical protein PHYPA_006791 [Physcomitrella patens]	WRK12_ARATH RecName: Full=Probable WRKY transcription factor 12; AltName: Full=WRKY DNA-binding protein 12;
LNC_002950	1.94814	rna-Poh0159830.1	4.34649	WRKY25	hypothetical protein PHYPA_028762 [Physcomitrella patens]	WRK57_ARATH RecName: Full=Probable WRKY transcription factor 57; AltName: Full=WRKY DNA-binding protein 57;
LNC_003220	1.67691	rna-Poh0109790.1	#N/A	WRKY25	hypothetical protein PHYPA_015015 [Physcomitrella patens]	WRK31_ARATH RecName: Full=Probable WRKY transcription factor 31; AltName: Full=WRKY DNA-binding protein 31;
LNC_003878	-2.72353	rna-Poh0166710.1	#N/A	WRKY25	hypothetical protein PHYPA_026041 [Physcomitrella patens]	WRK57_ARATH RecName: Full=Probable WRKY transcription factor 57; AltName: Full=WRKY DNA-binding protein 57;
LNC_002145	1.71861	Novel_005132	0.586251	WRKY29	transcription factor WRKY1 [Physcomitrella patens]	WRK39_ARATH RecName: Full=Probable WRKY transcription factor 39; AltName: Full=WRKY DNA-binding protein 39;
LNC_002145	1.71861	rna-Poh0036160.1	0.331068	WRKY29	transcription factor WRKY1 [Physcomitrella patens]	WRK39_ARATH RecName: Full=Probable WRKY transcription factor 39; AltName: Full=WRKY DNA-binding protein 39;
LNC_002314	-1.58944	rna-Poh0318930.1	-1.31786	WRKY29	transcription factor WRKY9 [Physcomitrella patens]	WRKY1_MAIZE RecName: Full=Protein WRKY1; AltName: Full=WRKY DNA-binding protein 1;
