# Supplementary material for: Genome-Wide Analysis of Long Non-Coding RNAs Related to UV-B Radiation in the Antarctic Moss Pohlia nutans
Source: Int J Mol Sci. 2023 Mar 17;24(6):5757. doi: 10.3390/ijms24065757 (PMC10051584; doi:10.3390/ijms24065757)
Supplement: Supplementary file 1 [file ijms-24-05757-s001.zip › Supplementary Table5.xlsx]

## Sheet: Sheet1
Supplementary Table 5. Significantly changed metabolites in Pohlia nutans under UV-B Radiation.
Index	Formula	Compounds	Class I	Class II	CAS	Level	CK1	CK2	CK3	UV-B1	UV-B2	UV-B3	VIP	Fold_Change	Log2FC	Type
mws0024	C7H6O5	Gallic acid	Flavonoids	Flavanols	149-91-7	B	9	9	9	280060	194000	224670	1.49796	25878.9	14.6595	up
mad2085	C22H18O11	Caffeoyl-p-coumaroyl tartaric acid	Phenolic acids	Phenolic acids	-	B	9	9	9	24197	39454	55553	1.49557	4414.96	12.1082	up
pme0120	C5H11NO2	5-Aminovaleric acid	Amino acids and derivatives	Amino acids and derivatives	660-88-8	A	9	9	9	15617	35969	23317	1.4948	2774.19	11.4378	up
pmb0542	C24H23O14+	Cyanidin 3-O-(6''-Malonylglucoside)	Flavonoids	Anthocyanins	171828-62-9	B	9	9	9	26854	15781	13509	1.49604	2079.41	11.022	up
Hmyp002315	C15H10O7	3,5,7,4'--Tetrahydroxy-Coumaronochromone	Others	Others	-	B	9	9	9	19763	12377	20197	1.4972	1938.41	10.9207	up
pme0434	C30H26O12	Procyanidin B2	Tannins	Proanthocyanidins	29106-49-8	B	9	9	9	4491.9	11927	3676.7	1.48767	744.281	9.5397	up
pme0436	C30H26O12	Procyanidin B3	Tannins	Proanthocyanidins	23567-23-9	B	9	9	9	3950.7	10865	4512.8	1.49	715.87	9.48355	up
pme0048	C2H7NO2S	2-Aminoethanesulfinic acid	Organic acids	Organic acids	300-84-5	B	9	9	9	5355.1	7515.7	6022.8	1.49716	699.763	9.45072	up
mws0371	C22H32O2	Cis-4,7,10,13,16,19-Docosahexaenoic Acid(C22:6n3)	Lipids	Free fatty acids	6217-54-5	B	8325.3	4457.7	9138.2	102080	188460	93827	1.45963	17.534	4.13209	up
pme2459	C21H20O11	Luteolin 7-O-glucoside(Cynaroside)	Flavonoids	Flavonoid	5373-11-5	A	20555	16888	29215	411270	393020	357790	1.48633	17.4335	4.12379	up
pmp000605	C21H20O11	Rhamnone-2-O-β-D-Glucopyranoside from Italy	Quinones	Anthraquinone	-	A	21125	2673.7	26499	313530	240080	226800	1.34911	15.5158	3.95567	up
mws0062	C15H10O6	Orobol	Flavonoids	Isoflavones	480-23-9	A	131520	229100	117130	1587500	1080400	1380800	1.46744	8.47452	3.08313	up
mws0064	C15H12O6	Eriodictyol	Flavonoids	Dihydroflavone	552-58-9	A	54153	74226	95693	705580	539770	623950	1.47556	8.34241	3.06046	up
mws0005	C10H12N2	Tryptamine	Alkaloids	Plumerane	61-54-1	B	170440	81664	71265	588170	890420	1043700	1.435	7.80004	2.96348	up
Hmbp002730	C15H10O6	Isoscutellarein	Flavonoids	Flavonoid	41440-05-5	A	115940	258640	128700	1466300	977160	1189900	1.44824	7.21936	2.85187	up
pmp000572	C15H10O6	Luteolin	Flavonoids	Flavonoid	491-70-3	A	124510	287810	128550	1507700	1044200	1265500	1.44233	7.05789	2.81924	up
Zmhn002422	C16H20O9	Feruloyl glucose	Phenolic acids	Phenolic acids	-	B	120720	126410	115230	967750	541710	867710	1.47289	6.56024	2.71375	up
pme0253	C8H15NO3	N-Acetyl-L-leucine	Amino acids and derivatives	Amino acids and derivatives	1188-21-2	B	109420	62667	57331	216630	489660	729410	1.35887	6.25801	2.6457	up
mws0574	C4H8O3	α-Hydroxyisobutyric acid	Organic acids	Organic acids	594-61-6	B	14772	11526	12032	49376	83615	65038	1.46509	5.16642	2.36917	up
mws0206	C4H8O3	(S)-2-Hydroxybutanoicacid	Organic acids	Organic acids	3347-90-8	B	6921	10122	7975.1	36409	53589	38306	1.46794	5.12845	2.35852	up
pme2019	C5H10O5	DL-Arabinose	Others	Saccharides and Alcohols	147-81-9	B	38974	37786	18568	166080	117850	187850	1.424	4.94902	2.30714	up
pme3279	C15H10O6	2'-Hydroxygenistein	Flavonoids	Isoflavones	1156-78-1	A	162790	649280	207160	2084900	1395900	1512000	1.34339	4.8986	2.29237	up
pmn001367	C13H16O9	Protocatechuic acid-4-glucoside	Phenolic acids	Phenolic acids	-	A	2337100	2070600	2087600	11084000	11311000	9199200	1.49094	4.86416	2.28219	up
mws1401	C7H14N2O3	L-theanine	Amino acids and derivatives	Amino acids and derivatives	3081-61-6	B	20466	20652	13997	106280	57388	104060	1.43742	4.85762	2.28025	up
pmn001553	C14H20O8	Cimidahurinine	Phenolic acids	Phenolic acids	142542-89-0	A	2697000	1947600	2485200	11246000	12051000	9733600	1.47974	4.63275	2.21187	up
Hmtn001120	C14H20O8	5-(2-Hydroxyethyl)-2-O-glucosylohenol	Phenolic acids	Phenolic acids	-	A	2396900	2074000	2033000	10475000	10538000	8868100	1.49077	4.59434	2.19986	up
pmb2871	C13H16O9	2,5-Dihydroxy benzoic acid O-hexside	Phenolic acids	Phenolic acids	-	A	2636500	2262000	2313500	11452000	11748000	9543800	1.48934	4.54018	2.18275	up
mws0914	C15H12O5	Pinobanksin	Flavonoids	Dihydroflavonol	548-82-3	B	5755.3	6905.2	5911	30054	27022	24801	1.49036	4.40874	2.14037	up
pme2049	C4H8O3	2-Hydroxybutanoic acid	Organic acids	Organic acids	600-15-7	B	87305	37909	44622	191900	310360	235830	1.39852	4.3459	2.11965	up
pmb2591	C13H14N2O3	Acetyltryptophan	Amino acids and derivatives	Amino acids and derivatives	2280-01-5	B	14882	13165	12646	48048	46788	75074	1.46223	4.17541	2.06192	up
pme0170	C8H16N4O3	N-α-Acetyl-L-arginine	Amino acids and derivatives	Amino acids and derivatives	155-84-0	A	131670	112420	107190	272960	637470	551990	1.3926	4.16312	2.05766	up
mws4176	C12H16N2O3	DL-Alanyl-DL-phenylalanine	Amino acids and derivatives	Amino acids and derivatives	1999-45-7	B	22687	53408	23822	41742	189950	168160	1.12715	4.00184	2.00066	up
mws0629	C13H16N2O5	Asp-phe	Amino acids and derivatives	Amino acids and derivatives	13433-09-5	B	63636	55528	51073	157370	239460	254470	1.45445	3.82584	1.93578	up
mws0344	C5H10O6	D-Xylonic acid	Organic acids	Organic acids	526-91-0	B	650540	804550	698910	1922200	3125600	3102100	1.44814	3.78361	1.91976	up
mws4134	C20H32N6O12S2	Oxidized Glutathione	Amino acids and derivatives	Amino acids and derivatives	121-24-4	A	245460	304270	248220	900870	1210400	827030	1.4661	3.68231	1.88061	up
Lmgn002843	C15H10O6	2'-Hydroxyisoflavone	Flavonoids	Isoflavones	-	B	29315	159060	40675	362820	220160	258290	1.23957	3.67287	1.87691	up
pme1383	C8H11NO3	Pyridoxine	Others	Vitamin	65-23-6	B	39406	32042	42873	133210	156280	124490	1.47397	3.62121	1.85647	up
pme3475	C15H12O5	Butin	Flavonoids	Dihydroflavone	492-14-8	B	5356.1	7900.3	8357.3	29437	24358	23140	1.45326	3.55955	1.83169	up
Hmln002199	C23H22O13	Quercetin 3-O-(6′′-O-acetyl)-galactoside	Flavonoids	Flavonols	-	B	101520	48979	100320	381720	252640	225770	1.35817	3.42929	1.77791	up
mws1499	C5H10O5	D-(-)-Arabinose	Others	Saccharides and Alcohols	10323-20-3	B	34055	20520	22301	78865	87984	93299	1.44908	3.384	1.75873	up
pmd0160	C21H44NO7P	LysoPE 16:0(2n isomer)	Lipids	LPE	-	B	63881	142200	72969	251760	324790	313110	1.38048	3.18817	1.67273	up
pme3388	C7H16N4O2	H-HomoArg-OH	Amino acids and derivatives	Amino acids and derivatives	156-86-5	B	23183	20727	14413	40280	68608	69015	1.3866	3.05031	1.60895	up
mws0884	C10H12N5O6P	Cyclic AMP	Nucleotides and derivatives	Nucleotides and derivatives	60-92-4	B	318100	181900	224210	545950	855230	800660	1.39732	3.04033	1.60423	up
mws4171	C8H8O5	Methyl 2,4,6-trihydroxybenzoate	Phenolic acids	Phenolic acids	3147-39-5	B	21522	17314	16732	52188	58336	57561	1.48124	3.02485	1.59686	up
mws0341	C6H12O3	(S)-(-)-2-Hydroxyisocaproic acid	Organic acids	Organic acids	13748-90-8	B	105010	117590	74899	190320	357520	328660	1.36771	2.94623	1.55887	up
mws0467	C9H10O3	3-(4-Hydroxyphenyl)-propionic acid	Phenolic acids	Phenolic acids	501-97-3	B	8569.2	15067	14867	22384	29941	60375	1.23497	2.92703	1.54944	up
pme0376	C15H12O5	Naringenin	Flavonoids	Dihydroflavone	480-41-1	B	9795.6	9868.4	10421	31294	27956	28128	1.49332	2.90437	1.53823	up
mws0520	C11H13NO4	N-Acetyl-L-tyrosine	Amino acids and derivatives	Amino acids and derivatives	537-55-3	B	66508	25336	56691	85986	150730	177210	1.22276	2.78672	1.47857	up
mws0736	C8H16N2O3	N-Glycyl-L-leucine	Amino acids and derivatives	Amino acids and derivatives	869-19-2	B	190570	232610	140890	312620	594820	626010	1.31716	2.71855	1.44284	up
mws5042	C11H14N2O3	Glycylphenylalanine	Amino acids and derivatives	Amino acids and derivatives	721-66-4	B	352230	492610	227370	637760	1091400	1181200	1.29865	2.71436	1.44061	up
pmn001526	C20H20O14	1,6-Bis-O-galloyl-β-D-glucose	Phenolic acids	Phenolic acids	-	B	57506	88093	25077	130100	154560	171400	1.2449	2.67208	1.41796	up
Lmtn002565	C14H18O9	1'-O-Vanilloyl-β-D-glucoside	Phenolic acids	Phenolic acids	-	B	152110	173850	124990	384150	433090	380290	1.46794	2.65557	1.40902	up
Hmpp003270	C21H20O11	Luteolin-4'-O-β-D-glucoside	Flavonoids	Flavonoid	-	A	11319	13718	18377	43920	30606	38091	1.40486	2.59402	1.37519	up
pme1178	C10H13N5O5	Guanosine	Nucleotides and derivatives	Nucleotides and derivatives	118-00-3	A	794410	718980	660760	1687800	1835400	1989900	1.48236	2.53575	1.34241	up
pmd0132	C24H50NO7P	LysoPC 16:0(2n isomer)	Lipids	LPC	-	A	7246300	7015900	7878900	18629000	18114000	18303000	1.49238	2.48615	1.31391	up
mws0192	C4H6O4	Succinic acid	Organic acids	Organic acids	110-15-6	A	16928000	15917000	14821000	31932000	44283000	40071000	1.45796	2.4396	1.28664	up
mws0470	C4H6O4	Methylmalonic acid	Organic acids	Organic acids	516-05-2	A	16557000	14896000	14758000	29967000	42488000	38114000	1.45107	2.3927	1.25864	up
Hmlp001371	C12H14N2O3	Cyclo(Tyr-Ala)	Amino acids and derivatives	Amino acids and derivatives	21754-26-7	B	7978.3	11132	5427.5	12605	19425	26045	1.24108	2.36676	1.24291	up
pmb0876	C21H44NO7P	LysoPE 16:0	Lipids	LPE	53862-35-4	A	722020	887150	653830	1389400	1973100	1929900	1.41912	2.33867	1.22569	up
mws5041	C8H16N2O3	Glycylisoleucine	Amino acids and derivatives	Amino acids and derivatives	19461-38-2	B	204820	277740	161430	295180	578120	618970	1.23236	2.31723	1.2124	up
mws0889	C4H8O5	Threonate	Others	Saccharides and Alcohols	70753-61-6	B	792780	798300	995350	1217300	2194000	2540100	1.28136	2.30101	1.20227	up
pme3732	C9H13N3O5	Cytidine	Nucleotides and derivatives	Nucleotides and derivatives	65-46-3	B	405180	430030	444790	760370	1137300	1031000	1.43022	2.28802	1.1941	up
pme3188	C9H13N2O9P	Uridine 5'-monophosphate	Nucleotides and derivatives	Nucleotides and derivatives	58-97-9	B	51981	42414	38193	121720	83930	97592	1.42194	2.2871	1.19352	up
pmp001286	C26H54NO7P	LysoPC(18:0)	Lipids	LPC	-	A	604310	436590	424600	1128700	1103100	1093500	1.44727	2.26905	1.18209	up
mws0668	C10H12N4O6	Xanthosine	Nucleotides and derivatives	Nucleotides and derivatives	146-80-5	B	71502	63877	66228	138280	166360	149590	1.47923	2.25305	1.17188	up
mws1195	C10H10O3	Methyl p-coumarate	Phenolic acids	Phenolic acids	3943-97-3	B	9330.5	8067.2	13335	28515	22406	18316	1.3446	2.25288	1.17177	up
pme1002	C8H11NO	L-Tyramine	Amino acids and derivatives	Amino acids and derivatives	51-67-2	B	9996.1	8128.7	6004.5	15523	14417	24205	1.32166	2.24395	1.16604	up
pme2996	C9H6O3	4-Hydroxycoumarin	Lignans and Coumarins	Coumarins	1076-38-6	B	7924.3	15138	12357	36313	27096	16058	1.1828	2.24361	1.16582	up
mws0567	C5H11N3O2	4-Guanidinobutyric acid	Organic acids	Organic acids	463-00-3	B	152280	175520	133120	238820	434490	340670	1.34006	2.1999	1.13744	up
pmd0136	C26H54NO7P	LysoPC 18:0	Lipids	LPC	-	A	605000	516080	527470	1252000	1130500	1239500	1.48274	2.19708	1.13559	up
mws0126	C26H54NO7P	1-Stearoyl-sn-glycero-3-phosphocholine	Lipids	LPC	19420-57-6	A	611450	563170	495750	1194800	1233500	1192700	1.48154	2.16778	1.11622	up
pmb0864	C19H40NO7P	LysoPE 14:0	Lipids	LPE	-	A	48043	42080	41933	97531	84906	101070	1.47601	2.14687	1.10223	up
mws0376	C4H4O4	Fumaric acid	Organic acids	Organic acids	110-17-8	A	626740	578800	875840	1043900	1881800	1530900	1.29212	2.14118	1.0984	up
mws0920	C15H10O7	Tricetin	Flavonoids	Flavonoid	520-31-0	B	19329	10173	10227	38022	22921	23549	1.23483	2.12671	1.08862	up
mws0028	C8H8O4	Vanillic acid	Phenolic acids	Phenolic acids	121-34-6	A	18462	28085	12189	53302	30647	39777	1.2128	2.10648	1.07483	up
mws0609	C10H12N5O7P	Guanosine 3',5'-cyclic monophosphate	Nucleotides and derivatives	Nucleotides and derivatives	7665-99-8	B	433650	314330	251860	543980	755010	804800	1.32896	2.10413	1.07322	up
pmp001127	C16H12O6	Chrysoeriol	Flavonoids	Flavonoid	491-71-4	B	9131.9	9910.2	4622.9	22051	17495	10237	1.12862	2.10366	1.0729	up
pme2914	C6H10O5	3-Hydroxy-3-methylpentane-1,5-dioic acid	Amino acids and derivatives	Amino acids and derivatives	503-49-1	B	251470	333800	231350	518400	555110	643270	1.42251	2.1023	1.07197	up
mws1200	C10H10O3	Trans-4-Hydroxycinnamic Acid Methyl Ester	Phenolic acids	Phenolic acids	19367-38-5	B	12644	13701	17819	33438	32815	24709	1.38844	2.05964	1.04239	up
pmf0526	C16H14O4	Isoimperatorin	Lignans and Coumarins	Coumarins	482-45-1	A	13892	12280	11227	18915	34525	22044	1.30051	2.01834	1.01317	up
HmLn002835	C15H18O8	Cis-p-coumaric acid 4-O-glucoside	Others	Others	-	A	4083200	5357000	5083300	2307100	2539800	2402400	1.45328	0.499143	-1.00248	down
mws1050	C5H9NO4	O-Acetylserine	Amino acids and derivatives	Amino acids and derivatives	5147-00-2	B	1731100	2006100	1701300	1184300	510300	981940	1.23205	0.492147	-1.02284	down
pmn001419	C15H18O8	1-O-[(E)-p-Cumaroyl]-β-D-glucopyranose	Phenolic acids	Phenolic acids	-	A	6848400	7994800	8548500	4034100	3807100	3310100	1.4597	0.47672	-1.06878	down
mws0866	C6H13O9P	D-Glucose 6-phosphate	Others	Saccharides and Alcohols	56-73-5	B	676580	1577500	1128400	506640	601020	502220	1.2078	0.475947	-1.07113	down
mws0474	C12H22O4	Dodecanedioic aicd	Organic acids	Organic acids	693-23-2	A	45358	26209	23735	12820	13829	18288	1.26042	0.471522	-1.0846	down
Zmhn002301	C15H18O8	p-Coumaric acid-O-glycoside	Phenolic acids	Phenolic acids	-	A	4607900	5684500	4431500	2010400	2576500	2064500	1.44294	0.451742	-1.14643	down
mws5045	C12H24O3	12-Hydroxydodecanoic acid	Lipids	Free fatty acids	505-95-3	B	395770	159230	200110	84147	98858	154580	1.13188	0.447067	-1.16144	down
mws1622	C15H22O	α-Cyperone	Others	Others	473-08-5	B	22265	19760	16975	12131	5695.5	7889.9	1.31603	0.435871	-1.19803	down
Rfmb087	C18H32O4	13-Oxo-9-hydroxy-10-octadecenoic acid	Lipids	Free fatty acids	-	B	225190	247110	146360	84587	124900	59665	1.26701	0.435056	-1.20073	down
pmn001420	C15H18O9	1-O-[(E)-Caffeoyl]-β-D-glucopyranose	Phenolic acids	Phenolic acids	-	A	8421500	9385900	7547200	3611300	3328500	3827100	1.47234	0.424653	-1.23564	down
pmb2792	C18H30O3	13-HOTrE(r)	Lipids	Free fatty acids	74784-20-6	B	421080	135290	130510	105880	80189	71106	1.07501	0.37441	-1.41731	down
mws0875	C5H10N2O3S	Cys-Gly	Amino acids and derivatives	Amino acids and derivatives	19246-18-5	B	61354	44726	23332	18012	16432	13333	1.25272	0.369185	-1.43758	down
mws2125	C3H4KO6P	Phosphoenolpyruvic acid	Organic acids	Organic acids	4265-07-0	B	177090	309900	172850	69396	60128	52791	1.41957	0.276302	-1.85568	down
mws0014	C10H10O4	Ferulic acid	Phenolic acids	Phenolic acids	1135-24-6	B	465970	147880	103050	57270	26550	77509	1.15358	0.225037	-2.15177	down
pme1086	C10H17N3O6S	Glutathione reduced form	Amino acids and derivatives	Amino acids and derivatives	70-18-8	A	563110	434180	361490	70965	51154	35189	1.46168	0.115772	-3.11065	down
pmn001421	C16H18O8	3-O-(E)-p-Coumaroyl quinic acid	Phenolic acids	Phenolic acids	87099-71-6	B	20557	3445	7970.5	3297.3	9	9	1.14557	0.103692	-3.26962	down
mws0949	C20H34O4	(±)8,9-DHET	Lipids	Free fatty acids	192461-96-4	B	25006	9596.7	7341.2	9	9	9	1.48918	0.000643717	-10.6013	down
