# Supplementary material for: Genome-Wide Analysis of Long Non-Coding RNAs Related to UV-B Radiation in the Antarctic Moss Pohlia nutans
Source: Int J Mol Sci. 2023 Mar 17;24(6):5757. doi: 10.3390/ijms24065757 (PMC10051584; doi:10.3390/ijms24065757)
Supplement: Supplementary file 1 [file ijms-24-05757-s001.zip › Supplementary Table6.xlsx]

## Sheet: differentially expressed genes
Supplementary Table 6. A list of differentially expressed genes in Pohlia nutans under UV-B Radiation
ID	log2FoldChange	pvalue	padj	regulated	GeneID	GeneName	NR	Swissprot	Tremble	KOG	GO	TF-Family	TF-Category	TF-Classification
rna-Poh0213330.1	10.3608	0	0	up	Poh0213330.1	Poh0213330.1	ELIP1 [Syntrichia caninervis]	ELI5_HORVU RecName: Full=High molecular mass early light-inducible protein HV58, chloroplastic; Short=ELIP; Flags: Precursor;	A0A0F7LCR8_9BRYO SubName: Full=ELIP1 {ECO:0000313|EMBL:AKH49404.1};	--	GO:0031969,chloroplast membrane; GO:0016021,integral component of membrane; GO:0005622,intracellular; GO:0005575,cellular_component; GO:0016020,membrane; GO:0005623,cell; GO:0005737,cytoplasm; GO:0043231,intracellular membrane-bounded organelle; GO:0009507,chloroplast; GO:0009526,plastid envelope; GO:0009536,plastid; GO:0009941,chloroplast envelope; GO:0031090,organelle membrane; GO:0031967,organ…	--	--	--
rna-Poh0360040.1	4.34826	0	0	up	Poh0360040.1	Poh0360040.1	hypothetical protein PHYPA_005253 [Physcomitrella patens]	PPH_ARATH RecName: Full=Pheophytinase, chloroplastic; EC=3.1.1.-; AltName: Full=Pheophytin pheophorbide hydrolase; AltName: Full=Protein CO-REGULATED WITH NYE1; Flags: Precursor;	A9S8D0_PHYPA SubName: Full=Predicted protein {ECO:0000313|EMBL:EDQ72646.1};	Predicted hydrolase/acyltransferase (alpha/beta hydrolase superfamily)	GO:0009507,chloroplast; GO:0009570,chloroplast stroma; GO:0009535,chloroplast thylakoid membrane; GO:0080124,pheophytinase activity; GO:0015996,chlorophyll catabolic process; GO:0003674,molecular_function; GO:0003824,catalytic activity; GO:0016787,hydrolase activity; GO:0016788,hydrolase activity, acting on ester bonds; GO:0052689,carboxylic ester hydrolase activity; GO:0008152,metabolic process;…	--	--	--
rna-Poh0137170.1	-4.39307	0	0	down	Poh0137170.1	Poh0137170.1	hypothetical protein PHYPA_010385 [Physcomitrella patens]	CAHC_HORVU RecName: Full=Carbonic anhydrase, chloroplastic; EC=4.2.1.1; AltName: Full=Carbonate dehydratase; Flags: Precursor;	A9TMC2_PHYPA RecName: Full=Carbonic anhydrase {ECO:0000256|RuleBase:RU003956}; EC=4.2.1.1 {ECO:0000256|RuleBase:RU003956}; AltName: Full=Carbonate dehydratase {ECO:0000256|RuleBase:RU003956}; Flags: Fragment;	Predicted carbonic anhydrase involved in protection against oxidative damage	GO:0009570,chloroplast stroma; GO:0004089,carbonate dehydratase activity; GO:0008270,zinc ion binding; GO:0015976,carbon utilization; GO:0003674,molecular_function; GO:0003824,catalytic activity; GO:0016829,lyase activity; GO:0016835,carbon-oxygen lyase activity; GO:0016836,hydro-lyase activity; GO:0005488,binding; GO:0046872,metal ion binding; GO:0043167,ion binding; GO:0043169,cation binding; G…	--	--	--
rna-Poh0329960.1	5.04658	0	0	up	Poh0329960.1	Poh0329960.1	predicted protein [Physcomitrella patens]	TIL_ARATH RecName: Full=Temperature-induced lipocalin-1 {ECO:0000303|PubMed:18671872}; Short=AtTIL1 {ECO:0000303|PubMed:18671872};	Q38JD1_PHYPA SubName: Full=Predicted protein {ECO:0000313|EMBL:EDQ49818.1}; SubName: Full=Temperature-induced lipocalin {ECO:0000313|EMBL:ABB02393.1};	Apolipoprotein D/Lipocalin	GO:0009941,chloroplast envelope; GO:0031969,chloroplast membrane; GO:0005737,cytoplasm; GO:0009898,cytoplasmic side of plasma membrane; GO:0005783,endoplasmic reticulum; GO:0005794,Golgi apparatus; GO:0005739,mitochondrion; GO:0005886,plasma membrane; GO:0009506,plasmodesma; GO:0005774,vacuolar membrane; GO:0005773,vacuole; GO:0045735,nutrient reservoir activity; GO:0005215,transporter activity; …	--	--	--
rna-Poh0264690.1	8.48958	0	0	up	Poh0264690.1	Poh0264690.1	predicted protein [Physcomitrella patens]	--	A9SCT6_PHYPA SubName: Full=Predicted protein {ECO:0000313|EMBL:EDQ70976.1};	--	GO:0004842,ubiquitin-protein transferase activity; GO:0031146,SCF-dependent proteasomal ubiquitin-dependent protein catabolic process; GO:0003674,molecular_function; GO:0003824,catalytic activity; GO:0016740,transferase activity; GO:0019787,ubiquitin-like protein transferase activity; GO:0140096,catalytic activity, acting on a protein; GO:0019941,modification-dependent protein catabolic process; …	--	--	--
rna-Poh0043480.1	-4.43218	0	0	down	Poh0043480.1	Poh0043480.1	predicted protein [Physcomitrella patens]	CB2_PHYPA RecName: Full=Chlorophyll a-b binding protein, chloroplastic; AltName: Full=LHCII type I CAB; Short=LHCP; Flags: Precursor;	A9T914_PHYPA RecName: Full=Chlorophyll a-b binding protein, chloroplastic {ECO:0000256|RuleBase:RU363080};	--	GO:0009941,chloroplast envelope; GO:0009535,chloroplast thylakoid membrane; GO:0016021,integral component of membrane; GO:0009522,photosystem I; GO:0009523,photosystem II; GO:0010287,plastoglobule; GO:0016168,chlorophyll binding; GO:0046872,metal ion binding; GO:0031409,pigment binding; GO:0009768,photosynthesis, light harvesting in photosystem I; GO:0018298,protein-chromophore linkage; GO:000941…	--	--	--
rna-Poh0040510.1	-5.18838	0	0	down	Poh0040510.1	Poh0040510.1	terpene synthase 3 [Pseudotaxiphyllum elegans]	--	A0A1J0CQ86_9BRYO SubName: Full=Terpene synthase 3 {ECO:0000313|EMBL:APB88776.1};	--	--	--	--	--
rna-Poh0105200.1	8.76129	0	0	up	Poh0105200.1	Poh0105200.1	ELIP2 [Syntrichia caninervis]	ELIP1_ARATH RecName: Full=Early light-induced protein 1, chloroplastic {ECO:0000305}; Flags: Precursor;	A0A0F7LA41_9BRYO SubName: Full=ELIP2 {ECO:0000313|EMBL:AKH49405.1};	--	GO:0009535,chloroplast thylakoid membrane; GO:0016021,integral component of membrane; GO:0009522,photosystem I; GO:0009523,photosystem II; GO:0071483,cellular response to blue light; GO:0071490,cellular response to far red light; GO:0034605,cellular response to heat; GO:0071486,cellular response to high light intensity; GO:0071491,cellular response to red light; GO:0071492,cellular response to UV…	--	--	--
rna-Poh0108130.1	-5.77342	0	0	down	Poh0108130.1	Poh0108130.1	cellulose synthase-like A1, glycosyltransferase family 2 protein; mannan synthase [Physcomitrella patens]	CSLA9_ARATH RecName: Full=Glucomannan 4-beta-mannosyltransferase 9; EC=2.4.1.32; AltName: Full=Cellulose synthase-like protein A9; Short=AtCslA9; AltName: Full=Glucomannan synthase; AltName: Full=Mannan synthase 9; AltName: Full=Protein RESISTANT TO AGROBACTERIUM TRANSFORMATION 4;	Q1ZZG0_PHYPA SubName: Full=Cellulose synthase-like A1 {ECO:0000313|EMBL:ABD79099.1}; SubName: Full=Cellulose synthase-like A1, glycosyltransferase family 2 protein mannan synthase {ECO:0000313|EMBL:EDQ71200.1};	--	GO:0000139,Golgi membrane; GO:0016021,integral component of membrane; GO:0047259,glucomannan 4-beta-mannosyltransferase activity; GO:0051753,mannan synthase activity; GO:0071555,cell wall organization; GO:0009294,DNA mediated transformation; GO:0009617,response to bacterium; GO:0000030,mannosyltransferase activity; GO:0003674,molecular_function; GO:0003824,catalytic activity; GO:0016740,transfera…	--	--	--
rna-Poh0276260.1	4.27912	0	0	up	Poh0276260.1	Poh0276260.1	hypothetical protein PHYPA_029056 [Physcomitrella patens]	SAT5_ARATH RecName: Full=Serine acetyltransferase 5; Short=AtSAT-5; EC=2.3.1.30; AltName: Full=AtSERAT1;1; AltName: Full=SAT-c;	A9U0K5_PHYPA SubName: Full=Predicted protein {ECO:0000313|EMBL:EDQ50786.1};	Serine O-acetyltransferase	GO:0005829,cytosol; GO:0009001,serine O-acetyltransferase activity; GO:0019344,cysteine biosynthetic process; GO:0006535,cysteine biosynthetic process from serine; GO:0003674,molecular_function; GO:0003824,catalytic activity; GO:0008374,O-acyltransferase activity; GO:0016407,acetyltransferase activity; GO:0016412,serine O-acyltransferase activity; GO:0016413,O-acetyltransferase activity; GO:00167…	--	--	--
rna-Poh0332340.1	6.42078	0	0	up	Poh0332340.1	Poh0332340.1	hypothetical protein PHYPA_024349 [Physcomitrella patens]	--	A9TRR3_PHYPA SubName: Full=Predicted protein {ECO:0000313|EMBL:EDQ53899.1};	--	--	--	--	--
rna-Poh0154780.1	-4.91167	1.37272e-306	4.91743e-303	down	Poh0154780.1	Poh0154780.1	hypothetical protein PHYPA_005116 [Physcomitrella patens]	DR100_ARATH RecName: Full=DNA damage-repair/toleration protein DRT100; Flags: Precursor;	A9T3S2_PHYPA SubName: Full=Predicted protein {ECO:0000313|EMBL:EDQ61922.1};	FOG: Leucine rich repeat	GO:0009507,chloroplast; GO:0000166,nucleotide binding; GO:0006281,DNA repair; GO:0003674,molecular_function; GO:0005488,binding; GO:0036094,small molecule binding; GO:0097159,organic cyclic compound binding; GO:1901265,nucleoside phosphate binding; GO:1901363,heterocyclic compound binding; GO:0008152,metabolic process; GO:0006139,nucleobase-containing compound metabolic process; GO:0006259,DNA me…	--	--	--
rna-Poh0163830.1	-4.44027	5.34544e-302	1.76757e-298	down	Poh0163830.1	Poh0163830.1	PINB AtPIN5/6-like auxin efflux carrier protein [Physcomitrella patens]	PIN3_ARATH RecName: Full=Auxin efflux carrier component 3 {ECO:0000303|PubMed:11845211}; Short=AtPIN3 {ECO:0000303|PubMed:11845211};	A9RN82_PHYPA RecName: Full=Auxin efflux carrier component {ECO:0000256|RuleBase:RU362108};	--	GO:0009986,cell surface; GO:0005783,endoplasmic reticulum; GO:0016021,integral component of membrane; GO:0016328,lateral plasma membrane; GO:0005886,plasma membrane; GO:0012506,vesicle membrane; GO:0010329,auxin efflux transmembrane transporter activity; GO:0010315,auxin efflux; GO:0010252,auxin homeostasis; GO:0009926,auxin polar transport; GO:0009734,auxin-activated signaling pathway; GO:000963…	--	--	--
rna-Poh0084050.1	8.64045	8.52462e-293	2.61748e-289	up	Poh0084050.1	Poh0084050.1	predicted protein [Physcomitrella patens]	CATA1_ARATH RecName: Full=Catalase-1; EC=1.11.1.6;	A9TG35_PHYPA SubName: Full=Predicted protein {ECO:0000313|EMBL:EDQ57631.1};	Catalase	GO:0005618,cell wall; GO:0009941,chloroplast envelope; GO:0022626,cytosolic ribosome; GO:0005739,mitochondrion; GO:0005777,peroxisome; GO:0004096,catalase activity; GO:0050897,cobalt ion binding; GO:0020037,heme binding; GO:0006995,cellular response to nitrogen starvation; GO:0016036,cellular response to phosphate starvation; GO:0009970,cellular response to sulfate starvation; GO:0042744,hydrogen…	--	--	--
rna-Poh0174640.1	6.50654	2.02734e-290	5.80994e-287	up	Poh0174640.1	Poh0174640.1	hypothetical protein PHYPA_002304 [Physcomitrella patens]	PTC52_ARATH RecName: Full=Protochlorophyllide-dependent translocon component 52, chloroplastic; AltName: Full=ACD1-like protein; AltName: Full=Protein TIC 55-IV; AltName: Full=Translocon at the inner envelope membrane of chloroplasts 55-IV; Flags: Precursor;	A9RGB0_PHYPA SubName: Full=Uncharacterized protein {ECO:0000313|EMBL:EDQ82212.1};	--	GO:0009507,chloroplast; GO:0009941,chloroplast envelope; GO:0009706,chloroplast inner membrane; GO:0016021,integral component of membrane; GO:0009536,plastid; GO:0051537,2 iron, 2 sulfur cluster binding; GO:0010277,chlorophyllide a oxygenase [overall] activity; GO:0046872,metal ion binding; GO:0015031,protein transport; GO:0003674,molecular_function; GO:0005488,binding; GO:0048037,cofactor bindin…	--	--	--
rna-Poh0052680.1	3.84762	4.70319e-287	1.2636e-283	up	Poh0052680.1	Poh0052680.1	predicted protein [Physcomitrella patens]	ANXD5_ARATH RecName: Full=Annexin D5; AltName: Full=AnnAt5;	A9RZF7_PHYPA RecName: Full=Annexin {ECO:0000256|RuleBase:RU003540};	Annexin	GO:0051015,actin filament binding; GO:0005509,calcium ion binding; GO:0005544,calcium-dependent phospholipid binding; GO:0005543,phospholipid binding; GO:0009555,pollen development; GO:0009846,pollen germination; GO:0009860,pollen tube growth; GO:0009409,response to cold; GO:0009408,response to heat; GO:0009639,response to red or far red light; GO:0009651,response to salt stress; GO:0009414,respo…	--	--	--
rna-Poh0105460.1	6.07381	3.72806e-279	8.90324e-276	up	Poh0105460.1	Poh0105460.1	hypothetical protein PHYPA_026811 [Physcomitrella patens]	VEP1_ARATH RecName: Full=3-oxo-Delta(4,5)-steroid 5-beta-reductase; EC=1.3.1.3 {ECO:0000269|PubMed:19166903, ECO:0000269|PubMed:20598327, ECO:0000269|PubMed:22357344}; AltName: Full=Delta(4)-3-oxosteroid 5-beta-reductase; AltName: Full=Delta-4,5-steroid 5-beta-reductase; Short=At5beta-StR; AltName: Full=Progesterone 5-beta-reductase; Short=5beta-POR; AltName: Full=Protein VEIN PATTERNING 1;	A9RJ73_PHYPA SubName: Full=Predicted protein {ECO:0000313|EMBL:EDQ81106.1};	--	GO:0005829,cytosol; GO:0047787,delta4-3-oxosteroid 5beta-reductase activity; GO:0035671,enone reductase activity; GO:0009611,response to wounding; GO:0008202,steroid metabolic process; GO:0010051,xylem and phloem pattern formation; GO:0003674,molecular_function; GO:0003824,catalytic activity; GO:0016491,oxidoreductase activity; GO:0016627,oxidoreductase activity, acting on the CH-CH group of dono…	--	--	--
rna-Poh0200470.1	5.48209	2.82577e-276	6.39324e-273	up	Poh0200470.1	Poh0200470.1	predicted protein [Physcomitrella patens]	MYBF_ARATH RecName: Full=Putative Myb family transcription factor At1g14600;	A9SS29_PHYPA SubName: Full=Predicted protein {ECO:0000313|EMBL:EDQ66021.1};	--	GO:0005634,nucleus; GO:0003677,DNA binding; GO:0003700,DNA-binding transcription factor activity; GO:0006355,regulation of transcription, DNA-templated; GO:0006351,transcription, DNA-templated; GO:0003674,molecular_function; GO:0003676,nucleic acid binding; GO:0005488,binding; GO:0097159,organic cyclic compound binding; GO:1901363,heterocyclic compound binding; GO:0140110,transcription regulator …	GARP-G2-like	TF	GARP->GARP-G2-like
rna-Poh0222240.1	-6.39499	4.88989e-276	1.05101e-272	down	Poh0222240.1	Poh0222240.1	hypothetical protein PHYPA_018301 [Physcomitrella patens]	--	A9S9N2_PHYPA SubName: Full=Predicted protein {ECO:0000313|EMBL:EDQ72272.1};	--	--	--	--	--
rna-Poh0013720.1	7.15728	7.17166e-276	1.46804e-272	up	Poh0013720.1	Poh0013720.1	--	--	--	--	--	--	--	--
rna-Poh0097970.1	-4.75637	8.94573e-273	1.74795e-269	down	Poh0097970.1	Poh0097970.1	hypothetical protein PHYPA_001919 [Physcomitrella patens]	EMS1_ARATH RecName: Full=Leucine-rich repeat receptor protein kinase EMS1 {ECO:0000305}; EC=2.7.11.1; AltName: Full=Protein EXCESS MICROSPOROCYTES 1 {ECO:0000303|PubMed:12154130}; AltName: Full=Protein EXTRA SPOROGENOUS CELLS {ECO:0000303|PubMed:12401166}; Flags: Precursor;	A9SS32_PHYPA SubName: Full=Predicted protein {ECO:0000313|EMBL:EDQ66024.1};	--	GO:0016021,integral component of membrane; GO:0016020,membrane; GO:0005886,plasma membrane; GO:0005524,ATP binding; GO:0004674,protein serine/threonine kinase activity; GO:0019199,transmembrane receptor protein kinase activity; GO:0010234,anther wall tapetum cell fate specification; GO:0009556,microsporogenesis; GO:0046777,protein autophosphorylation; GO:0000166,nucleotide binding; GO:0003674,mol…	--	--	--
rna-Poh0141390.1	9.05781	2.41038e-272	4.50499e-269	up	Poh0141390.1	Poh0141390.1	predicted protein [Physcomitrella patens]	--	A9TQE1_PHYPA SubName: Full=Predicted protein {ECO:0000313|EMBL:EDQ54387.1};	--	--	--	--	--
rna-Poh0325890.1	-5.25738	3.96481e-272	7.10146e-269	down	Poh0325890.1	Poh0325890.1	hypothetical protein PHYPA_017118 [Physcomitrella patens]	--	A9S6Q8_PHYPA SubName: Full=Predicted protein {ECO:0000313|EMBL:EDQ73182.1};	--	--	--	--	--
rna-Poh0340260.1	6.99567	4.0317e-267	6.93243e-264	up	Poh0340260.1	Poh0340260.1	predicted protein [Physcomitrella patens]	--	A9S9U9_PHYPA SubName: Full=Uncharacterized protein {ECO:0000313|EMBL:EDQ71955.1};	--	GO:0016021,integral component of membrane; GO:0005575,cellular_component; GO:0016020,membrane; GO:0031224,intrinsic component of membrane; GO:0044425,membrane part	--	--	--
rna-Poh0204020.1	4.69685	9.24652e-265	1.52877e-261	up	Poh0204020.1	Poh0204020.1	hypothetical protein PHYPA_013319 [Physcomitrella patens]	Y2104_ARATH RecName: Full=Uncharacterized methyltransferase At2g41040, chloroplastic; EC=2.1.1.-; Flags: Precursor;	A9TJJ2_PHYPA SubName: Full=Predicted protein {ECO:0000313|EMBL:EDQ56362.1};	--	GO:0009507,chloroplast; GO:0010287,plastoglobule; GO:0008168,methyltransferase activity; GO:0080167,response to karrikin; GO:0003674,molecular_function; GO:0003824,catalytic activity; GO:0016740,transferase activity; GO:0016741,transferase activity, transferring one-carbon groups; GO:0008150,biological_process; GO:0009628,response to abiotic stimulus; GO:0050896,response to stimulus; GO:0005622,i…	--	--	--
rna-Poh0003540.1	-4.40099	1.69596e-263	2.70015e-260	down	Poh0003540.1	Poh0003540.1	predicted protein [Physcomitrella patens]	LOX3_ARATH RecName: Full=Lipoxygenase 3, chloroplastic; Short=AtLOX3; EC=1.13.11.12; Flags: Precursor;	A9U1H4_PHYPA SubName: Full=Uncharacterized protein {ECO:0000313|EMBL:EDQ50470.1};	--	GO:0009507,chloroplast; GO:0016165,linoleate 13S-lipoxygenase activity; GO:0046872,metal ion binding; GO:0009901,anther dehiscence; GO:0048653,anther development; GO:0034440,lipid oxidation; GO:0031408,oxylipin biosynthetic process; GO:0009555,pollen development; GO:0009620,response to fungus; GO:0009644,response to high light intensity; GO:0009753,response to jasmonic acid; GO:0009611,response t…	--	--	--
rna-Poh0177880.1	5.26879	1.08608e-261	1.66741e-258	up	Poh0177880.1	Poh0177880.1	predicted protein [Physcomitrella patens]	CADH1_ORYSJ RecName: Full=Probable cinnamyl alcohol dehydrogenase 1 {ECO:0000305}; Short=OsCAD1 {ECO:0000303|PubMed:15452707}; EC=1.1.1.195 {ECO:0000305};	A9SJC9_PHYPA SubName: Full=Predicted protein {ECO:0000313|EMBL:EDQ68742.1};	Alcohol dehydrogenase, class V	GO:0045551,cinnamyl-alcohol dehydrogenase activity; GO:0052747,sinapyl alcohol dehydrogenase activity; GO:0008270,zinc ion binding; GO:0009809,lignin biosynthetic process; GO:0003674,molecular_function; GO:0003824,catalytic activity; GO:0016491,oxidoreductase activity; GO:0016614,oxidoreductase activity, acting on CH-OH group of donors; GO:0016616,oxidoreductase activity, acting on the CH-OH grou…	--	--	--
rna-Poh0072780.1	7.8196	2.46226e-260	3.64984e-257	up	Poh0072780.1	Poh0072780.1	predicted protein [Physcomitrella patens]	VITH1_ORYSJ RecName: Full=Vacuolar iron transporter homolog 1; AltName: Full=Protein NODULIN-LIKE 1;	A9T1R5_PHYPA SubName: Full=Predicted protein {ECO:0000313|EMBL:EDQ62631.1};	Uncharacterized membrane protein	GO:0016021,integral component of membrane; GO:0016020,membrane; GO:0005774,vacuolar membrane; GO:0005381,iron ion transmembrane transporter activity; GO:0005384,manganese ion transmembrane transporter activity; GO:0030026,cellular manganese ion homeostasis; GO:0071281,cellular response to iron ion; GO:0006880,intracellular sequestering of iron ion; GO:0071421,manganese ion transmembrane transport…	--	--	--
rna-Poh0000700.1	5.5952	4.65678e-260	6.6727e-257	up	Poh0000700.1	Poh0000700.1	--	--	--	--	--	--	--	--
Novel_008063	8.92711	1.08506e-253	1.50463e-250	up	XLOC_035813	--	predicted protein [Physcomitrella patens]	ADH1_PETHY RecName: Full=Alcohol dehydrogenase 1 {ECO:0000303|PubMed:1678286}; EC=1.1.1.1 {ECO:0000269|PubMed:1678286};	A9U4C5_PHYPA SubName: Full=Predicted protein {ECO:0000313|EMBL:EDQ49483.1};	--	GO:0005737,cytoplasm; GO:0004022,alcohol dehydrogenase (NAD) activity; GO:0008270,zinc ion binding; GO:0003674,molecular_function; GO:0003824,catalytic activity; GO:0016491,oxidoreductase activity; GO:0016614,oxidoreductase activity, acting on CH-OH group of donors; GO:0016616,oxidoreductase activity, acting on the CH-OH group of donors, NAD or NADP as acceptor; GO:0005488,binding; GO:0046872,met…	--	--	--
rna-Poh0017470.1	-4.46532	5.23412e-252	6.88476e-249	down	Poh0017470.1	Poh0017470.1	predicted protein [Physcomitrella patens]	LOX3_ARATH RecName: Full=Lipoxygenase 3, chloroplastic; Short=AtLOX3; EC=1.13.11.12; Flags: Precursor;	A9U1H4_PHYPA SubName: Full=Uncharacterized protein {ECO:0000313|EMBL:EDQ50470.1};	--	GO:0009507,chloroplast; GO:0016165,linoleate 13S-lipoxygenase activity; GO:0046872,metal ion binding; GO:0009901,anther dehiscence; GO:0048653,anther development; GO:0034440,lipid oxidation; GO:0031408,oxylipin biosynthetic process; GO:0009555,pollen development; GO:0009620,response to fungus; GO:0009644,response to high light intensity; GO:0009753,response to jasmonic acid; GO:0009611,response t…	--	--	--
rna-Poh0174840.1	-7.32742	5.28525e-252	6.88476e-249	down	Poh0174840.1	Poh0174840.1	hypothetical protein PHYPA_018657 [Physcomitrella patens]	--	A9RG10_PHYPA SubName: Full=Uncharacterized protein {ECO:0000313|EMBL:EDQ82163.1};	--	GO:0016021,integral component of membrane; GO:0005575,cellular_component; GO:0016020,membrane; GO:0031224,intrinsic component of membrane; GO:0044425,membrane part	--	--	--
rna-Poh0240920.1	6.35013	4.15362e-251	5.25152e-248	up	Poh0240920.1	Poh0240920.1	predicted protein [Physcomitrella patens]	--	A9TFJ7_PHYPA SubName: Full=Predicted protein {ECO:0000313|EMBL:EDQ57803.1};	--	--	--	--	--
Novel_007695	9.16361	5.05966e-249	6.21427e-246	up	XLOC_034280	--	--	--	--	--	--	--	--	--
Novel_001328	10.6199	6.3314e-249	7.56022e-246	up	XLOC_005879	--	--	--	--	--	--	--	--	--
rna-Poh0338600.1	-5.88376	1.58268e-246	1.83878e-243	down	Poh0338600.1	Poh0338600.1	cellulose synthase-like A1, glycosyltransferase family 2 protein; mannan synthase [Physcomitrella patens]	CSLA9_ARATH RecName: Full=Glucomannan 4-beta-mannosyltransferase 9; EC=2.4.1.32; AltName: Full=Cellulose synthase-like protein A9; Short=AtCslA9; AltName: Full=Glucomannan synthase; AltName: Full=Mannan synthase 9; AltName: Full=Protein RESISTANT TO AGROBACTERIUM TRANSFORMATION 4;	Q1ZZG0_PHYPA SubName: Full=Cellulose synthase-like A1 {ECO:0000313|EMBL:ABD79099.1}; SubName: Full=Cellulose synthase-like A1, glycosyltransferase family 2 protein mannan synthase {ECO:0000313|EMBL:EDQ71200.1};	--	GO:0000139,Golgi membrane; GO:0016021,integral component of membrane; GO:0047259,glucomannan 4-beta-mannosyltransferase activity; GO:0051753,mannan synthase activity; GO:0071555,cell wall organization; GO:0009294,DNA mediated transformation; GO:0009617,response to bacterium; GO:0000030,mannosyltransferase activity; GO:0003674,molecular_function; GO:0003824,catalytic activity; GO:0016740,transfera…	--	--	--
rna-Poh0367710.1	-4.66481	3.23786e-245	3.66278e-242	down	Poh0367710.1	Poh0367710.1	hypothetical protein PHYPA_013691 [Physcomitrella patens]	--	A0A176VWP8_MARPO SubName: Full=Uncharacterized protein {ECO:0000313|EMBL:OAE24306.1};	--	--	--	--	--
rna-Poh0160050.1	6.80279	1.564e-244	1.72389e-241	up	Poh0160050.1	Poh0160050.1	hypothetical protein PHYPA_027909 [Physcomitrella patens]	MYBF_ARATH RecName: Full=Putative Myb family transcription factor At1g14600;	A9SYH6_PHYPA SubName: Full=Predicted protein {ECO:0000313|EMBL:EDQ63776.1};	--	GO:0005634,nucleus; GO:0003677,DNA binding; GO:0003700,DNA-binding transcription factor activity; GO:0006355,regulation of transcription, DNA-templated; GO:0006351,transcription, DNA-templated; GO:0003674,molecular_function; GO:0003676,nucleic acid binding; GO:0005488,binding; GO:0097159,organic cyclic compound binding; GO:1901363,heterocyclic compound binding; GO:0140110,transcription regulator …	GARP-G2-like	TF	GARP->GARP-G2-like
rna-Poh0362870.1	-4.55779	2.08931e-244	2.24533e-241	down	Poh0362870.1	Poh0362870.1	predicted protein [Physcomitrella patens]	CB2_PHYPA RecName: Full=Chlorophyll a-b binding protein, chloroplastic; AltName: Full=LHCII type I CAB; Short=LHCP; Flags: Precursor;	A9T914_PHYPA RecName: Full=Chlorophyll a-b binding protein, chloroplastic {ECO:0000256|RuleBase:RU363080};	--	GO:0009941,chloroplast envelope; GO:0009535,chloroplast thylakoid membrane; GO:0016021,integral component of membrane; GO:0009522,photosystem I; GO:0009523,photosystem II; GO:0010287,plastoglobule; GO:0016168,chlorophyll binding; GO:0046872,metal ion binding; GO:0031409,pigment binding; GO:0009768,photosynthesis, light harvesting in photosystem I; GO:0018298,protein-chromophore linkage; GO:000941…	--	--	--
rna-Poh0272290.1	-3.96793	4.91535e-240	5.15357e-237	down	Poh0272290.1	Poh0272290.1	unknown [Picea sitchensis]	PLA15_ARATH RecName: Full=Phospholipase A1-Igamma1, chloroplastic; EC=3.1.1.-; Flags: Precursor;	B8LKE3_PICSI SubName: Full=Uncharacterized protein {ECO:0000313|EMBL:ABR16123.1};	Predicted lipase	GO:0009507,chloroplast; GO:0047714,galactolipase activity; GO:0008970,phospholipase A1 activity; GO:0004806,triglyceride lipase activity; GO:0016042,lipid catabolic process; GO:0003674,molecular_function; GO:0003824,catalytic activity; GO:0016298,lipase activity; GO:0016787,hydrolase activity; GO:0016788,hydrolase activity, acting on ester bonds; GO:0052689,carboxylic ester hydrolase activity; GO…	--	--	--
rna-Poh0367750.1	-6.43188	1.15557e-237	1.18273e-234	down	Poh0367750.1	Poh0367750.1	cellulose synthase-like A1, glycosyltransferase family 2 protein; mannan synthase [Physcomitrella patens]	CSLA9_ARATH RecName: Full=Glucomannan 4-beta-mannosyltransferase 9; EC=2.4.1.32; AltName: Full=Cellulose synthase-like protein A9; Short=AtCslA9; AltName: Full=Glucomannan synthase; AltName: Full=Mannan synthase 9; AltName: Full=Protein RESISTANT TO AGROBACTERIUM TRANSFORMATION 4;	Q1ZZG0_PHYPA SubName: Full=Cellulose synthase-like A1 {ECO:0000313|EMBL:ABD79099.1}; SubName: Full=Cellulose synthase-like A1, glycosyltransferase family 2 protein mannan synthase {ECO:0000313|EMBL:EDQ71200.1};	--	GO:0000139,Golgi membrane; GO:0016021,integral component of membrane; GO:0047259,glucomannan 4-beta-mannosyltransferase activity; GO:0051753,mannan synthase activity; GO:0071555,cell wall organization; GO:0009294,DNA mediated transformation; GO:0009617,response to bacterium; GO:0000030,mannosyltransferase activity; GO:0003674,molecular_function; GO:0003824,catalytic activity; GO:0016740,transfera…	--	--	--
rna-Poh0213030.1	6.19705	3.26144e-235	3.26046e-232	up	Poh0213030.1	Poh0213030.1	adh_short domain-containing protein [Cephalotus follicularis]	TIC32_PEA RecName: Full=Short-chain dehydrogenase TIC 32, chloroplastic; EC=1.1.1.-; AltName: Full=Translocon at the inner envelope membrane of chloroplasts 32; Short=PsTIC32;	A0A1Q3CUE9_CEPFO SubName: Full=Adh_short domain-containing protein {ECO:0000313|EMBL:GAV83876.1};	Dehydrogenases with different specificities (related to short-chain alcohol dehydrogenases)	GO:0009706,chloroplast inner membrane; GO:0005516,calmodulin binding; GO:0016491,oxidoreductase activity; GO:0015031,protein transport; GO:0005515,protein binding; GO:0003674,molecular_function; GO:0005488,binding; GO:0003824,catalytic activity; GO:0008104,protein localization; GO:0006810,transport; GO:0008150,biological_process; GO:0015833,peptide transport; GO:0033036,macromolecule localization…	--	--	--
rna-Poh0337450.1	4.11261	6.25311e-235	6.10914e-232	up	Poh0337450.1	Poh0337450.1	hypothetical protein PHYPA_021078 [Physcomitrella patens]	SPS2_ORYSJ RecName: Full=Solanesyl-diphosphate synthase 2, chloroplastic; Short=OsSPS2; EC=2.5.1.84; AltName: Full=All-trans-nonaprenyl-diphosphate synthase 2 (geranyl-diphosphate specific); Flags: Precursor;	A9TB35_PHYPA SubName: Full=Predicted protein {ECO:0000313|EMBL:EDQ59342.1};	Geranylgeranyl pyrophosphate synthase/Polyprenyl synthetase	GO:0009507,chloroplast; GO:0009536,plastid; GO:0052923,all-trans-nonaprenyl-diphosphate synthase (geranyl-diphosphate specific) activity; GO:0046872,metal ion binding; GO:0050347,trans-octaprenyltranstransferase activity; GO:0008299,isoprenoid biosynthetic process; GO:0015979,photosynthesis; GO:0003674,molecular_function; GO:0003824,catalytic activity; GO:0016740,transferase activity; GO:0016765,…	--	--	--
rna-Poh0300910.1	4.02118	1.60671e-234	1.53484e-231	up	Poh0300910.1	Poh0300910.1	hypothetical protein PHYPA_029056 [Physcomitrella patens]	SAT5_ARATH RecName: Full=Serine acetyltransferase 5; Short=AtSAT-5; EC=2.3.1.30; AltName: Full=AtSERAT1;1; AltName: Full=SAT-c;	A9U0K5_PHYPA SubName: Full=Predicted protein {ECO:0000313|EMBL:EDQ50786.1};	Serine O-acetyltransferase	GO:0005829,cytosol; GO:0009001,serine O-acetyltransferase activity; GO:0019344,cysteine biosynthetic process; GO:0006535,cysteine biosynthetic process from serine; GO:0003674,molecular_function; GO:0003824,catalytic activity; GO:0008374,O-acyltransferase activity; GO:0016407,acetyltransferase activity; GO:0016412,serine O-acyltransferase activity; GO:0016413,O-acetyltransferase activity; GO:00167…	--	--	--
rna-Poh0102280.1	6.93395	3.20272e-234	2.99294e-231	up	Poh0102280.1	Poh0102280.1	hypothetical protein PHYPA_018406 [Physcomitrella patens]	SRC2_ARATH RecName: Full=Protein SRC2 homolog {ECO:0000305}; Short=AtSRC2 {ECO:0000303|PubMed:16227454};	A9RZ05_PHYPA SubName: Full=Predicted protein {ECO:0000313|EMBL:EDQ75990.1};	--	GO:0005783,endoplasmic reticulum; GO:0005789,endoplasmic reticulum membrane; GO:0016021,integral component of membrane; GO:0005886,plasma membrane; GO:0000326,protein storage vacuole; GO:0032586,protein storage vacuole membrane; GO:0006623,protein targeting to vacuole; GO:0008104,protein localization; GO:0006605,protein targeting; GO:0006810,transport; GO:0006886,intracellular protein transport; …	--	--	--
rna-Poh0121270.1	-4.76903	8.9759e-234	8.20951e-231	down	Poh0121270.1	Poh0121270.1	hypothetical protein PHYPA_013843 [Physcomitrella patens]	PLP2_ORYSI RecName: Full=Patatin-like protein 2; EC=3.1.1.-;	A9SZF5_PHYPA RecName: Full=Patatin {ECO:0000256|RuleBase:RU361262}; EC=3.1.1.- {ECO:0000256|RuleBase:RU361262};	Ca2+-independent phospholipase A2	GO:0016787,hydrolase activity; GO:0006952,defense response; GO:0016042,lipid catabolic process; GO:0003674,molecular_function; GO:0003824,catalytic activity; GO:0006950,response to stress; GO:0008150,biological_process; GO:0050896,response to stimulus; GO:0008152,metabolic process; GO:0006629,lipid metabolic process; GO:0009056,catabolic process; GO:0044238,primary metabolic process; GO:0071704,o…	--	--	--
rna-Poh0152280.1	4.07553	5.45136e-233	4.88203e-230	up	Poh0152280.1	Poh0152280.1	hypothetical protein PHYPA_005253 [Physcomitrella patens]	PPH_ARATH RecName: Full=Pheophytinase, chloroplastic; EC=3.1.1.-; AltName: Full=Pheophytin pheophorbide hydrolase; AltName: Full=Protein CO-REGULATED WITH NYE1; Flags: Precursor;	A9S8D0_PHYPA SubName: Full=Predicted protein {ECO:0000313|EMBL:EDQ72646.1};	Predicted hydrolase/acyltransferase (alpha/beta hydrolase superfamily)	GO:0009507,chloroplast; GO:0009570,chloroplast stroma; GO:0009535,chloroplast thylakoid membrane; GO:0080124,pheophytinase activity; GO:0015996,chlorophyll catabolic process; GO:0003674,molecular_function; GO:0003824,catalytic activity; GO:0016787,hydrolase activity; GO:0016788,hydrolase activity, acting on ester bonds; GO:0052689,carboxylic ester hydrolase activity; GO:0008152,metabolic process;…	--	--	--
rna-Poh0359580.1	-6.47226	2.27763e-230	1.99813e-227	down	Poh0359580.1	Poh0359580.1	predicted protein [Physcomitrella patens]	PME53_ARATH RecName: Full=Probable pectinesterase 53; Short=PE 53; EC=3.1.1.11; AltName: Full=Pectin methylesterase 53; Short=AtPME53; Flags: Precursor;	A9SSB9_PHYPA RecName: Full=Pectinesterase {ECO:0000256|RuleBase:RU000589}; EC=3.1.1.11 {ECO:0000256|RuleBase:RU000589};	--	GO:0005618,cell wall; GO:0005737,cytoplasm; GO:0005576,extracellular region; GO:0045330,aspartyl esterase activity; GO:0030599,pectinesterase activity; GO:0042545,cell wall modification; GO:0045490,pectin catabolic process; GO:0003674,molecular_function; GO:0003824,catalytic activity; GO:0016787,hydrolase activity; GO:0016788,hydrolase activity, acting on ester bonds; GO:0052689,carboxylic ester …	--	--	--
rna-Poh0282490.1	3.48421	8.75551e-230	7.52747e-227	up	Poh0282490.1	Poh0282490.1	predicted protein [Physcomitrella patens]	STEP2_ARATH RecName: Full=Stress enhanced protein 2, chloroplastic {ECO:0000305}; Flags: Precursor;	A9RL12_PHYPA SubName: Full=Uncharacterized protein {ECO:0000313|EMBL:EDQ80218.1};	--	GO:0009535,chloroplast thylakoid membrane; GO:0016021,integral component of membrane; GO:0009523,photosystem II; GO:0016168,chlorophyll binding; GO:0071486,cellular response to high light intensity; GO:0071492,cellular response to UV-A; GO:0009765,photosynthesis, light harvesting; GO:0009611,response to wounding; GO:0003674,molecular_function; GO:0005488,binding; GO:0043167,ion binding; GO:004316…	--	--	--
rna-Poh0113770.1	-4.42452	9.1973e-226	7.75224e-223	down	Poh0113770.1	Poh0113770.1	hypothetical protein PHYPA_008332 [Physcomitrella patens]	XTH_WHEAT RecName: Full=Probable xyloglucan endotransglucosylase/hydrolase; EC=2.4.1.207; Flags: Precursor;	A9TST9_PHYPA RecName: Full=Xyloglucan endotransglucosylase/hydrolase {ECO:0000256|RuleBase:RU361120}; EC=2.4.1.207 {ECO:0000256|RuleBase:RU361120}; Flags: Fragment;	--	GO:0048046,apoplast; GO:0005618,cell wall; GO:0004553,hydrolase activity, hydrolyzing O-glycosyl compounds; GO:0016762,xyloglucan:xyloglucosyl transferase activity; GO:0042546,cell wall biogenesis; GO:0071555,cell wall organization; GO:0010411,xyloglucan metabolic process; GO:0003674,molecular_function; GO:0003824,catalytic activity; GO:0016787,hydrolase activity; GO:0016798,hydrolase activity, a…	--	--	--
rna-Poh0192210.1	5.87122	8.20963e-225	6.78668e-222	up	Poh0192210.1	Poh0192210.1	predicted protein [Physcomitrella patens]	MPCP1_ARATH RecName: Full=Mitochondrial phosphate carrier protein 1, mitochondrial; AltName: Full=Mitochondrial phosphate transporter 1; Short=MPT1; AltName: Full=Phosphate transporter 3;3;	A9SXT6_PHYPA SubName: Full=Predicted protein {ECO:0000313|EMBL:EDQ64002.1};	Mitochondrial phosphate carrier protein	GO:0016021,integral component of membrane; GO:0005743,mitochondrial inner membrane; GO:0015114,phosphate ion transmembrane transporter activity; GO:0006839,mitochondrial transport; GO:0009651,response to salt stress; GO:0003674,molecular_function; GO:0005215,transporter activity; GO:0022857,transmembrane transporter activity; GO:0008509,anion transmembrane transporter activity; GO:0015075,ion tra…	--	--	--
rna-Poh0262520.1	8.5721	1.39533e-224	1.13172e-221	up	Poh0262520.1	Poh0262520.1	--	--	--	--	--	--	--	--
rna-Poh0340440.1	-5.27569	1.19252e-223	9.49309e-221	down	Poh0340440.1	Poh0340440.1	--	--	--	--	--	--	--	--
rna-Poh0331050.1	6.06738	1.2004e-222	9.38207e-220	up	Poh0331050.1	Poh0331050.1	hypothetical protein PHYPA_023360 [Physcomitrella patens]	PDX2_ARATH RecName: Full=Probable pyridoxal 5'-phosphate synthase subunit PDX2; Short=AtPDX2; EC=4.3.3.6 {ECO:0000269|PubMed:17468224}; AltName: Full=Protein EMBRYO DEFECTIVE 2407; AltName: Full=Pyridoxal 5'-phosphate synthase glutaminase subunit; EC=3.5.1.2 {ECO:0000269|PubMed:17468224};	A9RWY1_PHYPA SubName: Full=Predicted protein {ECO:0000313|EMBL:EDQ76646.1};	Imidazoleglycerol-phosphate synthase subunit H-like	GO:0005829,cytosol; GO:1903600,glutaminase complex; GO:0004359,glutaminase activity; GO:0046982,protein heterodimerization activity; GO:0036381,pyridoxal 5'-phosphate synthase (glutamine hydrolysing) activity; GO:0006541,glutamine metabolic process; GO:0042823,pyridoxal phosphate biosynthetic process; GO:0008614,pyridoxine metabolic process; GO:0042819,vitamin B6 biosynthetic process; GO:0003674,…	--	--	--
rna-Poh0033890.1	4.62678	2.34862e-221	1.80286e-218	up	Poh0033890.1	Poh0033890.1	hypothetical protein PHYPA_013319 [Physcomitrella patens]	Y2104_ARATH RecName: Full=Uncharacterized methyltransferase At2g41040, chloroplastic; EC=2.1.1.-; Flags: Precursor;	A9TJJ2_PHYPA SubName: Full=Predicted protein {ECO:0000313|EMBL:EDQ56362.1};	--	GO:0009507,chloroplast; GO:0010287,plastoglobule; GO:0008168,methyltransferase activity; GO:0080167,response to karrikin; GO:0003674,molecular_function; GO:0003824,catalytic activity; GO:0016740,transferase activity; GO:0016741,transferase activity, transferring one-carbon groups; GO:0008150,biological_process; GO:0009628,response to abiotic stimulus; GO:0050896,response to stimulus; GO:0005622,i…	--	--	--
rna-Poh0252620.1	-5.23077	6.07743e-221	4.58334e-218	down	Poh0252620.1	Poh0252620.1	hypothetical protein PHYPA_014250 [Physcomitrella patens]	--	A9RWF7_PHYPA SubName: Full=Predicted protein {ECO:0000313|EMBL:EDQ76769.1};	--	GO:0016020,membrane; GO:0008375,acetylglucosaminyltransferase activity; GO:0003674,molecular_function; GO:0003824,catalytic activity; GO:0008194,UDP-glycosyltransferase activity; GO:0016740,transferase activity; GO:0016757,transferase activity, transferring glycosyl groups; GO:0016758,transferase activity, transferring hexosyl groups; GO:0005575,cellular_component	--	--	--
rna-Poh0354630.1	-5.29183	5.00826e-219	3.7119e-216	down	Poh0354630.1	Poh0354630.1	hypothetical protein PHYPA_022693 [Physcomitrella patens]	NEP2_NEPGR RecName: Full=Aspartic proteinase nepenthesin-2; EC=3.4.23.12; AltName: Full=Nepenthesin-II; Flags: Precursor;	A9RMH8_PHYPA SubName: Full=Predicted protein {ECO:0000313|EMBL:EDQ79755.1};	Aspartyl protease	GO:0005576,extracellular region; GO:0004190,aspartic-type endopeptidase activity; GO:0003674,molecular_function; GO:0003824,catalytic activity; GO:0004175,endopeptidase activity; GO:0008233,peptidase activity; GO:0070011,peptidase activity, acting on L-amino acid peptides; GO:0016787,hydrolase activity; GO:0070001,aspartic-type peptidase activity; GO:0140096,catalytic activity, acting on a protei…	--	--	--
Novel_005726	-4.23332	3.64992e-217	2.6593e-214	down	XLOC_025603	--	cellulose synthase catalytic subunit [Physcomitrella patens]	CESA5_ORYSI RecName: Full=Probable cellulose synthase A catalytic subunit 5 [UDP-forming]; EC=2.4.1.12; AltName: Full=OsCesA5;	Q3Y4F6_PHYPA RecName: Full=Cellulose synthase {ECO:0000256|RuleBase:RU361116}; EC=2.4.1.12 {ECO:0000256|RuleBase:RU361116};	--	GO:0016021,integral component of membrane; GO:0005886,plasma membrane; GO:0016760,cellulose synthase (UDP-forming) activity; GO:0046872,metal ion binding; GO:0071555,cell wall organization; GO:0030244,cellulose biosynthetic process; GO:0003674,molecular_function; GO:0003824,catalytic activity; GO:0008194,UDP-glycosyltransferase activity; GO:0016740,transferase activity; GO:0016757,transferase act…	--	--	--
rna-Poh0325880.1	-5.27943	3.89199e-217	2.78842e-214	down	Poh0325880.1	Poh0325880.1	hypothetical protein PHYPA_017118 [Physcomitrella patens]	--	A9S6Q8_PHYPA SubName: Full=Predicted protein {ECO:0000313|EMBL:EDQ73182.1};	--	--	--	--	--
rna-Poh0035990.1	-6.89998	3.059e-216	2.15569e-213	down	Poh0035990.1	Poh0035990.1	hypothetical protein PHYPA_018657 [Physcomitrella patens]	--	A9RG10_PHYPA SubName: Full=Uncharacterized protein {ECO:0000313|EMBL:EDQ82163.1};	--	GO:0016021,integral component of membrane; GO:0005575,cellular_component; GO:0016020,membrane; GO:0031224,intrinsic component of membrane; GO:0044425,membrane part	--	--	--
rna-Poh0063180.1	-3.84575	3.01447e-214	2.09005e-211	down	Poh0063180.1	Poh0063180.1	hypothetical protein PHYPA_008310 [Physcomitrella patens]	ERG1_ORYSI RecName: Full=Elicitor-responsive protein 1; AltName: Full=17 kDa phloem protein; AltName: Full=Fungal elicitor immediate early-responsive gene 1 protein; Short=FIERG1; AltName: Full=Rpp17;	A0A0K9PV75_ZOSMR SubName: Full=Calcium-dependent lipid-binding domain-containing protein {ECO:0000313|EMBL:KMZ72110.1};	Predicted Ca2+-dependent phospholipid-binding protein	GO:0005737,cytoplasm; GO:0005886,plasma membrane; GO:0005544,calcium-dependent phospholipid binding; GO:0003674,molecular_function; GO:0005488,binding; GO:0005543,phospholipid binding; GO:0008289,lipid binding; GO:0043167,ion binding; GO:0043168,anion binding; GO:0005622,intracellular; GO:0005575,cellular_component; GO:0005623,cell; GO:0044424,intracellular part; GO:0044464,cell part; GO:0016020,…	--	--	--
Novel_000486	5.63275	5.02437e-213	3.4283e-210	up	XLOC_002169	--	hypothetical protein CFP56_69038 [Quercus suber]	--	--	--	--	--	--	--
rna-Poh0264630.1	-4.09715	5.78782e-213	3.88751e-210	down	Poh0264630.1	Poh0264630.1	hypothetical protein PHYPA_025198 [Physcomitrella patens]	COBL3_ORYSJ RecName: Full=COBRA-like protein 3; AltName: Full=Protein BRITTLE CULM1-like 4; Flags: Precursor;	D8SX60_SELML RecName: Full=COBRA-like protein {ECO:0000256|PIRNR:PIRNR038122};	--	GO:0031225,anchored component of membrane; GO:0016021,integral component of membrane; GO:0005886,plasma membrane; GO:0016049,cell growth; GO:0010215,cellulose microfibril organization; GO:0040007,growth; GO:0008150,biological_process; GO:0009987,cellular process; GO:0009664,plant-type cell wall organization; GO:0009832,plant-type cell wall biogenesis; GO:0022607,cellular component assembly; GO:00…	--	--	--
rna-Poh0063100.1	-3.18495	4.81173e-212	3.18218e-209	down	Poh0063100.1	Poh0063100.1	predicted protein [Physcomitrella patens]	TBA1_ORYSJ RecName: Full=Tubulin alpha-1 chain;	A9TEQ9_PHYPA RecName: Full=Tubulin alpha chain {ECO:0000256|RuleBase:RU000352};	Alpha tubulin	GO:0005737,cytoplasm; GO:0005874,microtubule; GO:0005525,GTP binding; GO:0003924,GTPase activity; GO:0005200,structural constituent of cytoskeleton; GO:0007017,microtubule-based process; GO:0000166,nucleotide binding; GO:0001882,nucleoside binding; GO:0001883,purine nucleoside binding; GO:0003674,molecular_function; GO:0005488,binding; GO:0017076,purine nucleotide binding; GO:0019001,guanyl nucle…	--	--	--
rna-Poh0132870.1	3.99352	5.27377e-210	3.4349e-207	up	Poh0132870.1	Poh0132870.1	hypothetical protein PHYPA_024349 [Physcomitrella patens]	--	A9U4K1_PHYPA SubName: Full=Predicted protein {ECO:0000313|EMBL:EDQ49412.1};	--	--	--	--	--
rna-Poh0368430.1	5.37934	3.78224e-209	2.42668e-206	up	Poh0368430.1	Poh0368430.1	hypothetical protein PHYPA_001889 [Physcomitrella patens]	PAO_ARATH RecName: Full=Pheophorbide a oxygenase, chloroplastic; Short=AtPaO; Short=Pheide a oxygenase; EC=1.14.15.17 {ECO:0000269|PubMed:14657372}; AltName: Full=Accelerated cell death 1; AltName: Full=Lethal leaf-spot 1 homolog; Short=Lls1; Flags: Precursor;	A9SRZ4_PHYPA SubName: Full=Predicted protein {ECO:0000313|EMBL:EDQ66036.1};	--	GO:0009507,chloroplast; GO:0009941,chloroplast envelope; GO:0009706,chloroplast inner membrane; GO:0009534,chloroplast thylakoid; GO:0009535,chloroplast thylakoid membrane; GO:0051537,2 iron, 2 sulfur cluster binding; GO:0010277,chlorophyllide a oxygenase [overall] activity; GO:0051536,iron-sulfur cluster binding; GO:0046872,metal ion binding; GO:0032441,pheophorbide a oxygenase activity; GO:0008…	--	--	--
rna-Poh0053640.1	3.98599	1.99905e-208	1.26372e-205	up	Poh0053640.1	Poh0053640.1	ferritin, chloroplast precursor [Physcomitrella patens]	FRI3_SOYBN RecName: Full=Ferritin-3, chloroplastic; EC=1.16.3.1; AltName: Full=SFerH-3; Flags: Precursor;	A9S6B6_PHYPA RecName: Full=Ferritin {ECO:0000256|RuleBase:RU361145}; EC=1.16.3.1 {ECO:0000256|RuleBase:RU361145};	Ferritin	GO:0009507,chloroplast; GO:0005737,cytoplasm; GO:0008199,ferric iron binding; GO:0004322,ferroxidase activity; GO:0005506,iron ion binding; GO:0006880,intracellular sequestering of iron ion; GO:0006826,iron ion transport; GO:0003674,molecular_function; GO:0005488,binding; GO:0046872,metal ion binding; GO:0043167,ion binding; GO:0043169,cation binding; GO:0046914,transition metal ion binding; GO:0…	--	--	--
rna-Poh0331240.1	-6.91672	2.91425e-206	1.81558e-203	down	Poh0331240.1	Poh0331240.1	predicted protein [Physcomitrella patens]	EXPA1_ARATH RecName: Full=Expansin-A1; Short=AtEXPA1; AltName: Full=Alpha-expansin-1; Short=At-EXP1; Short=AtEx1; AltName: Full=Ath-ExpAlpha-1.2; Flags: Precursor;	A9TKK3_PHYPA SubName: Full=Predicted protein {ECO:0000313|EMBL:EDQ56065.1};	--	GO:0005618,cell wall; GO:0005576,extracellular region; GO:0016020,membrane; GO:0009664,plant-type cell wall organization; GO:0008150,biological_process; GO:0009987,cellular process; GO:0016043,cellular component organization; GO:0045229,external encapsulating structure organization; GO:0071554,cell wall organization or biogenesis; GO:0071555,cell wall organization; GO:0071669,plant-type cell wall…	--	--	--
rna-Poh0064360.1	6.74674	5.65954e-206	3.47552e-203	up	Poh0064360.1	Poh0064360.1	--	--	--	--	--	--	--	--
rna-Poh0286770.1	4.27512	6.20438e-205	3.75644e-202	up	Poh0286770.1	Poh0286770.1	photolyase-like protein [Physcomitrella patens]	CRYD_SOLLC RecName: Full=Cryptochrome DASH, chloroplastic/mitochondrial {ECO:0000303|PubMed:16876787}; AltName: Full=Cryptochrome-3 {ECO:0000303|PubMed:16876787}; AltName: Full=Protein CRY-DASH {ECO:0000303|PubMed:16876787}; Flags: Precursor;	A9U403_PHYPA SubName: Full=Photolyase-like protein {ECO:0000313|EMBL:EDQ49598.1};	Deoxyribodipyrimidine photolyase/cryptochrome	GO:0009507,chloroplast; GO:0005739,mitochondrion; GO:0003677,DNA binding; GO:0003913,DNA photolyase activity; GO:0006281,DNA repair; GO:0018298,protein-chromophore linkage; GO:0003674,molecular_function; GO:0003676,nucleic acid binding; GO:0005488,binding; GO:0097159,organic cyclic compound binding; GO:1901363,heterocyclic compound binding; GO:0003824,catalytic activity; GO:0016829,lyase activity…	--	--	--
rna-Poh0351530.1	-5.62531	1.90527e-204	1.13753e-201	down	Poh0351530.1	Poh0351530.1	leucine-rich repeat receptor-like protein kinase [Pohlia nutans]	SRF8_ARATH RecName: Full=Protein STRUBBELIG-RECEPTOR FAMILY 8; AltName: Full=Leucine-rich repeat receptor kinase-like protein SRF8; Flags: Precursor;	A0A1P8DYY8_9BRYO SubName: Full=Leucine-rich repeat receptor-like protein kinase {ECO:0000313|EMBL:APU94870.1};	Serine/threonine protein kinase	GO:0016021,integral component of membrane; GO:0005886,plasma membrane; GO:0005524,ATP binding; GO:0004675,transmembrane receptor protein serine/threonine kinase activity; GO:0007166,cell surface receptor signaling pathway; GO:0006468,protein phosphorylation; GO:0000166,nucleotide binding; GO:0003674,molecular_function; GO:0005488,binding; GO:0008144,drug binding; GO:0017076,purine nucleotide bind…	--	--	--
rna-Poh0325100.1	-4.58408	5.49452e-204	3.23552e-201	down	Poh0325100.1	Poh0325100.1	hypothetical protein PHYPA_030633 [Physcomitrella patens]	IQD1_ARATH RecName: Full=Protein IQ-DOMAIN 1 {ECO:0000303|PubMed:15960618};	A9RF75_PHYPA SubName: Full=Predicted protein {ECO:0000313|EMBL:EDQ82447.1};	--	GO:0005737,cytoplasm; GO:0005874,microtubule; GO:0005634,nucleus; GO:0005516,calmodulin binding; GO:0008017,microtubule binding; GO:0005515,protein binding; GO:0003674,molecular_function; GO:0005488,binding; GO:0008092,cytoskeletal protein binding; GO:0015631,tubulin binding; GO:0005622,intracellular; GO:0005575,cellular_component; GO:0005623,cell; GO:0044424,intracellular part; GO:0044464,cell p…	--	--	--
Novel_009301	6.77929	4.70353e-202	2.73231e-199	up	XLOC_041272	--	hypothetical protein PHYPA_024349 [Physcomitrella patens]	--	A9TRR3_PHYPA SubName: Full=Predicted protein {ECO:0000313|EMBL:EDQ53899.1};	--	--	--	--	--
rna-Poh0160480.1	-4.51	7.43905e-202	4.26376e-199	down	Poh0160480.1	Poh0160480.1	hypothetical protein PHYPA_028897 [Physcomitrella patens]	--	A9TI87_PHYPA SubName: Full=Predicted protein {ECO:0000313|EMBL:EDQ56860.1};	--	--	--	--	--
Novel_007240	6.18965	5.18561e-201	2.93308e-198	up	XLOC_032261	--	--	--	--	--	--	--	--	--
rna-Poh0342210.1	3.42553	1.51734e-200	8.47087e-198	up	Poh0342210.1	Poh0342210.1	predicted protein [Physcomitrella patens]	HBPL1_ARATH RecName: Full=Heme-binding-like protein At3g10130, chloroplastic; Flags: Precursor;	A9RNA0_PHYPA SubName: Full=Predicted protein {ECO:0000313|EMBL:EDQ79594.1};	--	GO:0009507,chloroplast; GO:0009535,chloroplast thylakoid membrane; GO:0010287,plastoglobule; GO:0005622,intracellular; GO:0005575,cellular_component; GO:0005623,cell; GO:0005737,cytoplasm; GO:0043231,intracellular membrane-bounded organelle; GO:0009536,plastid; GO:0043226,organelle; GO:0043227,membrane-bounded organelle; GO:0043229,intracellular organelle; GO:0044424,intracellular part; GO:004444…	--	--	--
rna-Poh0298870.1	-4.07164	1.73615e-198	9.56818e-196	down	Poh0298870.1	Poh0298870.1	predicted protein [Physcomitrella patens]	--	A9TI87_PHYPA SubName: Full=Predicted protein {ECO:0000313|EMBL:EDQ56860.1};	--	--	--	--	--
rna-Poh0127640.1	5.03317	3.5843e-198	1.95036e-195	up	Poh0127640.1	Poh0127640.1	hypothetical protein PHYPA_017287 [Physcomitrella patens]	FAD4_ARATH RecName: Full=Fatty acid desaturase 4, chloroplastic {ECO:0000303|PubMed:19682287}; EC=1.14.19.43 {ECO:0000269|PubMed:19682287}; AltName: Full=Fatty acid desaturase A {ECO:0000303|PubMed:17796728}; Flags: Precursor;	A9REU2_PHYPA SubName: Full=Predicted protein {ECO:0000313|EMBL:EDQ82472.1}; Flags: Fragment;	Ubiquitin-conjugating enzyme	GO:0009507,chloroplast; GO:0031969,chloroplast membrane; GO:0005783,endoplasmic reticulum; GO:0016021,integral component of membrane; GO:0052637,delta 3-trans-hexadecenoic acid phosphatidylglycerol desaturase activity; GO:0061630,ubiquitin protein ligase activity; GO:0031625,ubiquitin protein ligase binding; GO:0046471,phosphatidylglycerol metabolic process; GO:0000209,protein polyubiquitination;…	--	--	--
rna-Poh0072400.1	4.62251	7.30755e-198	3.92662e-195	up	Poh0072400.1	Poh0072400.1	hypothetical protein PHYPA_024891 [Physcomitrella patens]	Y1457_ARATH RecName: Full=Acyltransferase-like protein At1g54570, chloroplastic; EC=2.3.1.-; Flags: Precursor;	A9SUX8_PHYPA SubName: Full=Predicted protein {ECO:0000313|EMBL:EDQ64988.1};	--	GO:0009507,chloroplast; GO:0010287,plastoglobule; GO:0004144,diacylglycerol O-acyltransferase activity; GO:0033306,phytol metabolic process; GO:0019432,triglyceride biosynthetic process; GO:0003674,molecular_function; GO:0003824,catalytic activity; GO:0008374,O-acyltransferase activity; GO:0016411,acylglycerol O-acyltransferase activity; GO:0016740,transferase activity; GO:0016746,transferase act…	--	--	--
rna-Poh0291050.1	4.15274	3.42931e-197	1.81995e-194	up	Poh0291050.1	Poh0291050.1	predicted protein [Physcomitrella patens]	Y5224_ARATH RecName: Full=Uncharacterized protein At5g02240;	A9TK47_PHYPA SubName: Full=Predicted protein {ECO:0000313|EMBL:EDQ56238.1};	Predicted dehydrogenase	GO:0048046,apoplast; GO:0009570,chloroplast stroma; GO:0005829,cytosol; GO:0005886,plasma membrane; GO:0005774,vacuolar membrane; GO:0009737,response to abscisic acid; GO:0001101,response to acid chemical; GO:0008150,biological_process; GO:0009719,response to endogenous stimulus; GO:0009725,response to hormone; GO:0010033,response to organic substance; GO:0033993,response to lipid; GO:0042221,res…	--	--	--
rna-Poh0051970.1	-6.11696	3.40263e-196	1.78377e-193	down	Poh0051970.1	Poh0051970.1	hypothetical protein PHYPA_017625 [Physcomitrella patens]	EXPA2_ORYSJ RecName: Full=Expansin-A2; AltName: Full=Alpha-expansin-2; AltName: Full=OsEXP2; AltName: Full=OsEXPA2; AltName: Full=OsaEXPa1.23; AltName: Full=RiExB; AltName: Full=RiExC; Flags: Precursor;	A9TG12_PHYPA SubName: Full=Predicted protein {ECO:0000313|EMBL:EDQ57587.1};	--	GO:0005618,cell wall; GO:0005576,extracellular region; GO:0016020,membrane; GO:0009664,plant-type cell wall organization; GO:0008150,biological_process; GO:0009987,cellular process; GO:0016043,cellular component organization; GO:0045229,external encapsulating structure organization; GO:0071554,cell wall organization or biogenesis; GO:0071555,cell wall organization; GO:0071669,plant-type cell wall…	--	--	--
rna-Poh0051880.1	-5.40388	1.7172e-195	8.89363e-193	down	Poh0051880.1	Poh0051880.1	predicted protein [Physcomitrella patens]	--	A9TF18_PHYPA SubName: Full=Predicted protein {ECO:0000313|EMBL:EDQ57998.1};	--	GO:0016021,integral component of membrane; GO:0005575,cellular_component; GO:0016020,membrane; GO:0031224,intrinsic component of membrane; GO:0044425,membrane part	--	--	--
rna-Poh0025230.1	-5.49081	1.98035e-195	1.01344e-192	down	Poh0025230.1	Poh0025230.1	predicted protein [Physcomitrella patens]	CER3_ARATH RecName: Full=Protein ECERIFERUM 3; AltName: Full=Protein FACELESS POLLEN 1; AltName: Full=Protein WAX2; AltName: Full=Protein YORE-YORE;	A9RQD0_PHYPA SubName: Full=Predicted protein {ECO:0000313|EMBL:EDQ78714.1};	--	GO:0005789,endoplasmic reticulum membrane; GO:0016021,integral component of membrane; GO:0016020,membrane; GO:0005886,plasma membrane; GO:0005506,iron ion binding; GO:0016491,oxidoreductase activity; GO:0043447,alkane biosynthetic process; GO:0042335,cuticle development; GO:0006723,cuticle hydrocarbon biosynthetic process; GO:0008610,lipid biosynthetic process; GO:0006629,lipid metabolic process;…	--	--	--
Novel_001618	-4.78589	2.47694e-195	1.25266e-192	down	XLOC_007159	--	hypothetical protein PHYPA_017047 [Physcomitrella patens]	IQD1_ARATH RecName: Full=Protein IQ-DOMAIN 1 {ECO:0000303|PubMed:15960618};	A9RF75_PHYPA SubName: Full=Predicted protein {ECO:0000313|EMBL:EDQ82447.1};	--	GO:0005737,cytoplasm; GO:0005874,microtubule; GO:0005634,nucleus; GO:0005516,calmodulin binding; GO:0008017,microtubule binding; GO:0005515,protein binding; GO:0003674,molecular_function; GO:0005488,binding; GO:0008092,cytoskeletal protein binding; GO:0015631,tubulin binding; GO:0005622,intracellular; GO:0005575,cellular_component; GO:0005623,cell; GO:0044424,intracellular part; GO:0044464,cell p…	--	--	--
rna-Poh0301600.1	4.35718	5.22443e-195	2.61143e-192	up	Poh0301600.1	Poh0301600.1	ATP-binding cassette transporter, subfamily I, member 9, ABC component protein PpABCI9 [Physcomitrella patens]	AB20I_ARATH RecName: Full=ABC transporter I family member 20; Short=ABC transporter ABCI.20; Short=AtABCI20; AltName: Full=GCN-related protein 3; AltName: Full=Non-intrinsic ABC protein 9;	A9T4M7_PHYPA SubName: Full=ATP-binding cassette transporter, subfamily I, member 9, ABC component protein PpABCI9 {ECO:0000313|EMBL:EDQ61584.1};	Predicted ABC-type transport, ATPase component/CCR4 associated factor	GO:0005737,cytoplasm; GO:0005524,ATP binding; GO:0016887,ATPase activity; GO:0000166,nucleotide binding; GO:0003674,molecular_function; GO:0005488,binding; GO:0008144,drug binding; GO:0017076,purine nucleotide binding; GO:0030554,adenyl nucleotide binding; GO:0032553,ribonucleotide binding; GO:0032555,purine ribonucleotide binding; GO:0032559,adenyl ribonucleotide binding; GO:0035639,purine ribon…	--	--	--
rna-Poh0152290.1	3.58145	6.67237e-195	3.29684e-192	up	Poh0152290.1	Poh0152290.1	hypothetical protein PHYPA_016601 [Physcomitrella patens]	HS905_ARATH RecName: Full=Heat shock protein 90-5, chloroplastic {ECO:0000305}; Short=AtHSP90.5 {ECO:0000305}; Short=AtHsp90-5 {ECO:0000303|PubMed:11599565}; AltName: Full=Heat shock protein 88-1 {ECO:0000305}; Short=Hsp88-1 {ECO:0000303|PubMed:11599565}; AltName: Full=Hsp90C {ECO:0000303|PubMed:23382192}; AltName: Full=Protein EMBRYO DEFECTIVE 1956 {ECO:0000303|PubMed:23382192}; AltName: Full=Pr…	A9TMP2_PHYPA SubName: Full=Predicted protein {ECO:0000313|EMBL:EDQ55309.1};	Molecular chaperone (HSP90 family)	GO:0009507,chloroplast; GO:0009941,chloroplast envelope; GO:0009570,chloroplast stroma; GO:0005739,mitochondrion; GO:0009536,plastid; GO:0005774,vacuolar membrane; GO:0005524,ATP binding; GO:0042803,protein homodimerization activity; GO:0051082,unfolded protein binding; GO:0009704,de-etiolation; GO:0006457,protein folding; GO:0045037,protein import into chloroplast stroma; GO:0010157,response to …	--	--	--
rna-Poh0211700.1	-5.21802	2.69257e-194	1.31529e-191	down	Poh0211700.1	Poh0211700.1	predicted protein [Physcomitrella patens]	CER3_ARATH RecName: Full=Protein ECERIFERUM 3; AltName: Full=Protein FACELESS POLLEN 1; AltName: Full=Protein WAX2; AltName: Full=Protein YORE-YORE;	A9TT58_PHYPA SubName: Full=Predicted protein {ECO:0000313|EMBL:EDQ53442.1};	--	GO:0005789,endoplasmic reticulum membrane; GO:0016021,integral component of membrane; GO:0016020,membrane; GO:0005886,plasma membrane; GO:0005506,iron ion binding; GO:0016491,oxidoreductase activity; GO:0043447,alkane biosynthetic process; GO:0042335,cuticle development; GO:0006723,cuticle hydrocarbon biosynthetic process; GO:0008610,lipid biosynthetic process; GO:0006629,lipid metabolic process;…	--	--	--
rna-Poh0155920.1	-6.0358	6.97816e-193	3.37045e-190	down	Poh0155920.1	Poh0155920.1	predicted protein [Physcomitrella patens]	PME53_ARATH RecName: Full=Probable pectinesterase 53; Short=PE 53; EC=3.1.1.11; AltName: Full=Pectin methylesterase 53; Short=AtPME53; Flags: Precursor;	A9SSB9_PHYPA RecName: Full=Pectinesterase {ECO:0000256|RuleBase:RU000589}; EC=3.1.1.11 {ECO:0000256|RuleBase:RU000589};	--	GO:0005618,cell wall; GO:0005737,cytoplasm; GO:0005576,extracellular region; GO:0045330,aspartyl esterase activity; GO:0030599,pectinesterase activity; GO:0042545,cell wall modification; GO:0045490,pectin catabolic process; GO:0003674,molecular_function; GO:0003824,catalytic activity; GO:0016787,hydrolase activity; GO:0016788,hydrolase activity, acting on ester bonds; GO:0052689,carboxylic ester …	--	--	--
Novel_003521	-5.52244	1.33883e-192	6.39471e-190	down	XLOC_015551	--	--	--	--	--	--	--	--	--
rna-Poh0360510.1	-4.38027	2.39636e-190	1.132e-187	down	Poh0360510.1	Poh0360510.1	hypothetical protein PHYPA_005648 [Physcomitrella patens]	TBA_PRUDU RecName: Full=Tubulin alpha chain;	Q8H932_PHYPA RecName: Full=Tubulin alpha chain {ECO:0000256|RuleBase:RU000352};	Alpha tubulin	GO:0005737,cytoplasm; GO:0005874,microtubule; GO:0005525,GTP binding; GO:0003924,GTPase activity; GO:0005200,structural constituent of cytoskeleton; GO:0007017,microtubule-based process; GO:0000166,nucleotide binding; GO:0001882,nucleoside binding; GO:0001883,purine nucleoside binding; GO:0003674,molecular_function; GO:0005488,binding; GO:0017076,purine nucleotide binding; GO:0019001,guanyl nucle…	--	--	--
rna-Poh0063090.1	-3.15903	5.18256e-189	2.42155e-186	down	Poh0063090.1	Poh0063090.1	predicted protein [Physcomitrella patens]	TBA1_ORYSJ RecName: Full=Tubulin alpha-1 chain;	A9TEQ9_PHYPA RecName: Full=Tubulin alpha chain {ECO:0000256|RuleBase:RU000352};	Alpha tubulin	GO:0005737,cytoplasm; GO:0005874,microtubule; GO:0005525,GTP binding; GO:0003924,GTPase activity; GO:0005200,structural constituent of cytoskeleton; GO:0007017,microtubule-based process; GO:0000166,nucleotide binding; GO:0001882,nucleoside binding; GO:0001883,purine nucleoside binding; GO:0003674,molecular_function; GO:0005488,binding; GO:0017076,purine nucleotide binding; GO:0019001,guanyl nucle…	--	--	--
rna-Poh0013680.1	5.42379	1.34948e-188	6.23766e-186	up	Poh0013680.1	Poh0013680.1	--	--	--	--	--	--	--	--
rna-Poh0015000.1	-4.56309	6.95896e-188	3.18239e-185	down	Poh0015000.1	Poh0015000.1	predicted protein [Physcomitrella patens]	HIP28_ARATH RecName: Full=Heavy metal-associated isoprenylated plant protein 28 {ECO:0000303|PubMed:21072340, ECO:0000303|PubMed:23368984}; Short=AtHIP28 {ECO:0000303|PubMed:21072340, ECO:0000303|PubMed:23368984}; Flags: Precursor;	A9S8U6_PHYPA SubName: Full=Predicted protein {ECO:0000313|EMBL:EDQ72348.1};	Copper chaperone	GO:0005737,cytoplasm; GO:0046914,transition metal ion binding; GO:0046916,cellular transition metal ion homeostasis; GO:0030001,metal ion transport; GO:0003674,molecular_function; GO:0005488,binding; GO:0046872,metal ion binding; GO:0043167,ion binding; GO:0043169,cation binding; GO:0006873,cellular ion homeostasis; GO:0006875,cellular metal ion homeostasis; GO:0008150,biological_process; GO:0009…	--	--	--
rna-Poh0306270.1	-4.70264	9.55873e-188	4.32528e-185	down	Poh0306270.1	Poh0306270.1	hypothetical protein PHYPA_020746 [Physcomitrella patens]	TBL25_ARATH RecName: Full=Protein trichome birefringence-like 25;	A9TUK8_PHYPA SubName: Full=Predicted protein {ECO:0000313|EMBL:EDQ52879.1}; Flags: Fragment;	--	GO:0005794,Golgi apparatus; GO:0016021,integral component of membrane; GO:0016413,O-acetyltransferase activity; GO:0071554,cell wall organization or biogenesis; GO:0003674,molecular_function; GO:0003824,catalytic activity; GO:0008374,O-acyltransferase activity; GO:0016407,acetyltransferase activity; GO:0016740,transferase activity; GO:0016746,transferase activity, transferring acyl groups; GO:001…	--	--	--
rna-Poh0235640.1	5.50847	2.31251e-186	1.0355e-183	up	Poh0235640.1	Poh0235640.1	predicted protein [Physcomitrella patens]	--	A9TFJ7_PHYPA SubName: Full=Predicted protein {ECO:0000313|EMBL:EDQ57803.1};	--	--	--	--	--
rna-Poh0363410.1	-5.59849	9.7976e-185	4.34195e-182	down	Poh0363410.1	Poh0363410.1	hypothetical protein PHYPA_011004 [Physcomitrella patens]	GDL72_ARATH RecName: Full=GDSL esterase/lipase At5g03810; EC=3.1.1.-; AltName: Full=Extracellular lipase At5g03810; Flags: Precursor;	A9RXY9_PHYPA SubName: Full=Predicted protein {ECO:0000313|EMBL:EDQ76145.1};	--	GO:0005576,extracellular region; GO:0016298,lipase activity; GO:0016042,lipid catabolic process; GO:0003674,molecular_function; GO:0003824,catalytic activity; GO:0016787,hydrolase activity; GO:0016788,hydrolase activity, acting on ester bonds; GO:0008152,metabolic process; GO:0006629,lipid metabolic process; GO:0008150,biological_process; GO:0009056,catabolic process; GO:0044238,primary metabolic…	--	--	--
rna-Poh0149950.1	6.64928	1.64618e-184	7.22085e-182	up	Poh0149950.1	Poh0149950.1	predicted protein [Physcomitrella patens]	AKR2_ORYSJ RecName: Full=Probable aldo-keto reductase 2; EC=1.1.1.-;	A9TGX3_PHYPA SubName: Full=Predicted protein {ECO:0000313|EMBL:EDQ57313.1};	Voltage-gated shaker-like K+ channel, subunit beta/KCNAB	GO:0016491,oxidoreductase activity; GO:0003674,molecular_function; GO:0003824,catalytic activity	--	--	--
rna-Poh0049170.1	-4.18924	6.24936e-184	2.71355e-181	down	Poh0049170.1	Poh0049170.1	predicted protein [Physcomitrella patens]	CB2_PHYPA RecName: Full=Chlorophyll a-b binding protein, chloroplastic; AltName: Full=LHCII type I CAB; Short=LHCP; Flags: Precursor;	A9SGM1_PHYPA RecName: Full=Chlorophyll a-b binding protein, chloroplastic {ECO:0000256|RuleBase:RU363080};	--	GO:0009941,chloroplast envelope; GO:0009535,chloroplast thylakoid membrane; GO:0016021,integral component of membrane; GO:0009522,photosystem I; GO:0009523,photosystem II; GO:0010287,plastoglobule; GO:0016168,chlorophyll binding; GO:0046872,metal ion binding; GO:0031409,pigment binding; GO:0009768,photosynthesis, light harvesting in photosystem I; GO:0018298,protein-chromophore linkage; GO:000941…	--	--	--
rna-Poh0308110.1	4.56404	1.47267e-182	6.33057e-180	up	Poh0308110.1	Poh0308110.1	hypothetical protein PHYPA_001889 [Physcomitrella patens]	PAO_ARATH RecName: Full=Pheophorbide a oxygenase, chloroplastic; Short=AtPaO; Short=Pheide a oxygenase; EC=1.14.15.17 {ECO:0000269|PubMed:14657372}; AltName: Full=Accelerated cell death 1; AltName: Full=Lethal leaf-spot 1 homolog; Short=Lls1; Flags: Precursor;	A9SRZ4_PHYPA SubName: Full=Predicted protein {ECO:0000313|EMBL:EDQ66036.1};	--	GO:0009507,chloroplast; GO:0009941,chloroplast envelope; GO:0009706,chloroplast inner membrane; GO:0009534,chloroplast thylakoid; GO:0009535,chloroplast thylakoid membrane; GO:0051537,2 iron, 2 sulfur cluster binding; GO:0010277,chlorophyllide a oxygenase [overall] activity; GO:0051536,iron-sulfur cluster binding; GO:0046872,metal ion binding; GO:0032441,pheophorbide a oxygenase activity; GO:0008…	--	--	--
rna-Poh0236570.1	-4.90468	3.47475e-182	1.4789e-179	down	Poh0236570.1	Poh0236570.1	hypothetical protein PHYPA_020091 [Physcomitrella patens]	PER5_VITVI RecName: Full=Peroxidase 5 {ECO:0000250|UniProtKB:P22195}; EC=1.11.1.7; Flags: Precursor;	A9SCM2_PHYPA RecName: Full=Peroxidase {ECO:0000256|RuleBase:RU362060}; EC=1.11.1.7 {ECO:0000256|RuleBase:RU362060};	--	GO:0005576,extracellular region; GO:0020037,heme binding; GO:0046872,metal ion binding; GO:0004601,peroxidase activity; GO:0042744,hydrogen peroxide catabolic process; GO:0006979,response to oxidative stress; GO:0003674,molecular_function; GO:0005488,binding; GO:0046906,tetrapyrrole binding; GO:0048037,cofactor binding; GO:0097159,organic cyclic compound binding; GO:1901363,heterocyclic compound …	--	--	--
rna-Poh0194630.1	5.24058	4.6697e-182	1.968e-179	up	Poh0194630.1	Poh0194630.1	predicted protein [Physcomitrella patens]	SRC2_ARATH RecName: Full=Protein SRC2 homolog {ECO:0000305}; Short=AtSRC2 {ECO:0000303|PubMed:16227454};	A9RZ05_PHYPA SubName: Full=Predicted protein {ECO:0000313|EMBL:EDQ75990.1};	--	GO:0005783,endoplasmic reticulum; GO:0005789,endoplasmic reticulum membrane; GO:0016021,integral component of membrane; GO:0005886,plasma membrane; GO:0000326,protein storage vacuole; GO:0032586,protein storage vacuole membrane; GO:0006623,protein targeting to vacuole; GO:0008104,protein localization; GO:0006605,protein targeting; GO:0006810,transport; GO:0006886,intracellular protein transport; …	--	--	--
rna-Poh0194440.1	3.89372	9.5036e-182	3.96632e-179	up	Poh0194440.1	Poh0194440.1	hypothetical protein PHYPA_002596 [Physcomitrella patens]	AOX1A_ARATH RecName: Full=Ubiquinol oxidase 1a, mitochondrial; EC=1.10.3.11 {ECO:0000269|PubMed:9554960}; AltName: Full=Alternative oxidase 1a; Flags: Precursor;	A9T8C5_PHYPA RecName: Full=Ubiquinol oxidase {ECO:0000256|RuleBase:RU003779}; EC=1.10.3.11 {ECO:0000256|RuleBase:RU003779};	--	GO:0016021,integral component of membrane; GO:0005743,mitochondrial inner membrane; GO:0005739,mitochondrion; GO:0070469,respiratory chain; GO:0009916,alternative oxidase activity; GO:0046872,metal ion binding; GO:0102721,ubiquinol:oxygen oxidoreductase activity; GO:0045333,cellular respiration; GO:0031930,mitochondria-nucleus signaling pathway; GO:0009409,response to cold; GO:0003674,molecular_f…	--	--	--
rna-Poh0084680.1	-6.07487	3.82069e-180	1.57923e-177	down	Poh0084680.1	Poh0084680.1	predicted protein [Physcomitrella patens]	EXPA2_ORYSJ RecName: Full=Expansin-A2; AltName: Full=Alpha-expansin-2; AltName: Full=OsEXP2; AltName: Full=OsEXPA2; AltName: Full=OsaEXPa1.23; AltName: Full=RiExB; AltName: Full=RiExC; Flags: Precursor;	A9TG12_PHYPA SubName: Full=Predicted protein {ECO:0000313|EMBL:EDQ57587.1};	--	GO:0005618,cell wall; GO:0005576,extracellular region; GO:0016020,membrane; GO:0009664,plant-type cell wall organization; GO:0008150,biological_process; GO:0009987,cellular process; GO:0016043,cellular component organization; GO:0045229,external encapsulating structure organization; GO:0071554,cell wall organization or biogenesis; GO:0071555,cell wall organization; GO:0071669,plant-type cell wall…	--	--	--
rna-Poh0102220.1	3.45018	2.9094e-178	1.19111e-175	up	Poh0102220.1	Poh0102220.1	hypothetical protein PHYPA_002596 [Physcomitrella patens]	AOX1A_ARATH RecName: Full=Ubiquinol oxidase 1a, mitochondrial; EC=1.10.3.11 {ECO:0000269|PubMed:9554960}; AltName: Full=Alternative oxidase 1a; Flags: Precursor;	A9T8C5_PHYPA RecName: Full=Ubiquinol oxidase {ECO:0000256|RuleBase:RU003779}; EC=1.10.3.11 {ECO:0000256|RuleBase:RU003779};	--	GO:0016021,integral component of membrane; GO:0005743,mitochondrial inner membrane; GO:0005739,mitochondrion; GO:0070469,respiratory chain; GO:0009916,alternative oxidase activity; GO:0046872,metal ion binding; GO:0102721,ubiquinol:oxygen oxidoreductase activity; GO:0045333,cellular respiration; GO:0031930,mitochondria-nucleus signaling pathway; GO:0009409,response to cold; GO:0003674,molecular_f…	--	--	--
rna-Poh0312790.1	-5.96785	1.1924e-177	4.83564e-175	down	Poh0312790.1	Poh0312790.1	hypothetical protein PHYPA_007750 [Physcomitrella patens]	KLCR2_ARATH RecName: Full=Protein KINESIN LIGHT CHAIN-RELATED 2 {ECO:0000303|PubMed:23204523}; AltName: Full=Kinesin light chain-like protein 1 {ECO:0000303|Ref.1}; Short=AtKLC1 {ECO:0000303|Ref.1};	A9T5J6_PHYPA SubName: Full=Predicted protein {ECO:0000313|EMBL:EDQ61225.1}; Flags: Fragment;	Kinesin light chain	GO:0005886,plasma membrane; GO:0009860,pollen tube growth; GO:0031347,regulation of defense response; GO:0000003,reproduction; GO:0000902,cell morphogenesis; GO:0000904,cell morphogenesis involved in differentiation; GO:0016049,cell growth; GO:0003006,developmental process involved in reproduction; GO:0040007,growth; GO:0009653,anatomical structure morphogenesis; GO:0008150,biological_process; GO…	--	--	--
rna-Poh0133530.1	-4.81367	1.25504e-177	5.0421e-175	down	Poh0133530.1	Poh0133530.1	predicted protein [Physcomitrella patens]	CATA1_NICPL RecName: Full=Catalase isozyme 1; EC=1.11.1.6; Flags: Fragment;	A9TLM9_PHYPA RecName: Full=Catalase {ECO:0000256|RuleBase:RU000498}; EC=1.11.1.6 {ECO:0000256|RuleBase:RU000498};	Catalase	GO:0005777,peroxisome; GO:0004096,catalase activity; GO:0020037,heme binding; GO:0046872,metal ion binding; GO:0042744,hydrogen peroxide catabolic process; GO:0006979,response to oxidative stress; GO:0003674,molecular_function; GO:0003824,catalytic activity; GO:0004601,peroxidase activity; GO:0016491,oxidoreductase activity; GO:0016209,antioxidant activity; GO:0016684,oxidoreductase activity, act…	--	--	--
rna-Poh0010920.1	8.06991	1.38778e-177	5.52375e-175	up	Poh0010920.1	Poh0010920.1	hypothetical protein PHYPA_021543 [Physcomitrella patens]	HSP13_SOYBN RecName: Full=17.5 kDa class I heat shock protein; AltName: Full=HSP 17.5-M;	A9SGX6_PHYPA SubName: Full=Predicted protein {ECO:0000313|EMBL:EDQ69610.1}; Flags: Fragment;	Molecular chaperone (small heat-shock protein Hsp26/Hsp42)	GO:0005737,cytoplasm; GO:0005622,intracellular; GO:0005575,cellular_component; GO:0005623,cell; GO:0044424,intracellular part; GO:0044464,cell part	--	--	--
Novel_003424	7.13858	2.33735e-177	9.21796e-175	up	XLOC_015190	--	hypothetical protein PHYPA_025707 [Physcomitrella patens]	H41_WHEAT RecName: Full=Histone H4 variant TH011;	A9RT83_PHYPA SubName: Full=Predicted protein {ECO:0000313|EMBL:EDQ77866.1}; Flags: Fragment;	Histone H4	GO:0009507,chloroplast; GO:0005829,cytosol; GO:0005730,nucleolus; GO:0000786,nucleosome; GO:0005886,plasma membrane; GO:0009506,plasmodesma; GO:0009579,thylakoid; GO:0005774,vacuolar membrane; GO:0003677,DNA binding; GO:0046982,protein heterodimerization activity; GO:0006334,nucleosome assembly; GO:0009414,response to water deprivation; GO:0003674,molecular_function; GO:0003676,nucleic acid bindi…	--	--	--
rna-Poh0023670.1	-5.05913	6.29521e-177	2.46011e-174	down	Poh0023670.1	Poh0023670.1	predicted protein [Physcomitrella patens]	--	A9T927_PHYPA SubName: Full=Predicted protein {ECO:0000313|EMBL:EDQ60093.1};	--	--	--	--	--
rna-Poh0155050.1	-3.40941	1.53906e-175	5.96033e-173	down	Poh0155050.1	Poh0155050.1	hypothetical protein PHYPA_016490 [Physcomitrella patens]	CB12_SOLLC RecName: Full=Chlorophyll a-b binding protein 7, chloroplastic; AltName: Full=LHCI type II CAB-7; Flags: Precursor;	A9U5E4_PHYPA RecName: Full=Chlorophyll a-b binding protein, chloroplastic {ECO:0000256|RuleBase:RU363080};	--	GO:0009941,chloroplast envelope; GO:0009535,chloroplast thylakoid membrane; GO:0016021,integral component of membrane; GO:0009522,photosystem I; GO:0009523,photosystem II; GO:0010287,plastoglobule; GO:0016168,chlorophyll binding; GO:0046872,metal ion binding; GO:0031409,pigment binding; GO:0009768,photosynthesis, light harvesting in photosystem I; GO:0018298,protein-chromophore linkage; GO:000941…	--	--	--
rna-Poh0275600.1	-3.58125	3.10336e-175	1.19111e-172	down	Poh0275600.1	Poh0275600.1	hypothetical protein PHYPA_016490 [Physcomitrella patens]	CB12_SOLLC RecName: Full=Chlorophyll a-b binding protein 7, chloroplastic; AltName: Full=LHCI type II CAB-7; Flags: Precursor;	A9U5E4_PHYPA RecName: Full=Chlorophyll a-b binding protein, chloroplastic {ECO:0000256|RuleBase:RU363080};	--	GO:0009941,chloroplast envelope; GO:0009535,chloroplast thylakoid membrane; GO:0016021,integral component of membrane; GO:0009522,photosystem I; GO:0009523,photosystem II; GO:0010287,plastoglobule; GO:0016168,chlorophyll binding; GO:0046872,metal ion binding; GO:0031409,pigment binding; GO:0009768,photosynthesis, light harvesting in photosystem I; GO:0018298,protein-chromophore linkage; GO:000941…	--	--	--
rna-Poh0077040.1	5.85182	1.2154e-174	4.62357e-172	up	Poh0077040.1	Poh0077040.1	hypothetical protein AXG93_960s1160 [Marchantia polymorpha subsp. ruderalis]	DIR20_ARATH RecName: Full=Dirigent protein 20; Short=AtDIR20; Flags: Precursor;	A0A176VGW5_MARPO RecName: Full=Dirigent protein {ECO:0000256|RuleBase:RU363099};	--	GO:0048046,apoplast; GO:0016853,isomerase activity; GO:0003674,molecular_function; GO:0003824,catalytic activity; GO:0005575,cellular_component; GO:0005576,extracellular region	--	--	--
rna-Poh0159410.1	4.83108	1.28403e-174	4.8418e-172	up	Poh0159410.1	Poh0159410.1	predicted protein [Physcomitrella patens]	FBX6_ARATH RecName: Full=F-box only protein 6;	A9SYF4_PHYPA SubName: Full=Predicted protein {ECO:0000313|EMBL:EDQ63809.1};	--	GO:0004842,ubiquitin-protein transferase activity; GO:0010305,leaf vascular tissue pattern formation; GO:0010928,regulation of auxin mediated signaling pathway; GO:0031146,SCF-dependent proteasomal ubiquitin-dependent protein catabolic process; GO:0060776,simple leaf morphogenesis; GO:0003674,molecular_function; GO:0003824,catalytic activity; GO:0016740,transferase activity; GO:0019787,ubiquitin-…	--	--	--
Novel_005254	7.95393	2.13326e-174	7.97414e-172	up	XLOC_023506	--	--	--	--	--	--	--	--	--
rna-Poh0219260.1	-3.09403	2.40001e-172	8.81788e-170	down	Poh0219260.1	Poh0219260.1	hypothetical protein PHYPA_004347 [Physcomitrella patens]	CAB6_ARATH RecName: Full=Chlorophyll a-b binding protein 6, chloroplastic; AltName: Full=LHCI-730; AltName: Full=LHCII type III CAB-6; AltName: Full=Light-harvesting complex protein Lhca1 {ECO:0000303|PubMed:10366881}; Flags: Precursor;	A9T399_PHYPA RecName: Full=Chlorophyll a-b binding protein, chloroplastic {ECO:0000256|RuleBase:RU363080};	--	GO:0009507,chloroplast; GO:0009941,chloroplast envelope; GO:0009534,chloroplast thylakoid; GO:0009535,chloroplast thylakoid membrane; GO:0016021,integral component of membrane; GO:0016020,membrane; GO:0009522,photosystem I; GO:0010287,plastoglobule; GO:0009579,thylakoid; GO:0016168,chlorophyll binding; GO:0046872,metal ion binding; GO:0031409,pigment binding; GO:0019904,protein domain specific bi…	--	--	--
rna-Poh0340830.1	-6.94203	2.56362e-172	9.33917e-170	down	Poh0340830.1	Poh0340830.1	hypothetical protein PHYPA_013257 [Physcomitrella patens]	FBK46_ARATH RecName: Full=F-box/kelch-repeat protein At2g44130;	A9SMQ8_PHYPA SubName: Full=Predicted protein {ECO:0000313|EMBL:EDQ67567.1}; Flags: Fragment;	FOG: Kelch repeat	GO:0005829,cytosol; GO:2000762,regulation of phenylpropanoid metabolic process; GO:0008152,metabolic process; GO:0006725,cellular aromatic compound metabolic process; GO:0008150,biological_process; GO:0009698,phenylpropanoid metabolic process; GO:0009987,cellular process; GO:0019222,regulation of metabolic process; GO:0019748,secondary metabolic process; GO:0031323,regulation of cellular metaboli…	--	--	--
rna-Poh0330010.1	-3.48222	3.27327e-172	1.18242e-169	down	Poh0330010.1	Poh0330010.1	hypothetical protein PHYPA_024436 [Physcomitrella patens]	ORGRE_CUCME RecName: Full=Protein ORANGE-GREEN, chloroplastic {ECO:0000305}; Short=CmOr-green {ECO:0000303|PubMed:25754094}; AltName: Full=DnaJ-like cysteine-rich domain-containing protein Or {ECO:0000303|PubMed:25754094}; Flags: Precursor;	A9TZ44_PHYPA SubName: Full=Predicted protein {ECO:0000313|EMBL:EDQ51324.1};	--	GO:0009507,chloroplast; GO:0031969,chloroplast membrane; GO:0016021,integral component of membrane; GO:0005622,intracellular; GO:0005575,cellular_component; GO:0005623,cell; GO:0005737,cytoplasm; GO:0043231,intracellular membrane-bounded organelle; GO:0009536,plastid; GO:0043226,organelle; GO:0043227,membrane-bounded organelle; GO:0043229,intracellular organelle; GO:0044424,intracellular part; GO…	--	--	--
rna-Poh0204060.1	5.38099	6.46862e-172	2.31722e-169	up	Poh0204060.1	Poh0204060.1	hypothetical protein PHYPA_001218 [Physcomitrella patens]	DEGP1_ARATH RecName: Full=Protease Do-like 1, chloroplastic; EC=3.4.21.-; AltName: Full=Protein DEGRADATION OF PERIPLASMIC PROTEINS 1; Short=DEGP PROTEASE 1; Flags: Precursor;	A9SHE2_PHYPA SubName: Full=Predicted protein {ECO:0000313|EMBL:EDQ69342.1};	Serine protease	GO:0009507,chloroplast; GO:0009534,chloroplast thylakoid; GO:0009535,chloroplast thylakoid membrane; GO:0005634,nucleus; GO:0009579,thylakoid; GO:0031977,thylakoid lumen; GO:0042802,identical protein binding; GO:0004252,serine-type endopeptidase activity; GO:0008236,serine-type peptidase activity; GO:0010206,photosystem II repair; GO:0030163,protein catabolic process; GO:0009735,response to cytok…	--	--	--
rna-Poh0038160.1	4.1678	1.14966e-171	4.08433e-169	up	Poh0038160.1	Poh0038160.1	hypothetical protein PHYPA_018304 [Physcomitrella patens]	PPDEX_ARATH RecName: Full=DeSI-like protein At4g17486; EC=3.4.-.-;	A9SH91_PHYPA SubName: Full=Predicted protein {ECO:0000313|EMBL:EDQ69397.1}; Flags: Fragment;	Uncharacterized conserved protein	GO:0008233,peptidase activity; GO:0003674,molecular_function; GO:0003824,catalytic activity; GO:0016787,hydrolase activity; GO:0140096,catalytic activity, acting on a protein	--	--	--
rna-Poh0020130.1	3.77646	2.23393e-171	7.8713e-169	up	Poh0020130.1	Poh0020130.1	predicted protein [Physcomitrella patens]	MD15A_ARATH RecName: Full=Mediator of RNA polymerase II transcription subunit 15a;	A9SHI4_PHYPA SubName: Full=Predicted protein {ECO:0000313|EMBL:EDQ69440.1};	--	GO:0016592,mediator complex; GO:0005634,nucleus; GO:0031490,chromatin DNA binding; GO:0003713,transcription coactivator activity; GO:0045723,positive regulation of fatty acid biosynthetic process; GO:0006355,regulation of transcription, DNA-templated; GO:0009751,response to salicylic acid; GO:0006351,transcription, DNA-templated; GO:0003674,molecular_function; GO:0003676,nucleic acid binding; GO:…	--	--	--
rna-Poh0373100.1	3.60446	3.61376e-171	1.26296e-168	up	Poh0373100.1	Poh0373100.1	predicted protein [Physcomitrella patens]	--	A9RMC3_PHYPA SubName: Full=Predicted protein {ECO:0000313|EMBL:EDQ79732.1};	--	--	--	--	--
rna-Poh0035160.1	4.12757	4.43853e-171	1.5387e-168	up	Poh0035160.1	Poh0035160.1	hypothetical protein PHYPA_022287 [Physcomitrella patens]	AB22G_ARATH RecName: Full=ABC transporter G family member 22; Short=ABC transporter ABCG.22; Short=AtABCG22; AltName: Full=White-brown complex homolog protein 23; Short=AtWBC23;	A9SCA8_PHYPA SubName: Full=ATP-binding cassette transporter, subfamily G, member 4, group WBC protein PpABCG4 {ECO:0000313|EMBL:EDQ71115.1};	Transporter, ABC superfamily (Breast cancer resistance protein)	GO:0016021,integral component of membrane; GO:0005886,plasma membrane; GO:0005524,ATP binding; GO:0042626,ATPase activity, coupled to transmembrane movement of substances; GO:0009414,response to water deprivation; GO:0010148,transpiration; GO:0000166,nucleotide binding; GO:0003674,molecular_function; GO:0005488,binding; GO:0008144,drug binding; GO:0017076,purine nucleotide binding; GO:0030554,ade…	--	--	--
rna-Poh0145490.1	-4.55108	6.44822e-171	2.21752e-168	down	Poh0145490.1	Poh0145490.1	predicted protein [Physcomitrella patens]	CSPL4_PHYPA RecName: Full=CASP-like protein 1U1; Short=PpCASPL1U1;	A0A176WBF3_MARPO RecName: Full=CASP-like protein {ECO:0000256|RuleBase:RU361233};	--	GO:0016021,integral component of membrane; GO:0005886,plasma membrane; GO:0051536,iron-sulfur cluster binding; GO:0003674,molecular_function; GO:0005488,binding; GO:0048037,cofactor binding; GO:0051540,metal cluster binding; GO:0005575,cellular_component; GO:0016020,membrane; GO:0031224,intrinsic component of membrane; GO:0044425,membrane part; GO:0005623,cell; GO:0044464,cell part; GO:0071944,ce…	--	--	--
Novel_009953	4.80024	5.69615e-170	1.94334e-167	up	XLOC_044145	--	hypothetical protein PHYPA_025939 [Physcomitrella patens]	--	A9TWY0_PHYPA SubName: Full=Predicted protein {ECO:0000313|EMBL:EDQ52063.1};	--	--	--	--	--
rna-Poh0351120.1	-4.54035	1.03398e-169	3.49982e-167	down	Poh0351120.1	Poh0351120.1	predicted protein [Physcomitrella patens]	CSPL4_PHYPA RecName: Full=CASP-like protein 1U1; Short=PpCASPL1U1;	A0A176WBF3_MARPO RecName: Full=CASP-like protein {ECO:0000256|RuleBase:RU361233};	--	GO:0016021,integral component of membrane; GO:0005886,plasma membrane; GO:0051536,iron-sulfur cluster binding; GO:0003674,molecular_function; GO:0005488,binding; GO:0048037,cofactor binding; GO:0051540,metal cluster binding; GO:0005575,cellular_component; GO:0016020,membrane; GO:0031224,intrinsic component of membrane; GO:0044425,membrane part; GO:0005623,cell; GO:0044464,cell part; GO:0071944,ce…	--	--	--
rna-Poh0141530.1	5.13479	1.80468e-169	6.06078e-167	up	Poh0141530.1	Poh0141530.1	hypothetical protein PHYPA_005820 [Physcomitrella patens]	HTH_ARATH RecName: Full=Protein HOTHEAD; AltName: Full=Protein ADHESION OF CALYX EDGES; Flags: Precursor;	A0A022RJE8_ERYGU SubName: Full=Uncharacterized protein {ECO:0000313|EMBL:EYU39000.1};	Glucose dehydrogenase/choline dehydrogenase/mandelonitrile lyase (GMC oxidoreductase family)	GO:0005576,extracellular region; GO:0050660,flavin adenine dinucleotide binding; GO:0046593,mandelonitrile lyase activity; GO:0016614,oxidoreductase activity, acting on CH-OH group of donors; GO:0007267,cell-cell signaling; GO:0009553,embryo sac development; GO:0010430,fatty acid omega-oxidation; GO:0000166,nucleotide binding; GO:0003674,molecular_function; GO:0005488,binding; GO:0036094,small mo…	--	--	--
rna-Poh0216110.1	-3.66934	3.34063e-169	1.11321e-166	down	Poh0216110.1	Poh0216110.1	predicted protein [Physcomitrella patens]	PEAM1_ARATH RecName: Full=Phosphoethanolamine N-methyltransferase 1; Short=AtNMT1; Short=PEAMT 1; EC=2.1.1.103; AltName: Full=Protein XIPOTL 1;	A9SAH0_PHYPA SubName: Full=Predicted protein {ECO:0000313|EMBL:EDQ71823.1};	SAM-dependent methyltransferases	GO:0005737,cytoplasm; GO:0005829,cytosol; GO:0008168,methyltransferase activity; GO:0000234,phosphoethanolamine N-methyltransferase activity; GO:0042425,choline biosynthetic process; GO:0006656,phosphatidylcholine biosynthetic process; GO:0009555,pollen development; GO:0009860,pollen tube growth; GO:0010183,pollen tube guidance; GO:0048528,post-embryonic root development; GO:0009826,unidimensiona…	--	--	--
rna-Poh0239040.1	-4.50055	4.05877e-169	1.34211e-166	down	Poh0239040.1	Poh0239040.1	hypothetical protein PHYPA_020145 [Physcomitrella patens]	OFT35_ARATH RecName: Full=O-fucosyltransferase 35 {ECO:0000305}; Short=O-FucT-35 {ECO:0000305}; EC=2.4.1.- {ECO:0000305}; AltName: Full=O-fucosyltransferase family protein {ECO:0000312|EMBL:ARJ31451.1};	A9SX26_PHYPA SubName: Full=Predicted protein {ECO:0000313|EMBL:EDQ64225.1};	--	GO:0009507,chloroplast; GO:0005737,cytoplasm; GO:0005794,Golgi apparatus; GO:0016021,integral component of membrane; GO:0016757,transferase activity, transferring glycosyl groups; GO:0006004,fucose metabolic process; GO:0006486,protein glycosylation; GO:0003674,molecular_function; GO:0003824,catalytic activity; GO:0016740,transferase activity; GO:0008152,metabolic process; GO:0005975,carbohydrate…	--	--	--
rna-Poh0095290.1	3.66433	4.81436e-169	1.57981e-166	up	Poh0095290.1	Poh0095290.1	predicted protein [Physcomitrella patens]	HS22C_SOYBN RecName: Full=Small heat shock protein, chloroplastic; Flags: Fragment;	A9S018_PHYPA SubName: Full=Predicted protein {ECO:0000313|EMBL:EDQ75544.1};	Molecular chaperone (small heat-shock protein Hsp26/Hsp42)	GO:0009507,chloroplast; GO:0005622,intracellular; GO:0005575,cellular_component; GO:0005623,cell; GO:0005737,cytoplasm; GO:0043231,intracellular membrane-bounded organelle; GO:0009536,plastid; GO:0043226,organelle; GO:0043227,membrane-bounded organelle; GO:0043229,intracellular organelle; GO:0044424,intracellular part; GO:0044444,cytoplasmic part; GO:0044464,cell part	--	--	--
rna-Poh0115660.1	-4.5345	6.05737e-169	1.97264e-166	down	Poh0115660.1	Poh0115660.1	hypothetical protein PHYPA_029897 [Physcomitrella patens]	UCC1_ARATH RecName: Full=Uclacyanin 1 {ECO:0000303|PubMed:9761472}; Flags: Precursor;	A9S925_PHYPA SubName: Full=Predicted protein {ECO:0000313|EMBL:EDQ72319.1}; Flags: Fragment;	--	GO:0031225,anchored component of membrane; GO:0046658,anchored component of plasma membrane; GO:0009055,electron transfer activity; GO:0046872,metal ion binding; GO:0003674,molecular_function; GO:0003824,catalytic activity; GO:0016491,oxidoreductase activity; GO:0005488,binding; GO:0043167,ion binding; GO:0043169,cation binding; GO:0005575,cellular_component; GO:0016020,membrane; GO:0031224,intri…	--	--	--
rna-Poh0272910.1	3.58012	1.18763e-168	3.83856e-166	up	Poh0272910.1	Poh0272910.1	hypothetical protein PHYPA_026935 [Physcomitrella patens]	AB31G_ARATH RecName: Full=ABC transporter G family member 31; Short=ABC transporter ABCG.31; Short=AtABCG31; AltName: Full=Pleiotropic drug resistance protein 3;	A9RIX0_PHYPA SubName: Full=ATP-binding cassette transporter, subfamily G, member 15, group PDR protein PpABCG15 {ECO:0000313|EMBL:EDQ80946.1};	Pleiotropic drug resistance proteins (PDR1-15), ABC superfamily	GO:0016021,integral component of membrane; GO:0005886,plasma membrane; GO:0009506,plasmodesma; GO:0005524,ATP binding; GO:0042626,ATPase activity, coupled to transmembrane movement of substances; GO:0006855,drug transmembrane transport; GO:0000166,nucleotide binding; GO:0003674,molecular_function; GO:0005488,binding; GO:0008144,drug binding; GO:0017076,purine nucleotide binding; GO:0030554,adenyl…	--	--	--
rna-Poh0367760.1	-5.81979	1.52681e-168	4.89798e-166	down	Poh0367760.1	Poh0367760.1	cellulose synthase-like A1, glycosyltransferase family 2 protein; mannan synthase [Physcomitrella patens]	CSLA9_ARATH RecName: Full=Glucomannan 4-beta-mannosyltransferase 9; EC=2.4.1.32; AltName: Full=Cellulose synthase-like protein A9; Short=AtCslA9; AltName: Full=Glucomannan synthase; AltName: Full=Mannan synthase 9; AltName: Full=Protein RESISTANT TO AGROBACTERIUM TRANSFORMATION 4;	Q1ZZG0_PHYPA SubName: Full=Cellulose synthase-like A1 {ECO:0000313|EMBL:ABD79099.1}; SubName: Full=Cellulose synthase-like A1, glycosyltransferase family 2 protein mannan synthase {ECO:0000313|EMBL:EDQ71200.1};	--	GO:0000139,Golgi membrane; GO:0016021,integral component of membrane; GO:0047259,glucomannan 4-beta-mannosyltransferase activity; GO:0051753,mannan synthase activity; GO:0071555,cell wall organization; GO:0009294,DNA mediated transformation; GO:0009617,response to bacterium; GO:0000030,mannosyltransferase activity; GO:0003674,molecular_function; GO:0003824,catalytic activity; GO:0016740,transfera…	--	--	--
rna-Poh0144610.1	5.97284	7.98985e-168	2.54415e-165	up	Poh0144610.1	Poh0144610.1	--	--	--	--	--	--	--	--
rna-Poh0066260.1	-3.97168	1.4554e-167	4.60023e-165	down	Poh0066260.1	Poh0066260.1	hypothetical protein PHYPA_020746 [Physcomitrella patens]	TBL23_ARATH RecName: Full=Protein trichome birefringence-like 23;	A9TUK8_PHYPA SubName: Full=Predicted protein {ECO:0000313|EMBL:EDQ52879.1}; Flags: Fragment;	--	GO:0005794,Golgi apparatus; GO:0016021,integral component of membrane; GO:0016413,O-acetyltransferase activity; GO:0071554,cell wall organization or biogenesis; GO:0003674,molecular_function; GO:0003824,catalytic activity; GO:0008374,O-acyltransferase activity; GO:0016407,acetyltransferase activity; GO:0016740,transferase activity; GO:0016746,transferase activity, transferring acyl groups; GO:001…	--	--	--
rna-Poh0301540.1	3.28253	1.22036e-166	3.82918e-164	up	Poh0301540.1	Poh0301540.1	hypothetical protein PHYPA_010404 [Physcomitrella patens]	PYRP2_ARATH RecName: Full=5-amino-6-(5-phospho-D-ribitylamino)uracil phosphatase, chloroplastic {ECO:0000303|PubMed:27490826}; Short=AtPyrP2 {ECO:0000303|PubMed:27490826}; EC=3.1.3.104 {ECO:0000269|PubMed:27490826}; AltName: Full=5-amino-6-ribitylamino-2,4(1H,3H)-pyrimidinedione 5'-phosphate phosphatase {ECO:0000305|PubMed:27490826}; Short=ARPP phosphatase {ECO:0000305|PubMed:27490826}; AltName: …	A9SHZ9_PHYPA SubName: Full=Predicted protein {ECO:0000313|EMBL:EDQ69254.1};	Predicted haloacid-halidohydrolase and related hydrolases	GO:0009507,chloroplast; GO:0005737,cytoplasm; GO:0016791,phosphatase activity; GO:0043621,protein self-association; GO:0006468,protein phosphorylation; GO:0009231,riboflavin biosynthetic process; GO:0003674,molecular_function; GO:0003824,catalytic activity; GO:0016787,hydrolase activity; GO:0016788,hydrolase activity, acting on ester bonds; GO:0042578,phosphoric ester hydrolase activity; GO:00055…	--	--	--
Novel_000364	-3.76764	1.80103e-166	5.6102e-164	down	XLOC_001554	--	--	--	--	--	--	--	--	--
rna-Poh0020850.1	4.26418	1.01047e-165	3.12498e-163	up	Poh0020850.1	Poh0020850.1	hypothetical protein PHYPA_021078 [Physcomitrella patens]	SPS2_ORYSJ RecName: Full=Solanesyl-diphosphate synthase 2, chloroplastic; Short=OsSPS2; EC=2.5.1.84; AltName: Full=All-trans-nonaprenyl-diphosphate synthase 2 (geranyl-diphosphate specific); Flags: Precursor;	A9TB35_PHYPA SubName: Full=Predicted protein {ECO:0000313|EMBL:EDQ59342.1};	Geranylgeranyl pyrophosphate synthase/Polyprenyl synthetase	GO:0009507,chloroplast; GO:0009536,plastid; GO:0052923,all-trans-nonaprenyl-diphosphate synthase (geranyl-diphosphate specific) activity; GO:0046872,metal ion binding; GO:0050347,trans-octaprenyltranstransferase activity; GO:0008299,isoprenoid biosynthetic process; GO:0015979,photosynthesis; GO:0003674,molecular_function; GO:0003824,catalytic activity; GO:0016740,transferase activity; GO:0016765,…	--	--	--
Novel_008062	7.30738	2.50191e-165	7.68211e-163	up	XLOC_035812	--	--	--	--	--	--	--	--	--
Novel_007041	6.88091	9.45235e-165	2.88176e-162	up	XLOC_031083	--	--	--	--	--	--	--	--	--
rna-Poh0162050.1	-4.80765	2.02513e-164	6.13058e-162	down	Poh0162050.1	Poh0162050.1	hypothetical protein PHYPA_028563 [Physcomitrella patens]	TC10B_ARATH RecName: Full=3-dehydrosphinganine reductase TSC10B; EC=1.1.1.102; AltName: Full=3-ketodihydrosphingosine reductase; Short=KDS reductase; AltName: Full=3-ketosphinganine reductase;	A9RN63_PHYPA SubName: Full=Predicted protein {ECO:0000313|EMBL:EDQ79659.1};	Predicted 3-ketosphinganine reductase	GO:0005789,endoplasmic reticulum membrane; GO:0016021,integral component of membrane; GO:0047560,3-dehydrosphinganine reductase activity; GO:0030148,sphingolipid biosynthetic process; GO:0003674,molecular_function; GO:0003824,catalytic activity; GO:0016491,oxidoreductase activity; GO:0016614,oxidoreductase activity, acting on CH-OH group of donors; GO:0016616,oxidoreductase activity, acting on th…	--	--	--
rna-Poh0089800.1	-3.26343	5.32773e-164	1.60156e-161	down	Poh0089800.1	Poh0089800.1	hypothetical protein PHYPA_016490 [Physcomitrella patens]	CB12_PETHY RecName: Full=Chlorophyll a-b binding protein, chloroplastic; AltName: Full=LHCI type II CAB; Flags: Precursor;	A9U5E4_PHYPA RecName: Full=Chlorophyll a-b binding protein, chloroplastic {ECO:0000256|RuleBase:RU363080};	--	GO:0009535,chloroplast thylakoid membrane; GO:0016021,integral component of membrane; GO:0009522,photosystem I; GO:0009523,photosystem II; GO:0016168,chlorophyll binding; GO:0046872,metal ion binding; GO:0009765,photosynthesis, light harvesting; GO:0018298,protein-chromophore linkage; GO:0003674,molecular_function; GO:0005488,binding; GO:0043167,ion binding; GO:0043168,anion binding; GO:0046906,t…	--	--	--
Novel_007251	8.16416	6.07184e-164	1.81257e-161	up	XLOC_032345	--	--	--	--	--	--	--	--	--
rna-Poh0005570.1	-4.47233	4.39655e-163	1.30341e-160	down	Poh0005570.1	Poh0005570.1	hypothetical protein PHYPA_003432 [Physcomitrella patens]	C70A2_ARATH RecName: Full=Cytochrome P450 703A2 {ECO:0000303|PubMed:17496121}; EC=1.14.13.206 {ECO:0000269|PubMed:17496121}; AltName: Full=Protein DEFECTIVE IN EXINE FORMATION 2 {ECO:0000303|PubMed:17496121};	A9RQV1_PHYPA SubName: Full=Predicted protein {ECO:0000313|EMBL:EDQ78680.1};	Cytochrome P450 CYP2 subfamily	GO:0016021,integral component of membrane; GO:0016020,membrane; GO:0052722,fatty acid in-chain hydroxylase activity; GO:0020037,heme binding; GO:0005506,iron ion binding; GO:0016709,oxidoreductase activity, acting on paired donors, with incorporation or reduction of molecular oxygen, NAD(P)H as one donor, and incorporation of one atom of oxygen; GO:0048653,anther development; GO:0002933,lipid hyd…	--	--	--
rna-Poh0301840.1	3.43675	7.16556e-163	2.10977e-160	up	Poh0301840.1	Poh0301840.1	hypothetical protein PHYPA_011819 [Physcomitrella patens]	Y1457_ARATH RecName: Full=Acyltransferase-like protein At1g54570, chloroplastic; EC=2.3.1.-; Flags: Precursor;	A9SUX8_PHYPA SubName: Full=Predicted protein {ECO:0000313|EMBL:EDQ64988.1};	--	GO:0009507,chloroplast; GO:0010287,plastoglobule; GO:0004144,diacylglycerol O-acyltransferase activity; GO:0033306,phytol metabolic process; GO:0019432,triglyceride biosynthetic process; GO:0003674,molecular_function; GO:0003824,catalytic activity; GO:0008374,O-acyltransferase activity; GO:0016411,acylglycerol O-acyltransferase activity; GO:0016740,transferase activity; GO:0016746,transferase act…	--	--	--
Novel_002104	-3.85352	1.08124e-162	3.16185e-160	down	XLOC_009399	--	predicted protein [Physcomitrella patens]	CB2_PHYPA RecName: Full=Chlorophyll a-b binding protein, chloroplastic; AltName: Full=LHCII type I CAB; Short=LHCP; Flags: Precursor;	A9RNP2_PHYPA RecName: Full=Chlorophyll a-b binding protein, chloroplastic {ECO:0000256|RuleBase:RU363080};	--	GO:0009941,chloroplast envelope; GO:0009535,chloroplast thylakoid membrane; GO:0016021,integral component of membrane; GO:0009522,photosystem I; GO:0009523,photosystem II; GO:0010287,plastoglobule; GO:0016168,chlorophyll binding; GO:0046872,metal ion binding; GO:0031409,pigment binding; GO:0009768,photosynthesis, light harvesting in photosystem I; GO:0018298,protein-chromophore linkage; GO:000941…	--	--	--
rna-Poh0268380.1	-4.31807	1.34546e-162	3.90792e-160	down	Poh0268380.1	Poh0268380.1	hypothetical protein PHYPA_005511 [Physcomitrella patens]	--	A0A0D6QVW6_ARACU SubName: Full=Uncharacterized protein {ECO:0000313|EMBL:JAG94684.1};	Cholesterol transport protein (Niemann-Pick C disease protein)	GO:0016021,integral component of membrane; GO:0005319,lipid transporter activity; GO:0003674,molecular_function; GO:0005215,transporter activity; GO:0005575,cellular_component; GO:0016020,membrane; GO:0031224,intrinsic component of membrane; GO:0044425,membrane part	--	--	--
rna-Poh0011560.1	-4.82952	1.48181e-162	4.27507e-160	down	Poh0011560.1	Poh0011560.1	hypothetical protein PHYPA_008332 [Physcomitrella patens]	XTH5_ARATH RecName: Full=Probable xyloglucan endotransglucosylase/hydrolase protein 5; Short=At-XTH5; Short=XTH-5; EC=2.4.1.207; Flags: Precursor;	A9TST9_PHYPA RecName: Full=Xyloglucan endotransglucosylase/hydrolase {ECO:0000256|RuleBase:RU361120}; EC=2.4.1.207 {ECO:0000256|RuleBase:RU361120}; Flags: Fragment;	--	GO:0048046,apoplast; GO:0005618,cell wall; GO:0004553,hydrolase activity, hydrolyzing O-glycosyl compounds; GO:0016762,xyloglucan:xyloglucosyl transferase activity; GO:0042546,cell wall biogenesis; GO:0071555,cell wall organization; GO:0010411,xyloglucan metabolic process; GO:0003674,molecular_function; GO:0003824,catalytic activity; GO:0016787,hydrolase activity; GO:0016798,hydrolase activity, a…	--	--	--
Novel_006263	-5.91149	1.58586e-162	4.54475e-160	down	XLOC_027674	--	hypothetical protein PHYPA_005173 [Physcomitrella patens]	PME53_ARATH RecName: Full=Probable pectinesterase 53; Short=PE 53; EC=3.1.1.11; AltName: Full=Pectin methylesterase 53; Short=AtPME53; Flags: Precursor;	A9S853_PHYPA RecName: Full=Pectinesterase {ECO:0000256|RuleBase:RU000589}; EC=3.1.1.11 {ECO:0000256|RuleBase:RU000589};	--	GO:0005618,cell wall; GO:0005737,cytoplasm; GO:0005576,extracellular region; GO:0045330,aspartyl esterase activity; GO:0030599,pectinesterase activity; GO:0042545,cell wall modification; GO:0045490,pectin catabolic process; GO:0003674,molecular_function; GO:0003824,catalytic activity; GO:0016787,hydrolase activity; GO:0016788,hydrolase activity, acting on ester bonds; GO:0052689,carboxylic ester …	--	--	--
rna-Poh0172460.1	-5.07095	3.69615e-162	1.04531e-159	down	Poh0172460.1	Poh0172460.1	hypothetical protein PHYPA_022693 [Physcomitrella patens]	NEP2_NEPGR RecName: Full=Aspartic proteinase nepenthesin-2; EC=3.4.23.12; AltName: Full=Nepenthesin-II; Flags: Precursor;	A9RMH8_PHYPA SubName: Full=Predicted protein {ECO:0000313|EMBL:EDQ79755.1};	Aspartyl protease	GO:0005576,extracellular region; GO:0004190,aspartic-type endopeptidase activity; GO:0003674,molecular_function; GO:0003824,catalytic activity; GO:0004175,endopeptidase activity; GO:0008233,peptidase activity; GO:0070011,peptidase activity, acting on L-amino acid peptides; GO:0016787,hydrolase activity; GO:0070001,aspartic-type peptidase activity; GO:0140096,catalytic activity, acting on a protei…	--	--	--
Novel_002306	5.51669	7.44356e-162	2.09135e-159	up	XLOC_010137	--	predicted protein [Physcomitrella patens]	--	A9TJS6_PHYPA SubName: Full=Predicted protein {ECO:0000313|EMBL:EDQ56296.1};	--	--	--	--	--
rna-Poh0148300.1	3.83781	8.69905e-162	2.42822e-159	up	Poh0148300.1	Poh0148300.1	hypothetical protein PHYPA_006026 [Physcomitrella patens]	NPC1_ARATH RecName: Full=Non-specific phospholipase C1; EC=3.1.-.-; Flags: Precursor;	A9TGR9_PHYPA SubName: Full=Predicted protein {ECO:0000313|EMBL:EDQ57336.1};	--	GO:0005576,extracellular region; GO:0003993,acid phosphatase activity; GO:0009395,phospholipid catabolic process; GO:0003674,molecular_function; GO:0003824,catalytic activity; GO:0016787,hydrolase activity; GO:0016788,hydrolase activity, acting on ester bonds; GO:0016791,phosphatase activity; GO:0042578,phosphoric ester hydrolase activity; GO:0008152,metabolic process; GO:0006629,lipid metabolic …	--	--	--
rna-Poh0339710.1	3.69438	1.15909e-161	3.21458e-159	up	Poh0339710.1	Poh0339710.1	hypothetical protein PHYPA_023474 [Physcomitrella patens]	SDEH4_ARATH RecName: Full=Senescence/dehydration-associated protein At4g35985, chloroplastic {ECO:0000305}; Flags: Precursor;	A9U3E2_PHYPA SubName: Full=Predicted protein {ECO:0000313|EMBL:EDQ49813.1};	--	GO:0009507,chloroplast; GO:0009409,response to cold; GO:0002239,response to oomycetes; GO:0009651,response to salt stress; GO:0006950,response to stress; GO:0008150,biological_process; GO:0009266,response to temperature stimulus; GO:0009628,response to abiotic stimulus; GO:0050896,response to stimulus; GO:0009605,response to external stimulus; GO:0009607,response to biotic stimulus; GO:0051707,re…	--	--	--
rna-Poh0113500.1	8.5101	1.98874e-161	5.48012e-159	up	Poh0113500.1	Poh0113500.1	hypothetical protein PHYPA_008459 [Physcomitrella patens]	HSP12_MEDSA RecName: Full=18.2 kDa class I heat shock protein;	A9RN10_PHYPA SubName: Full=Predicted protein {ECO:0000313|EMBL:EDQ79544.1};	Molecular chaperone (small heat-shock protein Hsp26/Hsp42)	GO:0005737,cytoplasm; GO:0005622,intracellular; GO:0005575,cellular_component; GO:0005623,cell; GO:0044424,intracellular part; GO:0044464,cell part	--	--	--
rna-Poh0319740.1	-3.29474	3.61099e-161	9.88698e-159	down	Poh0319740.1	Poh0319740.1	hypothetical protein PHYPA_024722 [Physcomitrella patens]	CUT1A_ARATH RecName: Full=Protein CURVATURE THYLAKOID 1A, chloroplastic; Flags: Precursor;	A9TE40_PHYPA SubName: Full=Predicted protein {ECO:0000313|EMBL:EDQ58299.1};	--	GO:0009507,chloroplast; GO:0009941,chloroplast envelope; GO:0009534,chloroplast thylakoid; GO:0009535,chloroplast thylakoid membrane; GO:0016021,integral component of membrane; GO:0010287,plastoglobule; GO:0009579,thylakoid; GO:0005622,intracellular; GO:0005575,cellular_component; GO:0005623,cell; GO:0005737,cytoplasm; GO:0043231,intracellular membrane-bounded organelle; GO:0009536,plastid; GO:00…	--	--	--
rna-Poh0104750.1	5.50932	4.15772e-161	1.13119e-158	up	Poh0104750.1	Poh0104750.1	hypothetical protein B456_009G069700 [Gossypium raimondii]	--	A0A0D2QAK6_GOSRA SubName: Full=Uncharacterized protein {ECO:0000313|EMBL:KJB55227.1};	--	--	--	--	--
rna-Poh0171900.1	3.13625	1.78402e-160	4.82324e-158	up	Poh0171900.1	Poh0171900.1	hypothetical protein PHYPA_026089 [Physcomitrella patens]	PDS_ARATH RecName: Full=15-cis-phytoene desaturase, chloroplastic/chromoplastic; EC=1.3.5.5; AltName: Full=Phytoene dehydrogenase; Flags: Precursor;	A9TY68_PHYPA SubName: Full=Predicted protein {ECO:0000313|EMBL:EDQ51647.1};	Amine oxidase	GO:0009507,chloroplast; GO:0009941,chloroplast envelope; GO:0009534,chloroplast thylakoid; GO:0009509,chromoplast; GO:0016705,oxidoreductase activity, acting on paired donors, with incorporation or reduction of molecular oxygen; GO:0016166,phytoene dehydrogenase activity; GO:0016117,carotenoid biosynthetic process; GO:0003674,molecular_function; GO:0003824,catalytic activity; GO:0016491,oxidoredu…	--	--	--
rna-Poh0274630.1	-5.60181	8.64842e-160	2.32356e-157	down	Poh0274630.1	Poh0274630.1	predicted protein [Physcomitrella patens]	PME53_ARATH RecName: Full=Probable pectinesterase 53; Short=PE 53; EC=3.1.1.11; AltName: Full=Pectin methylesterase 53; Short=AtPME53; Flags: Precursor;	A9SSB9_PHYPA RecName: Full=Pectinesterase {ECO:0000256|RuleBase:RU000589}; EC=3.1.1.11 {ECO:0000256|RuleBase:RU000589};	--	GO:0005618,cell wall; GO:0005737,cytoplasm; GO:0005576,extracellular region; GO:0045330,aspartyl esterase activity; GO:0030599,pectinesterase activity; GO:0042545,cell wall modification; GO:0045490,pectin catabolic process; GO:0003674,molecular_function; GO:0003824,catalytic activity; GO:0016787,hydrolase activity; GO:0016788,hydrolase activity, acting on ester bonds; GO:0052689,carboxylic ester …	--	--	--
Novel_009008	5.89194	5.11598e-159	1.36597e-156	up	XLOC_039923	--	--	--	--	--	--	--	--	--
rna-Poh0117450.1	-4.78249	5.45924e-159	1.44862e-156	down	Poh0117450.1	Poh0117450.1	hypothetical protein PHYPA_008069 [Physcomitrella patens]	PME53_ARATH RecName: Full=Probable pectinesterase 53; Short=PE 53; EC=3.1.1.11; AltName: Full=Pectin methylesterase 53; Short=AtPME53; Flags: Precursor;	A9RRD1_PHYPA RecName: Full=Pectinesterase {ECO:0000256|RuleBase:RU000589}; EC=3.1.1.11 {ECO:0000256|RuleBase:RU000589}; Flags: Fragment;	--	GO:0005618,cell wall; GO:0005737,cytoplasm; GO:0005576,extracellular region; GO:0045330,aspartyl esterase activity; GO:0030599,pectinesterase activity; GO:0042545,cell wall modification; GO:0045490,pectin catabolic process; GO:0003674,molecular_function; GO:0003824,catalytic activity; GO:0016787,hydrolase activity; GO:0016788,hydrolase activity, acting on ester bonds; GO:0052689,carboxylic ester …	--	--	--
rna-Poh0351730.1	4.09823	2.67153e-158	7.04546e-156	up	Poh0351730.1	Poh0351730.1	ATP-binding cassette transporter, subfamily I, member 4, ABC component protein PpABCI4 [Physcomitrella patens]	AB19I_ARATH RecName: Full=ABC transporter I family member 19; Short=ABC transporter ABCI.19; Short=AtABCI19; AltName: Full=GCN-related protein 2; AltName: Full=Non-intrinsic ABC protein 4;	A9RY91_PHYPA SubName: Full=ATP-binding cassette transporter, subfamily I, member 4, ABC component protein PpABCI4 {ECO:0000313|EMBL:EDQ76093.1};	Predicted ABC-type transport, ATPase component/CCR4 associated factor	GO:0005737,cytoplasm; GO:0005524,ATP binding; GO:0016887,ATPase activity; GO:0000166,nucleotide binding; GO:0003674,molecular_function; GO:0005488,binding; GO:0008144,drug binding; GO:0017076,purine nucleotide binding; GO:0030554,adenyl nucleotide binding; GO:0032553,ribonucleotide binding; GO:0032555,purine ribonucleotide binding; GO:0032559,adenyl ribonucleotide binding; GO:0035639,purine ribon…	--	--	--
rna-Poh0286520.1	4.62897	9.78995e-158	2.5661e-155	up	Poh0286520.1	Poh0286520.1	PREDICTED: short-chain dehydrogenase TIC 32, chloroplastic-like [Ipomoea nil]	TIC32_PEA RecName: Full=Short-chain dehydrogenase TIC 32, chloroplastic; EC=1.1.1.-; AltName: Full=Translocon at the inner envelope membrane of chloroplasts 32; Short=PsTIC32;	A0A1J6IPL4_NICAT SubName: Full=Short-chain dehydrogenase tic 32, chloroplastic {ECO:0000313|EMBL:OIT06188.1};	Dehydrogenases with different specificities (related to short-chain alcohol dehydrogenases)	GO:0009706,chloroplast inner membrane; GO:0005516,calmodulin binding; GO:0016491,oxidoreductase activity; GO:0015031,protein transport; GO:0005515,protein binding; GO:0003674,molecular_function; GO:0005488,binding; GO:0003824,catalytic activity; GO:0008104,protein localization; GO:0006810,transport; GO:0008150,biological_process; GO:0015833,peptide transport; GO:0033036,macromolecule localization…	--	--	--
rna-Poh0091740.1	2.98102	1.79194e-157	4.66849e-155	up	Poh0091740.1	Poh0091740.1	photolyase-like protein [Physcomitrella patens]	CRYD_SOLLC RecName: Full=Cryptochrome DASH, chloroplastic/mitochondrial {ECO:0000303|PubMed:16876787}; AltName: Full=Cryptochrome-3 {ECO:0000303|PubMed:16876787}; AltName: Full=Protein CRY-DASH {ECO:0000303|PubMed:16876787}; Flags: Precursor;	A9U403_PHYPA SubName: Full=Photolyase-like protein {ECO:0000313|EMBL:EDQ49598.1};	Deoxyribodipyrimidine photolyase/cryptochrome	GO:0009507,chloroplast; GO:0005739,mitochondrion; GO:0003677,DNA binding; GO:0003913,DNA photolyase activity; GO:0006281,DNA repair; GO:0018298,protein-chromophore linkage; GO:0003674,molecular_function; GO:0003676,nucleic acid binding; GO:0005488,binding; GO:0097159,organic cyclic compound binding; GO:1901363,heterocyclic compound binding; GO:0003824,catalytic activity; GO:0016829,lyase activity…	--	--	--
rna-Poh0048790.1	4.92666	1.89113e-157	4.89723e-155	up	Poh0048790.1	Poh0048790.1	hypothetical protein PHYPA_010951 [Physcomitrella patens]	SAP16_ORYSJ RecName: Full=Zinc finger AN1 and C2H2 domain-containing stress-associated protein 16; Short=OsSAP16;	A9TUJ3_PHYPA SubName: Full=Predicted protein {ECO:0000313|EMBL:EDQ52931.1}; Flags: Fragment;	Predicted Zn-finger protein	GO:0003676,nucleic acid binding; GO:0008270,zinc ion binding; GO:0003674,molecular_function; GO:0005488,binding; GO:0097159,organic cyclic compound binding; GO:1901363,heterocyclic compound binding; GO:0046872,metal ion binding; GO:0043167,ion binding; GO:0043169,cation binding; GO:0046914,transition metal ion binding	--	--	--
rna-Poh0350650.1	-5.64529	9.78462e-157	2.51863e-154	down	Poh0350650.1	Poh0350650.1	predicted protein [Physcomitrella patens]	NDL2_ARATH RecName: Full=Protein NDL2 {ECO:0000305}; AltName: Full=Protein N-MYC DOWNREGULATED-LIKE 2 {ECO:0000303|PubMed:19948787};	A9TFP6_PHYPA SubName: Full=Predicted protein {ECO:0000313|EMBL:EDQ57715.1};	Differentiation-related gene 1 protein (NDR1 protein), related proteins	GO:0005737,cytoplasm; GO:2000012,regulation of auxin polar transport; GO:0040008,regulation of growth; GO:0006810,transport; GO:0008150,biological_process; GO:0009914,hormone transport; GO:0009926,auxin polar transport; GO:0010817,regulation of hormone levels; GO:0032879,regulation of localization; GO:0050789,regulation of biological process; GO:0051049,regulation of transport; GO:0051179,localiz…	--	--	--
rna-Poh0024820.1	5.72644	1.34599e-156	3.44405e-154	up	Poh0024820.1	Poh0024820.1	hypothetical protein PHYPA_001574 [Physcomitrella patens]	--	--	--	--	--	--	--
rna-Poh0244770.1	4.48898	2.1042e-156	5.35226e-154	up	Poh0244770.1	Poh0244770.1	predicted protein [Physcomitrella patens]	Y5224_ARATH RecName: Full=Uncharacterized protein At5g02240;	A9TK47_PHYPA SubName: Full=Predicted protein {ECO:0000313|EMBL:EDQ56238.1};	Predicted dehydrogenase	GO:0048046,apoplast; GO:0009570,chloroplast stroma; GO:0005829,cytosol; GO:0005886,plasma membrane; GO:0005774,vacuolar membrane; GO:0009737,response to abscisic acid; GO:0001101,response to acid chemical; GO:0008150,biological_process; GO:0009719,response to endogenous stimulus; GO:0009725,response to hormone; GO:0010033,response to organic substance; GO:0033993,response to lipid; GO:0042221,res…	--	--	--
rna-Poh0086390.1	3.74552	7.72605e-156	1.95364e-153	up	Poh0086390.1	Poh0086390.1	ferritin, chloroplast precursor [Physcomitrella patens]	FRI3_SOYBN RecName: Full=Ferritin-3, chloroplastic; EC=1.16.3.1; AltName: Full=SFerH-3; Flags: Precursor;	A9S6B6_PHYPA RecName: Full=Ferritin {ECO:0000256|RuleBase:RU361145}; EC=1.16.3.1 {ECO:0000256|RuleBase:RU361145};	Ferritin	GO:0009507,chloroplast; GO:0005737,cytoplasm; GO:0008199,ferric iron binding; GO:0004322,ferroxidase activity; GO:0005506,iron ion binding; GO:0006880,intracellular sequestering of iron ion; GO:0006826,iron ion transport; GO:0003674,molecular_function; GO:0005488,binding; GO:0046872,metal ion binding; GO:0043167,ion binding; GO:0043169,cation binding; GO:0046914,transition metal ion binding; GO:0…	--	--	--
Novel_001487	-4.85662	1.03826e-155	2.61005e-153	down	XLOC_006634	--	hypothetical protein PHYPA_004611 [Physcomitrella patens]	--	--	--	--	--	--	--
Novel_007971	-2.79764	1.14803e-155	2.8692e-153	down	XLOC_035392	--	hypothetical protein PHYPA_030798 [Physcomitrella patens]	PSAL_ARATH RecName: Full=Photosystem I reaction center subunit XI, chloroplastic; Short=PSI-L; AltName: Full=PSI subunit V; Flags: Precursor;	A9S1E1_PHYPA SubName: Full=Predicted protein {ECO:0000313|EMBL:EDQ75052.1};	--	GO:0009507,chloroplast; GO:0009941,chloroplast envelope; GO:0031969,chloroplast membrane; GO:0009534,chloroplast thylakoid; GO:0009535,chloroplast thylakoid membrane; GO:0016021,integral component of membrane; GO:0016020,membrane; GO:0009538,photosystem I reaction center; GO:0010287,plastoglobule; GO:0009579,thylakoid; GO:0019904,protein domain specific binding; GO:0015979,photosynthesis; GO:0005…	--	--	--
Novel_000882	-4.06087	5.01388e-155	1.24585e-152	down	XLOC_003842	--	predicted protein [Physcomitrella patens]	CB2_PHYPA RecName: Full=Chlorophyll a-b binding protein, chloroplastic; AltName: Full=LHCII type I CAB; Short=LHCP; Flags: Precursor;	A9SGM1_PHYPA RecName: Full=Chlorophyll a-b binding protein, chloroplastic {ECO:0000256|RuleBase:RU363080};	--	GO:0009941,chloroplast envelope; GO:0009535,chloroplast thylakoid membrane; GO:0016021,integral component of membrane; GO:0009522,photosystem I; GO:0009523,photosystem II; GO:0010287,plastoglobule; GO:0016168,chlorophyll binding; GO:0046872,metal ion binding; GO:0031409,pigment binding; GO:0009768,photosynthesis, light harvesting in photosystem I; GO:0018298,protein-chromophore linkage; GO:000941…	--	--	--
rna-Poh0183270.1	-3.37734	1.18836e-154	2.93587e-152	down	Poh0183270.1	Poh0183270.1	predicted protein [Physcomitrella patens]	GLNA_PINSY RecName: Full=Glutamine synthetase cytosolic isozyme; EC=6.3.1.2; AltName: Full=GS1; AltName: Full=Glutamate--ammonia ligase;	A9RP01_PHYPA RecName: Full=Glutamine synthetase {ECO:0000256|RuleBase:RU004356}; EC=6.3.1.2 {ECO:0000256|RuleBase:RU004356};	Glutamine synthetase	GO:0005737,cytoplasm; GO:0005524,ATP binding; GO:0004356,glutamate-ammonia ligase activity; GO:0006542,glutamine biosynthetic process; GO:0000166,nucleotide binding; GO:0003674,molecular_function; GO:0005488,binding; GO:0008144,drug binding; GO:0017076,purine nucleotide binding; GO:0030554,adenyl nucleotide binding; GO:0032553,ribonucleotide binding; GO:0032555,purine ribonucleotide binding; GO:0…	--	--	--
rna-Poh0078660.1	-5.32522	1.6753e-154	4.11522e-152	down	Poh0078660.1	Poh0078660.1	hypothetical protein PHYPA_014250 [Physcomitrella patens]	--	A9RWF7_PHYPA SubName: Full=Predicted protein {ECO:0000313|EMBL:EDQ76769.1};	--	GO:0016020,membrane; GO:0008375,acetylglucosaminyltransferase activity; GO:0003674,molecular_function; GO:0003824,catalytic activity; GO:0008194,UDP-glycosyltransferase activity; GO:0016740,transferase activity; GO:0016757,transferase activity, transferring glycosyl groups; GO:0016758,transferase activity, transferring hexosyl groups; GO:0005575,cellular_component	--	--	--
rna-Poh0306570.1	2.96723	1.1768e-153	2.87426e-151	up	Poh0306570.1	Poh0306570.1	hypothetical protein PHYPA_029782 [Physcomitrella patens]	TIC32_ARATH RecName: Full=Short-chain dehydrogenase TIC 32, chloroplastic; EC=1.1.1.-; AltName: Full=Translocon at the inner envelope membrane of chloroplasts 32; Short=AtTIC32;	A9S5N5_PHYPA SubName: Full=Predicted protein {ECO:0000313|EMBL:EDQ73413.1};	Dehydrogenases with different specificities (related to short-chain alcohol dehydrogenases)	GO:0009507,chloroplast; GO:0009941,chloroplast envelope; GO:0009706,chloroplast inner membrane; GO:0005886,plasma membrane; GO:0016491,oxidoreductase activity; GO:0015031,protein transport; GO:0003674,molecular_function; GO:0003824,catalytic activity; GO:0008104,protein localization; GO:0006810,transport; GO:0008150,biological_process; GO:0015833,peptide transport; GO:0033036,macromolecule locali…	--	--	--
rna-Poh0130400.1	3.31398	4.22949e-153	1.02719e-150	up	Poh0130400.1	Poh0130400.1	hypothetical protein PHYPA_011262 [Physcomitrella patens]	--	A9RGM8_PHYPA SubName: Full=Predicted protein {ECO:0000313|EMBL:EDQ81870.1}; Flags: Fragment;	Ubiquinol cytochrome c reductase assembly protein CBP3	GO:0005739,mitochondrion; GO:0034551,mitochondrial respiratory chain complex III assembly; GO:0070131,positive regulation of mitochondrial translation; GO:0006996,organelle organization; GO:0007005,mitochondrion organization; GO:0008150,biological_process; GO:0009987,cellular process; GO:0022607,cellular component assembly; GO:0016043,cellular component organization; GO:0017004,cytochrome complex…	--	--	--
rna-Poh0152140.1	3.76236	4.48994e-153	1.08432e-150	up	Poh0152140.1	Poh0152140.1	predicted protein [Physcomitrella patens]	--	A9SUI8_PHYPA SubName: Full=Predicted protein {ECO:0000313|EMBL:EDQ65159.1};	--	GO:0016021,integral component of membrane; GO:0005575,cellular_component; GO:0016020,membrane; GO:0031224,intrinsic component of membrane; GO:0044425,membrane part	--	--	--
rna-Poh0313010.1	-2.85814	7.30152e-153	1.75347e-150	down	Poh0313010.1	Poh0313010.1	predicted protein [Physcomitrella patens]	TBA1_ORYSJ RecName: Full=Tubulin alpha-1 chain;	A9TEQ9_PHYPA RecName: Full=Tubulin alpha chain {ECO:0000256|RuleBase:RU000352};	Alpha tubulin	GO:0005737,cytoplasm; GO:0005874,microtubule; GO:0005525,GTP binding; GO:0003924,GTPase activity; GO:0005200,structural constituent of cytoskeleton; GO:0007017,microtubule-based process; GO:0000166,nucleotide binding; GO:0001882,nucleoside binding; GO:0001883,purine nucleoside binding; GO:0003674,molecular_function; GO:0005488,binding; GO:0017076,purine nucleotide binding; GO:0019001,guanyl nucle…	--	--	--
rna-Poh0150920.1	-5.30356	1.19094e-152	2.84417e-150	down	Poh0150920.1	Poh0150920.1	hypothetical protein PHYPA_011004 [Physcomitrella patens]	GDL72_ARATH RecName: Full=GDSL esterase/lipase At5g03810; EC=3.1.1.-; AltName: Full=Extracellular lipase At5g03810; Flags: Precursor;	A9RXY9_PHYPA SubName: Full=Predicted protein {ECO:0000313|EMBL:EDQ76145.1};	--	GO:0005576,extracellular region; GO:0016298,lipase activity; GO:0016042,lipid catabolic process; GO:0003674,molecular_function; GO:0003824,catalytic activity; GO:0016787,hydrolase activity; GO:0016788,hydrolase activity, acting on ester bonds; GO:0008152,metabolic process; GO:0006629,lipid metabolic process; GO:0008150,biological_process; GO:0009056,catabolic process; GO:0044238,primary metabolic…	--	--	--
rna-Poh0105170.1	3.60811	2.0131e-152	4.78105e-150	up	Poh0105170.1	Poh0105170.1	hypothetical protein PHYPA_002577 [Physcomitrella patens]	HSP7M_PHAVU RecName: Full=Heat shock 70 kDa protein, mitochondrial; Flags: Precursor;	A9T8F3_PHYPA SubName: Full=Predicted protein {ECO:0000313|EMBL:EDQ60286.1};	Molecular chaperones mortalin/PBP74/GRP75, HSP70 superfamily	GO:0005739,mitochondrion; GO:0005524,ATP binding; GO:0051082,unfolded protein binding; GO:0006457,protein folding; GO:0000166,nucleotide binding; GO:0003674,molecular_function; GO:0005488,binding; GO:0008144,drug binding; GO:0017076,purine nucleotide binding; GO:0030554,adenyl nucleotide binding; GO:0032553,ribonucleotide binding; GO:0032555,purine ribonucleotide binding; GO:0032559,adenyl ribonu…	--	--	--
rna-Poh0321080.1	6.82927	2.19542e-152	5.1854e-150	up	Poh0321080.1	Poh0321080.1	predicted protein [Physcomitrella patens]	--	A9S9U9_PHYPA SubName: Full=Uncharacterized protein {ECO:0000313|EMBL:EDQ71955.1};	--	GO:0016021,integral component of membrane; GO:0005575,cellular_component; GO:0016020,membrane; GO:0031224,intrinsic component of membrane; GO:0044425,membrane part	--	--	--
rna-Poh0297010.1	3.71967	3.28275e-152	7.71124e-150	up	Poh0297010.1	Poh0297010.1	hypothetical protein PHYPA_001686 [Physcomitrella patens]	GSHB_BRAJU RecName: Full=Glutathione synthetase, chloroplastic; Short=GSH synthetase; Short=GSH-S; Short=Glutathione synthase; EC=6.3.2.3; Flags: Precursor;	A9RTT8_PHYPA RecName: Full=Glutathione synthetase {ECO:0000256|PIRNR:PIRNR001558}; Short=GSH-S {ECO:0000256|PIRNR:PIRNR001558}; EC=6.3.2.3 {ECO:0000256|PIRNR:PIRNR001558};	Glutathione synthetase	GO:0009507,chloroplast; GO:0005524,ATP binding; GO:0043295,glutathione binding; GO:0004363,glutathione synthase activity; GO:0000287,magnesium ion binding; GO:0042803,protein homodimerization activity; GO:0000166,nucleotide binding; GO:0003674,molecular_function; GO:0005488,binding; GO:0008144,drug binding; GO:0017076,purine nucleotide binding; GO:0030554,adenyl nucleotide binding; GO:0032553,rib…	--	--	--
rna-Poh0099330.1	-5.25878	5.13791e-152	1.20034e-149	down	Poh0099330.1	Poh0099330.1	hypothetical protein PHYPA_002193 [Physcomitrella patens]	--	A9RG10_PHYPA SubName: Full=Uncharacterized protein {ECO:0000313|EMBL:EDQ82163.1};	--	GO:0016021,integral component of membrane; GO:0005575,cellular_component; GO:0016020,membrane; GO:0031224,intrinsic component of membrane; GO:0044425,membrane part	--	--	--
rna-Poh0058630.1	3.28413	5.30911e-152	1.23364e-149	up	Poh0058630.1	Poh0058630.1	predicted protein [Physcomitrella patens]	SYGM1_ARATH RecName: Full=Glycine--tRNA ligase, mitochondrial 1 {ECO:0000305}; EC=6.1.1.14 {ECO:0000269|PubMed:11278923}; AltName: Full=Diadenosine tetraphosphate synthetase {ECO:0000305}; Short=AP-4-A synthetase {ECO:0000305}; AltName: Full=Glycyl-tRNA synthetase 1 {ECO:0000303|PubMed:11278923}; Short=GlyRS-1 {ECO:0000303|PubMed:11278923}; Flags: Precursor;	A9TSY1_PHYPA SubName: Full=Predicted protein {ECO:0000313|EMBL:EDQ53462.1};	Glycyl-tRNA synthetase and related class II tRNA synthetase	GO:0005829,cytosol; GO:0005768,endosome; GO:0005794,Golgi apparatus; GO:0005739,mitochondrion; GO:0005802,trans-Golgi network; GO:0005524,ATP binding; GO:0004820,glycine-tRNA ligase activity; GO:0046983,protein dimerization activity; GO:0015966,diadenosine tetraphosphate biosynthetic process; GO:0070150,mitochondrial glycyl-tRNA aminoacylation; GO:0046686,response to cadmium ion; GO:0000166,nucle…	--	--	--
rna-Poh0104800.1	6.94995	6.07638e-152	1.40433e-149	up	Poh0104800.1	Poh0104800.1	predicted protein [Physcomitrella patens]	MPCP1_ARATH RecName: Full=Mitochondrial phosphate carrier protein 1, mitochondrial; AltName: Full=Mitochondrial phosphate transporter 1; Short=MPT1; AltName: Full=Phosphate transporter 3;3;	A9SXT6_PHYPA SubName: Full=Predicted protein {ECO:0000313|EMBL:EDQ64002.1};	Mitochondrial phosphate carrier protein	GO:0016021,integral component of membrane; GO:0005743,mitochondrial inner membrane; GO:0015114,phosphate ion transmembrane transporter activity; GO:0006839,mitochondrial transport; GO:0009651,response to salt stress; GO:0003674,molecular_function; GO:0005215,transporter activity; GO:0022857,transmembrane transporter activity; GO:0008509,anion transmembrane transporter activity; GO:0015075,ion tra…	--	--	--
rna-Poh0038040.1	4.28826	7.02839e-152	1.61566e-149	up	Poh0038040.1	Poh0038040.1	hypothetical protein KFL_000060610 [Klebsormidium nitens]	--	A0A0U9HQL6_KLENI SubName: Full=Uncharacterized protein {ECO:0000313|EMBL:GAQ77995.1};	--	--	--	--	--
rna-Poh0016560.1	5.36238	2.58048e-151	5.90038e-149	up	Poh0016560.1	Poh0016560.1	predicted protein [Physcomitrella patens]	--	A9T5D5_PHYPA SubName: Full=Predicted protein {ECO:0000313|EMBL:EDQ61440.1};	Zn2+-binding dehydrogenase (nuclear receptor binding factor-1)	GO:0016491,oxidoreductase activity; GO:0003674,molecular_function; GO:0003824,catalytic activity	--	--	--
rna-Poh0063310.1	-6.86113	4.40339e-151	1.00153e-148	down	Poh0063310.1	Poh0063310.1	hypothetical protein PHYPA_007750 [Physcomitrella patens]	KLCR2_ARATH RecName: Full=Protein KINESIN LIGHT CHAIN-RELATED 2 {ECO:0000303|PubMed:23204523}; AltName: Full=Kinesin light chain-like protein 1 {ECO:0000303|Ref.1}; Short=AtKLC1 {ECO:0000303|Ref.1};	A9T5J6_PHYPA SubName: Full=Predicted protein {ECO:0000313|EMBL:EDQ61225.1}; Flags: Fragment;	Kinesin light chain	GO:0005886,plasma membrane; GO:0009860,pollen tube growth; GO:0031347,regulation of defense response; GO:0000003,reproduction; GO:0000902,cell morphogenesis; GO:0000904,cell morphogenesis involved in differentiation; GO:0016049,cell growth; GO:0003006,developmental process involved in reproduction; GO:0040007,growth; GO:0009653,anatomical structure morphogenesis; GO:0008150,biological_process; GO…	--	--	--
rna-Poh0084930.1	-3.25193	8.03407e-151	1.81769e-148	down	Poh0084930.1	Poh0084930.1	leucine-rich repeat receptor-like protein kinase [Pohlia nutans]	SERK2_ORYSJ RecName: Full=LRR receptor kinase SERK2 {ECO:0000305}; EC=2.7.11.1 {ECO:0000305}; AltName: Full=BRI1-associated receptor kinase 1 homolog 2 {ECO:0000305}; Short=OsBAK1-2 {ECO:0000303|PubMed:22058019}; AltName: Full=Somatic embryogenesis receptor kinase 2 {ECO:0000305}; Short=OsSERK2 {ECO:0000303|PubMed:16081169}; Flags: Precursor;	A0A1P8DYX8_9BRYO SubName: Full=Leucine-rich repeat receptor-like protein kinase {ECO:0000313|EMBL:APU94860.1};	--	GO:0016021,integral component of membrane; GO:0005886,plasma membrane; GO:0005524,ATP binding; GO:0005102,signaling receptor binding; GO:0004675,transmembrane receptor protein serine/threonine kinase activity; GO:0009742,brassinosteroid mediated signaling pathway; GO:0030154,cell differentiation; GO:0007166,cell surface receptor signaling pathway; GO:0006952,defense response; GO:0006468,protein p…	--	--	--
rna-Poh0271620.1	3.44388	2.26511e-150	5.09793e-148	up	Poh0271620.1	Poh0271620.1	hypothetical protein PHYPA_007298 [Physcomitrella patens]	AT18D_ARATH RecName: Full=Autophagy-related protein 18d; Short=AtATG18d;	C0PPX4_PICSI SubName: Full=Uncharacterized protein {ECO:0000313|EMBL:ACN39864.1};	Uncharacterized conserved protein, contains WD40 repeats	GO:0005829,cytosol; GO:0019898,extrinsic component of membrane; GO:0034045,phagophore assembly site membrane; GO:0005774,vacuolar membrane; GO:0080025,phosphatidylinositol-3,5-bisphosphate binding; GO:0032266,phosphatidylinositol-3-phosphate binding; GO:0000422,autophagy of mitochondrion; GO:0044804,autophagy of nucleus; GO:0006497,protein lipidation; GO:0034497,protein localization to phagophore…	--	--	--
rna-Poh0237440.1	-4.13471	3.92821e-150	8.79489e-148	down	Poh0237440.1	Poh0237440.1	predicted protein [Physcomitrella patens]	LOX1_ARATH RecName: Full=Linoleate 9S-lipoxygenase 1; EC=1.13.11.58; AltName: Full=Lipoxygenase 1; Short=AtLOX1;	A9U1H4_PHYPA SubName: Full=Uncharacterized protein {ECO:0000313|EMBL:EDQ50470.1};	--	GO:0009536,plastid; GO:1990136,linoleate 9S-lipoxygenase activity; GO:0046872,metal ion binding; GO:0010311,lateral root formation; GO:0034440,lipid oxidation; GO:0031408,oxylipin biosynthetic process; GO:0009737,response to abscisic acid; GO:0009753,response to jasmonic acid; GO:0048364,root development; GO:0003674,molecular_function; GO:0003824,catalytic activity; GO:0016491,oxidoreductase acti…	--	--	--
rna-Poh0117910.1	-2.8203	5.08659e-150	1.13294e-147	down	Poh0117910.1	Poh0117910.1	hypothetical protein PHYPA_008408 [Physcomitrella patens]	--	A9SGT8_PHYPA SubName: Full=Predicted protein {ECO:0000313|EMBL:EDQ69593.1};	--	GO:0016021,integral component of membrane; GO:0005575,cellular_component; GO:0016020,membrane; GO:0031224,intrinsic component of membrane; GO:0044425,membrane part	--	--	--
rna-Poh0357590.1	-3.11496	1.50385e-149	3.33227e-147	down	Poh0357590.1	Poh0357590.1	hypothetical protein PHYPA_011843 [Physcomitrella patens]	--	A9SPM0_PHYPA SubName: Full=Predicted protein {ECO:0000313|EMBL:EDQ66941.1};	--	--	--	--	--
rna-Poh0304750.1	-2.83895	3.66919e-149	8.08858e-147	down	Poh0304750.1	Poh0304750.1	hypothetical protein PHYPA_008405 [Physcomitrella patens]	MANA2_ARATH RecName: Full=Probable alpha-mannosidase At5g13980 {ECO:0000305}; EC=3.2.1.24 {ECO:0000305}; Flags: Precursor;	A9SGT5_PHYPA RecName: Full=Alpha-mannosidase {ECO:0000256|RuleBase:RU361199}; EC=3.2.1.- {ECO:0000256|RuleBase:RU361199};	Glycosyl hydrolase, family 38 - alpha-mannosidase	GO:0048046,apoplast; GO:0005618,cell wall; GO:0009505,plant-type cell wall; GO:0005774,vacuolar membrane; GO:0005773,vacuole; GO:0004559,alpha-mannosidase activity; GO:0030246,carbohydrate binding; GO:0046872,metal ion binding; GO:0006013,mannose metabolic process; GO:0006517,protein deglycosylation; GO:0003674,molecular_function; GO:0003824,catalytic activity; GO:0004553,hydrolase activity, hydr…	--	--	--
rna-Poh0000670.1	3.57854	5.87517e-149	1.28855e-146	up	Poh0000670.1	Poh0000670.1	predicted protein [Physcomitrella patens]	MD15A_ARATH RecName: Full=Mediator of RNA polymerase II transcription subunit 15a;	A9SHI4_PHYPA SubName: Full=Predicted protein {ECO:0000313|EMBL:EDQ69440.1};	--	GO:0016592,mediator complex; GO:0005634,nucleus; GO:0031490,chromatin DNA binding; GO:0003713,transcription coactivator activity; GO:0045723,positive regulation of fatty acid biosynthetic process; GO:0006355,regulation of transcription, DNA-templated; GO:0009751,response to salicylic acid; GO:0006351,transcription, DNA-templated; GO:0003674,molecular_function; GO:0003676,nucleic acid binding; GO:…	--	--	--
rna-Poh0131780.1	-6.77754	6.59304e-149	1.43865e-146	down	Poh0131780.1	Poh0131780.1	predicted protein [Physcomitrella patens]	EXPA1_ARATH RecName: Full=Expansin-A1; Short=AtEXPA1; AltName: Full=Alpha-expansin-1; Short=At-EXP1; Short=AtEx1; AltName: Full=Ath-ExpAlpha-1.2; Flags: Precursor;	Q7XJA4_PHYPA SubName: Full=Alpha expansin PpExpA5 {ECO:0000313|EMBL:AAN08121.1}; SubName: Full=Predicted protein {ECO:0000313|EMBL:EDQ76661.1};	--	GO:0005618,cell wall; GO:0005576,extracellular region; GO:0016020,membrane; GO:0009664,plant-type cell wall organization; GO:0008150,biological_process; GO:0009987,cellular process; GO:0016043,cellular component organization; GO:0045229,external encapsulating structure organization; GO:0071554,cell wall organization or biogenesis; GO:0071555,cell wall organization; GO:0071669,plant-type cell wall…	--	--	--
rna-Poh0216100.1	5.48853	2.53934e-148	5.51306e-146	up	Poh0216100.1	Poh0216100.1	hypothetical protein PHYPA_016924 [Physcomitrella patens]	BAG6_ARATH RecName: Full=BAG family molecular chaperone regulator 6 {ECO:0000303|Ref.3}; AltName: Full=Bcl-2-associated athanogene 6 {ECO:0000303|Ref.3}; AltName: Full=CaM-binding protein 1 {ECO:0000303|PubMed:16003391}; Contains: RecName: Full=Cleaved BAG6 {ECO:0000303|PubMed:26739014};	A9SR80_PHYPA SubName: Full=Predicted protein {ECO:0000313|EMBL:EDQ66289.1};	--	GO:0009506,plasmodesma; GO:0005516,calmodulin binding; GO:0051087,chaperone binding; GO:0006914,autophagy; GO:0050832,defense response to fungus; GO:0009817,defense response to fungus, incompatible interaction; GO:0012502,induction of programmed cell death; GO:0010508,positive regulation of autophagy; GO:0006457,protein folding; GO:0009408,response to heat; GO:0009644,response to high light inten…	--	--	--
rna-Poh0199670.1	-4.08482	4.65597e-148	1.00576e-145	down	Poh0199670.1	Poh0199670.1	hypothetical protein PHYPA_022436 [Physcomitrella patens]	EMS1_ARATH RecName: Full=Leucine-rich repeat receptor protein kinase EMS1 {ECO:0000305}; EC=2.7.11.1; AltName: Full=Protein EXCESS MICROSPOROCYTES 1 {ECO:0000303|PubMed:12154130}; AltName: Full=Protein EXTRA SPOROGENOUS CELLS {ECO:0000303|PubMed:12401166}; Flags: Precursor;	A9SDH6_PHYPA SubName: Full=CLL4A clavata1-like receptor S/T protein kinase protein {ECO:0000313|EMBL:EDQ70665.1};	--	GO:0016021,integral component of membrane; GO:0016020,membrane; GO:0005886,plasma membrane; GO:0005524,ATP binding; GO:0004674,protein serine/threonine kinase activity; GO:0019199,transmembrane receptor protein kinase activity; GO:0010234,anther wall tapetum cell fate specification; GO:0009556,microsporogenesis; GO:0046777,protein autophosphorylation; GO:0000166,nucleotide binding; GO:0003674,mol…	--	--	--
rna-Poh0018070.1	-4.40315	1.56285e-147	3.3424e-145	down	Poh0018070.1	Poh0018070.1	predicted protein [Physcomitrella patens]	--	A9SSK9_PHYPA SubName: Full=Predicted protein {ECO:0000313|EMBL:EDQ65868.1};	--	GO:0016021,integral component of membrane; GO:0005575,cellular_component; GO:0016020,membrane; GO:0031224,intrinsic component of membrane; GO:0044425,membrane part	--	--	--
rna-Poh0275840.1	-3.73127	2.61434e-147	5.56349e-145	down	Poh0275840.1	Poh0275840.1	predicted protein [Physcomitrella patens]	DR100_ARATH RecName: Full=DNA damage-repair/toleration protein DRT100; Flags: Precursor;	A9T3S2_PHYPA SubName: Full=Predicted protein {ECO:0000313|EMBL:EDQ61922.1};	FOG: Leucine rich repeat	GO:0009507,chloroplast; GO:0000166,nucleotide binding; GO:0006281,DNA repair; GO:0003674,molecular_function; GO:0005488,binding; GO:0036094,small molecule binding; GO:0097159,organic cyclic compound binding; GO:1901265,nucleoside phosphate binding; GO:1901363,heterocyclic compound binding; GO:0008152,metabolic process; GO:0006139,nucleobase-containing compound metabolic process; GO:0006259,DNA me…	--	--	--
rna-Poh0199610.1	-4.6549	2.99603e-147	6.34435e-145	down	Poh0199610.1	Poh0199610.1	hypothetical protein PHYPA_001563 [Physcomitrella patens]	GDL28_ARATH RecName: Full=GDSL esterase/lipase At1g71250; EC=3.1.1.-; AltName: Full=Extracellular lipase At1g71250; Flags: Precursor;	A9RU59_PHYPA SubName: Full=Uncharacterized protein {ECO:0000313|EMBL:EDQ77603.1};	--	GO:0005576,extracellular region; GO:0016298,lipase activity; GO:0016042,lipid catabolic process; GO:0003674,molecular_function; GO:0003824,catalytic activity; GO:0016787,hydrolase activity; GO:0016788,hydrolase activity, acting on ester bonds; GO:0008152,metabolic process; GO:0006629,lipid metabolic process; GO:0008150,biological_process; GO:0009056,catabolic process; GO:0044238,primary metabolic…	--	--	--
rna-Poh0252340.1	5.04722	3.74368e-147	7.88871e-145	up	Poh0252340.1	Poh0252340.1	--	--	--	--	--	--	--	--
rna-Poh0200070.1	-4.60922	1.74656e-146	3.6624e-144	down	Poh0200070.1	Poh0200070.1	hypothetical protein PHYPA_018546 [Physcomitrella patens]	UFOG5_MANES RecName: Full=Anthocyanidin 3-O-glucosyltransferase 5; EC=2.4.1.115; AltName: Full=Flavonol 3-O-glucosyltransferase 5; AltName: Full=UDP-glucose flavonoid 3-O-glucosyltransferase 5;	A9TDK9_PHYPA SubName: Full=Predicted protein {ECO:0000313|EMBL:EDQ58509.1};	UDP-glucuronosyl and UDP-glucosyl transferase	GO:0047213,anthocyanidin 3-O-glucosyltransferase activity; GO:0009718,anthocyanin-containing compound biosynthetic process; GO:0003674,molecular_function; GO:0003824,catalytic activity; GO:0008194,UDP-glycosyltransferase activity; GO:0016740,transferase activity; GO:0016757,transferase activity, transferring glycosyl groups; GO:0016758,transferase activity, transferring hexosyl groups; GO:0035251…	--	--	--
rna-Poh0150680.1	5.39476	1.89737e-146	3.95933e-144	up	Poh0150680.1	Poh0150680.1	hypothetical protein CFP56_69038 [Quercus suber]	--	--	--	--	--	--	--
rna-Poh0011320.1	6.22055	2.64289e-146	5.48839e-144	up	Poh0011320.1	Poh0011320.1	hypothetical protein PHYPA_008459 [Physcomitrella patens]	HSP16_SOYBN RecName: Full=18.5 kDa class I heat shock protein; AltName: Full=HSP 18.5;	A9RN10_PHYPA SubName: Full=Predicted protein {ECO:0000313|EMBL:EDQ79544.1};	Molecular chaperone (small heat-shock protein Hsp26/Hsp42)	GO:0005737,cytoplasm; GO:0005622,intracellular; GO:0005575,cellular_component; GO:0005623,cell; GO:0044424,intracellular part; GO:0044464,cell part	--	--	--
rna-Poh0109220.1	3.93358	4.28477e-146	8.85527e-144	up	Poh0109220.1	Poh0109220.1	predicted protein [Physcomitrella patens]	C7101_ARATH RecName: Full=Cytochrome P450 710A1 {ECO:0000303|PubMed:16531502}; EC=1.14.19.41 {ECO:0000269|PubMed:16531502}; AltName: Full=C-22 sterol desaturase {ECO:0000303|PubMed:16531502};	A9RQL1_PHYPA SubName: Full=Predicted protein {ECO:0000313|EMBL:EDQ78879.1};	Cytochrome P450 CYP4/CYP19/CYP26 subfamilies	GO:0016021,integral component of membrane; GO:0000249,C-22 sterol desaturase activity; GO:0020037,heme binding; GO:0005506,iron ion binding; GO:0004497,monooxygenase activity; GO:0016126,sterol biosynthetic process; GO:0003674,molecular_function; GO:0003824,catalytic activity; GO:0016491,oxidoreductase activity; GO:0016705,oxidoreductase activity, acting on paired donors, with incorporation or re…	--	--	--
rna-Poh0335850.1	-4.18746	5.79389e-146	1.19168e-143	down	Poh0335850.1	Poh0335850.1	leucine-rich repeat receptor-like protein kinase [Pohlia nutans]	BAME1_ARATH RecName: Full=Leucine-rich repeat receptor-like serine/threonine-protein kinase BAM1; EC=2.7.11.1; AltName: Full=Protein BARELY ANY MERISTEM 1; Flags: Precursor;	A0A1P8DYU1_9BRYO SubName: Full=Leucine-rich repeat receptor-like protein kinase {ECO:0000313|EMBL:APU94831.1};	--	GO:0016021,integral component of membrane; GO:0005886,plasma membrane; GO:0005524,ATP binding; GO:0043621,protein self-association; GO:0004674,protein serine/threonine kinase activity; GO:0033612,receptor serine/threonine kinase binding; GO:0030154,cell differentiation; GO:0048437,floral organ development; GO:0048229,gametophyte development; GO:0010075,regulation of meristem growth; GO:0000166,nu…	--	--	--
rna-Poh0364210.1	7.06781	1.07109e-145	2.19252e-143	up	Poh0364210.1	Poh0364210.1	predicted protein [Physcomitrella patens]	AKR2_ORYSJ RecName: Full=Probable aldo-keto reductase 2; EC=1.1.1.-;	A9TGX3_PHYPA SubName: Full=Predicted protein {ECO:0000313|EMBL:EDQ57313.1};	Voltage-gated shaker-like K+ channel, subunit beta/KCNAB	GO:0016491,oxidoreductase activity; GO:0003674,molecular_function; GO:0003824,catalytic activity	--	--	--
rna-Poh0203850.1	4.46036	1.6017e-145	3.26313e-143	up	Poh0203850.1	Poh0203850.1	predicted protein [Physcomitrella patens]	U72B1_ARATH RecName: Full=UDP-glycosyltransferase 72B1; EC=2.4.1.-; AltName: Full=Arbutin synthase; AltName: Full=Probable hydroquinone glucosyltransferase; EC=2.4.1.218;	A9S3P2_PHYPA RecName: Full=Glycosyltransferase {ECO:0000256|RuleBase:RU362057}; EC=2.4.1.- {ECO:0000256|RuleBase:RU362057};	UDP-glucuronosyl and UDP-glucosyl transferase	GO:0043231,intracellular membrane-bounded organelle; GO:0050505,hydroquinone glucosyltransferase activity; GO:0080043,quercetin 3-O-glucosyltransferase activity; GO:0080044,quercetin 7-O-glucosyltransferase activity; GO:0035251,UDP-glucosyltransferase activity; GO:0008194,UDP-glycosyltransferase activity; GO:0009809,lignin biosynthetic process; GO:0009651,response to salt stress; GO:0009636,respo…	--	--	--
rna-Poh0317050.1	-3.95717	4.72414e-145	9.57909e-143	down	Poh0317050.1	Poh0317050.1	leucine-rich repeat receptor-like protein kinase [Pohlia nutans]	Y1154_ARATH RecName: Full=Probable serine/threonine-protein kinase At1g01540; EC=2.7.11.1;	A0A1P8DYZ9_9BRYO SubName: Full=Leucine-rich repeat receptor-like protein kinase {ECO:0000313|EMBL:APU94880.1};	--	GO:0016021,integral component of membrane; GO:0005886,plasma membrane; GO:0005524,ATP binding; GO:0004674,protein serine/threonine kinase activity; GO:0004675,transmembrane receptor protein serine/threonine kinase activity; GO:0007166,cell surface receptor signaling pathway; GO:0046777,protein autophosphorylation; GO:0006468,protein phosphorylation; GO:0000166,nucleotide binding; GO:0003674,molec…	--	--	--
rna-Poh0332250.1	3.4923	5.06209e-145	1.02162e-142	up	Poh0332250.1	Poh0332250.1	hypothetical protein PHYPA_026005 [Physcomitrella patens]	RH26_ORYSJ RecName: Full=DEAD-box ATP-dependent RNA helicase 26; EC=3.6.4.13;	A9TI18_PHYPA SubName: Full=Predicted protein {ECO:0000313|EMBL:EDQ56906.1};	ATP-dependent RNA helicase pitchoune	GO:0005737,cytoplasm; GO:0005730,nucleolus; GO:0005524,ATP binding; GO:0004004,ATP-dependent RNA helicase activity; GO:0003723,RNA binding; GO:0010501,RNA secondary structure unwinding; GO:0000166,nucleotide binding; GO:0003674,molecular_function; GO:0005488,binding; GO:0008144,drug binding; GO:0017076,purine nucleotide binding; GO:0030554,adenyl nucleotide binding; GO:0032553,ribonucleotide bind…	--	--	--
rna-Poh0052240.1	-3.98192	1.04724e-144	2.10362e-142	down	Poh0052240.1	Poh0052240.1	leucine-rich repeat receptor-like protein kinase [Pohlia nutans]	SERK2_ORYSJ RecName: Full=LRR receptor kinase SERK2 {ECO:0000305}; EC=2.7.11.1 {ECO:0000305}; AltName: Full=BRI1-associated receptor kinase 1 homolog 2 {ECO:0000305}; Short=OsBAK1-2 {ECO:0000303|PubMed:22058019}; AltName: Full=Somatic embryogenesis receptor kinase 2 {ECO:0000305}; Short=OsSERK2 {ECO:0000303|PubMed:16081169}; Flags: Precursor;	A0A1P8DYX8_9BRYO SubName: Full=Leucine-rich repeat receptor-like protein kinase {ECO:0000313|EMBL:APU94860.1};	--	GO:0016021,integral component of membrane; GO:0005886,plasma membrane; GO:0005524,ATP binding; GO:0005102,signaling receptor binding; GO:0004675,transmembrane receptor protein serine/threonine kinase activity; GO:0009742,brassinosteroid mediated signaling pathway; GO:0030154,cell differentiation; GO:0007166,cell surface receptor signaling pathway; GO:0006952,defense response; GO:0006468,protein p…	--	--	--
rna-Poh0011060.1	8.92861	1.4861e-144	2.9713e-142	up	Poh0011060.1	Poh0011060.1	--	--	--	--	--	--	--	--
rna-Poh0149780.1	5.43634	1.53053e-144	3.04596e-142	up	Poh0149780.1	Poh0149780.1	predicted protein [Physcomitrella patens]	ALKR4_ARATH RecName: Full=Probable aldo-keto reductase 4; EC=1.1.1.-;	A9TGX3_PHYPA SubName: Full=Predicted protein {ECO:0000313|EMBL:EDQ57313.1};	Voltage-gated shaker-like K+ channel, subunit beta/KCNAB	GO:0005829,cytosol; GO:0016491,oxidoreductase activity; GO:0046686,response to cadmium ion; GO:0003674,molecular_function; GO:0003824,catalytic activity; GO:0008150,biological_process; GO:0010038,response to metal ion; GO:0010035,response to inorganic substance; GO:0042221,response to chemical; GO:0050896,response to stimulus; GO:0005622,intracellular; GO:0005575,cellular_component; GO:0005623,ce…	--	--	--
Novel_004608	6.48193	2.03163e-144	4.0246e-142	up	XLOC_020614	--	hypothetical protein PHYPA_002304 [Physcomitrella patens]	PTC52_ARATH RecName: Full=Protochlorophyllide-dependent translocon component 52, chloroplastic; AltName: Full=ACD1-like protein; AltName: Full=Protein TIC 55-IV; AltName: Full=Translocon at the inner envelope membrane of chloroplasts 55-IV; Flags: Precursor;	A9RGB0_PHYPA SubName: Full=Uncharacterized protein {ECO:0000313|EMBL:EDQ82212.1};	--	GO:0009507,chloroplast; GO:0009941,chloroplast envelope; GO:0009706,chloroplast inner membrane; GO:0016021,integral component of membrane; GO:0009536,plastid; GO:0051537,2 iron, 2 sulfur cluster binding; GO:0010277,chlorophyllide a oxygenase [overall] activity; GO:0046872,metal ion binding; GO:0015031,protein transport; GO:0003674,molecular_function; GO:0005488,binding; GO:0048037,cofactor bindin…	--	--	--
rna-Poh0237370.1	3.17331	1.1443e-143	2.25643e-141	up	Poh0237370.1	Poh0237370.1	predicted protein [Physcomitrella patens]	FBX6_ARATH RecName: Full=F-box only protein 6;	A9TTH0_PHYPA SubName: Full=Predicted protein {ECO:0000313|EMBL:EDQ53267.1};	--	GO:0004842,ubiquitin-protein transferase activity; GO:0010305,leaf vascular tissue pattern formation; GO:0010928,regulation of auxin mediated signaling pathway; GO:0031146,SCF-dependent proteasomal ubiquitin-dependent protein catabolic process; GO:0060776,simple leaf morphogenesis; GO:0003674,molecular_function; GO:0003824,catalytic activity; GO:0016740,transferase activity; GO:0019787,ubiquitin-…	--	--	--
rna-Poh0283890.1	-3.29845	1.7695e-143	3.47331e-141	down	Poh0283890.1	Poh0283890.1	hypothetical protein PHYPA_021768 [Physcomitrella patens]	AIR9_ARATH RecName: Full=187-kDa microtubule-associated protein AIR9 {ECO:0000303|PubMed:17027491}; AltName: Full=Auxin-induced in root cultures protein 9;	A9TP35_PHYPA SubName: Full=Predicted protein {ECO:0000313|EMBL:EDQ54806.1};	Protein phosphatase 1, regulatory subunit, and related proteins	GO:0055028,cortical microtubule; GO:0009524,phragmoplast; GO:0005886,plasma membrane; GO:0009506,plasmodesma; GO:0009574,preprophase band; GO:0007049,cell cycle; GO:0051301,cell division; GO:0010102,lateral root morphogenesis; GO:0009733,response to auxin; GO:0008150,biological_process; GO:0009987,cellular process; GO:0007275,multicellular organism development; GO:0009653,anatomical structure mor…	--	--	--
rna-Poh0313780.1	-3.67615	2.15358e-143	4.208e-141	down	Poh0313780.1	Poh0313780.1	hypothetical protein PHYPA_021360 [Physcomitrella patens]	ARG7_VIGRR RecName: Full=Indole-3-acetic acid-induced protein ARG7;	A9RR62_PHYPA SubName: Full=Predicted protein {ECO:0000313|EMBL:EDQ78543.1}; Flags: Fragment;	--	GO:0009733,response to auxin; GO:0008150,biological_process; GO:0009719,response to endogenous stimulus; GO:0009725,response to hormone; GO:0010033,response to organic substance; GO:0042221,response to chemical; GO:0050896,response to stimulus	--	--	--
rna-Poh0149740.1	4.97427	2.25208e-143	4.38055e-141	up	Poh0149740.1	Poh0149740.1	predicted protein [Physcomitrella patens]	ALKR3_ARATH RecName: Full=Probable aldo-keto reductase 3; EC=1.1.1.-;	A9TGX3_PHYPA SubName: Full=Predicted protein {ECO:0000313|EMBL:EDQ57313.1};	Voltage-gated shaker-like K+ channel, subunit beta/KCNAB	GO:0009941,chloroplast envelope; GO:0005886,plasma membrane; GO:0016491,oxidoreductase activity; GO:0003674,molecular_function; GO:0003824,catalytic activity; GO:0005622,intracellular; GO:0005575,cellular_component; GO:0005623,cell; GO:0005737,cytoplasm; GO:0043231,intracellular membrane-bounded organelle; GO:0009507,chloroplast; GO:0009526,plastid envelope; GO:0009536,plastid; GO:0031967,organel…	--	--	--
rna-Poh0201230.1	-6.07697	2.97623e-143	5.76302e-141	down	Poh0201230.1	Poh0201230.1	predicted protein [Physcomitrella patens]	GDL64_ARATH RecName: Full=GDSL esterase/lipase At4g16230; EC=3.1.1.-; AltName: Full=Extracellular lipase At4g16230; Flags: Precursor;	A9SE81_PHYPA SubName: Full=Predicted protein {ECO:0000313|EMBL:EDQ70574.1};	--	GO:0005576,extracellular region; GO:0016788,hydrolase activity, acting on ester bonds; GO:0016042,lipid catabolic process; GO:0003674,molecular_function; GO:0003824,catalytic activity; GO:0016787,hydrolase activity; GO:0008152,metabolic process; GO:0006629,lipid metabolic process; GO:0008150,biological_process; GO:0009056,catabolic process; GO:0044238,primary metabolic process; GO:0071704,organic…	--	--	--
rna-Poh0055850.1	3.89606	7.00788e-143	1.35089e-140	up	Poh0055850.1	Poh0055850.1	predicted protein [Physcomitrella patens]	--	A9TJ87_PHYPA SubName: Full=Predicted protein {ECO:0000313|EMBL:EDQ56568.1};	--	GO:0005509,calcium ion binding; GO:0003674,molecular_function; GO:0005488,binding; GO:0046872,metal ion binding; GO:0043167,ion binding; GO:0043169,cation binding	--	--	--
rna-Poh0113810.1	-4.9134	7.40724e-143	1.4215e-140	down	Poh0113810.1	Poh0113810.1	hypothetical protein PHYPA_021298 [Physcomitrella patens]	XTH5_ARATH RecName: Full=Probable xyloglucan endotransglucosylase/hydrolase protein 5; Short=At-XTH5; Short=XTH-5; EC=2.4.1.207; Flags: Precursor;	A9TSU5_PHYPA RecName: Full=Xyloglucan endotransglucosylase/hydrolase {ECO:0000256|RuleBase:RU361120}; EC=2.4.1.207 {ECO:0000256|RuleBase:RU361120};	--	GO:0048046,apoplast; GO:0005618,cell wall; GO:0004553,hydrolase activity, hydrolyzing O-glycosyl compounds; GO:0016762,xyloglucan:xyloglucosyl transferase activity; GO:0042546,cell wall biogenesis; GO:0071555,cell wall organization; GO:0010411,xyloglucan metabolic process; GO:0003674,molecular_function; GO:0003824,catalytic activity; GO:0016787,hydrolase activity; GO:0016798,hydrolase activity, a…	--	--	--
rna-Poh0148010.1	-3.5912	9.00438e-143	1.72032e-140	down	Poh0148010.1	Poh0148010.1	hypothetical protein PHYPA_013843 [Physcomitrella patens]	PLP2_ORYSI RecName: Full=Patatin-like protein 2; EC=3.1.1.-;	A9SZF5_PHYPA RecName: Full=Patatin {ECO:0000256|RuleBase:RU361262}; EC=3.1.1.- {ECO:0000256|RuleBase:RU361262};	Ca2+-independent phospholipase A2	GO:0016787,hydrolase activity; GO:0006952,defense response; GO:0016042,lipid catabolic process; GO:0003674,molecular_function; GO:0003824,catalytic activity; GO:0006950,response to stress; GO:0008150,biological_process; GO:0050896,response to stimulus; GO:0008152,metabolic process; GO:0006629,lipid metabolic process; GO:0009056,catabolic process; GO:0044238,primary metabolic process; GO:0071704,o…	--	--	--
Novel_001644	4.52099	2.48517e-142	4.72699e-140	up	XLOC_007294	--	predicted protein [Physcomitrella patens]	--	A9T2J4_PHYPA SubName: Full=Predicted protein {ECO:0000313|EMBL:EDQ62372.1};	--	--	--	--	--
rna-Poh0030700.1	-5.36926	2.90341e-142	5.49819e-140	down	Poh0030700.1	Poh0030700.1	predicted protein [Physcomitrella patens]	GDL28_ARATH RecName: Full=GDSL esterase/lipase At1g71250; EC=3.1.1.-; AltName: Full=Extracellular lipase At1g71250; Flags: Precursor;	A9RU59_PHYPA SubName: Full=Uncharacterized protein {ECO:0000313|EMBL:EDQ77603.1};	--	GO:0005576,extracellular region; GO:0016298,lipase activity; GO:0016042,lipid catabolic process; GO:0003674,molecular_function; GO:0003824,catalytic activity; GO:0016787,hydrolase activity; GO:0016788,hydrolase activity, acting on ester bonds; GO:0008152,metabolic process; GO:0006629,lipid metabolic process; GO:0008150,biological_process; GO:0009056,catabolic process; GO:0044238,primary metabolic…	--	--	--
rna-Poh0180010.1	-4.38484	1.52745e-141	2.87984e-139	down	Poh0180010.1	Poh0180010.1	hypothetical protein PHYPA_012956 [Physcomitrella patens]	Y4765_ORYSJ RecName: Full=Putative B3 domain-containing protein Os04g0676650;	A9TTG0_PHYPA SubName: Full=Predicted protein {ECO:0000313|EMBL:EDQ53260.1}; Flags: Fragment;	--	GO:0005634,nucleus; GO:0003677,DNA binding; GO:0006355,regulation of transcription, DNA-templated; GO:0006351,transcription, DNA-templated; GO:0003674,molecular_function; GO:0003676,nucleic acid binding; GO:0005488,binding; GO:0097159,organic cyclic compound binding; GO:1901363,heterocyclic compound binding; GO:0008152,metabolic process; GO:0006139,nucleobase-containing compound metabolic process…	B3	TF	B3->B3
Novel_007994	6.58825	8.00992e-141	1.50359e-138	up	XLOC_035535	--	predicted protein [Physcomitrella patens]	YU87_ARATH RecName: Full=UPF0187 protein At2g45870, chloroplastic; Flags: Precursor;	A9RU19_PHYPA SubName: Full=Uncharacterized protein {ECO:0000313|EMBL:EDQ77586.1};	--	GO:0031969,chloroplast membrane; GO:0016021,integral component of membrane; GO:0042651,thylakoid membrane; GO:0042548,regulation of photosynthesis, light reaction; GO:0008152,metabolic process; GO:0006091,generation of precursor metabolites and energy; GO:0008150,biological_process; GO:0009987,cellular process; GO:0010109,regulation of photosynthesis; GO:0015979,photosynthesis; GO:0019222,regulat…	--	--	--
rna-Poh0033960.1	5.7861	1.25571e-140	2.34692e-138	up	Poh0033960.1	Poh0033960.1	hypothetical protein PHYPA_001218 [Physcomitrella patens]	DEGP1_ARATH RecName: Full=Protease Do-like 1, chloroplastic; EC=3.4.21.-; AltName: Full=Protein DEGRADATION OF PERIPLASMIC PROTEINS 1; Short=DEGP PROTEASE 1; Flags: Precursor;	A9SHE2_PHYPA SubName: Full=Predicted protein {ECO:0000313|EMBL:EDQ69342.1};	Serine protease	GO:0009507,chloroplast; GO:0009534,chloroplast thylakoid; GO:0009535,chloroplast thylakoid membrane; GO:0005634,nucleus; GO:0009579,thylakoid; GO:0031977,thylakoid lumen; GO:0042802,identical protein binding; GO:0004252,serine-type endopeptidase activity; GO:0008236,serine-type peptidase activity; GO:0010206,photosystem II repair; GO:0030163,protein catabolic process; GO:0009735,response to cytok…	--	--	--
rna-Poh0333800.1	-3.3709	1.33745e-140	2.48888e-138	down	Poh0333800.1	Poh0333800.1	hypothetical protein PHYPA_016490 [Physcomitrella patens]	CB12_PETHY RecName: Full=Chlorophyll a-b binding protein, chloroplastic; AltName: Full=LHCI type II CAB; Flags: Precursor;	A9U5E4_PHYPA RecName: Full=Chlorophyll a-b binding protein, chloroplastic {ECO:0000256|RuleBase:RU363080};	--	GO:0009535,chloroplast thylakoid membrane; GO:0016021,integral component of membrane; GO:0009522,photosystem I; GO:0009523,photosystem II; GO:0016168,chlorophyll binding; GO:0046872,metal ion binding; GO:0009765,photosynthesis, light harvesting; GO:0018298,protein-chromophore linkage; GO:0003674,molecular_function; GO:0005488,binding; GO:0043167,ion binding; GO:0043168,anion binding; GO:0046906,t…	--	--	--
rna-Poh0289670.1	3.98303	1.51276e-140	2.80298e-138	up	Poh0289670.1	Poh0289670.1	hypothetical protein PHYPA_023836 [Physcomitrella patens]	NPR2_ORYSJ RecName: Full=BTB/POZ domain and ankyrin repeat-containing protein NPR2 {ECO:0000305}; Short=OsNPR2 {ECO:0000303|PubMed:17309686}; AltName: Full=NPR1 homolog 2 {ECO:0000305}; Short=OsNH2 {ECO:0000303|PubMed:15986920};	A9THW7_PHYPA SubName: Full=Predicted protein {ECO:0000313|EMBL:EDQ56993.1}; Flags: Fragment;	FOG: Ankyrin repeat	GO:0005737,cytoplasm; GO:0019005,SCF ubiquitin ligase complex; GO:0031625,ubiquitin protein ligase binding; GO:0006952,defense response; GO:0043161,proteasome-mediated ubiquitin-dependent protein catabolic process; GO:0042787,NA; GO:0030162,regulation of proteolysis; GO:0005515,protein binding; GO:0003674,molecular_function; GO:0005488,binding; GO:0019899,enzyme binding; GO:0044389,ubiquitin-like…	TRAF	TR	TRAF
rna-Poh0052320.1	-3.43088	2.3502e-140	4.33597e-138	down	Poh0052320.1	Poh0052320.1	hypothetical protein PHYPA_017643 [Physcomitrella patens]	--	A9U1L9_PHYPA SubName: Full=Predicted protein {ECO:0000313|EMBL:EDQ50444.1};	--	--	--	--	--
rna-Poh0125360.1	-4.55129	2.68305e-140	4.9289e-138	down	Poh0125360.1	Poh0125360.1	leucine-rich repeat receptor-like protein kinase [Pohlia nutans]	FEI1_ARATH RecName: Full=LRR receptor-like serine/threonine-protein kinase FEI 1; EC=2.7.11.1; Flags: Precursor;	A0A1P8DYV5_9BRYO SubName: Full=Leucine-rich repeat receptor-like protein kinase {ECO:0000313|EMBL:APU94843.1};	--	GO:0016021,integral component of membrane; GO:0005886,plasma membrane; GO:0005524,ATP binding; GO:0004674,protein serine/threonine kinase activity; GO:0030244,cellulose biosynthetic process; GO:0000166,nucleotide binding; GO:0003674,molecular_function; GO:0005488,binding; GO:0008144,drug binding; GO:0017076,purine nucleotide binding; GO:0030554,adenyl nucleotide binding; GO:0032553,ribonucleotide…	--	--	--
rna-Poh0354620.1	-3.00836	2.74605e-140	5.02317e-138	down	Poh0354620.1	Poh0354620.1	hypothetical protein PHYPA_022691 [Physcomitrella patens]	FK111_ARATH RecName: Full=F-box/kelch-repeat protein At5g15710;	A9RMI2_PHYPA SubName: Full=Predicted protein {ECO:0000313|EMBL:EDQ79757.1};	--	GO:0004842,ubiquitin-protein transferase activity; GO:0031146,SCF-dependent proteasomal ubiquitin-dependent protein catabolic process; GO:0003674,molecular_function; GO:0003824,catalytic activity; GO:0016740,transferase activity; GO:0019787,ubiquitin-like protein transferase activity; GO:0140096,catalytic activity, acting on a protein; GO:0019941,modification-dependent protein catabolic process; …	--	--	--
rna-Poh0358190.1	-3.95743	9.02317e-140	1.64356e-137	down	Poh0358190.1	Poh0358190.1	predicted protein [Physcomitrella patens]	--	A9SPN6_PHYPA SubName: Full=Predicted protein {ECO:0000313|EMBL:EDQ66950.1};	--	--	--	--	--
rna-Poh0114320.1	4.38313	2.92025e-139	5.29675e-137	up	Poh0114320.1	Poh0114320.1	hypothetical protein PHYPA_008053 [Physcomitrella patens]	CLPAB_SOLLC RecName: Full=ATP-dependent Clp protease ATP-binding subunit ClpA homolog CD4B, chloroplastic; Flags: Precursor;	A9RR37_PHYPA SubName: Full=Predicted protein {ECO:0000313|EMBL:EDQ78599.1};	Chaperone HSP104 and related ATP-dependent Clp proteases	GO:0009507,chloroplast; GO:0005524,ATP binding; GO:0019538,protein metabolic process; GO:0000166,nucleotide binding; GO:0003674,molecular_function; GO:0005488,binding; GO:0008144,drug binding; GO:0017076,purine nucleotide binding; GO:0030554,adenyl nucleotide binding; GO:0032553,ribonucleotide binding; GO:0032555,purine ribonucleotide binding; GO:0032559,adenyl ribonucleotide binding; GO:0035639,…	--	--	--
Novel_002412	-4.75529	5.38781e-139	9.73134e-137	down	XLOC_010582	--	predicted protein [Physcomitrella patens]	CB2_PHYPA RecName: Full=Chlorophyll a-b binding protein, chloroplastic; AltName: Full=LHCII type I CAB; Short=LHCP; Flags: Precursor;	A9RNP2_PHYPA RecName: Full=Chlorophyll a-b binding protein, chloroplastic {ECO:0000256|RuleBase:RU363080};	--	GO:0009941,chloroplast envelope; GO:0009535,chloroplast thylakoid membrane; GO:0016021,integral component of membrane; GO:0009522,photosystem I; GO:0009523,photosystem II; GO:0010287,plastoglobule; GO:0016168,chlorophyll binding; GO:0046872,metal ion binding; GO:0031409,pigment binding; GO:0009768,photosynthesis, light harvesting in photosystem I; GO:0018298,protein-chromophore linkage; GO:000941…	--	--	--
rna-Poh0011850.1	4.58	8.60002e-139	1.54682e-136	up	Poh0011850.1	Poh0011850.1	hypothetical protein PHYPA_008053 [Physcomitrella patens]	CLPAB_SOLLC RecName: Full=ATP-dependent Clp protease ATP-binding subunit ClpA homolog CD4B, chloroplastic; Flags: Precursor;	A9RR37_PHYPA SubName: Full=Predicted protein {ECO:0000313|EMBL:EDQ78599.1};	Chaperone HSP104 and related ATP-dependent Clp proteases	GO:0009507,chloroplast; GO:0005524,ATP binding; GO:0019538,protein metabolic process; GO:0000166,nucleotide binding; GO:0003674,molecular_function; GO:0005488,binding; GO:0008144,drug binding; GO:0017076,purine nucleotide binding; GO:0030554,adenyl nucleotide binding; GO:0032553,ribonucleotide binding; GO:0032555,purine ribonucleotide binding; GO:0032559,adenyl ribonucleotide binding; GO:0035639,…	--	--	--
rna-Poh0202960.1	4.04907	1.17554e-138	2.10553e-136	up	Poh0202960.1	Poh0202960.1	hypothetical protein PHYPA_001570 [Physcomitrella patens]	BDG1_ARATH RecName: Full=Probable lysophospholipase BODYGUARD 1 {ECO:0000303|PubMed:16415209}; Short=AtBDG1 {ECO:0000303|PubMed:16415209}; EC=3.1.1.- {ECO:0000305}; AltName: Full=Protein 9-cis epoxycarotenoid dioxygenase defective 1 {ECO:0000303|PubMed:21610183}; AltName: Full=Protein COOL BREATH 5 {ECO:0000303|PubMed:26990896}; Flags: Precursor;	A9RU52_PHYPA SubName: Full=Uncharacterized protein {ECO:0000313|EMBL:EDQ77710.1}; Flags: Fragment;	Predicted hydrolase/acyltransferase (alpha/beta hydrolase superfamily)	GO:0005576,extracellular region; GO:0009505,plant-type cell wall; GO:0005886,plasma membrane; GO:0016787,hydrolase activity; GO:0009688,abscisic acid biosynthetic process; GO:0071555,cell wall organization; GO:0042335,cuticle development; GO:0010143,cutin biosynthetic process; GO:0050832,defense response to fungus; GO:0048527,lateral root development; GO:1901959,positive regulation of cutin biosy…	--	--	--
rna-Poh0055180.1	-5.86966	1.21771e-138	2.17203e-136	down	Poh0055180.1	Poh0055180.1	hypothetical protein PHYPA_004611 [Physcomitrella patens]	TOM92_ARATH RecName: Full=Mitochondrial import receptor subunit TOM9-2; AltName: Full=Mitochondrial import receptor subunit TOM22 homolog 2; AltName: Full=Translocase of outer membrane 22 kDa subunit homolog 2; AltName: Full=Translocase of outer membrane 9 kDa subunit TOM9-2;	A9TZ24_PHYPA SubName: Full=Predicted protein {ECO:0000313|EMBL:EDQ51341.1}; Flags: Fragment;	Translocase of outer mitochondrial membrane complex, subunit TOM22	GO:0031307,integral component of mitochondrial outer membrane; GO:0005742,mitochondrial outer membrane translocase complex; GO:0005739,mitochondrion; GO:0009536,plastid; GO:0005774,vacuolar membrane; GO:0015450,P-P-bond-hydrolysis-driven protein transmembrane transporter activity; GO:0030150,protein import into mitochondrial matrix; GO:0045040,protein import into mitochondrial outer membrane; GO:…	--	--	--
rna-Poh0259590.1	-2.55972	2.10166e-138	3.73323e-136	down	Poh0259590.1	Poh0259590.1	predicted protein [Physcomitrella patens]	LOX15_SOLTU RecName: Full=Probable linoleate 9S-lipoxygenase 5; EC=1.13.11.58; AltName: Full=Leaf lipoxygenase;	A4ZFY7_PHYPA SubName: Full=Lipoxygenase-2 {ECO:0000313|EMBL:ABF66648.1};	--	GO:0005737,cytoplasm; GO:0046872,metal ion binding; GO:0016702,oxidoreductase activity, acting on single donors with incorporation of molecular oxygen, incorporation of two atoms of oxygen; GO:0031408,oxylipin biosynthetic process; GO:0003674,molecular_function; GO:0005488,binding; GO:0043167,ion binding; GO:0043169,cation binding; GO:0003824,catalytic activity; GO:0016491,oxidoreductase activity…	--	--	--
rna-Poh0291820.1	-3.33429	3.9727e-138	7.02776e-136	down	Poh0291820.1	Poh0291820.1	hypothetical protein PHYPA_012323 [Physcomitrella patens]	CYSP3_SOLLC RecName: Full=Cysteine proteinase 3; EC=3.4.22.-; Flags: Precursor;	A9TBP2_PHYPA SubName: Full=Predicted protein {ECO:0000313|EMBL:EDQ59184.1};	Cysteine proteinase Cathepsin L	GO:0005615,extracellular space; GO:0005764,lysosome; GO:0004197,cysteine-type endopeptidase activity; GO:0006955,immune response; GO:0051603,proteolysis involved in cellular protein catabolic process; GO:0003674,molecular_function; GO:0003824,catalytic activity; GO:0004175,endopeptidase activity; GO:0008234,cysteine-type peptidase activity; GO:0008233,peptidase activity; GO:0070011,peptidase acti…	--	--	--
rna-Poh0303700.1	5.10709	7.57791e-138	1.33505e-135	up	Poh0303700.1	Poh0303700.1	--	--	--	--	--	--	--	--
rna-Poh0312270.1	2.97449	7.61597e-138	1.33628e-135	up	Poh0312270.1	Poh0312270.1	hypothetical protein PHYPA_007862 [Physcomitrella patens]	WUN1_SOLTU RecName: Full=Wound-induced protein 1;	A9TYW7_PHYPA SubName: Full=Predicted protein {ECO:0000313|EMBL:EDQ51385.1};	--	--	--	--	--
rna-Poh0335100.1	4.6329	2.21503e-137	3.87063e-135	up	Poh0335100.1	Poh0335100.1	hypothetical protein PHYPA_016135 [Physcomitrella patens]	SDHB2_ARATH RecName: Full=Succinate dehydrogenase [ubiquinone] iron-sulfur subunit 2, mitochondrial; EC=1.3.5.1; AltName: Full=Iron-sulfur subunit of complex II; Short=Ip; Flags: Precursor;	A9TZU6_PHYPA RecName: Full=Succinate dehydrogenase [ubiquinone] iron-sulfur subunit, mitochondrial {ECO:0000256|RuleBase:RU361237}; EC=1.3.5.1 {ECO:0000256|RuleBase:RU361237}; Flags: Fragment;	Succinate dehydrogenase, Fe-S protein subunit	GO:0005749,mitochondrial respiratory chain complex II, succinate dehydrogenase complex (ubiquinone); GO:0005739,mitochondrion; GO:0045273,respiratory chain complex II; GO:0045281,succinate dehydrogenase complex; GO:0051537,2 iron, 2 sulfur cluster binding; GO:0051538,3 iron, 4 sulfur cluster binding; GO:0051539,4 iron, 4 sulfur cluster binding; GO:0009055,electron transfer activity; GO:0008177,su…	--	--	--
rna-Poh0049390.1	4.62183	2.67896e-137	4.66236e-135	up	Poh0049390.1	Poh0049390.1	PREDICTED: short-chain dehydrogenase TIC 32, chloroplastic-like [Gossypium arboreum]	TIC32_PEA RecName: Full=Short-chain dehydrogenase TIC 32, chloroplastic; EC=1.1.1.-; AltName: Full=Translocon at the inner envelope membrane of chloroplasts 32; Short=PsTIC32;	A0A1U8IXT6_GOSHI SubName: Full=short-chain dehydrogenase TIC 32, chloroplastic-like {ECO:0000313|RefSeq:XP_016682952.1};	Dehydrogenases with different specificities (related to short-chain alcohol dehydrogenases)	GO:0009706,chloroplast inner membrane; GO:0005516,calmodulin binding; GO:0016491,oxidoreductase activity; GO:0015031,protein transport; GO:0005515,protein binding; GO:0003674,molecular_function; GO:0005488,binding; GO:0003824,catalytic activity; GO:0008104,protein localization; GO:0006810,transport; GO:0008150,biological_process; GO:0015833,peptide transport; GO:0033036,macromolecule localization…	--	--	--
rna-Poh0056880.1	-5.66149	3.34364e-137	5.79568e-135	down	Poh0056880.1	Poh0056880.1	hypothetical protein PHYPA_020664 [Physcomitrella patens]	UGPI3_ARATH RecName: Full=Uncharacterized GPI-anchored protein At5g19250; Flags: Precursor;	A9TAJ8_PHYPA SubName: Full=Predicted protein {ECO:0000313|EMBL:EDQ59558.1}; Flags: Fragment;	--	GO:0031225,anchored component of membrane; GO:0046658,anchored component of plasma membrane; GO:0005575,cellular_component; GO:0016020,membrane; GO:0031224,intrinsic component of membrane; GO:0044425,membrane part; GO:0005886,plasma membrane; GO:0005623,cell; GO:0031226,intrinsic component of plasma membrane; GO:0044459,plasma membrane part; GO:0044464,cell part; GO:0071944,cell periphery	--	--	--
rna-Poh0158460.1	-3.26182	5.34929e-137	9.23494e-135	down	Poh0158460.1	Poh0158460.1	hypothetical protein PHYPA_006316 [Physcomitrella patens]	PLA15_ARATH RecName: Full=Phospholipase A1-Igamma1, chloroplastic; EC=3.1.1.-; Flags: Precursor;	B8LKE3_PICSI SubName: Full=Uncharacterized protein {ECO:0000313|EMBL:ABR16123.1};	Predicted lipase	GO:0009507,chloroplast; GO:0047714,galactolipase activity; GO:0008970,phospholipase A1 activity; GO:0004806,triglyceride lipase activity; GO:0016042,lipid catabolic process; GO:0003674,molecular_function; GO:0003824,catalytic activity; GO:0016298,lipase activity; GO:0016787,hydrolase activity; GO:0016788,hydrolase activity, acting on ester bonds; GO:0052689,carboxylic ester hydrolase activity; GO…	--	--	--
rna-Poh0102320.1	-2.70131	5.42061e-137	9.32064e-135	down	Poh0102320.1	Poh0102320.1	hypothetical protein PHYPA_022264 [Physcomitrella patens]	ATHB6_ARATH RecName: Full=Homeobox-leucine zipper protein ATHB-6; AltName: Full=HD-ZIP protein ATHB-6; AltName: Full=Homeodomain transcription factor ATHB-6;	A9SC92_PHYPA SubName: Full=Predicted protein {ECO:0000313|EMBL:EDQ71107.1}; Flags: Fragment;	Transcription factor HEX, contains HOX and HALZ domains	GO:0005634,nucleus; GO:0003677,DNA binding; GO:0003700,DNA-binding transcription factor activity; GO:0043565,sequence-specific DNA binding; GO:0009738,abscisic acid-activated signaling pathway; GO:0009788,negative regulation of abscisic acid-activated signaling pathway; GO:0045893,positive regulation of transcription, DNA-templated; GO:0009414,response to water deprivation; GO:0006351,transcripti…	HB-HD-ZIP	TF	HB->HB-HD-ZIP
rna-Poh0339920.1	3.29612	6.07562e-137	1.04053e-134	up	Poh0339920.1	Poh0339920.1	predicted protein [Physcomitrella patens]	KCS11_ARATH RecName: Full=3-ketoacyl-CoA synthase 11 {ECO:0000303|PubMed:18465198}; Short=KCS-11 {ECO:0000303|PubMed:18465198}; EC=2.3.1.199 {ECO:0000269|PubMed:16765910}; AltName: Full=Very long-chain fatty acid condensing enzyme 11 {ECO:0000303|PubMed:18465198}; Short=VLCFA condensing enzyme 11 {ECO:0000303|PubMed:18465198};	A9TJJ8_PHYPA RecName: Full=3-ketoacyl-CoA synthase {ECO:0000256|PIRNR:PIRNR036417}; EC=2.3.1.- {ECO:0000256|PIRNR:PIRNR036417};	--	GO:0016021,integral component of membrane; GO:0102336,3-oxo-arachidoyl-CoA synthase activity; GO:0102337,3-oxo-cerotoyl-CoA synthase activity; GO:0102338,3-oxo-lignoceronyl-CoA synthase activity; GO:0102756,very-long-chain 3-ketoacyl-CoA synthase activity; GO:0006633,fatty acid biosynthetic process; GO:0009409,response to cold; GO:0009416,response to light stimulus; GO:0003674,molecular_function;…	--	--	--
rna-Poh0359550.1	-7.4113	8.5631e-137	1.45976e-134	down	Poh0359550.1	Poh0359550.1	predicted protein [Physcomitrella patens]	PME53_ARATH RecName: Full=Probable pectinesterase 53; Short=PE 53; EC=3.1.1.11; AltName: Full=Pectin methylesterase 53; Short=AtPME53; Flags: Precursor;	A9RDW9_PHYPA SubName: Full=Predicted protein {ECO:0000313|EMBL:EDQ82943.1};	--	GO:0005618,cell wall; GO:0005737,cytoplasm; GO:0005576,extracellular region; GO:0045330,aspartyl esterase activity; GO:0030599,pectinesterase activity; GO:0042545,cell wall modification; GO:0045490,pectin catabolic process; GO:0003674,molecular_function; GO:0003824,catalytic activity; GO:0016787,hydrolase activity; GO:0016788,hydrolase activity, acting on ester bonds; GO:0052689,carboxylic ester …	--	--	--
rna-Poh0085010.1	-4.31723	8.5914e-137	1.45976e-134	down	Poh0085010.1	Poh0085010.1	hypothetical protein PHYPA_004358 [Physcomitrella patens]	IQD1_ARATH RecName: Full=Protein IQ-DOMAIN 1 {ECO:0000303|PubMed:15960618};	A9U1L9_PHYPA SubName: Full=Predicted protein {ECO:0000313|EMBL:EDQ50444.1};	--	GO:0005737,cytoplasm; GO:0005874,microtubule; GO:0005634,nucleus; GO:0005516,calmodulin binding; GO:0008017,microtubule binding; GO:0005515,protein binding; GO:0003674,molecular_function; GO:0005488,binding; GO:0008092,cytoskeletal protein binding; GO:0015631,tubulin binding; GO:0005622,intracellular; GO:0005575,cellular_component; GO:0005623,cell; GO:0044424,intracellular part; GO:0044464,cell p…	--	--	--
rna-Poh0043490.1	-3.24541	1.77499e-136	3.00399e-134	down	Poh0043490.1	Poh0043490.1	predicted protein [Physcomitrella patens]	CB2_PHYPA RecName: Full=Chlorophyll a-b binding protein, chloroplastic; AltName: Full=LHCII type I CAB; Short=LHCP; Flags: Precursor;	A9SGM1_PHYPA RecName: Full=Chlorophyll a-b binding protein, chloroplastic {ECO:0000256|RuleBase:RU363080};	--	GO:0009941,chloroplast envelope; GO:0009535,chloroplast thylakoid membrane; GO:0016021,integral component of membrane; GO:0009522,photosystem I; GO:0009523,photosystem II; GO:0010287,plastoglobule; GO:0016168,chlorophyll binding; GO:0046872,metal ion binding; GO:0031409,pigment binding; GO:0009768,photosynthesis, light harvesting in photosystem I; GO:0018298,protein-chromophore linkage; GO:000941…	--	--	--
rna-Poh0015010.1	-3.41835	4.35733e-136	7.34543e-134	down	Poh0015010.1	Poh0015010.1	hypothetical protein PHYPA_020769 [Physcomitrella patens]	--	A9T7T6_PHYPA SubName: Full=Predicted protein {ECO:0000313|EMBL:EDQ60492.1}; Flags: Fragment;	--	GO:0016021,integral component of membrane; GO:0005575,cellular_component; GO:0016020,membrane; GO:0031224,intrinsic component of membrane; GO:0044425,membrane part	--	--	--
rna-Poh0218090.1	-4.72208	5.72636e-136	9.61558e-134	down	Poh0218090.1	Poh0218090.1	hypothetical protein PHYPA_003908 [Physcomitrella patens]	--	A9T884_PHYPA SubName: Full=Predicted protein {ECO:0000313|EMBL:EDQ60348.1};	--	GO:0016021,integral component of membrane; GO:0005575,cellular_component; GO:0016020,membrane; GO:0031224,intrinsic component of membrane; GO:0044425,membrane part	--	--	--
rna-Poh0046950.1	-3.55286	8.07489e-136	1.35064e-133	down	Poh0046950.1	Poh0046950.1	hypothetical protein PHYPA_017195 [Physcomitrella patens]	PSAK_ARATH RecName: Full=Photosystem I reaction center subunit psaK, chloroplastic; AltName: Full=PSI-K; AltName: Full=Photosystem I subunit X; Flags: Precursor;	A9SFV4_PHYPA SubName: Full=Predicted protein {ECO:0000313|EMBL:EDQ69926.1};	--	GO:0009507,chloroplast; GO:0009534,chloroplast thylakoid; GO:0009535,chloroplast thylakoid membrane; GO:0016021,integral component of membrane; GO:0009522,photosystem I; GO:0009579,thylakoid; GO:0016168,chlorophyll binding; GO:0015979,photosynthesis; GO:0003674,molecular_function; GO:0005488,binding; GO:0043167,ion binding; GO:0043168,anion binding; GO:0046906,tetrapyrrole binding; GO:0048037,cof…	--	--	--
rna-Poh0354720.1	6.01265	1.34801e-135	2.246e-133	up	Poh0354720.1	Poh0354720.1	--	--	--	--	--	--	--	--
rna-Poh0357760.1	-4.00889	1.38814e-135	2.30394e-133	down	Poh0357760.1	Poh0357760.1	--	--	--	--	--	--	--	--
rna-Poh0318530.1	3.85523	2.58741e-135	4.27788e-133	up	Poh0318530.1	Poh0318530.1	predicted protein [Physcomitrella patens]	RGLG2_ARATH RecName: Full=E3 ubiquitin-protein ligase RGLG2 {ECO:0000305}; EC=2.3.2.27 {ECO:0000305}; AltName: Full=RING domain ligase 2 {ECO:0000303|PubMed:17586653};	A9TZM8_PHYPA SubName: Full=Predicted protein {ECO:0000313|EMBL:EDQ51116.1};	Copine	GO:0005634,nucleus; GO:0005886,plasma membrane; GO:0046872,metal ion binding; GO:0004842,ubiquitin-protein transferase activity; GO:0009738,abscisic acid-activated signaling pathway; GO:0009850,auxin metabolic process; GO:0009690,cytokinin metabolic process; GO:0080148,negative regulation of response to water deprivation; GO:0003674,molecular_function; GO:0005488,binding; GO:0043167,ion binding; …	--	--	--
rna-Poh0096850.1	3.37892	4.60711e-135	7.58797e-133	up	Poh0096850.1	Poh0096850.1	hypothetical protein PHYPA_026859 [Physcomitrella patens]	UVR3_ARATH RecName: Full=(6-4)DNA photolyase; EC=4.1.99.13; AltName: Full=Protein UV repair defective 3;	A9RJ31_PHYPA SubName: Full=UVR3 AtUVR3-like 6-4 DNA photolyase protein {ECO:0000313|EMBL:EDQ80975.1};	Deoxyribodipyrimidine photolyase/cryptochrome	GO:0003914,DNA (6-4) photolyase activity; GO:0003677,DNA binding; GO:0000166,nucleotide binding; GO:0006281,DNA repair; GO:0009411,response to UV; GO:0003674,molecular_function; GO:0003824,catalytic activity; GO:0003913,DNA photolyase activity; GO:0016829,lyase activity; GO:0016830,carbon-carbon lyase activity; GO:0140097,catalytic activity, acting on DNA; GO:0003676,nucleic acid binding; GO:0005…	--	--	--
rna-Poh0328020.1	-5.17645	4.92711e-135	8.08403e-133	down	Poh0328020.1	Poh0328020.1	hypothetical protein PHYPA_015433 [Physcomitrella patens]	PDF1_ARATH RecName: Full=Protodermal factor 1; Flags: Precursor;	A9RW06_PHYPA SubName: Full=Predicted protein {ECO:0000313|EMBL:EDQ77033.1};	--	GO:0005576,extracellular region; GO:0005575,cellular_component	--	--	--
rna-Poh0043430.1	4.98743	5.18885e-135	8.4811e-133	up	Poh0043430.1	Poh0043430.1	hypothetical protein CFP56_72807 [Quercus suber]	--	K3WEW4_PYTUL SubName: Full=Uncharacterized protein {ECO:0000313|EnsemblProtists:PYU1_T003505};	--	--	--	--	--
rna-Poh0203440.1	3.47965	8.88334e-135	1.44647e-132	up	Poh0203440.1	Poh0203440.1	hypothetical protein PHYPA_001326 [Physcomitrella patens]	B561L_ARATH RecName: Full=Cytochrome b561 domain-containing protein At2g30890; AltName: Full=Protein b561A.tha12; Flags: Precursor;	A9RPM8_PHYPA SubName: Full=Predicted protein {ECO:0000313|EMBL:EDQ79124.1}; Flags: Fragment;	Predicted membrane protein, contains DoH and Cytochrome b-561/ferric reductase transmembrane domains	GO:0016021,integral component of membrane; GO:0046872,metal ion binding; GO:0055114,oxidation-reduction process; GO:0003674,molecular_function; GO:0005488,binding; GO:0043167,ion binding; GO:0043169,cation binding; GO:0008152,metabolic process; GO:0008150,biological_process; GO:0005575,cellular_component; GO:0016020,membrane; GO:0031224,intrinsic component of membrane; GO:0044425,membrane part	--	--	--
rna-Poh0360240.1	3.19614	1.24019e-134	2.01177e-132	up	Poh0360240.1	Poh0360240.1	hypothetical protein PHYPA_016623 [Physcomitrella patens]	FTSH2_ORYSJ RecName: Full=ATP-dependent zinc metalloprotease FTSH 2, chloroplastic; Short=OsFTSH2; EC=3.4.24.-; Flags: Precursor;	A9STZ2_PHYPA SubName: Full=Predicted protein {ECO:0000313|EMBL:EDQ65415.1};	AAA+-type ATPase containing the peptidase M41 domain	GO:0009941,chloroplast envelope; GO:0009535,chloroplast thylakoid membrane; GO:0016021,integral component of membrane; GO:0005524,ATP binding; GO:0004176,ATP-dependent peptidase activity; GO:0046872,metal ion binding; GO:0004222,metalloendopeptidase activity; GO:0008237,metallopeptidase activity; GO:0010205,photoinhibition; GO:0010206,photosystem II repair; GO:0006508,proteolysis; GO:0010304,PSII…	--	--	--
rna-Poh0178890.1	-4.57727	4.4616e-134	7.21019e-132	down	Poh0178890.1	Poh0178890.1	hypothetical protein PHYPA_002781 [Physcomitrella patens]	Y1154_ARATH RecName: Full=Probable serine/threonine-protein kinase At1g01540; EC=2.7.11.1;	A9TXD6_PHYPA SubName: Full=Predicted protein {ECO:0000313|EMBL:EDQ51899.1};	Serine/threonine protein kinase	GO:0016021,integral component of membrane; GO:0005886,plasma membrane; GO:0005524,ATP binding; GO:0004674,protein serine/threonine kinase activity; GO:0004675,transmembrane receptor protein serine/threonine kinase activity; GO:0007166,cell surface receptor signaling pathway; GO:0046777,protein autophosphorylation; GO:0006468,protein phosphorylation; GO:0000166,nucleotide binding; GO:0003674,molec…	--	--	--
Novel_006603	6.59622	4.74391e-134	7.6377e-132	up	XLOC_029088	--	--	--	--	--	--	--	--	--
rna-Poh0228490.1	-4.61125	4.80014e-134	7.6994e-132	down	Poh0228490.1	Poh0228490.1	predicted protein [Physcomitrella patens]	--	A9RD61_PHYPA SubName: Full=Predicted protein {ECO:0000313|EMBL:EDQ83408.1};	--	GO:0006952,defense response; GO:0009607,response to biotic stimulus; GO:0006950,response to stress; GO:0008150,biological_process; GO:0050896,response to stimulus	--	--	--
rna-Poh0360010.1	2.93694	4.59451e-133	7.34216e-131	up	Poh0360010.1	Poh0360010.1	hypothetical protein PHYPA_016601 [Physcomitrella patens]	HS905_ARATH RecName: Full=Heat shock protein 90-5, chloroplastic {ECO:0000305}; Short=AtHSP90.5 {ECO:0000305}; Short=AtHsp90-5 {ECO:0000303|PubMed:11599565}; AltName: Full=Heat shock protein 88-1 {ECO:0000305}; Short=Hsp88-1 {ECO:0000303|PubMed:11599565}; AltName: Full=Hsp90C {ECO:0000303|PubMed:23382192}; AltName: Full=Protein EMBRYO DEFECTIVE 1956 {ECO:0000303|PubMed:23382192}; AltName: Full=Pr…	A9TMP2_PHYPA SubName: Full=Predicted protein {ECO:0000313|EMBL:EDQ55309.1};	Molecular chaperone (HSP90 family)	GO:0009507,chloroplast; GO:0009941,chloroplast envelope; GO:0009570,chloroplast stroma; GO:0005739,mitochondrion; GO:0009536,plastid; GO:0005774,vacuolar membrane; GO:0005524,ATP binding; GO:0042803,protein homodimerization activity; GO:0051082,unfolded protein binding; GO:0009704,de-etiolation; GO:0006457,protein folding; GO:0045037,protein import into chloroplast stroma; GO:0010157,response to …	--	--	--
rna-Poh0084560.1	-4.2854	5.52536e-133	8.79698e-131	down	Poh0084560.1	Poh0084560.1	predicted protein [Physcomitrella patens]	--	A9TF18_PHYPA SubName: Full=Predicted protein {ECO:0000313|EMBL:EDQ57998.1};	--	GO:0016021,integral component of membrane; GO:0005575,cellular_component; GO:0016020,membrane; GO:0031224,intrinsic component of membrane; GO:0044425,membrane part	--	--	--
rna-Poh0214860.1	-4.70043	7.00528e-133	1.1112e-130	down	Poh0214860.1	Poh0214860.1	hypothetical protein PHYPA_004143 [Physcomitrella patens]	NAT12_ARATH RecName: Full=Nucleobase-ascorbate transporter 12; Short=AtNAT12;	A9SZ42_PHYPA SubName: Full=Predicted protein {ECO:0000313|EMBL:EDQ63559.1};	Xanthine/uracil transporters	GO:0016021,integral component of membrane; GO:0005886,plasma membrane; GO:0015207,adenine transmembrane transporter activity; GO:0015208,guanine transmembrane transporter activity; GO:0015294,solute:cation symporter activity; GO:0015210,uracil transmembrane transporter activity; GO:0098702,adenine import across plasma membrane; GO:0098710,guanine import across plasma membrane; GO:0035344,hypoxant…	--	--	--
rna-Poh0204710.1	3.32586	8.11284e-133	1.28216e-130	up	Poh0204710.1	Poh0204710.1	hypothetical protein PHYPA_002577 [Physcomitrella patens]	HSP7M_PHAVU RecName: Full=Heat shock 70 kDa protein, mitochondrial; Flags: Precursor;	A9SA41_PHYPA SubName: Full=Uncharacterized protein {ECO:0000313|EMBL:EDQ72088.1};	Molecular chaperones mortalin/PBP74/GRP75, HSP70 superfamily	GO:0005739,mitochondrion; GO:0005524,ATP binding; GO:0051082,unfolded protein binding; GO:0006457,protein folding; GO:0000166,nucleotide binding; GO:0003674,molecular_function; GO:0005488,binding; GO:0008144,drug binding; GO:0017076,purine nucleotide binding; GO:0030554,adenyl nucleotide binding; GO:0032553,ribonucleotide binding; GO:0032555,purine ribonucleotide binding; GO:0032559,adenyl ribonu…	--	--	--
rna-Poh0033190.1	-3.24136	8.16234e-133	1.28525e-130	down	Poh0033190.1	Poh0033190.1	hypothetical protein PHYPA_001473 [Physcomitrella patens]	--	A9TK83_PHYPA SubName: Full=Predicted protein {ECO:0000313|EMBL:EDQ56148.1};	--	GO:0016021,integral component of membrane; GO:0005575,cellular_component; GO:0016020,membrane; GO:0031224,intrinsic component of membrane; GO:0044425,membrane part	--	--	--
rna-Poh0205820.1	-4.1179	8.67485e-133	1.36097e-130	down	Poh0205820.1	Poh0205820.1	predicted protein [Physcomitrella patens]	PSBP1_ARATH RecName: Full=Oxygen-evolving enhancer protein 2-1, chloroplastic; Short=OEE2; AltName: Full=23 kDa subunit of oxygen evolving system of photosystem II; AltName: Full=23 kDa thylakoid membrane protein; AltName: Full=OEC 23 kDa subunit; Short=OEC23; Flags: Precursor;	A9SY12_PHYPA SubName: Full=Predicted protein {ECO:0000313|EMBL:EDQ63973.1};	--	GO:0048046,apoplast; GO:0009507,chloroplast; GO:0009941,chloroplast envelope; GO:0009570,chloroplast stroma; GO:0009534,chloroplast thylakoid; GO:0009543,chloroplast thylakoid lumen; GO:0009535,chloroplast thylakoid membrane; GO:0019898,extrinsic component of membrane; GO:0009654,photosystem II oxygen evolving complex; GO:0009579,thylakoid; GO:0031977,thylakoid lumen; GO:0005509,calcium ion bindi…	--	--	--
rna-Poh0315920.1	-3.7495	1.0187e-132	1.5924e-130	down	Poh0315920.1	Poh0315920.1	hypothetical protein PHYPA_006066 [Physcomitrella patens]	NC100_ARATH RecName: Full=NAC domain-containing protein 100 {ECO:0000303|PubMed:15029955}; Short=ANAC100 {ECO:0000303|PubMed:15029955}; Short=AtNAC5;	A9S3Z4_PHYPA SubName: Full=Predicted protein {ECO:0000313|EMBL:EDQ74100.1}; Flags: Fragment;	--	GO:0005634,nucleus; GO:0003677,DNA binding; GO:0003700,DNA-binding transcription factor activity; GO:0006351,transcription, DNA-templated; GO:0003674,molecular_function; GO:0003676,nucleic acid binding; GO:0005488,binding; GO:0097159,organic cyclic compound binding; GO:1901363,heterocyclic compound binding; GO:0140110,transcription regulator activity; GO:0008152,metabolic process; GO:0006139,nucl…	NAC	TF	NAC
rna-Poh0025030.1	3.89245	1.26296e-132	1.96705e-130	up	Poh0025030.1	Poh0025030.1	predicted protein [Physcomitrella patens]	STEP2_ARATH RecName: Full=Stress enhanced protein 2, chloroplastic {ECO:0000305}; Flags: Precursor;	A9RL12_PHYPA SubName: Full=Uncharacterized protein {ECO:0000313|EMBL:EDQ80218.1};	--	GO:0009535,chloroplast thylakoid membrane; GO:0016021,integral component of membrane; GO:0009523,photosystem II; GO:0016168,chlorophyll binding; GO:0071486,cellular response to high light intensity; GO:0071492,cellular response to UV-A; GO:0009765,photosynthesis, light harvesting; GO:0009611,response to wounding; GO:0003674,molecular_function; GO:0005488,binding; GO:0043167,ion binding; GO:004316…	--	--	--
rna-Poh0045720.1	-5.24462	1.69675e-132	2.63315e-130	down	Poh0045720.1	Poh0045720.1	hypothetical protein PHYPA_016838 [Physcomitrella patens]	GUN6_ARATH RecName: Full=Endoglucanase 6; EC=3.2.1.4; AltName: Full=Endo-1,4-beta glucanase 6; Flags: Precursor;	A9T758_PHYPA RecName: Full=Endoglucanase {ECO:0000256|RuleBase:RU361166}; EC=3.2.1.4 {ECO:0000256|RuleBase:RU361166};	--	GO:0005576,extracellular region; GO:0030246,carbohydrate binding; GO:0008810,cellulase activity; GO:0071555,cell wall organization; GO:0030245,cellulose catabolic process; GO:0003674,molecular_function; GO:0005488,binding; GO:0003824,catalytic activity; GO:0004553,hydrolase activity, hydrolyzing O-glycosyl compounds; GO:0016787,hydrolase activity; GO:0016798,hydrolase activity, acting on glycosyl…	--	--	--
rna-Poh0260580.1	-5.09617	6.3151e-132	9.765e-130	down	Poh0260580.1	Poh0260580.1	hypothetical protein PHYPA_020091 [Physcomitrella patens]	PER5_VITVI RecName: Full=Peroxidase 5 {ECO:0000250|UniProtKB:P22195}; EC=1.11.1.7; Flags: Precursor;	A9SCM2_PHYPA RecName: Full=Peroxidase {ECO:0000256|RuleBase:RU362060}; EC=1.11.1.7 {ECO:0000256|RuleBase:RU362060};	--	GO:0005576,extracellular region; GO:0020037,heme binding; GO:0046872,metal ion binding; GO:0004601,peroxidase activity; GO:0042744,hydrogen peroxide catabolic process; GO:0006979,response to oxidative stress; GO:0003674,molecular_function; GO:0005488,binding; GO:0046906,tetrapyrrole binding; GO:0048037,cofactor binding; GO:0097159,organic cyclic compound binding; GO:1901363,heterocyclic compound …	--	--	--
rna-Poh0056640.1	4.44241	1.65356e-131	2.54772e-129	up	Poh0056640.1	Poh0056640.1	hypothetical protein PHYPA_009648 [Physcomitrella patens]	--	--	--	--	--	--	--
rna-Poh0265310.1	-4.18505	2.04112e-131	3.13363e-129	down	Poh0265310.1	Poh0265310.1	predicted protein [Physcomitrella patens]	--	A9TZ25_PHYPA SubName: Full=Predicted protein {ECO:0000313|EMBL:EDQ51350.1};	--	--	--	--	--
rna-Poh0055800.1	3.83797	2.06187e-131	3.15422e-129	up	Poh0055800.1	Poh0055800.1	hypothetical protein PHYPA_009419 [Physcomitrella patens]	AB1K7_ARATH RecName: Full=Protein ACTIVITY OF BC1 COMPLEX KINASE 7, chloroplastic {ECO:0000303|PubMed:22694836}; Short=ABC1-LIKE KINASE 7 {ECO:0000303|PubMed:22694836}; EC=2.7.11.1 {ECO:0000250|UniProtKB:Q9MA15}; AltName: Full=Salt-induced ABC1 kinase 1, chloroplastic {ECO:0000303|PubMed:24117441}; Short=AtSIA1 {ECO:0000303|PubMed:24117441}; Flags: Precursor;	A9S7D2_PHYPA SubName: Full=Predicted protein {ECO:0000313|EMBL:EDQ73054.1};	Predicted unusual protein kinase	GO:0009535,chloroplast thylakoid membrane; GO:0016021,integral component of membrane; GO:0010287,plastoglobule; GO:0005524,ATP binding; GO:0016301,kinase activity; GO:0034599,cellular response to oxidative stress; GO:0055072,iron ion homeostasis; GO:0046467,membrane lipid biosynthetic process; GO:0080177,plastoglobule organization; GO:1901031,regulation of response to reactive oxygen species; GO:…	--	--	--
rna-Poh0228530.1	-2.47852	2.08527e-131	3.17871e-129	down	Poh0228530.1	Poh0228530.1	predicted protein [Physcomitrella patens]	PSBO_SOLTU RecName: Full=Oxygen-evolving enhancer protein 1, chloroplastic; Short=OEE1; AltName: Full=33 kDa subunit of oxygen evolving system of photosystem II; AltName: Full=33 kDa thylakoid membrane protein; AltName: Full=OEC 33 kDa subunit; Flags: Precursor;	A9SA96_PHYPA SubName: Full=Predicted protein {ECO:0000313|EMBL:EDQ71788.1};	--	GO:0009535,chloroplast thylakoid membrane; GO:0019898,extrinsic component of membrane; GO:0016021,integral component of membrane; GO:0009654,photosystem II oxygen evolving complex; GO:0005509,calcium ion binding; GO:0015979,photosynthesis; GO:0042549,photosystem II stabilization; GO:0003674,molecular_function; GO:0005488,binding; GO:0046872,metal ion binding; GO:0043167,ion binding; GO:0043169,ca…	--	--	--
rna-Poh0152950.1	-3.577	3.93468e-131	5.97668e-129	down	Poh0152950.1	Poh0152950.1	predicted protein [Physcomitrella patens]	GUN25_ARATH RecName: Full=Endoglucanase 25; EC=3.2.1.4; AltName: Full=Cellulase homolog OR16pep; AltName: Full=Endo-1,4-beta glucanase 25; AltName: Full=Protein KORRIGAN; AltName: Full=Protein RADIALLY SWOLLEN 2;	A9T2X6_PHYPA RecName: Full=Endoglucanase {ECO:0000256|RuleBase:RU361166}; EC=3.2.1.4 {ECO:0000256|RuleBase:RU361166};	--	GO:0009504,cell plate; GO:0005769,early endosome; GO:0005768,endosome; GO:0005794,Golgi apparatus; GO:0016021,integral component of membrane; GO:0005886,plasma membrane; GO:0005802,trans-Golgi network; GO:0008810,cellulase activity; GO:0071555,cell wall organization; GO:0030244,cellulose biosynthetic process; GO:0030245,cellulose catabolic process; GO:0043622,cortical microtubule organization; GO…	--	--	--
rna-Poh0131600.1	5.44954	5.56777e-131	8.42752e-129	up	Poh0131600.1	Poh0131600.1	hypothetical protein PHYPA_023360 [Physcomitrella patens]	PDX2_ARATH RecName: Full=Probable pyridoxal 5'-phosphate synthase subunit PDX2; Short=AtPDX2; EC=4.3.3.6 {ECO:0000269|PubMed:17468224}; AltName: Full=Protein EMBRYO DEFECTIVE 2407; AltName: Full=Pyridoxal 5'-phosphate synthase glutaminase subunit; EC=3.5.1.2 {ECO:0000269|PubMed:17468224};	A9RWY1_PHYPA SubName: Full=Predicted protein {ECO:0000313|EMBL:EDQ76646.1};	Imidazoleglycerol-phosphate synthase subunit H-like	GO:0005829,cytosol; GO:1903600,glutaminase complex; GO:0004359,glutaminase activity; GO:0046982,protein heterodimerization activity; GO:0036381,pyridoxal 5'-phosphate synthase (glutamine hydrolysing) activity; GO:0006541,glutamine metabolic process; GO:0042823,pyridoxal phosphate biosynthetic process; GO:0008614,pyridoxine metabolic process; GO:0042819,vitamin B6 biosynthetic process; GO:0003674,…	--	--	--
rna-Poh0295740.1	3.90052	1.239e-130	1.8688e-128	up	Poh0295740.1	Poh0295740.1	predicted protein [Physcomitrella patens]	DTX16_ARATH RecName: Full=Protein DETOXIFICATION 16 {ECO:0000303|PubMed:11739388}; Short=AtDTX16 {ECO:0000303|PubMed:11739388}; AltName: Full=Multidrug and toxic compound extrusion protein 16 {ECO:0000305}; Short=MATE protein 16 {ECO:0000305};	A9SDK1_PHYPA RecName: Full=Protein DETOXIFICATION {ECO:0000256|RuleBase:RU004914}; AltName: Full=Multidrug and toxic compound extrusion protein {ECO:0000256|RuleBase:RU004914};	Uncharacterized membrane protein, predicted efflux pump	GO:0016021,integral component of membrane; GO:0005774,vacuolar membrane; GO:0015297,antiporter activity; GO:0015238,drug transmembrane transporter activity; GO:0006855,drug transmembrane transport; GO:0009624,response to nematode; GO:0003674,molecular_function; GO:0005215,transporter activity; GO:0022857,transmembrane transporter activity; GO:0015291,secondary active transmembrane transporter act…	--	--	--
rna-Poh0226490.1	-2.61886	3.28899e-130	4.94349e-128	down	Poh0226490.1	Poh0226490.1	hypothetical protein PHYPA_031029 [Physcomitrella patens]	LHCA3_ARATH RecName: Full=Photosystem I chlorophyll a/b-binding protein 3-1, chloroplastic {ECO:0000303|PubMed:8115553}; Short=Lhca3*1 {ECO:0000303|PubMed:8115553}; AltName: Full=LHCI type III LHCA3 {ECO:0000305}; Flags: Precursor;	A9TEM8_PHYPA RecName: Full=Chlorophyll a-b binding protein, chloroplastic {ECO:0000256|RuleBase:RU363080};	--	GO:0009507,chloroplast; GO:0009941,chloroplast envelope; GO:0009534,chloroplast thylakoid; GO:0009535,chloroplast thylakoid membrane; GO:0016021,integral component of membrane; GO:0016020,membrane; GO:0009522,photosystem I; GO:0010287,plastoglobule; GO:0009579,thylakoid; GO:0016168,chlorophyll binding; GO:0046872,metal ion binding; GO:0031409,pigment binding; GO:0019904,protein domain specific bi…	--	--	--
rna-Poh0099910.1	3.42487	3.31264e-130	4.96169e-128	up	Poh0099910.1	Poh0099910.1	predicted protein [Physcomitrella patens]	GME1_ORYSJ RecName: Full=GDP-mannose 3,5-epimerase 1; Short=GDP-Man 3,5-epimerase 1; EC=5.1.3.18; AltName: Full=OsGME-1;	A9TIB8_PHYPA SubName: Full=Predicted protein {ECO:0000313|EMBL:EDQ56799.1};	dTDP-glucose 4-6-dehydratase/UDP-glucuronic acid decarboxylase	GO:0047918,GDP-mannose 3,5-epimerase activity; GO:0051287,NAD binding; GO:0019853,L-ascorbic acid biosynthetic process; GO:0003674,molecular_function; GO:0003824,catalytic activity; GO:0016853,isomerase activity; GO:0016854,racemase and epimerase activity; GO:0016857,racemase and epimerase activity, acting on carbohydrates and derivatives; GO:0000166,nucleotide binding; GO:0005488,binding; GO:003…	--	--	--
rna-Poh0369300.1	-4.52644	4.61822e-130	6.89317e-128	down	Poh0369300.1	Poh0369300.1	hypothetical protein PHYPA_028563 [Physcomitrella patens]	TC10B_ARATH RecName: Full=3-dehydrosphinganine reductase TSC10B; EC=1.1.1.102; AltName: Full=3-ketodihydrosphingosine reductase; Short=KDS reductase; AltName: Full=3-ketosphinganine reductase;	A9RN63_PHYPA SubName: Full=Predicted protein {ECO:0000313|EMBL:EDQ79659.1};	Predicted 3-ketosphinganine reductase	GO:0005789,endoplasmic reticulum membrane; GO:0016021,integral component of membrane; GO:0047560,3-dehydrosphinganine reductase activity; GO:0030148,sphingolipid biosynthetic process; GO:0003674,molecular_function; GO:0003824,catalytic activity; GO:0016491,oxidoreductase activity; GO:0016614,oxidoreductase activity, acting on CH-OH group of donors; GO:0016616,oxidoreductase activity, acting on th…	--	--	--
rna-Poh0361920.1	2.99531	7.94571e-130	1.18188e-127	up	Poh0361920.1	Poh0361920.1	hypothetical protein PHYPA_020125 [Physcomitrella patens]	--	A9SL27_PHYPA SubName: Full=Predicted protein {ECO:0000313|EMBL:EDQ68201.1}; Flags: Fragment;	--	--	PLATZ	TF	PLATZ
rna-Poh0059870.1	3.16077	1.2527e-129	1.85051e-127	up	Poh0059870.1	Poh0059870.1	hypothetical protein PHYPA_009143 [Physcomitrella patens]	ABC1_ARATH RecName: Full=Protein ABC transporter 1, mitochondrial {ECO:0000303|PubMed:9852956}; Short=ABC1At {ECO:0000303|PubMed:9852956}; Short=AtABC1 {ECO:0000303|PubMed:9852956}; EC=2.7.-.- {ECO:0000255|PROSITE-ProRule:PRU00159};	A9RK84_PHYPA SubName: Full=Predicted protein {ECO:0000313|EMBL:EDQ80603.1};	ABC (ATP binding cassette) 1 protein	GO:0005743,mitochondrial inner membrane; GO:0005739,mitochondrion; GO:0005524,ATP binding; GO:0016740,transferase activity; GO:0005215,transporter activity; GO:0015996,chlorophyll catabolic process; GO:0010224,response to UV-B; GO:0006744,ubiquinone biosynthetic process; GO:0000166,nucleotide binding; GO:0003674,molecular_function; GO:0005488,binding; GO:0008144,drug binding; GO:0017076,purine nu…	--	--	--
rna-Poh0172490.1	-3.70709	1.96744e-129	2.89638e-127	down	Poh0172490.1	Poh0172490.1	predicted protein [Physcomitrella patens]	DJA7A_ORYSJ RecName: Full=Chaperone protein dnaJ A7A, chloroplastic {ECO:0000305}; AltName: Full=Chaperone protein dnaJ A7 {ECO:0000305}; Short=OsDjA7 {ECO:0000303|PubMed:23160806}; Flags: Precursor;	A9RMI4_PHYPA SubName: Full=Predicted protein {ECO:0000313|EMBL:EDQ79875.1};	Molecular chaperone (DnaJ superfamily)	GO:0009507,chloroplast; GO:0005524,ATP binding; GO:0031072,heat shock protein binding; GO:0046872,metal ion binding; GO:0051082,unfolded protein binding; GO:0006457,protein folding; GO:0009408,response to heat; GO:0000166,nucleotide binding; GO:0003674,molecular_function; GO:0005488,binding; GO:0008144,drug binding; GO:0017076,purine nucleotide binding; GO:0030554,adenyl nucleotide binding; GO:00…	--	--	--
rna-Poh0320630.1	3.66609	2.00268e-129	2.9382e-127	up	Poh0320630.1	Poh0320630.1	hypothetical protein PHYPA_002829 [Physcomitrella patens]	--	A9U528_PHYPA SubName: Full=Predicted protein {ECO:0000313|EMBL:EDQ49231.1}; Flags: Fragment;	--	GO:0016021,integral component of membrane; GO:0005886,plasma membrane; GO:0005575,cellular_component; GO:0016020,membrane; GO:0031224,intrinsic component of membrane; GO:0044425,membrane part; GO:0005623,cell; GO:0044464,cell part; GO:0071944,cell periphery	--	--	--
rna-Poh0207190.1	-5.16815	5.48759e-129	8.02363e-127	down	Poh0207190.1	Poh0207190.1	hypothetical protein PHYPA_015433 [Physcomitrella patens]	PDF1_ARATH RecName: Full=Protodermal factor 1; Flags: Precursor;	A9RW06_PHYPA SubName: Full=Predicted protein {ECO:0000313|EMBL:EDQ77033.1};	Mitochondrial import inner membrane translocase, subunit TIM44	GO:0005576,extracellular region; GO:0005575,cellular_component	--	--	--
rna-Poh0067860.1	-3.22048	7.76552e-129	1.13158e-126	down	Poh0067860.1	Poh0067860.1	predicted protein [Physcomitrella patens]	MEE14_ARATH RecName: Full=CCG-binding protein 1; Short=AtCBP1 {ECO:0000303|PubMed:26462908}; AltName: Full=Protein MATERNAL EFFECT EMBRYO ARREST 14 {ECO:0000305};	A9SWL2_PHYPA SubName: Full=Predicted protein {ECO:0000313|EMBL:EDQ64418.1};	--	GO:0009507,chloroplast; GO:0005829,cytosol; GO:0005634,nucleus; GO:0036033,mediator complex binding; GO:0050832,defense response to fungus; GO:0009793,embryo development ending in seed dormancy; GO:0010183,pollen tube guidance; GO:0003674,molecular_function; GO:0005488,binding; GO:0044877,protein-containing complex binding; GO:0006952,defense response; GO:0006950,response to stress; GO:0008150,bi…	--	--	--
rna-Poh0295510.1	-3.51687	8.10482e-129	1.17703e-126	down	Poh0295510.1	Poh0295510.1	predicted protein [Physcomitrella patens]	--	A9T0P6_PHYPA SubName: Full=Predicted protein {ECO:0000313|EMBL:EDQ63015.1};	--	--	--	--	--
rna-Poh0311710.1	-3.91793	9.12852e-129	1.32124e-126	down	Poh0311710.1	Poh0311710.1	hypothetical protein PHYPA_019398 [Physcomitrella patens]	DRMH1_ARATH RecName: Full=Dormancy-associated protein homolog 1 {ECO:0000303|PubMed:15908603}; AltName: Full=Auxin-repressed protein 1 {ECO:0000303|PubMed:23065269}; Short=AtARP1 {ECO:0000303|PubMed:23065269}; AltName: Full=DRM1 homolog 1 {ECO:0000303|PubMed:15908603}; AltName: Full=Dormancy-associated protein 2 {ECO:0000303|PubMed:24442277}; Short=AtDRM2 {ECO:0000303|PubMed:24442277};	A0A176VJX0_MARPO SubName: Full=Uncharacterized protein {ECO:0000313|EMBL:OAE20611.1};	--	GO:0007275,multicellular organism development; GO:0008150,biological_process; GO:0032501,multicellular organismal process; GO:0032502,developmental process; GO:0048856,anatomical structure development	--	--	--
rna-Poh0051100.1	3.2761	2.6526e-128	3.82643e-126	up	Poh0051100.1	Poh0051100.1	predicted protein [Physcomitrella patens]	IF62_ARATH RecName: Full=Eukaryotic translation initiation factor 6-2 {ECO:0000255|HAMAP-Rule:MF_03132}; Short=AteIF-6;2;	A9U0L0_PHYPA RecName: Full=Eukaryotic translation initiation factor 6 {ECO:0000256|HAMAP-Rule:MF_03132}; Short=eIF-6 {ECO:0000256|HAMAP-Rule:MF_03132};	Translation initiation factor 6 (eIF-6)	GO:0005829,cytosol; GO:0005730,nucleolus; GO:0005634,nucleus; GO:0030687,preribosome, large subunit precursor; GO:0043023,ribosomal large subunit binding; GO:0043022,ribosome binding; GO:0003743,translation initiation factor activity; GO:1902626,assembly of large subunit precursor of preribosome; GO:0071215,cellular response to abscisic acid stimulus; GO:0009793,embryo development ending in seed …	--	--	--
rna-Poh0273690.1	4.69933	5.68953e-128	8.1798e-126	up	Poh0273690.1	Poh0273690.1	flavonoid 3',5'-hydroxylase [Pohlia nutans]	C75A1_PETHY RecName: Full=Flavonoid 3',5'-hydroxylase 1; Short=F3'5'H; EC=1.14.13.88; AltName: Full=CYPLXXVA1; AltName: Full=Cytochrome P450 75A1;	W5XJ71_9BRYO SubName: Full=Flavonoid 3',5'-hydroxylase {ECO:0000313|EMBL:AHI15950.1}; EC=1.14.13.88 {ECO:0000313|EMBL:AHI15950.1};	Cytochrome P450 CYP2 subfamily	GO:0005783,endoplasmic reticulum; GO:0033772,flavonoid 3',5'-hydroxylase activity; GO:0020037,heme binding; GO:0005506,iron ion binding; GO:0009718,anthocyanin-containing compound biosynthetic process; GO:0003674,molecular_function; GO:0003824,catalytic activity; GO:0004497,monooxygenase activity; GO:0016491,oxidoreductase activity; GO:0016705,oxidoreductase activity, acting on paired donors, wit…	--	--	--
rna-Poh0229430.1	3.31944	1.1396e-127	1.63294e-125	up	Poh0229430.1	Poh0229430.1	isoflavone reductase-like protein [Helianthus annuus]	PCBER_PINTA RecName: Full=Isoflavone reductase homolog PCBER {ECO:0000305}; EC=1.3.1.- {ECO:0000269|PubMed:10066819, ECO:0000269|PubMed:12369619}; AltName: Full=Phenylcoumaran benzylic ether reductase PT1 {ECO:0000303|PubMed:10066819}; Short=PCBER-Pt1 {ECO:0000303|PubMed:10066819}; AltName: Full=PtPCBER {ECO:0000303|PubMed:12369619};	A0A251VGD3_HELAN SubName: Full=Putative isoflavone reductase-like protein {ECO:0000313|EMBL:OTG34002.1};	--	GO:0050664,oxidoreductase activity, acting on NAD(P)H, oxygen as acceptor; GO:0009807,lignan biosynthetic process; GO:0003674,molecular_function; GO:0003824,catalytic activity; GO:0016491,oxidoreductase activity; GO:0016651,oxidoreductase activity, acting on NAD(P)H; GO:0008152,metabolic process; GO:0006725,cellular aromatic compound metabolic process; GO:0008150,biological_process; GO:0009058,bi…	--	--	--
rna-Poh0044110.1	-5.31735	1.65782e-127	2.3676e-125	down	Poh0044110.1	Poh0044110.1	predicted protein [Physcomitrella patens]	--	A9RBN8_PHYPA SubName: Full=Uncharacterized protein {ECO:0000313|EMBL:EDQ83907.1};	--	--	--	--	--
Novel_008257	7.02318	3.69912e-127	5.26537e-125	up	XLOC_036723	--	--	--	--	--	--	--	--	--
Novel_003722	-4.43365	5.6824e-127	8.05587e-125	down	XLOC_016409	--	--	--	--	--	--	--	--	--
rna-Poh0233040.1	3.23769	5.69703e-127	8.05587e-125	up	Poh0233040.1	Poh0233040.1	hypothetical protein PHYPA_006728 [Physcomitrella patens]	HBPL1_ARATH RecName: Full=Heme-binding-like protein At3g10130, chloroplastic; Flags: Precursor;	A9SAK9_PHYPA SubName: Full=Predicted protein {ECO:0000313|EMBL:EDQ71838.1};	--	GO:0009507,chloroplast; GO:0009535,chloroplast thylakoid membrane; GO:0010287,plastoglobule; GO:0005622,intracellular; GO:0005575,cellular_component; GO:0005623,cell; GO:0005737,cytoplasm; GO:0043231,intracellular membrane-bounded organelle; GO:0009536,plastid; GO:0043226,organelle; GO:0043227,membrane-bounded organelle; GO:0043229,intracellular organelle; GO:0044424,intracellular part; GO:004444…	--	--	--
rna-Poh0059890.1	-2.91481	2.10901e-126	2.97246e-124	down	Poh0059890.1	Poh0059890.1	predicted protein [Physcomitrella patens]	--	A9TZZ9_PHYPA SubName: Full=Predicted protein {ECO:0000313|EMBL:EDQ50994.1};	--	--	--	--	--
rna-Poh0237210.1	-2.82658	2.78351e-126	3.91029e-124	down	Poh0237210.1	Poh0237210.1	PsaH photosystem I reaction center subunit [Physcomitrella patens]	PSAH_ORYSI RecName: Full=Photosystem I reaction center subunit VI, chloroplastic; Short=PSI-H; AltName: Full=Light-harvesting complex I 11 kDa protein; AltName: Full=Protein GOS5; Flags: Precursor;	A9SL09_PHYPA SubName: Full=PsaH photosystem I reaction center subunit {ECO:0000313|EMBL:EDQ68127.1};	--	GO:0009535,chloroplast thylakoid membrane; GO:0016021,integral component of membrane; GO:0009538,photosystem I reaction center; GO:0015979,photosynthesis; GO:0008152,metabolic process; GO:0008150,biological_process; GO:0009987,cellular process; GO:0044237,cellular metabolic process; GO:0005622,intracellular; GO:0005575,cellular_component; GO:0016020,membrane; GO:0005623,cell; GO:0005737,cytoplasm…	--	--	--
rna-Poh0126220.1	-3.67048	6.2399e-126	8.73729e-124	down	Poh0126220.1	Poh0126220.1	predicted protein [Physcomitrella patens]	CB2_PHYPA RecName: Full=Chlorophyll a-b binding protein, chloroplastic; AltName: Full=LHCII type I CAB; Short=LHCP; Flags: Precursor;	A9RNP2_PHYPA RecName: Full=Chlorophyll a-b binding protein, chloroplastic {ECO:0000256|RuleBase:RU363080};	--	GO:0009941,chloroplast envelope; GO:0009535,chloroplast thylakoid membrane; GO:0016021,integral component of membrane; GO:0009522,photosystem I; GO:0009523,photosystem II; GO:0010287,plastoglobule; GO:0016168,chlorophyll binding; GO:0046872,metal ion binding; GO:0031409,pigment binding; GO:0009768,photosynthesis, light harvesting in photosystem I; GO:0018298,protein-chromophore linkage; GO:000941…	--	--	--
rna-Poh0258110.1	-5.33629	6.69885e-126	9.34946e-124	down	Poh0258110.1	Poh0258110.1	xyloglucan galactosyltransferase XLT2 [Amborella trichopoda]	GT18_ARATH RecName: Full=Xyloglucan galactosyltransferase XLT2 {ECO:0000305}; EC=2.4.1.- {ECO:0000305}; AltName: Full=Glycosyltransferase 18 {ECO:0000303|PubMed:15020758}; Short=AtGT18 {ECO:0000303|PubMed:15020758}; AltName: Full=Protein XYLOGLUCAN L-SIDE CHAIN GALACTOSYLTRANSFERASE POSITION 2 {ECO:0000303|PubMed:22474179};	U5DB78_AMBTC SubName: Full=Uncharacterized protein {ECO:0000313|EMBL:ERN19480.1};	Acetylglucosaminyltransferase EXT1/exostosin 1	GO:0005794,Golgi apparatus; GO:0000139,Golgi membrane; GO:0016021,integral component of membrane; GO:0008378,galactosyltransferase activity; GO:0006486,protein glycosylation; GO:0009969,xyloglucan biosynthetic process; GO:0003674,molecular_function; GO:0003824,catalytic activity; GO:0016740,transferase activity; GO:0016757,transferase activity, transferring glycosyl groups; GO:0016758,transferase…	--	--	--
rna-Poh0001660.1	5.20501	4.03503e-125	5.6134e-123	up	Poh0001660.1	Poh0001660.1	hypothetical protein PHYPA_000132 [Physcomitrella patens]	RUP1_ARATH RecName: Full=WD repeat-containing protein RUP1; AltName: Full=Protein EARLY FLOWERING BY OVEREXPRESSION 1; AltName: Full=Protein REPRESSOR OF UV-B PHOTOMORPHOGENESIS 1;	A9TWJ6_PHYPA SubName: Full=Predicted protein {ECO:0000313|EMBL:EDQ52213.1};	--	GO:0080008,Cul4-RING E3 ubiquitin ligase complex; GO:0005829,cytosol; GO:0005634,nucleus; GO:0009908,flower development; GO:0043496,regulation of protein homodimerization activity; GO:0010218,response to far red light; GO:0010114,response to red light; GO:0010224,response to UV-B; GO:0000003,reproduction; GO:0003006,developmental process involved in reproduction; GO:0007275,multicellular organism…	--	--	--
rna-Poh0081170.1	-3.91757	4.07411e-125	5.64948e-123	down	Poh0081170.1	Poh0081170.1	hypothetical protein PHYPA_025198 [Physcomitrella patens]	COBL3_ORYSJ RecName: Full=COBRA-like protein 3; AltName: Full=Protein BRITTLE CULM1-like 4; Flags: Precursor;	D8SX60_SELML RecName: Full=COBRA-like protein {ECO:0000256|PIRNR:PIRNR038122};	--	GO:0031225,anchored component of membrane; GO:0016021,integral component of membrane; GO:0005886,plasma membrane; GO:0016049,cell growth; GO:0010215,cellulose microfibril organization; GO:0040007,growth; GO:0008150,biological_process; GO:0009987,cellular process; GO:0009664,plant-type cell wall organization; GO:0009832,plant-type cell wall biogenesis; GO:0022607,cellular component assembly; GO:00…	--	--	--
rna-Poh0304720.1	-3.84361	5.15184e-125	7.12097e-123	down	Poh0304720.1	Poh0304720.1	predicted protein [Physcomitrella patens]	MEE14_ARATH RecName: Full=CCG-binding protein 1; Short=AtCBP1 {ECO:0000303|PubMed:26462908}; AltName: Full=Protein MATERNAL EFFECT EMBRYO ARREST 14 {ECO:0000305};	A9SWL2_PHYPA SubName: Full=Predicted protein {ECO:0000313|EMBL:EDQ64418.1};	--	GO:0009507,chloroplast; GO:0005829,cytosol; GO:0005634,nucleus; GO:0036033,mediator complex binding; GO:0050832,defense response to fungus; GO:0009793,embryo development ending in seed dormancy; GO:0010183,pollen tube guidance; GO:0003674,molecular_function; GO:0005488,binding; GO:0044877,protein-containing complex binding; GO:0006952,defense response; GO:0006950,response to stress; GO:0008150,bi…	--	--	--
rna-Poh0006750.1	4.42669	5.19978e-125	7.16419e-123	up	Poh0006750.1	Poh0006750.1	predicted protein [Physcomitrella patens]	C7101_ARATH RecName: Full=Cytochrome P450 710A1 {ECO:0000303|PubMed:16531502}; EC=1.14.19.41 {ECO:0000269|PubMed:16531502}; AltName: Full=C-22 sterol desaturase {ECO:0000303|PubMed:16531502};	A9U2M2_PHYPA SubName: Full=Predicted protein {ECO:0000313|EMBL:EDQ50087.1};	Cytochrome P450 CYP4/CYP19/CYP26 subfamilies	GO:0016021,integral component of membrane; GO:0000249,C-22 sterol desaturase activity; GO:0020037,heme binding; GO:0005506,iron ion binding; GO:0004497,monooxygenase activity; GO:0016126,sterol biosynthetic process; GO:0003674,molecular_function; GO:0003824,catalytic activity; GO:0016491,oxidoreductase activity; GO:0016705,oxidoreductase activity, acting on paired donors, with incorporation or re…	--	--	--
rna-Poh0344010.1	4.19647	7.69774e-125	1.0572e-122	up	Poh0344010.1	Poh0344010.1	hypothetical protein PHYPA_011094 [Physcomitrella patens]	PPH_ARATH RecName: Full=Pheophytinase, chloroplastic; EC=3.1.1.-; AltName: Full=Pheophytin pheophorbide hydrolase; AltName: Full=Protein CO-REGULATED WITH NYE1; Flags: Precursor;	A9RY70_PHYPA SubName: Full=Predicted protein {ECO:0000313|EMBL:EDQ76081.1};	Predicted hydrolase/acyltransferase (alpha/beta hydrolase superfamily)	GO:0009507,chloroplast; GO:0009570,chloroplast stroma; GO:0009535,chloroplast thylakoid membrane; GO:0080124,pheophytinase activity; GO:0015996,chlorophyll catabolic process; GO:0003674,molecular_function; GO:0003824,catalytic activity; GO:0016787,hydrolase activity; GO:0016788,hydrolase activity, acting on ester bonds; GO:0052689,carboxylic ester hydrolase activity; GO:0008152,metabolic process;…	--	--	--
rna-Poh0294760.1	-3.578	1.10926e-124	1.51858e-122	down	Poh0294760.1	Poh0294760.1	uncharacterized protein LOC103641407 [Zea mays]	--	K7UGU4_MAIZE SubName: Full=Putative WD40-like beta propeller repeat family protein {ECO:0000313|EMBL:AQK42252.1};	--	--	--	--	--
rna-Poh0121820.1	-3.25284	1.14716e-124	1.5655e-122	down	Poh0121820.1	Poh0121820.1	--	--	--	--	--	--	--	--
rna-Poh0017310.1	4.33302	1.49529e-124	2.03411e-122	up	Poh0017310.1	Poh0017310.1	predicted protein [Physcomitrella patens]	--	A9TPX5_PHYPA SubName: Full=Predicted protein {ECO:0000313|EMBL:EDQ54550.1};	--	--	--	--	--
rna-Poh0248210.1	3.32989	2.19921e-124	2.98225e-122	up	Poh0248210.1	Poh0248210.1	flavonoid 3'-hydroxylase [Pohlia nutans]	F3PH_PETHY RecName: Full=Flavonoid 3'-monooxygenase; EC=1.14.13.21; AltName: Full=Cytochrome P450 75B2; AltName: Full=Flavonoid 3'-hydroxylase;	W5XJR7_9BRYO SubName: Full=Flavonoid 3'-hydroxylase {ECO:0000313|EMBL:AHI15943.1}; EC=1.14.13.21 {ECO:0000313|EMBL:AHI15943.1};	Cytochrome P450 CYP2 subfamily	GO:0005789,endoplasmic reticulum membrane; GO:0016021,integral component of membrane; GO:0016711,flavonoid 3'-monooxygenase activity; GO:0020037,heme binding; GO:0005506,iron ion binding; GO:0009813,flavonoid biosynthetic process; GO:0003674,molecular_function; GO:0003824,catalytic activity; GO:0004497,monooxygenase activity; GO:0016491,oxidoreductase activity; GO:0016705,oxidoreductase activity,…	--	--	--
rna-Poh0023780.1	3.13972	2.35763e-124	3.18703e-122	up	Poh0023780.1	Poh0023780.1	hypothetical protein PHYPA_020547 [Physcomitrella patens]	SRO1_ARATH RecName: Full=Probable inactive poly [ADP-ribose] polymerase SRO1; AltName: Full=Protein SIMILAR TO RCD ONE 1;	A9RUY7_PHYPA RecName: Full=Poly [ADP-ribose] polymerase {ECO:0000256|RuleBase:RU362114}; Short=PARP {ECO:0000256|RuleBase:RU362114}; EC=2.4.2.30 {ECO:0000256|RuleBase:RU362114};	--	GO:0016363,nuclear matrix; GO:0003950,NAD+ ADP-ribosyltransferase activity; GO:0009793,embryo development ending in seed dormancy; GO:0010102,lateral root morphogenesis; GO:0048573,photoperiodism, flowering; GO:0006970,response to osmotic stress; GO:0006979,response to oxidative stress; GO:0009651,response to salt stress; GO:0003674,molecular_function; GO:0003824,catalytic activity; GO:0016740,tr…	--	--	--
rna-Poh0346790.1	-3.83772	2.53371e-124	3.41431e-122	down	Poh0346790.1	Poh0346790.1	hypothetical protein PHYPA_017118 [Physcomitrella patens]	--	A9S6Q8_PHYPA SubName: Full=Predicted protein {ECO:0000313|EMBL:EDQ73182.1};	--	--	--	--	--
rna-Poh0220000.1	-3.61738	5.43205e-124	7.29711e-122	down	Poh0220000.1	Poh0220000.1	hypothetical protein PHYPA_020673 [Physcomitrella patens]	FLA17_ARATH RecName: Full=Fasciclin-like arabinogalactan protein 17; Flags: Precursor;	A9U0I8_PHYPA SubName: Full=Predicted protein {ECO:0000313|EMBL:EDQ50825.1};	Fasciclin and related adhesion glycoproteins	GO:0005576,extracellular region; GO:0005773,vacuole; GO:0005575,cellular_component; GO:0005622,intracellular; GO:0005623,cell; GO:0005737,cytoplasm; GO:0043231,intracellular membrane-bounded organelle; GO:0043226,organelle; GO:0043227,membrane-bounded organelle; GO:0043229,intracellular organelle; GO:0044424,intracellular part; GO:0044444,cytoplasmic part; GO:0044464,cell part	--	--	--
rna-Poh0013280.1	-5.42109	9.39235e-124	1.25779e-121	down	Poh0013280.1	Poh0013280.1	hypothetical protein PHYPA_029897 [Physcomitrella patens]	UCC1_ARATH RecName: Full=Uclacyanin 1 {ECO:0000303|PubMed:9761472}; Flags: Precursor;	A9S925_PHYPA SubName: Full=Predicted protein {ECO:0000313|EMBL:EDQ72319.1}; Flags: Fragment;	--	GO:0031225,anchored component of membrane; GO:0046658,anchored component of plasma membrane; GO:0009055,electron transfer activity; GO:0046872,metal ion binding; GO:0003674,molecular_function; GO:0003824,catalytic activity; GO:0016491,oxidoreductase activity; GO:0005488,binding; GO:0043167,ion binding; GO:0043169,cation binding; GO:0005575,cellular_component; GO:0016020,membrane; GO:0031224,intri…	--	--	--
Novel_008909	-4.42623	4.89581e-123	6.5359e-121	down	XLOC_039544	--	--	--	--	--	--	--	--	--
rna-Poh0085790.1	5.57391	7.22277e-123	9.61254e-121	up	Poh0085790.1	Poh0085790.1	NAD(P)-binding Rossmann-fold superfamily protein [Klebsormidium nitens]	TIC32_PEA RecName: Full=Short-chain dehydrogenase TIC 32, chloroplastic; EC=1.1.1.-; AltName: Full=Translocon at the inner envelope membrane of chloroplasts 32; Short=PsTIC32;	A0A1Y1HY23_KLENI SubName: Full=NAD(P)-binding Rossmann-fold superfamily protein {ECO:0000313|EMBL:GAQ82652.1};	Dehydrogenases with different specificities (related to short-chain alcohol dehydrogenases)	GO:0009706,chloroplast inner membrane; GO:0005516,calmodulin binding; GO:0016491,oxidoreductase activity; GO:0015031,protein transport; GO:0005515,protein binding; GO:0003674,molecular_function; GO:0005488,binding; GO:0003824,catalytic activity; GO:0008104,protein localization; GO:0006810,transport; GO:0008150,biological_process; GO:0015833,peptide transport; GO:0033036,macromolecule localization…	--	--	--
rna-Poh0173800.1	4.37108	7.43428e-123	9.86349e-121	up	Poh0173800.1	Poh0173800.1	hypothetical protein PHYPA_022287 [Physcomitrella patens]	AB22G_ARATH RecName: Full=ABC transporter G family member 22; Short=ABC transporter ABCG.22; Short=AtABCG22; AltName: Full=White-brown complex homolog protein 23; Short=AtWBC23;	A9SCA8_PHYPA SubName: Full=ATP-binding cassette transporter, subfamily G, member 4, group WBC protein PpABCG4 {ECO:0000313|EMBL:EDQ71115.1};	Transporter, ABC superfamily (Breast cancer resistance protein)	GO:0016021,integral component of membrane; GO:0005886,plasma membrane; GO:0005524,ATP binding; GO:0042626,ATPase activity, coupled to transmembrane movement of substances; GO:0009414,response to water deprivation; GO:0010148,transpiration; GO:0000166,nucleotide binding; GO:0003674,molecular_function; GO:0005488,binding; GO:0008144,drug binding; GO:0017076,purine nucleotide binding; GO:0030554,ade…	--	--	--
rna-Poh0229220.1	-3.77346	9.4318e-123	1.24752e-120	down	Poh0229220.1	Poh0229220.1	hypothetical protein PHYPA_006653 [Physcomitrella patens]	IQD1_ARATH RecName: Full=Protein IQ-DOMAIN 1 {ECO:0000303|PubMed:15960618};	A9TQC9_PHYPA SubName: Full=Predicted protein {ECO:0000313|EMBL:EDQ54363.1}; Flags: Fragment;	--	GO:0005737,cytoplasm; GO:0005874,microtubule; GO:0005634,nucleus; GO:0005516,calmodulin binding; GO:0008017,microtubule binding; GO:0005515,protein binding; GO:0003674,molecular_function; GO:0005488,binding; GO:0008092,cytoskeletal protein binding; GO:0015631,tubulin binding; GO:0005622,intracellular; GO:0005575,cellular_component; GO:0005623,cell; GO:0044424,intracellular part; GO:0044464,cell p…	--	--	--
rna-Poh0273670.1	4.72797	1.26393e-122	1.66664e-120	up	Poh0273670.1	Poh0273670.1	flavonoid 3',5'-hydroxylase [Pohlia nutans]	C75A1_PETHY RecName: Full=Flavonoid 3',5'-hydroxylase 1; Short=F3'5'H; EC=1.14.13.88; AltName: Full=CYPLXXVA1; AltName: Full=Cytochrome P450 75A1;	W5XJ71_9BRYO SubName: Full=Flavonoid 3',5'-hydroxylase {ECO:0000313|EMBL:AHI15950.1}; EC=1.14.13.88 {ECO:0000313|EMBL:AHI15950.1};	Cytochrome P450 CYP2 subfamily	GO:0005783,endoplasmic reticulum; GO:0033772,flavonoid 3',5'-hydroxylase activity; GO:0020037,heme binding; GO:0005506,iron ion binding; GO:0009718,anthocyanin-containing compound biosynthetic process; GO:0003674,molecular_function; GO:0003824,catalytic activity; GO:0004497,monooxygenase activity; GO:0016491,oxidoreductase activity; GO:0016705,oxidoreductase activity, acting on paired donors, wit…	--	--	--
rna-Poh0000070.1	2.47442	1.34796e-122	1.77201e-120	up	Poh0000070.1	Poh0000070.1	predicted protein [Physcomitrella patens]	QORH_ARATH RecName: Full=Chloroplast envelope quinone oxidoreductase homolog {ECO:0000303|PubMed:20424175}; Short=ceQORH {ECO:0000303|PubMed:20424175}; EC=1.3.1.- {ECO:0000269|PubMed:26678323};	A9S3C8_PHYPA SubName: Full=Predicted protein {ECO:0000313|EMBL:EDQ74311.1};	Zinc-binding oxidoreductase	GO:0009507,chloroplast; GO:0009941,chloroplast envelope; GO:0009706,chloroplast inner membrane; GO:0009535,chloroplast thylakoid membrane; GO:0005886,plasma membrane; GO:0005773,vacuole; GO:0016491,oxidoreductase activity; GO:0003674,molecular_function; GO:0003824,catalytic activity; GO:0005622,intracellular; GO:0005575,cellular_component; GO:0005623,cell; GO:0005737,cytoplasm; GO:0043231,intrace…	--	--	--
rna-Poh0213700.1	4.47498	1.63506e-122	2.14287e-120	up	Poh0213700.1	Poh0213700.1	hypothetical protein PHYPA_010951 [Physcomitrella patens]	SAP16_ORYSJ RecName: Full=Zinc finger AN1 and C2H2 domain-containing stress-associated protein 16; Short=OsSAP16;	A9TUJ3_PHYPA SubName: Full=Predicted protein {ECO:0000313|EMBL:EDQ52931.1}; Flags: Fragment;	Predicted Zn-finger protein	GO:0003676,nucleic acid binding; GO:0008270,zinc ion binding; GO:0003674,molecular_function; GO:0005488,binding; GO:0097159,organic cyclic compound binding; GO:1901363,heterocyclic compound binding; GO:0046872,metal ion binding; GO:0043167,ion binding; GO:0043169,cation binding; GO:0046914,transition metal ion binding	--	--	--
rna-Poh0001690.1	6.34631	2.47315e-122	3.23141e-120	up	Poh0001690.1	Poh0001690.1	predicted protein [Physcomitrella patens]	PMP22_ARATH RecName: Full=Peroxisomal membrane protein PMP22; AltName: Full=22 kDa peroxisomal membrane protein;	A9RQA5_PHYPA SubName: Full=Predicted protein {ECO:0000313|EMBL:EDQ78819.1};	Peroxisomal membrane protein MPV17 and related proteins	GO:0005779,integral component of peroxisomal membrane; GO:0005622,intracellular; GO:0005575,cellular_component; GO:0016021,integral component of membrane; GO:0016020,membrane; GO:0005777,peroxisome; GO:0005623,cell; GO:0005737,cytoplasm; GO:0005778,peroxisomal membrane; GO:0044439,peroxisomal part; GO:0043231,intracellular membrane-bounded organelle; GO:0031090,organelle membrane; GO:0031224,intr…	--	--	--
Novel_006004	5.27667	3.80055e-122	4.95074e-120	up	XLOC_026757	--	NAD(P)-binding Rossmann-fold superfamily protein [Klebsormidium nitens]	TIC32_PEA RecName: Full=Short-chain dehydrogenase TIC 32, chloroplastic; EC=1.1.1.-; AltName: Full=Translocon at the inner envelope membrane of chloroplasts 32; Short=PsTIC32;	A0A1Y1HY23_KLENI SubName: Full=NAD(P)-binding Rossmann-fold superfamily protein {ECO:0000313|EMBL:GAQ82652.1};	Dehydrogenases with different specificities (related to short-chain alcohol dehydrogenases)	GO:0009706,chloroplast inner membrane; GO:0005516,calmodulin binding; GO:0016491,oxidoreductase activity; GO:0015031,protein transport; GO:0005515,protein binding; GO:0003674,molecular_function; GO:0005488,binding; GO:0003824,catalytic activity; GO:0008104,protein localization; GO:0006810,transport; GO:0008150,biological_process; GO:0015833,peptide transport; GO:0033036,macromolecule localization…	--	--	--
rna-Poh0176920.1	3.45668	5.64872e-122	7.336e-120	up	Poh0176920.1	Poh0176920.1	hypothetical protein PHYPA_018304 [Physcomitrella patens]	PPDEX_ARATH RecName: Full=DeSI-like protein At4g17486; EC=3.4.-.-;	A9SH91_PHYPA SubName: Full=Predicted protein {ECO:0000313|EMBL:EDQ69397.1}; Flags: Fragment;	Uncharacterized conserved protein	GO:0008233,peptidase activity; GO:0003674,molecular_function; GO:0003824,catalytic activity; GO:0016787,hydrolase activity; GO:0140096,catalytic activity, acting on a protein	--	--	--
rna-Poh0170980.1	3.6233	1.03313e-121	1.33768e-119	up	Poh0170980.1	Poh0170980.1	hypothetical protein SELMODRAFT_179919 [Selaginella moellendorffii]	SDR1_PICAB RecName: Full=Short-chain type dehydrogenase/reductase; EC=1.-.-.-;	D8SI67_SELML SubName: Full=Uncharacterized protein {ECO:0000313|EMBL:EFJ15815.1};	Reductases with broad range of substrate specificities	GO:0016491,oxidoreductase activity; GO:0003674,molecular_function; GO:0003824,catalytic activity	--	--	--
rna-Poh0227820.1	-4.44863	1.18605e-121	1.53107e-119	down	Poh0227820.1	Poh0227820.1	hypothetical protein PHYPA_005902 [Physcomitrella patens]	GLOX_VITPS RecName: Full=Aldehyde oxidase GLOX {ECO:0000305}; EC=1.2.3.1 {ECO:0000305}; AltName: Full=Glyoxal oxidase {ECO:0000303|Ref.1}; Short=VpGLOX {ECO:0000303|PubMed:20512385}; Flags: Precursor;	A9SZV4_PHYPA SubName: Full=Predicted protein {ECO:0000313|EMBL:EDQ63294.1};	--	GO:0005618,cell wall; GO:0005615,extracellular space; GO:0004031,aldehyde oxidase activity; GO:0102797,geranial:oxygen oxidoreductase activity; GO:0102798,heptaldehyde:oxygen oxidoreductase activity; GO:0050832,defense response to fungus; GO:0003674,molecular_function; GO:0003824,catalytic activity; GO:0016491,oxidoreductase activity; GO:0016623,oxidoreductase activity, acting on the aldehyde or …	--	--	--
rna-Poh0050530.1	-3.26166	1.2352e-121	1.58975e-119	down	Poh0050530.1	Poh0050530.1	hypothetical protein PHYPA_004347 [Physcomitrella patens]	CAB6_ARATH RecName: Full=Chlorophyll a-b binding protein 6, chloroplastic; AltName: Full=LHCI-730; AltName: Full=LHCII type III CAB-6; AltName: Full=Light-harvesting complex protein Lhca1 {ECO:0000303|PubMed:10366881}; Flags: Precursor;	A9T399_PHYPA RecName: Full=Chlorophyll a-b binding protein, chloroplastic {ECO:0000256|RuleBase:RU363080};	--	GO:0009507,chloroplast; GO:0009941,chloroplast envelope; GO:0009534,chloroplast thylakoid; GO:0009535,chloroplast thylakoid membrane; GO:0016021,integral component of membrane; GO:0016020,membrane; GO:0009522,photosystem I; GO:0010287,plastoglobule; GO:0009579,thylakoid; GO:0016168,chlorophyll binding; GO:0046872,metal ion binding; GO:0031409,pigment binding; GO:0019904,protein domain specific bi…	--	--	--
rna-Poh0084320.1	3.2346	1.27291e-121	1.63339e-119	up	Poh0084320.1	Poh0084320.1	predicted protein [Physcomitrella patens]	IF62_ARATH RecName: Full=Eukaryotic translation initiation factor 6-2 {ECO:0000255|HAMAP-Rule:MF_03132}; Short=AteIF-6;2;	A9U0L0_PHYPA RecName: Full=Eukaryotic translation initiation factor 6 {ECO:0000256|HAMAP-Rule:MF_03132}; Short=eIF-6 {ECO:0000256|HAMAP-Rule:MF_03132};	Translation initiation factor 6 (eIF-6)	GO:0005829,cytosol; GO:0005730,nucleolus; GO:0005634,nucleus; GO:0030687,preribosome, large subunit precursor; GO:0043023,ribosomal large subunit binding; GO:0043022,ribosome binding; GO:0003743,translation initiation factor activity; GO:1902626,assembly of large subunit precursor of preribosome; GO:0071215,cellular response to abscisic acid stimulus; GO:0009793,embryo development ending in seed …	--	--	--
rna-Poh0194340.1	3.10295	1.32532e-121	1.69558e-119	up	Poh0194340.1	Poh0194340.1	Arf6/ArfB-family small GTPase [Physcomitrella patens]	ARF1_CHLRE RecName: Full=ADP-ribosylation factor 1;	A9RTT2_PHYPA SubName: Full=Arf6/ArfB-family small GTPase {ECO:0000313|EMBL:EDQ77650.1};	GTP-binding ADP-ribosylation factor Arf1	GO:0005794,Golgi apparatus; GO:0005525,GTP binding; GO:0015031,protein transport; GO:0007264,small GTPase mediated signal transduction; GO:0016192,vesicle-mediated transport; GO:0000166,nucleotide binding; GO:0001882,nucleoside binding; GO:0001883,purine nucleoside binding; GO:0003674,molecular_function; GO:0005488,binding; GO:0017076,purine nucleotide binding; GO:0019001,guanyl nucleotide bindin…	--	--	--
rna-Poh0273380.1	2.63755	1.38956e-121	1.77249e-119	up	Poh0273380.1	Poh0273380.1	hypothetical protein PHYPA_023200 [Physcomitrella patens]	CLPD_ARATH RecName: Full=Chaperone protein ClpD, chloroplastic {ECO:0000303|PubMed:11299370}; EC=3.6.1.3 {ECO:0000269|PubMed:21737456}; AltName: Full=ATP-dependent Clp protease ATP-binding subunit ClpD homolog; AltName: Full=Casein lytic proteinase D; AltName: Full=ERD1 protein; AltName: Full=Protein EARLY RESPONSIVE TO DEHYDRATION 1 {ECO:0000303|PubMed:10198079}; AltName: Full=Protein SENESCENCE…	A9RTE5_PHYPA SubName: Full=Predicted protein {ECO:0000313|EMBL:EDQ77789.1};	Chaperone HSP104 and related ATP-dependent Clp proteases	GO:0009507,chloroplast; GO:0009941,chloroplast envelope; GO:0009570,chloroplast stroma; GO:0005524,ATP binding; GO:0016887,ATPase activity; GO:0042803,protein homodimerization activity; GO:0034605,cellular response to heat; GO:1901002,positive regulation of response to salt stress; GO:1902584,positive regulation of response to water deprivation; GO:0034214,protein hexamerization; GO:0019538,prote…	--	--	--
rna-Poh0133760.1	6.19884	3.57708e-121	4.54934e-119	up	Poh0133760.1	Poh0133760.1	hypothetical protein PHYPA_026582 [Physcomitrella patens]	DRE2E_ORYSJ RecName: Full=Dehydration-responsive element-binding protein 2E; Short=OsDREB2E;	A9T474_PHYPA SubName: Full=Predicted protein {ECO:0000313|EMBL:EDQ61803.1}; Flags: Fragment;	--	GO:0005634,nucleus; GO:0003700,DNA-binding transcription factor activity; GO:0043565,sequence-specific DNA binding; GO:0044212,transcription regulatory region DNA binding; GO:0045893,positive regulation of transcription, DNA-templated; GO:0006351,transcription, DNA-templated; GO:0140110,transcription regulator activity; GO:0003674,molecular_function; GO:0003676,nucleic acid binding; GO:0003677,DN…	AP2/ERF-ERF	TF	AP2/ERF->AP2/ERF-ERF
rna-Poh0037820.1	4.80773	3.7503e-121	4.75558e-119	up	Poh0037820.1	Poh0037820.1	hypothetical protein PHYPA_002906 [Physcomitrella patens]	--	A9TW69_PHYPA SubName: Full=Predicted protein {ECO:0000313|EMBL:EDQ52320.1};	--	--	--	--	--
rna-Poh0214570.1	-4.73196	6.22738e-121	7.87342e-119	down	Poh0214570.1	Poh0214570.1	predicted protein [Physcomitrella patens]	DMP5_ARATH RecName: Full=Protein DMP5 {ECO:0000303|PubMed:20712629}; Short=AtDMP5 {ECO:0000303|PubMed:20712629};	A9REY7_PHYPA SubName: Full=Predicted protein {ECO:0000313|EMBL:EDQ82573.1};	--	GO:0005783,endoplasmic reticulum; GO:0005789,endoplasmic reticulum membrane; GO:0016021,integral component of membrane; GO:0009705,plant-type vacuole membrane; GO:0010256,endomembrane system organization; GO:0008150,biological_process; GO:0009987,cellular process; GO:0016043,cellular component organization; GO:0071840,cellular component organization or biogenesis; GO:0005622,intracellular; GO:000…	--	--	--
rna-Poh0282710.1	-5.586	8.66726e-121	1.09261e-118	down	Poh0282710.1	Poh0282710.1	predicted protein [Physcomitrella patens]	CER3_ARATH RecName: Full=Protein ECERIFERUM 3; AltName: Full=Protein FACELESS POLLEN 1; AltName: Full=Protein WAX2; AltName: Full=Protein YORE-YORE;	A9RQD0_PHYPA SubName: Full=Predicted protein {ECO:0000313|EMBL:EDQ78714.1};	--	GO:0005789,endoplasmic reticulum membrane; GO:0016021,integral component of membrane; GO:0016020,membrane; GO:0005886,plasma membrane; GO:0005506,iron ion binding; GO:0016491,oxidoreductase activity; GO:0043447,alkane biosynthetic process; GO:0042335,cuticle development; GO:0006723,cuticle hydrocarbon biosynthetic process; GO:0008610,lipid biosynthetic process; GO:0006629,lipid metabolic process;…	--	--	--
rna-Poh0216530.1	3.84922	1.12391e-120	1.41267e-118	up	Poh0216530.1	Poh0216530.1	predicted protein [Physcomitrella patens]	--	A9SXH5_PHYPA SubName: Full=Predicted protein {ECO:0000313|EMBL:EDQ64058.1};	Predicted steroid reductase	GO:0005737,cytoplasm; GO:0016021,integral component of membrane; GO:0016627,oxidoreductase activity, acting on the CH-CH group of donors; GO:0006629,lipid metabolic process; GO:0003674,molecular_function; GO:0003824,catalytic activity; GO:0016491,oxidoreductase activity; GO:0008152,metabolic process; GO:0008150,biological_process; GO:0044238,primary metabolic process; GO:0071704,organic substance…	--	--	--
rna-Poh0115040.1	-3.61764	1.17823e-120	1.47663e-118	down	Poh0115040.1	Poh0115040.1	hypothetical protein PHYPA_007915 [Physcomitrella patens]	GLUT1_ARATH RecName: Full=Glutamate synthase 1 [NADH], chloroplastic; EC=1.4.1.14; AltName: Full=NADH-dependent glutamate synthase 1; Short=NADH-GOGAT 1; Flags: Precursor;	A9SM67_PHYPA SubName: Full=Predicted protein {ECO:0000313|EMBL:EDQ67742.1};	Glutamate synthase	GO:0009507,chloroplast; GO:0009570,chloroplast stroma; GO:0009536,plastid; GO:0051538,3 iron, 4 sulfur cluster binding; GO:0050660,flavin adenine dinucleotide binding; GO:0010181,FMN binding; GO:0016040,glutamate synthase (NADH) activity; GO:0005506,iron ion binding; GO:0019676,ammonia assimilation cycle; GO:0048589,developmental growth; GO:0006537,glutamate biosynthetic process; GO:0097054,L-glu…	--	--	--
rna-Poh0063650.1	3.54061	1.19681e-120	1.49556e-118	up	Poh0063650.1	Poh0063650.1	hypothetical protein PHYPA_007862 [Physcomitrella patens]	WUN1_SOLTU RecName: Full=Wound-induced protein 1;	A9TYW7_PHYPA SubName: Full=Predicted protein {ECO:0000313|EMBL:EDQ51385.1};	--	--	--	--	--
Novel_005248	-2.94194	2.66103e-120	3.31564e-118	down	XLOC_023488	--	--	--	--	--	--	--	--	--
rna-Poh0168070.1	-5.7815	4.50545e-120	5.59757e-118	down	Poh0168070.1	Poh0168070.1	hypothetical protein PHYPA_026301 [Physcomitrella patens]	PLY5_ARATH RecName: Full=Probable pectate lyase 5; EC=4.2.2.2; Flags: Precursor;	A9U518_PHYPA RecName: Full=Pectate lyase {ECO:0000256|RuleBase:RU361123}; EC=4.2.2.2 {ECO:0000256|RuleBase:RU361123};	--	GO:0046872,metal ion binding; GO:0030570,pectate lyase activity; GO:0045490,pectin catabolic process; GO:0003674,molecular_function; GO:0005488,binding; GO:0043167,ion binding; GO:0043169,cation binding; GO:0003824,catalytic activity; GO:0016829,lyase activity; GO:0016835,carbon-oxygen lyase activity; GO:0016837,carbon-oxygen lyase activity, acting on polysaccharides; GO:0000272,polysaccharide ca…	--	--	--
rna-Poh0231650.1	-4.60208	4.83971e-120	5.99552e-118	down	Poh0231650.1	Poh0231650.1	predicted protein [Physcomitrella patens]	CB2_PHYPA RecName: Full=Chlorophyll a-b binding protein, chloroplastic; AltName: Full=LHCII type I CAB; Short=LHCP; Flags: Precursor;	A9RNP2_PHYPA RecName: Full=Chlorophyll a-b binding protein, chloroplastic {ECO:0000256|RuleBase:RU363080};	--	GO:0009941,chloroplast envelope; GO:0009535,chloroplast thylakoid membrane; GO:0016021,integral component of membrane; GO:0009522,photosystem I; GO:0009523,photosystem II; GO:0010287,plastoglobule; GO:0016168,chlorophyll binding; GO:0046872,metal ion binding; GO:0031409,pigment binding; GO:0009768,photosynthesis, light harvesting in photosystem I; GO:0018298,protein-chromophore linkage; GO:000941…	--	--	--
Novel_010913	-2.87456	8.06781e-120	9.96583e-118	down	XLOC_048110	--	predicted protein [Physcomitrella patens]	PSAG_TORRU RecName: Full=Photosystem I reaction center subunit V, chloroplastic; AltName: Full=PSI-G; Flags: Precursor;	A9SH79_PHYPA SubName: Full=Predicted protein {ECO:0000313|EMBL:EDQ69559.1};	--	GO:0009535,chloroplast thylakoid membrane; GO:0016021,integral component of membrane; GO:0009522,photosystem I; GO:0016168,chlorophyll binding; GO:0015979,photosynthesis; GO:0003674,molecular_function; GO:0005488,binding; GO:0043167,ion binding; GO:0043168,anion binding; GO:0046906,tetrapyrrole binding; GO:0048037,cofactor binding; GO:0097159,organic cyclic compound binding; GO:1901363,heterocycl…	--	--	--
rna-Poh0020510.1	-2.82692	1.07474e-119	1.32378e-117	down	Poh0020510.1	Poh0020510.1	predicted protein [Physcomitrella patens]	MARD1_ARATH RecName: Full=Protein MARD1 {ECO:0000303|PubMed:15159630}; AltName: Full=Mediator of ABA-regulated dormancy1 {ECO:0000303|PubMed:15159630}; AltName: Full=Senescence-associated protein SAG102 {ECO:0000303|PubMed:11402199};	A9TZZ9_PHYPA SubName: Full=Predicted protein {ECO:0000313|EMBL:EDQ50994.1};	--	GO:0010494,cytoplasmic stress granule; GO:0000932,P-body; GO:0046872,metal ion binding; GO:0009737,response to abscisic acid; GO:0010162,seed dormancy process; GO:0003674,molecular_function; GO:0005488,binding; GO:0043167,ion binding; GO:0043169,cation binding; GO:0001101,response to acid chemical; GO:0008150,biological_process; GO:0009719,response to endogenous stimulus; GO:0009725,response to h…	--	--	--
rna-Poh0283680.1	3.14452	2.01498e-119	2.4748e-117	up	Poh0283680.1	Poh0283680.1	predicted protein [Physcomitrella patens]	NIN3_ORYSJ RecName: Full=Neutral/alkaline invertase 3, chloroplastic {ECO:0000305}; Short=OsNIN3 {ECO:0000303|PubMed:17086397}; EC=3.2.1.26 {ECO:0000250|UniProtKB:Q10MC0}; Flags: Precursor;	A9RKW9_PHYPA SubName: Full=Predicted protein {ECO:0000313|EMBL:EDQ80332.1};	--	GO:0009507,chloroplast; GO:0033926,glycopeptide alpha-N-acetylgalactosaminidase activity; GO:0004575,sucrose alpha-glucosidase activity; GO:0005975,carbohydrate metabolic process; GO:0003674,molecular_function; GO:0003824,catalytic activity; GO:0004553,hydrolase activity, hydrolyzing O-glycosyl compounds; GO:0016787,hydrolase activity; GO:0016798,hydrolase activity, acting on glycosyl bonds; GO:0…	--	--	--
rna-Poh0225470.1	6.0465	8.1275e-119	9.95376e-117	up	Poh0225470.1	Poh0225470.1	predicted protein [Physcomitrella patens]	ALKR3_ARATH RecName: Full=Probable aldo-keto reductase 3; EC=1.1.1.-;	A9TGX3_PHYPA SubName: Full=Predicted protein {ECO:0000313|EMBL:EDQ57313.1};	Voltage-gated shaker-like K+ channel, subunit beta/KCNAB	GO:0009941,chloroplast envelope; GO:0005886,plasma membrane; GO:0016491,oxidoreductase activity; GO:0003674,molecular_function; GO:0003824,catalytic activity; GO:0005622,intracellular; GO:0005575,cellular_component; GO:0005623,cell; GO:0005737,cytoplasm; GO:0043231,intracellular membrane-bounded organelle; GO:0009507,chloroplast; GO:0009526,plastid envelope; GO:0009536,plastid; GO:0031967,organel…	--	--	--
Novel_000501	5.08629	9.73297e-119	1.18861e-116	up	XLOC_002238	--	hypothetical protein PHYPA_005253 [Physcomitrella patens]	PPH_ARATH RecName: Full=Pheophytinase, chloroplastic; EC=3.1.1.-; AltName: Full=Pheophytin pheophorbide hydrolase; AltName: Full=Protein CO-REGULATED WITH NYE1; Flags: Precursor;	A9S8D0_PHYPA SubName: Full=Predicted protein {ECO:0000313|EMBL:EDQ72646.1};	Predicted hydrolase/acyltransferase (alpha/beta hydrolase superfamily)	GO:0009507,chloroplast; GO:0009570,chloroplast stroma; GO:0009535,chloroplast thylakoid membrane; GO:0080124,pheophytinase activity; GO:0015996,chlorophyll catabolic process; GO:0003674,molecular_function; GO:0003824,catalytic activity; GO:0016787,hydrolase activity; GO:0016788,hydrolase activity, acting on ester bonds; GO:0052689,carboxylic ester hydrolase activity; GO:0008152,metabolic process;…	--	--	--
rna-Poh0313410.1	-4.27878	1.53182e-118	1.86539e-116	down	Poh0313410.1	Poh0313410.1	predicted protein [Physcomitrella patens]	ASO_CUCMA RecName: Full=L-ascorbate oxidase; Short=ASO; Short=Ascorbase; EC=1.10.3.3; Flags: Precursor;	A9SZY8_PHYPA SubName: Full=Predicted protein {ECO:0000313|EMBL:EDQ63224.1};	Multicopper oxidases	GO:0005576,extracellular region; GO:0005507,copper ion binding; GO:0008447,L-ascorbate oxidase activity; GO:0003674,molecular_function; GO:0005488,binding; GO:0046872,metal ion binding; GO:0043167,ion binding; GO:0043169,cation binding; GO:0046914,transition metal ion binding; GO:0003824,catalytic activity; GO:0016491,oxidoreductase activity; GO:0016682,oxidoreductase activity, acting on diphenol…	--	--	--
rna-Poh0048050.1	-2.98804	1.56671e-118	1.90249e-116	down	Poh0048050.1	Poh0048050.1	hypothetical protein PHYPA_004186 [Physcomitrella patens]	RWA3_ARATH RecName: Full=Protein REDUCED WALL ACETYLATION 3 {ECO:0000303|PubMed:21212300, ECO:0000303|PubMed:21673009}; EC=2.3.1.- {ECO:0000305};	A9TXB5_PHYPA SubName: Full=Predicted protein {ECO:0000313|EMBL:EDQ51960.1};	O-acetyltransferase	GO:0005794,Golgi apparatus; GO:0000139,Golgi membrane; GO:0016021,integral component of membrane; GO:0016491,oxidoreductase activity; GO:0016740,transferase activity; GO:0009834,plant-type secondary cell wall biogenesis; GO:1990937,xylan acetylation; GO:0045492,xylan biosynthetic process; GO:0045491,xylan metabolic process; GO:0003674,molecular_function; GO:0003824,catalytic activity; GO:0008150,…	--	--	--
rna-Poh0250890.1	2.88579	2.66145e-118	3.22275e-116	up	Poh0250890.1	Poh0250890.1	predicted protein [Physcomitrella patens]	UP3_ARATH RecName: Full=Stress-response A/B barrel domain-containing protein UP3 {ECO:0000305}; AltName: Full=Unknown protein 3 {ECO:0000303|PubMed:17951448};	A9SWV6_PHYPA SubName: Full=Predicted protein {ECO:0000313|EMBL:EDQ64369.1};	--	GO:0009507,chloroplast; GO:0009570,chloroplast stroma; GO:0005777,peroxisome; GO:0005622,intracellular; GO:0005575,cellular_component; GO:0005623,cell; GO:0005737,cytoplasm; GO:0043231,intracellular membrane-bounded organelle; GO:0009536,plastid; GO:0043226,organelle; GO:0043227,membrane-bounded organelle; GO:0043229,intracellular organelle; GO:0044424,intracellular part; GO:0044444,cytoplasmic p…	--	--	--
rna-Poh0067650.1	-5.32581	4.83264e-118	5.83541e-116	down	Poh0067650.1	Poh0067650.1	leucine-rich repeat receptor-like protein kinase [Pohlia nutans]	Y1680_ARATH RecName: Full=Probable leucine-rich repeat receptor-like protein kinase At1g68400; EC=2.7.11.1; Flags: Precursor;	A0A1P8DYZ8_9BRYO SubName: Full=Leucine-rich repeat receptor-like protein kinase {ECO:0000313|EMBL:APU94874.1};	--	GO:0016021,integral component of membrane; GO:0005886,plasma membrane; GO:0005524,ATP binding; GO:0004674,protein serine/threonine kinase activity; GO:0000166,nucleotide binding; GO:0003674,molecular_function; GO:0005488,binding; GO:0008144,drug binding; GO:0017076,purine nucleotide binding; GO:0030554,adenyl nucleotide binding; GO:0032553,ribonucleotide binding; GO:0032555,purine ribonucleotide …	--	--	--
rna-Poh0136110.1	-5.59898	1.14002e-117	1.37271e-115	down	Poh0136110.1	Poh0136110.1	hypothetical protein PHYPA_026301 [Physcomitrella patens]	PLY22_ARATH RecName: Full=Probable pectate lyase 22; EC=4.2.2.2; Flags: Precursor;	A9U518_PHYPA RecName: Full=Pectate lyase {ECO:0000256|RuleBase:RU361123}; EC=4.2.2.2 {ECO:0000256|RuleBase:RU361123};	--	GO:0046872,metal ion binding; GO:0030570,pectate lyase activity; GO:0045490,pectin catabolic process; GO:0003674,molecular_function; GO:0005488,binding; GO:0043167,ion binding; GO:0043169,cation binding; GO:0003824,catalytic activity; GO:0016829,lyase activity; GO:0016835,carbon-oxygen lyase activity; GO:0016837,carbon-oxygen lyase activity, acting on polysaccharides; GO:0000272,polysaccharide ca…	--	--	--
rna-Poh0151370.1	-5.5705	2.41558e-117	2.90052e-115	down	Poh0151370.1	Poh0151370.1	hypothetical protein PHYPA_005398 [Physcomitrella patens]	PLY5_ARATH RecName: Full=Probable pectate lyase 5; EC=4.2.2.2; Flags: Precursor;	A9SSB7_PHYPA RecName: Full=Pectate lyase {ECO:0000256|RuleBase:RU361123}; EC=4.2.2.2 {ECO:0000256|RuleBase:RU361123}; Flags: Fragment;	--	GO:0046872,metal ion binding; GO:0030570,pectate lyase activity; GO:0045490,pectin catabolic process; GO:0003674,molecular_function; GO:0005488,binding; GO:0043167,ion binding; GO:0043169,cation binding; GO:0003824,catalytic activity; GO:0016829,lyase activity; GO:0016835,carbon-oxygen lyase activity; GO:0016837,carbon-oxygen lyase activity, acting on polysaccharides; GO:0000272,polysaccharide ca…	--	--	--
rna-Poh0012740.1	-3.8549	2.4878e-117	2.97892e-115	down	Poh0012740.1	Poh0012740.1	hypothetical protein PHYPA_007915 [Physcomitrella patens]	GLUT1_ARATH RecName: Full=Glutamate synthase 1 [NADH], chloroplastic; EC=1.4.1.14; AltName: Full=NADH-dependent glutamate synthase 1; Short=NADH-GOGAT 1; Flags: Precursor;	A9SM67_PHYPA SubName: Full=Predicted protein {ECO:0000313|EMBL:EDQ67742.1};	Glutamate synthase	GO:0009507,chloroplast; GO:0009570,chloroplast stroma; GO:0009536,plastid; GO:0051538,3 iron, 4 sulfur cluster binding; GO:0050660,flavin adenine dinucleotide binding; GO:0010181,FMN binding; GO:0016040,glutamate synthase (NADH) activity; GO:0005506,iron ion binding; GO:0019676,ammonia assimilation cycle; GO:0048589,developmental growth; GO:0006537,glutamate biosynthetic process; GO:0097054,L-glu…	--	--	--
rna-Poh0151380.1	-6.45939	3.13612e-117	3.74478e-115	down	Poh0151380.1	Poh0151380.1	predicted protein [Physcomitrella patens]	PME53_ARATH RecName: Full=Probable pectinesterase 53; Short=PE 53; EC=3.1.1.11; AltName: Full=Pectin methylesterase 53; Short=AtPME53; Flags: Precursor;	A9RDW9_PHYPA SubName: Full=Predicted protein {ECO:0000313|EMBL:EDQ82943.1};	--	GO:0005618,cell wall; GO:0005737,cytoplasm; GO:0005576,extracellular region; GO:0045330,aspartyl esterase activity; GO:0030599,pectinesterase activity; GO:0042545,cell wall modification; GO:0045490,pectin catabolic process; GO:0003674,molecular_function; GO:0003824,catalytic activity; GO:0016787,hydrolase activity; GO:0016788,hydrolase activity, acting on ester bonds; GO:0052689,carboxylic ester …	--	--	--
rna-Poh0301930.1	-3.42	3.15341e-117	3.75501e-115	down	Poh0301930.1	Poh0301930.1	predicted protein [Physcomitrella patens]	RBL4_ARATH RecName: Full=RHOMBOID-like protein 4 {ECO:0000303|PubMed:16223493, ECO:0000303|PubMed:17181860}; Short=AtRBL4 {ECO:0000303|PubMed:16223493, ECO:0000303|PubMed:17181860}; EC=3.4.21.- {ECO:0000305};	A0A1S3AU27_CUCME RecName: Full=Rhomboid-like protein {ECO:0000256|RuleBase:RU362115}; EC=3.4.21.- {ECO:0000256|RuleBase:RU362115};	Rhomboid family proteins	GO:0016021,integral component of membrane; GO:0005886,plasma membrane; GO:0009506,plasmodesma; GO:0004252,serine-type endopeptidase activity; GO:0003674,molecular_function; GO:0003824,catalytic activity; GO:0004175,endopeptidase activity; GO:0008236,serine-type peptidase activity; GO:0008233,peptidase activity; GO:0070011,peptidase activity, acting on L-amino acid peptides; GO:0016787,hydrolase a…	--	--	--
rna-Poh0223710.1	2.88499	3.53316e-117	4.19558e-115	up	Poh0223710.1	Poh0223710.1	hypothetical protein PHYPA_008476 [Physcomitrella patens]	SYGM1_ARATH RecName: Full=Glycine--tRNA ligase, mitochondrial 1 {ECO:0000305}; EC=6.1.1.14 {ECO:0000269|PubMed:11278923}; AltName: Full=Diadenosine tetraphosphate synthetase {ECO:0000305}; Short=AP-4-A synthetase {ECO:0000305}; AltName: Full=Glycyl-tRNA synthetase 1 {ECO:0000303|PubMed:11278923}; Short=GlyRS-1 {ECO:0000303|PubMed:11278923}; Flags: Precursor;	A9TSY1_PHYPA SubName: Full=Predicted protein {ECO:0000313|EMBL:EDQ53462.1};	Glycyl-tRNA synthetase and related class II tRNA synthetase	GO:0005829,cytosol; GO:0005768,endosome; GO:0005794,Golgi apparatus; GO:0005739,mitochondrion; GO:0005802,trans-Golgi network; GO:0005524,ATP binding; GO:0004820,glycine-tRNA ligase activity; GO:0046983,protein dimerization activity; GO:0015966,diadenosine tetraphosphate biosynthetic process; GO:0070150,mitochondrial glycyl-tRNA aminoacylation; GO:0046686,response to cadmium ion; GO:0000166,nucle…	--	--	--
rna-Poh0132770.1	3.33615	4.4934e-117	5.32115e-115	up	Poh0132770.1	Poh0132770.1	hypothetical protein PHYPA_026005 [Physcomitrella patens]	RH31_ARATH RecName: Full=DEAD-box ATP-dependent RNA helicase 31; EC=3.6.4.13;	A9TI18_PHYPA SubName: Full=Predicted protein {ECO:0000313|EMBL:EDQ56906.1};	ATP-dependent RNA helicase pitchoune	GO:0005737,cytoplasm; GO:0005730,nucleolus; GO:0005524,ATP binding; GO:0004004,ATP-dependent RNA helicase activity; GO:0003723,RNA binding; GO:0010501,RNA secondary structure unwinding; GO:0000166,nucleotide binding; GO:0003674,molecular_function; GO:0005488,binding; GO:0008144,drug binding; GO:0017076,purine nucleotide binding; GO:0030554,adenyl nucleotide binding; GO:0032553,ribonucleotide bind…	--	--	--
rna-Poh0044260.1	-4.80732	4.8513e-117	5.7292e-115	down	Poh0044260.1	Poh0044260.1	hypothetical protein PHYPA_003974 [Physcomitrella patens]	Y4891_SELML RecName: Full=FAS1 domain-containing protein SELMODRAFT_448915;	A9RBM8_PHYPA SubName: Full=Uncharacterized protein {ECO:0000313|EMBL:EDQ83904.1};	--	GO:0016021,integral component of membrane; GO:0005575,cellular_component; GO:0016020,membrane; GO:0031224,intrinsic component of membrane; GO:0044425,membrane part	--	--	--
rna-Poh0273920.1	3.05133	5.62778e-117	6.62798e-115	up	Poh0273920.1	Poh0273920.1	predicted protein [Physcomitrella patens]	CCD_CROSA RecName: Full=Carotenoid 9,10(9',10')-cleavage dioxygenase; EC=1.14.99.n4; AltName: Full=CsCCD;	A9RJA4_PHYPA SubName: Full=Predicted protein {ECO:0000313|EMBL:EDQ81015.1};	Beta, beta-carotene 15,15'-dioxygenase and related enzymes	GO:0005737,cytoplasm; GO:0046872,metal ion binding; GO:0016702,oxidoreductase activity, acting on single donors with incorporation of molecular oxygen, incorporation of two atoms of oxygen; GO:0003674,molecular_function; GO:0005488,binding; GO:0043167,ion binding; GO:0043169,cation binding; GO:0003824,catalytic activity; GO:0016491,oxidoreductase activity; GO:0016701,oxidoreductase activity, acti…	--	--	--
rna-Poh0245990.1	-4.22867	7.85675e-117	9.22782e-115	down	Poh0245990.1	Poh0245990.1	hypothetical protein PHYPA_024187 [Physcomitrella patens]	ORP3C_ARATH RecName: Full=Oxysterol-binding protein-related protein 3C; AltName: Full=OSBP-related protein 3C;	A9RPB6_PHYPA SubName: Full=Predicted protein {ECO:0000313|EMBL:EDQ79164.1}; Flags: Fragment;	Oxysterol-binding protein	GO:0005829,cytosol; GO:0008289,lipid binding; GO:0006869,lipid transport; GO:0003674,molecular_function; GO:0005488,binding; GO:0006810,transport; GO:0008150,biological_process; GO:0010876,lipid localization; GO:0033036,macromolecule localization; GO:0051179,localization; GO:0051234,establishment of localization; GO:0071702,organic substance transport; GO:0005622,intracellular; GO:0005575,cellula…	--	--	--
rna-Poh0120330.1	4.3037	8.16613e-117	9.56505e-115	up	Poh0120330.1	Poh0120330.1	hypothetical protein PHYPA_014022 [Physcomitrella patens]	DTX16_ARATH RecName: Full=Protein DETOXIFICATION 16 {ECO:0000303|PubMed:11739388}; Short=AtDTX16 {ECO:0000303|PubMed:11739388}; AltName: Full=Multidrug and toxic compound extrusion protein 16 {ECO:0000305}; Short=MATE protein 16 {ECO:0000305};	A9T7Z5_PHYPA RecName: Full=Protein DETOXIFICATION {ECO:0000256|RuleBase:RU004914}; AltName: Full=Multidrug and toxic compound extrusion protein {ECO:0000256|RuleBase:RU004914};	Uncharacterized membrane protein, predicted efflux pump	GO:0016021,integral component of membrane; GO:0005774,vacuolar membrane; GO:0015297,antiporter activity; GO:0015238,drug transmembrane transporter activity; GO:0006855,drug transmembrane transport; GO:0009624,response to nematode; GO:0003674,molecular_function; GO:0005215,transporter activity; GO:0022857,transmembrane transporter activity; GO:0015291,secondary active transmembrane transporter act…	--	--	--
rna-Poh0137180.1	-2.56701	9.50622e-117	1.11045e-114	down	Poh0137180.1	Poh0137180.1	predicted protein [Physcomitrella patens]	XYL1_ARATH RecName: Full=Alpha-xylosidase 1; EC=3.2.1.177; Flags: Precursor;	A9SUB5_PHYPA SubName: Full=Predicted protein {ECO:0000313|EMBL:EDQ65311.1};	Maltase glucoamylase and related hydrolases, glycosyl hydrolase family 31	GO:0048046,apoplast; GO:0005618,cell wall; GO:0009507,chloroplast; GO:0009505,plant-type cell wall; GO:0009506,plasmodesma; GO:0061634,alpha-D-xyloside xylohydrolase; GO:0046556,alpha-L-arabinofuranosidase activity; GO:0030246,carbohydrate binding; GO:0009044,xylan 1,4-beta-xylosidase activity; GO:0080176,xyloglucan 1,6-alpha-xylosidase activity; GO:0071555,cell wall organization; GO:0046686,resp…	--	--	--
rna-Poh0229200.1	-2.79444	1.01944e-116	1.18761e-114	down	Poh0229200.1	Poh0229200.1	hypothetical protein PHYPA_030152 [Physcomitrella patens]	CTL1_ARATH RecName: Full=Chitinase-like protein 1; Short=AtCTL1; AltName: Full=Protein ANION ALTERED ROOT MORPHOLOGY; AltName: Full=Protein ECTOPIC DEPOSITION OF LIGNIN IN PITH 1; AltName: Full=Protein ECTOPIC ROOT HAIR 2; AltName: Full=Protein POM-POM1; AltName: Full=Protein SENSITIVE TO HOT TEMPERATURES 2; Flags: Precursor;	A9TSG6_PHYPA SubName: Full=Predicted protein {ECO:0000313|EMBL:EDQ53624.1};	Predicted chitinase	GO:0048046,apoplast; GO:0005794,Golgi apparatus; GO:0030247,polysaccharide binding; GO:0016998,cell wall macromolecule catabolic process; GO:0030244,cellulose biosynthetic process; GO:0006032,chitin catabolic process; GO:0009873,ethylene-activated signaling pathway; GO:0009825,multidimensional cell growth; GO:0010337,regulation of salicylic acid metabolic process; GO:0009735,response to cytokinin…	--	--	--
rna-Poh0105140.1	2.778	1.60712e-116	1.86717e-114	up	Poh0105140.1	Poh0105140.1	hypothetical protein PHYPA_001063 [Physcomitrella patens]	C94A1_VICSA RecName: Full=Cytochrome P450 94A1; EC=1.14.-.-; AltName: Full=P450-dependent fatty acid omega-hydroxylase;	A9SA33_PHYPA SubName: Full=Uncharacterized protein {ECO:0000313|EMBL:EDQ72083.1};	Cytochrome P450 CYP4/CYP19/CYP26 subfamilies	GO:0005789,endoplasmic reticulum membrane; GO:0016021,integral component of membrane; GO:0020037,heme binding; GO:0005506,iron ion binding; GO:0004497,monooxygenase activity; GO:0016705,oxidoreductase activity, acting on paired donors, with incorporation or reduction of molecular oxygen; GO:0003674,molecular_function; GO:0005488,binding; GO:0046906,tetrapyrrole binding; GO:0048037,cofactor bindin…	--	--	--
rna-Poh0043680.1	2.94573	1.61236e-116	1.86821e-114	up	Poh0043680.1	Poh0043680.1	predicted protein [Physcomitrella patens]	DIOX4_ARATH RecName: Full=Probable 2-oxoglutarate-dependent dioxygenase ANS {ECO:0000305}; EC=1.14.11.- {ECO:0000305}; AltName: Full=Anthocyanidin synthase {ECO:0000305};	A9RF38_PHYPA SubName: Full=Predicted protein {ECO:0000313|EMBL:EDQ82521.1};	Iron/ascorbate family oxidoreductases	GO:0005829,cytosol; GO:0051213,dioxygenase activity; GO:0120091,jasmonic acid hydrolase; GO:0046872,metal ion binding; GO:0009813,flavonoid biosynthetic process; GO:2000022,regulation of jasmonic acid mediated signaling pathway; GO:0003674,molecular_function; GO:0003824,catalytic activity; GO:0016491,oxidoreductase activity; GO:0016787,hydrolase activity; GO:0016810,hydrolase activity, acting on …	--	--	--
rna-Poh0002550.1	5.53653	2.54702e-116	2.94325e-114	up	Poh0002550.1	Poh0002550.1	predicted protein [Physcomitrella patens]	GL32_ORYSJ RecName: Full=Putative germin-like protein 3-2; Flags: Precursor;	A9RX44_PHYPA SubName: Full=Predicted protein {ECO:0000313|EMBL:EDQ76562.1};	--	GO:0048046,apoplast; GO:0005618,cell wall; GO:0009506,plasmodesma; GO:0030145,manganese ion binding; GO:0045735,nutrient reservoir activity; GO:0010497,plasmodesmata-mediated intercellular transport; GO:2000280,regulation of root development; GO:0003674,molecular_function; GO:0005488,binding; GO:0046872,metal ion binding; GO:0043167,ion binding; GO:0043169,cation binding; GO:0046914,transition me…	--	--	--
rna-Poh0241730.1	-4.55734	4.16463e-116	4.79959e-114	down	Poh0241730.1	Poh0241730.1	hypothetical protein PHYPA_019398 [Physcomitrella patens]	DRM1_ARATH RecName: Full=Dormancy-associated protein 1 {ECO:0000303|Ref.1}; Short=AtDRM1 {ECO:0000303|Ref.1}; AltName: Full=Dormancy-associated protein-like 1 {ECO:0000303|PubMed:11130712}; Short=AtDYL1;	A9TQR3_PHYPA SubName: Full=Predicted protein {ECO:0000313|EMBL:EDQ54206.1};	--	GO:0007275,multicellular organism development; GO:0009750,response to fructose; GO:0009749,response to glucose; GO:0009744,response to sucrose; GO:0008150,biological_process; GO:0032501,multicellular organismal process; GO:0032502,developmental process; GO:0048856,anatomical structure development; GO:0009743,response to carbohydrate; GO:0009746,response to hexose; GO:0010033,response to organic s…	--	--	--
rna-Poh0033320.1	4.46266	7.63136e-116	8.77137e-114	up	Poh0033320.1	Poh0033320.1	hypothetical protein PHYPA_001570 [Physcomitrella patens]	BDG2_ARATH RecName: Full=Probable lysophospholipase BODYGUARD 2 {ECO:0000303|PubMed:16415209}; Short=AtBDG2 {ECO:0000303|PubMed:16415209}; EC=3.1.1.- {ECO:0000305}; Flags: Precursor;	A9RU52_PHYPA SubName: Full=Uncharacterized protein {ECO:0000313|EMBL:EDQ77710.1}; Flags: Fragment;	Predicted hydrolase/acyltransferase (alpha/beta hydrolase superfamily)	GO:0005618,cell wall; GO:0005576,extracellular region; GO:0005886,plasma membrane; GO:0016787,hydrolase activity; GO:0071555,cell wall organization; GO:0003674,molecular_function; GO:0003824,catalytic activity; GO:0008150,biological_process; GO:0009987,cellular process; GO:0016043,cellular component organization; GO:0045229,external encapsulating structure organization; GO:0071554,cell wall organ…	--	--	--
Novel_006937	4.96101	1.17281e-115	1.34442e-113	up	XLOC_030587	--	--	--	--	--	--	--	--	--
rna-Poh0156640.1	3.22736	1.24993e-115	1.42901e-113	up	Poh0156640.1	Poh0156640.1	predicted protein [Physcomitrella patens]	CCD_CROSA RecName: Full=Carotenoid 9,10(9',10')-cleavage dioxygenase; EC=1.14.99.n4; AltName: Full=CsCCD;	A9RJA4_PHYPA SubName: Full=Predicted protein {ECO:0000313|EMBL:EDQ81015.1};	Beta, beta-carotene 15,15'-dioxygenase and related enzymes	GO:0005737,cytoplasm; GO:0046872,metal ion binding; GO:0016702,oxidoreductase activity, acting on single donors with incorporation of molecular oxygen, incorporation of two atoms of oxygen; GO:0003674,molecular_function; GO:0005488,binding; GO:0043167,ion binding; GO:0043169,cation binding; GO:0003824,catalytic activity; GO:0016491,oxidoreductase activity; GO:0016701,oxidoreductase activity, acti…	--	--	--
rna-Poh0231730.1	3.81064	1.32559e-115	1.51149e-113	up	Poh0231730.1	Poh0231730.1	predicted protein [Physcomitrella patens]	--	A9RFQ9_PHYPA SubName: Full=Predicted protein {ECO:0000313|EMBL:EDQ82439.1};	--	--	--	--	--
rna-Poh0028050.1	-4.78558	2.24159e-115	2.54918e-113	down	Poh0028050.1	Poh0028050.1	hypothetical protein PHYPA_009132 [Physcomitrella patens]	Y3589_ARATH RecName: Full=PTI1-like tyrosine-protein kinase At3g15890; EC=2.7.10.2;	A9RK73_PHYPA SubName: Full=Predicted protein {ECO:0000313|EMBL:EDQ80479.1};	Serine/threonine protein kinase	GO:0005886,plasma membrane; GO:0005524,ATP binding; GO:0004715,non-membrane spanning protein tyrosine kinase activity; GO:0004675,transmembrane receptor protein serine/threonine kinase activity; GO:0007166,cell surface receptor signaling pathway; GO:0006468,protein phosphorylation; GO:0000166,nucleotide binding; GO:0003674,molecular_function; GO:0005488,binding; GO:0008144,drug binding; GO:001707…	--	--	--
rna-Poh0059930.1	-5.55229	2.71913e-115	3.0841e-113	down	Poh0059930.1	Poh0059930.1	hypothetical protein PHYPA_018301 [Physcomitrella patens]	--	A9S9N2_PHYPA SubName: Full=Predicted protein {ECO:0000313|EMBL:EDQ72272.1};	--	--	--	--	--
rna-Poh0014130.1	-4.89754	8.25006e-115	9.33277e-113	down	Poh0014130.1	Poh0014130.1	hypothetical protein PHYPA_007750 [Physcomitrella patens]	KLCR1_ARATH RecName: Full=Protein KINESIN LIGHT CHAIN-RELATED 1 {ECO:0000303|PubMed:23204523};	A9T5J6_PHYPA SubName: Full=Predicted protein {ECO:0000313|EMBL:EDQ61225.1}; Flags: Fragment;	Kinesin light chain	GO:0005737,cytoplasm; GO:0005874,microtubule; GO:0005886,plasma membrane; GO:0005622,intracellular; GO:0005575,cellular_component; GO:0005623,cell; GO:0044424,intracellular part; GO:0044464,cell part; GO:0005856,cytoskeleton; GO:0015630,microtubule cytoskeleton; GO:0043226,organelle; GO:0043228,non-membrane-bounded organelle; GO:0043229,intracellular organelle; GO:0043232,intracellular non-membra…	--	--	--
rna-Poh0309890.1	2.66848	1.03273e-114	1.16519e-112	up	Poh0309890.1	Poh0309890.1	hypothetical protein PHYPA_018936 [Physcomitrella patens]	MTND3_PHYPA RecName: Full=1,2-dihydroxy-3-keto-5-methylthiopentene dioxygenase 3 {ECO:0000255|HAMAP-Rule:MF_03154}; EC=1.13.11.54 {ECO:0000255|HAMAP-Rule:MF_03154}; AltName: Full=Acireductone dioxygenase (Fe(2+)-requiring) 3 {ECO:0000255|HAMAP-Rule:MF_03154}; Short=ARD 3 {ECO:0000255|HAMAP-Rule:MF_03154}; Short=Fe-ARD 3 {ECO:0000255|HAMAP-Rule:MF_03154};	A9NKP1_PICSI RecName: Full=1,2-dihydroxy-3-keto-5-methylthiopentene dioxygenase {ECO:0000256|HAMAP-Rule:MF_03154}; EC=1.13.11.54 {ECO:0000256|HAMAP-Rule:MF_03154}; AltName: Full=Acireductone dioxygenase (Fe(2+)-requiring) {ECO:0000256|HAMAP-Rule:MF_03154}; Short=ARD {ECO:0000256|HAMAP-Rule:MF_03154}; Short=Fe-ARD {ECO:0000256|HAMAP-Rule:MF_03154};	Uncharacterized conserved protein, contains double-stranded beta-helix domain	GO:0005737,cytoplasm; GO:0005634,nucleus; GO:0010309,acireductone dioxygenase [iron(II)-requiring] activity; GO:0046872,metal ion binding; GO:0019509,L-methionine salvage from methylthioadenosine; GO:0006555,methionine metabolic process; GO:0003674,molecular_function; GO:0003824,catalytic activity; GO:0016491,oxidoreductase activity; GO:0016701,oxidoreductase activity, acting on single donors wit…	--	--	--
rna-Poh0100090.1	-2.60899	1.03791e-114	1.16797e-112	down	Poh0100090.1	Poh0100090.1	hypothetical protein PHYPA_002461 [Physcomitrella patens]	TCHQD_ARATH RecName: Full=Glutathione S-transferase TCHQD; EC=2.5.1.18; AltName: Full=Protein tetrachlorohydroquinone dehalogenase-homolog;	K9Y4A6_PHYPA SubName: Full=TCHQD class glutathione S-transferase {ECO:0000313|EMBL:AFZ39139.1};	Uncharacterized conserved protein (Ganglioside-induced differentiation associated protein 1, GDAP1)	GO:0005737,cytoplasm; GO:0005886,plasma membrane; GO:0004364,glutathione transferase activity; GO:0006749,glutathione metabolic process; GO:0009636,response to toxic substance; GO:0003674,molecular_function; GO:0003824,catalytic activity; GO:0016740,transferase activity; GO:0016765,transferase activity, transferring alkyl or aryl (other than methyl) groups; GO:0006790,sulfur compound metabolic pr…	--	--	--
Novel_006733	-5.17128	1.12445e-114	1.26205e-112	down	XLOC_029637	--	predicted protein [Physcomitrella patens]	CB2_PHYPA RecName: Full=Chlorophyll a-b binding protein, chloroplastic; AltName: Full=LHCII type I CAB; Short=LHCP; Flags: Precursor;	A9T914_PHYPA RecName: Full=Chlorophyll a-b binding protein, chloroplastic {ECO:0000256|RuleBase:RU363080};	--	GO:0009941,chloroplast envelope; GO:0009535,chloroplast thylakoid membrane; GO:0016021,integral component of membrane; GO:0009522,photosystem I; GO:0009523,photosystem II; GO:0010287,plastoglobule; GO:0016168,chlorophyll binding; GO:0046872,metal ion binding; GO:0031409,pigment binding; GO:0009768,photosynthesis, light harvesting in photosystem I; GO:0018298,protein-chromophore linkage; GO:000941…	--	--	--
Novel_010175	4.47966	1.43156e-114	1.60256e-112	up	XLOC_045018	--	predicted protein [Physcomitrella patens]	--	A9RDA3_PHYPA SubName: Full=Predicted protein {ECO:0000313|EMBL:EDQ82979.1};	--	GO:0016021,integral component of membrane; GO:0005575,cellular_component; GO:0016020,membrane; GO:0031224,intrinsic component of membrane; GO:0044425,membrane part	--	--	--
rna-Poh0277020.1	-3.64371	1.43602e-114	1.60338e-112	down	Poh0277020.1	Poh0277020.1	hypothetical protein PHYPA_011843 [Physcomitrella patens]	--	A9SPM0_PHYPA SubName: Full=Predicted protein {ECO:0000313|EMBL:EDQ66941.1};	--	--	--	--	--
rna-Poh0274660.1	-6.73388	1.62134e-114	1.80561e-112	down	Poh0274660.1	Poh0274660.1	hypothetical protein PHYPA_014141 [Physcomitrella patens]	PLY5_ARATH RecName: Full=Probable pectate lyase 5; EC=4.2.2.2; Flags: Precursor;	A9SD98_PHYPA RecName: Full=Pectate lyase {ECO:0000256|RuleBase:RU361123}; EC=4.2.2.2 {ECO:0000256|RuleBase:RU361123};	--	GO:0046872,metal ion binding; GO:0030570,pectate lyase activity; GO:0045490,pectin catabolic process; GO:0003674,molecular_function; GO:0005488,binding; GO:0043167,ion binding; GO:0043169,cation binding; GO:0003824,catalytic activity; GO:0016829,lyase activity; GO:0016835,carbon-oxygen lyase activity; GO:0016837,carbon-oxygen lyase activity, acting on polysaccharides; GO:0000272,polysaccharide ca…	--	--	--
rna-Poh0237470.1	-3.51952	2.3185e-114	2.57534e-112	down	Poh0237470.1	Poh0237470.1	lipoxygenase-2 [Physcomitrella patens]	LOX15_SOLTU RecName: Full=Probable linoleate 9S-lipoxygenase 5; EC=1.13.11.58; AltName: Full=Leaf lipoxygenase;	A4ZFY7_PHYPA SubName: Full=Lipoxygenase-2 {ECO:0000313|EMBL:ABF66648.1};	--	GO:0005737,cytoplasm; GO:0046872,metal ion binding; GO:0016702,oxidoreductase activity, acting on single donors with incorporation of molecular oxygen, incorporation of two atoms of oxygen; GO:0031408,oxylipin biosynthetic process; GO:0003674,molecular_function; GO:0005488,binding; GO:0043167,ion binding; GO:0043169,cation binding; GO:0003824,catalytic activity; GO:0016491,oxidoreductase activity…	--	--	--
rna-Poh0278080.1	2.76883	2.6823e-114	2.97176e-112	up	Poh0278080.1	Poh0278080.1	hypothetical protein PHYPA_015115 [Physcomitrella patens]	RAGP1_ARATH RecName: Full=RAN GTPase-activating protein 1; Short=AtRanGAP1; Short=RanGAP1;	A9SHY1_PHYPA SubName: Full=Predicted protein {ECO:0000313|EMBL:EDQ69242.1};	Ran GTPase-activating protein	GO:0032153,cell division site; GO:0009504,cell plate; GO:0009507,chloroplast; GO:0005635,nuclear envelope; GO:0031965,nuclear membrane; GO:0009524,phragmoplast; GO:0005886,plasma membrane; GO:0005819,spindle; GO:0005096,GTPase activator activity; GO:0000911,cytokinesis by cell plate formation; GO:0006606,protein import into nucleus; GO:0003674,molecular_function; GO:0008047,enzyme activator activ…	--	--	--
rna-Poh0198230.1	-2.73772	2.87641e-114	3.17861e-112	down	Poh0198230.1	Poh0198230.1	predicted protein [Physcomitrella patens]	--	A9T0P6_PHYPA SubName: Full=Predicted protein {ECO:0000313|EMBL:EDQ63015.1};	--	--	--	--	--
Novel_008629	6.21699	1.04593e-113	1.15286e-111	up	XLOC_038361	--	predicted protein [Physcomitrella patens]	GL32_ORYSJ RecName: Full=Putative germin-like protein 3-2; Flags: Precursor;	A9RX44_PHYPA SubName: Full=Predicted protein {ECO:0000313|EMBL:EDQ76562.1};	--	GO:0048046,apoplast; GO:0005618,cell wall; GO:0009506,plasmodesma; GO:0030145,manganese ion binding; GO:0045735,nutrient reservoir activity; GO:0010497,plasmodesmata-mediated intercellular transport; GO:2000280,regulation of root development; GO:0003674,molecular_function; GO:0005488,binding; GO:0046872,metal ion binding; GO:0043167,ion binding; GO:0043169,cation binding; GO:0046914,transition me…	--	--	--
rna-Poh0151410.1	-5.54506	1.21905e-113	1.34024e-111	down	Poh0151410.1	Poh0151410.1	predicted protein [Physcomitrella patens]	PME53_ARATH RecName: Full=Probable pectinesterase 53; Short=PE 53; EC=3.1.1.11; AltName: Full=Pectin methylesterase 53; Short=AtPME53; Flags: Precursor;	A9SSB9_PHYPA RecName: Full=Pectinesterase {ECO:0000256|RuleBase:RU000589}; EC=3.1.1.11 {ECO:0000256|RuleBase:RU000589};	--	GO:0005618,cell wall; GO:0005737,cytoplasm; GO:0005576,extracellular region; GO:0045330,aspartyl esterase activity; GO:0030599,pectinesterase activity; GO:0042545,cell wall modification; GO:0045490,pectin catabolic process; GO:0003674,molecular_function; GO:0003824,catalytic activity; GO:0016787,hydrolase activity; GO:0016788,hydrolase activity, acting on ester bonds; GO:0052689,carboxylic ester …	--	--	--
rna-Poh0286430.1	-5.46712	1.73087e-113	1.89809e-111	down	Poh0286430.1	Poh0286430.1	predicted protein [Physcomitrella patens]	--	A9SPD5_PHYPA SubName: Full=Predicted protein {ECO:0000313|EMBL:EDQ67093.1};	--	--	--	--	--
rna-Poh0074730.1	3.87665	3.10761e-113	3.39915e-111	up	Poh0074730.1	Poh0074730.1	hypothetical protein PHYPA_013169 [Physcomitrella patens]	CML25_ARATH RecName: Full=Probable calcium-binding protein CML25; AltName: Full=Calmodulin-like protein 25;	A9SX45_PHYPA SubName: Full=Predicted protein {ECO:0000313|EMBL:EDQ64232.1};	Calmodulin and related proteins (EF-Hand superfamily)	GO:0005737,cytoplasm; GO:0005634,nucleus; GO:0005509,calcium ion binding; GO:0009409,response to cold; GO:0048767,root hair elongation; GO:0003674,molecular_function; GO:0005488,binding; GO:0046872,metal ion binding; GO:0043167,ion binding; GO:0043169,cation binding; GO:0006950,response to stress; GO:0008150,biological_process; GO:0009266,response to temperature stimulus; GO:0009628,response to a…	--	--	--
rna-Poh0157360.1	2.64379	3.19869e-113	3.4899e-111	up	Poh0157360.1	Poh0157360.1	hypothetical protein PHYPA_023200 [Physcomitrella patens]	CLPD_ARATH RecName: Full=Chaperone protein ClpD, chloroplastic {ECO:0000303|PubMed:11299370}; EC=3.6.1.3 {ECO:0000269|PubMed:21737456}; AltName: Full=ATP-dependent Clp protease ATP-binding subunit ClpD homolog; AltName: Full=Casein lytic proteinase D; AltName: Full=ERD1 protein; AltName: Full=Protein EARLY RESPONSIVE TO DEHYDRATION 1 {ECO:0000303|PubMed:10198079}; AltName: Full=Protein SENESCENCE…	A9RTE5_PHYPA SubName: Full=Predicted protein {ECO:0000313|EMBL:EDQ77789.1};	Chaperone HSP104 and related ATP-dependent Clp proteases	GO:0009507,chloroplast; GO:0009941,chloroplast envelope; GO:0009570,chloroplast stroma; GO:0005524,ATP binding; GO:0016887,ATPase activity; GO:0042803,protein homodimerization activity; GO:0034605,cellular response to heat; GO:1901002,positive regulation of response to salt stress; GO:1902584,positive regulation of response to water deprivation; GO:0034214,protein hexamerization; GO:0019538,prote…	--	--	--
rna-Poh0309520.1	-3.89042	3.58456e-113	3.901e-111	down	Poh0309520.1	Poh0309520.1	hypothetical protein PHYPA_001919 [Physcomitrella patens]	EMS1_ARATH RecName: Full=Leucine-rich repeat receptor protein kinase EMS1 {ECO:0000305}; EC=2.7.11.1; AltName: Full=Protein EXCESS MICROSPOROCYTES 1 {ECO:0000303|PubMed:12154130}; AltName: Full=Protein EXTRA SPOROGENOUS CELLS {ECO:0000303|PubMed:12401166}; Flags: Precursor;	A9SS32_PHYPA SubName: Full=Predicted protein {ECO:0000313|EMBL:EDQ66024.1};	--	GO:0016021,integral component of membrane; GO:0016020,membrane; GO:0005886,plasma membrane; GO:0005524,ATP binding; GO:0004674,protein serine/threonine kinase activity; GO:0019199,transmembrane receptor protein kinase activity; GO:0010234,anther wall tapetum cell fate specification; GO:0009556,microsporogenesis; GO:0046777,protein autophosphorylation; GO:0000166,nucleotide binding; GO:0003674,mol…	--	--	--
rna-Poh0250200.1	5.90989	3.97356e-113	4.31342e-111	up	Poh0250200.1	Poh0250200.1	hypothetical protein PHYPA_022553, partial [Physcomitrella patens]	FATB_ARATH RecName: Full=Palmitoyl-acyl carrier protein thioesterase, chloroplastic; EC=3.1.2.-; AltName: Full=16:0-acyl-carrier protein thioesterase; Short=16:0-ACP thioesterase; AltName: Full=Acyl-[acyl-carrier-protein] hydrolase; AltName: Full=Acyl-acyl carrier protein thioesterase B1 {ECO:0000303|PubMed:10859193}; Short=AtFATB1 {ECO:0000303|PubMed:10859193}; Flags: Precursor;	A9SDT6_PHYPA RecName: Full=Acyl-[acyl-carrier-protein] hydrolase {ECO:0000256|RuleBase:RU363096}; EC=3.1.2.- {ECO:0000256|RuleBase:RU363096}; Flags: Fragment;	--	GO:0009507,chloroplast; GO:0009536,plastid; GO:0000036,acyl carrier activity; GO:0016297,acyl-[acyl-carrier-protein] hydrolase activity; GO:0006633,fatty acid biosynthetic process; GO:0003674,molecular_function; GO:0005488,binding; GO:0044620,ACP phosphopantetheine attachment site binding; GO:0048037,cofactor binding; GO:0051192,prosthetic group binding; GO:0140104,molecular carrier activity; GO:…	--	--	--
rna-Poh0056290.1	-4.13983	4.43001e-113	4.79679e-111	down	Poh0056290.1	Poh0056290.1	predicted protein [Physcomitrella patens]	--	A9SW34_PHYPA SubName: Full=Predicted protein {ECO:0000313|EMBL:EDQ64547.1}; Flags: Fragment;	--	GO:0019185,snRNA-activating protein complex; GO:0043565,sequence-specific DNA binding; GO:0042795,snRNA transcription by RNA polymerase II; GO:0042796,snRNA transcription by RNA polymerase III; GO:0003674,molecular_function; GO:0003676,nucleic acid binding; GO:0003677,DNA binding; GO:0005488,binding; GO:0097159,organic cyclic compound binding; GO:1901363,heterocyclic compound binding; GO:0008152,…	--	--	--
rna-Poh0041360.1	-5.3257	4.67306e-113	5.04726e-111	down	Poh0041360.1	Poh0041360.1	predicted protein [Physcomitrella patens]	GL11_ORYSJ RecName: Full=Germin-like protein 1-1; AltName: Full=Germin-like protein 4; Short=OsGER4; Flags: Precursor;	Q5KSB5_PHYPA SubName: Full=Germin-like protein {ECO:0000313|EMBL:BAD86511.1}; SubName: Full=Predicted protein {ECO:0000313|EMBL:EDQ52474.1};	--	GO:0048046,apoplast; GO:0005618,cell wall; GO:0009506,plasmodesma; GO:0030145,manganese ion binding; GO:0045735,nutrient reservoir activity; GO:0010497,plasmodesmata-mediated intercellular transport; GO:2000280,regulation of root development; GO:0003674,molecular_function; GO:0005488,binding; GO:0046872,metal ion binding; GO:0043167,ion binding; GO:0043169,cation binding; GO:0046914,transition me…	--	--	--
rna-Poh0155470.1	4.24122	4.88745e-113	5.26558e-111	up	Poh0155470.1	Poh0155470.1	flavonoid 3'-hydroxylase [Pohlia nutans]	F3PH_ARATH RecName: Full=Flavonoid 3'-monooxygenase; EC=1.14.13.21; AltName: Full=Cytochrome P450 75B1; AltName: Full=Flavonoid 3'-hydroxylase; Short=AtF3'H; AltName: Full=Protein TRANSPARENT TESTA 7;	W5XK09_9BRYO SubName: Full=Flavonoid 3'-hydroxylase {ECO:0000313|EMBL:AHI15954.1}; EC=1.14.13.21 {ECO:0000313|EMBL:AHI15954.1};	Cytochrome P450 CYP2 subfamily	GO:0005789,endoplasmic reticulum membrane; GO:0016021,integral component of membrane; GO:0016020,membrane; GO:0016711,flavonoid 3'-monooxygenase activity; GO:0020037,heme binding; GO:0005506,iron ion binding; GO:0009813,flavonoid biosynthetic process; GO:0009733,response to auxin; GO:0044550,secondary metabolite biosynthetic process; GO:0003674,molecular_function; GO:0003824,catalytic activity; G…	--	--	--
rna-Poh0177920.1	-2.66955	5.25189e-113	5.64407e-111	down	Poh0177920.1	Poh0177920.1	predicted protein [Physcomitrella patens]	CB2_PHYPA RecName: Full=Chlorophyll a-b binding protein, chloroplastic; AltName: Full=LHCII type I CAB; Short=LHCP; Flags: Precursor;	A9RNP2_PHYPA RecName: Full=Chlorophyll a-b binding protein, chloroplastic {ECO:0000256|RuleBase:RU363080};	--	GO:0009941,chloroplast envelope; GO:0009535,chloroplast thylakoid membrane; GO:0016021,integral component of membrane; GO:0009522,photosystem I; GO:0009523,photosystem II; GO:0010287,plastoglobule; GO:0016168,chlorophyll binding; GO:0046872,metal ion binding; GO:0031409,pigment binding; GO:0009768,photosynthesis, light harvesting in photosystem I; GO:0018298,protein-chromophore linkage; GO:000941…	--	--	--
rna-Poh0096330.1	3.82309	6.36858e-113	6.82709e-111	up	Poh0096330.1	Poh0096330.1	hypothetical protein PHYPA_007298 [Physcomitrella patens]	AT18D_ARATH RecName: Full=Autophagy-related protein 18d; Short=AtATG18d;	C0PPX4_PICSI SubName: Full=Uncharacterized protein {ECO:0000313|EMBL:ACN39864.1};	Uncharacterized conserved protein, contains WD40 repeats	GO:0005829,cytosol; GO:0019898,extrinsic component of membrane; GO:0034045,phagophore assembly site membrane; GO:0005774,vacuolar membrane; GO:0080025,phosphatidylinositol-3,5-bisphosphate binding; GO:0032266,phosphatidylinositol-3-phosphate binding; GO:0000422,autophagy of mitochondrion; GO:0044804,autophagy of nucleus; GO:0006497,protein lipidation; GO:0034497,protein localization to phagophore…	--	--	--
rna-Poh0014310.1	-4.59805	7.72579e-113	8.2614e-111	down	Poh0014310.1	Poh0014310.1	hypothetical protein PHYPA_008231 [Physcomitrella patens]	TBL11_ARATH RecName: Full=Protein trichome birefringence-like 11;	A9TSW8_PHYPA SubName: Full=Predicted protein {ECO:0000313|EMBL:EDQ53522.1}; Flags: Fragment;	--	GO:0005794,Golgi apparatus; GO:0016021,integral component of membrane; GO:0016413,O-acetyltransferase activity; GO:0071554,cell wall organization or biogenesis; GO:0003674,molecular_function; GO:0003824,catalytic activity; GO:0008374,O-acyltransferase activity; GO:0016407,acetyltransferase activity; GO:0016740,transferase activity; GO:0016746,transferase activity, transferring acyl groups; GO:001…	--	--	--
rna-Poh0164100.1	-3.48421	1.08902e-112	1.16163e-110	down	Poh0164100.1	Poh0164100.1	predicted protein [Physcomitrella patens]	--	A9TZ25_PHYPA SubName: Full=Predicted protein {ECO:0000313|EMBL:EDQ51350.1};	--	--	--	--	--
rna-Poh0166600.1	3.05797	1.12178e-112	1.19362e-110	up	Poh0166600.1	Poh0166600.1	predicted protein [Physcomitrella patens]	HIP28_ARATH RecName: Full=Heavy metal-associated isoprenylated plant protein 28 {ECO:0000303|PubMed:21072340, ECO:0000303|PubMed:23368984}; Short=AtHIP28 {ECO:0000303|PubMed:21072340, ECO:0000303|PubMed:23368984}; Flags: Precursor;	A9TTL5_PHYPA SubName: Full=Predicted protein {ECO:0000313|EMBL:EDQ53251.1};	Copper chaperone	GO:0005737,cytoplasm; GO:0046914,transition metal ion binding; GO:0046916,cellular transition metal ion homeostasis; GO:0030001,metal ion transport; GO:0003674,molecular_function; GO:0005488,binding; GO:0046872,metal ion binding; GO:0043167,ion binding; GO:0043169,cation binding; GO:0006873,cellular ion homeostasis; GO:0006875,cellular metal ion homeostasis; GO:0008150,biological_process; GO:0009…	--	--	--
rna-Poh0036350.1	3.35469	1.40045e-112	1.48645e-110	up	Poh0036350.1	Poh0036350.1	hypothetical protein PHYPA_019532 [Physcomitrella patens]	AB1K7_ARATH RecName: Full=Protein ACTIVITY OF BC1 COMPLEX KINASE 7, chloroplastic {ECO:0000303|PubMed:22694836}; Short=ABC1-LIKE KINASE 7 {ECO:0000303|PubMed:22694836}; EC=2.7.11.1 {ECO:0000250|UniProtKB:Q9MA15}; AltName: Full=Salt-induced ABC1 kinase 1, chloroplastic {ECO:0000303|PubMed:24117441}; Short=AtSIA1 {ECO:0000303|PubMed:24117441}; Flags: Precursor;	A9TKD4_PHYPA SubName: Full=Predicted protein {ECO:0000313|EMBL:EDQ56120.1};	Predicted unusual protein kinase	GO:0009535,chloroplast thylakoid membrane; GO:0016021,integral component of membrane; GO:0010287,plastoglobule; GO:0005524,ATP binding; GO:0016301,kinase activity; GO:0034599,cellular response to oxidative stress; GO:0055072,iron ion homeostasis; GO:0046467,membrane lipid biosynthetic process; GO:0080177,plastoglobule organization; GO:1901031,regulation of response to reactive oxygen species; GO:…	--	--	--
rna-Poh0364100.1	-5.03425	1.44346e-112	1.52833e-110	down	Poh0364100.1	Poh0364100.1	hypothetical protein PHYPA_016762 [Physcomitrella patens]	ATOX1_ARATH RecName: Full=Copper transport protein ATX1; AltName: Full=Copper chaperone ATX1;	A9S7X4_PHYPA SubName: Full=Predicted protein {ECO:0000313|EMBL:EDQ72652.1}; Flags: Fragment;	Copper chaperone	GO:0005737,cytoplasm; GO:0005829,cytosol; GO:0046914,transition metal ion binding; GO:0046916,cellular transition metal ion homeostasis; GO:0006825,copper ion transport; GO:0030001,metal ion transport; GO:0003674,molecular_function; GO:0005488,binding; GO:0046872,metal ion binding; GO:0043167,ion binding; GO:0043169,cation binding; GO:0006873,cellular ion homeostasis; GO:0006875,cellular metal io…	--	--	--
rna-Poh0332570.1	3.58477	1.75137e-112	1.84978e-110	up	Poh0332570.1	Poh0332570.1	predicted protein [Physcomitrella patens]	--	A9RFB0_PHYPA SubName: Full=Predicted protein {ECO:0000313|EMBL:EDQ82259.1};	--	--	--	--	--
rna-Poh0149750.1	5.69932	1.88704e-112	1.98819e-110	up	Poh0149750.1	Poh0149750.1	predicted protein [Physcomitrella patens]	AKR2_ORYSJ RecName: Full=Probable aldo-keto reductase 2; EC=1.1.1.-;	A9TGX3_PHYPA SubName: Full=Predicted protein {ECO:0000313|EMBL:EDQ57313.1};	Voltage-gated shaker-like K+ channel, subunit beta/KCNAB	GO:0016491,oxidoreductase activity; GO:0003674,molecular_function; GO:0003824,catalytic activity	--	--	--
rna-Poh0263210.1	3.20674	2.13567e-112	2.24464e-110	up	Poh0263210.1	Poh0263210.1	hypothetical protein PHYPA_012075 [Physcomitrella patens]	LPAAT_ORYSJ RecName: Full=Probable 1-acylglycerol-3-phosphate O-acyltransferase; EC=2.3.1.51; AltName: Full=Lipid droplet-binding protein CGI-58 homolog;	A9SL58_PHYPA SubName: Full=Predicted protein {ECO:0000313|EMBL:EDQ68071.1};	Predicted hydrolase/acyltransferase (alpha/beta hydrolase superfamily)	GO:0005737,cytoplasm; GO:0003841,1-acylglycerol-3-phosphate O-acyltransferase activity; GO:0004623,phospholipase A2 activity; GO:0055089,fatty acid homeostasis; GO:0008654,phospholipid biosynthetic process; GO:0055091,phospholipid homeostasis; GO:0070328,triglyceride homeostasis; GO:0003674,molecular_function; GO:0003824,catalytic activity; GO:0008374,O-acyltransferase activity; GO:0016411,acylgl…	--	--	--
rna-Poh0101660.1	4.99056	2.92852e-112	3.07045e-110	up	Poh0101660.1	Poh0101660.1	predicted protein [Physcomitrella patens]	GSTFA_ARATH RecName: Full=Glutathione S-transferase F10; Short=AtGSTF10; EC=2.5.1.18; AltName: Full=AtGSTF4; AltName: Full=GST class-phi member 10; AltName: Full=Protein EARLY RESPONSE TO DEHYDRATION 13;	A9RSP0_PHYPA SubName: Full=Phi class glutathione S-transferase {ECO:0000313|EMBL:AFZ39129.1}; SubName: Full=Predicted protein {ECO:0000313|EMBL:EDQ78057.1};	Glutathione S-transferase	GO:0048046,apoplast; GO:0005618,cell wall; GO:0009507,chloroplast; GO:0005737,cytoplasm; GO:0005829,cytosol; GO:0005886,plasma membrane; GO:0005773,vacuole; GO:0005507,copper ion binding; GO:0043295,glutathione binding; GO:0004364,glutathione transferase activity; GO:0006749,glutathione metabolic process; GO:0046686,response to cadmium ion; GO:0009414,response to water deprivation; GO:0009407,tox…	--	--	--
rna-Poh0175020.1	-3.18831	4.03956e-112	4.22502e-110	down	Poh0175020.1	Poh0175020.1	hypothetical protein PHYPA_022349 [Physcomitrella patens]	ARFF_ARATH RecName: Full=Auxin response factor 6;	A9SCG4_PHYPA RecName: Full=Auxin response factor {ECO:0000256|RuleBase:RU004561}; Flags: Fragment;	--	GO:0005634,nucleus; GO:0003677,DNA binding; GO:0003700,DNA-binding transcription factor activity; GO:0009734,auxin-activated signaling pathway; GO:0009908,flower development; GO:0009733,response to auxin; GO:0006351,transcription, DNA-templated; GO:0003674,molecular_function; GO:0003676,nucleic acid binding; GO:0005488,binding; GO:0097159,organic cyclic compound binding; GO:1901363,heterocyclic c…	B3-ARF	TF	B3->B3-ARF
Novel_008466	-4.23527	5.29777e-112	5.52755e-110	down	XLOC_037719	--	hypothetical protein PHYPA_008332 [Physcomitrella patens]	XTH5_ARATH RecName: Full=Probable xyloglucan endotransglucosylase/hydrolase protein 5; Short=At-XTH5; Short=XTH-5; EC=2.4.1.207; Flags: Precursor;	A9TST9_PHYPA RecName: Full=Xyloglucan endotransglucosylase/hydrolase {ECO:0000256|RuleBase:RU361120}; EC=2.4.1.207 {ECO:0000256|RuleBase:RU361120}; Flags: Fragment;	--	GO:0048046,apoplast; GO:0005618,cell wall; GO:0004553,hydrolase activity, hydrolyzing O-glycosyl compounds; GO:0016762,xyloglucan:xyloglucosyl transferase activity; GO:0042546,cell wall biogenesis; GO:0071555,cell wall organization; GO:0010411,xyloglucan metabolic process; GO:0003674,molecular_function; GO:0003824,catalytic activity; GO:0016787,hydrolase activity; GO:0016798,hydrolase activity, a…	--	--	--
Novel_006853	3.19108	5.35021e-112	5.56875e-110	up	XLOC_030190	--	hypothetical protein PHYPA_025060 [Physcomitrella patens]	--	A9T560_PHYPA SubName: Full=Predicted protein {ECO:0000313|EMBL:EDQ61477.1};	--	--	--	--	--
rna-Poh0176260.1	-5.0486	5.95608e-112	6.18439e-110	down	Poh0176260.1	Poh0176260.1	hypothetical protein PHYPA_018097 [Physcomitrella patens]	HHT1_ARATH RecName: Full=Omega-hydroxypalmitate O-feruloyl transferase; EC=2.3.1.188; AltName: Full=Omega-hydroxyacid hydroxycinnamoyltransferase; AltName: Full=Protein ALIPHATIC SUBERIN FERULOYL TRANSFERASE;	A9T1J7_PHYPA SubName: Full=Predicted protein {ECO:0000313|EMBL:EDQ62768.1};	--	GO:0050734,hydroxycinnamoyltransferase activity; GO:0102406,omega-hydroxypalmitate O-sinapoyl transferase activity; GO:0052325,cell wall pectin biosynthetic process; GO:0010345,suberin biosynthetic process; GO:0003674,molecular_function; GO:0003824,catalytic activity; GO:0016740,transferase activity; GO:0016746,transferase activity, transferring acyl groups; GO:0016747,transferase activity, trans…	--	--	--
rna-Poh0289860.1	3.40618	7.53585e-112	7.80587e-110	up	Poh0289860.1	Poh0289860.1	hypothetical protein PHYPA_030200 [Physcomitrella patens]	XYLL3_ARATH RecName: Full=D-xylose-proton symporter-like 3, chloroplastic; Flags: Precursor;	A9T3E1_PHYPA SubName: Full=Predicted protein {ECO:0000313|EMBL:EDQ62024.1}; Flags: Fragment;	Predicted transporter (major facilitator superfamily)	GO:0009507,chloroplast; GO:0009941,chloroplast envelope; GO:0031969,chloroplast membrane; GO:0016021,integral component of membrane; GO:0005355,glucose transmembrane transporter activity; GO:0005351,carbohydrate:proton symporter activity; GO:0046323,glucose import; GO:0035428,NA; GO:0003674,molecular_function; GO:0005215,transporter activity; GO:0022857,transmembrane transporter activity; GO:0015…	--	--	--
rna-Poh0103110.1	-6.26441	8.10044e-112	8.37052e-110	down	Poh0103110.1	Poh0103110.1	hypothetical protein PHYPA_022170 [Physcomitrella patens]	PLY5_ARATH RecName: Full=Probable pectate lyase 5; EC=4.2.2.2; Flags: Precursor;	A9T6K7_PHYPA RecName: Full=Pectate lyase {ECO:0000256|RuleBase:RU361123}; EC=4.2.2.2 {ECO:0000256|RuleBase:RU361123}; Flags: Fragment;	--	GO:0046872,metal ion binding; GO:0030570,pectate lyase activity; GO:0045490,pectin catabolic process; GO:0003674,molecular_function; GO:0005488,binding; GO:0043167,ion binding; GO:0043169,cation binding; GO:0003824,catalytic activity; GO:0016829,lyase activity; GO:0016835,carbon-oxygen lyase activity; GO:0016837,carbon-oxygen lyase activity, acting on polysaccharides; GO:0000272,polysaccharide ca…	--	--	--
rna-Poh0083980.1	-3.84627	9.76846e-112	1.00699e-109	down	Poh0083980.1	Poh0083980.1	hypothetical protein PHYPA_005035 [Physcomitrella patens]	GLOX_VITPS RecName: Full=Aldehyde oxidase GLOX {ECO:0000305}; EC=1.2.3.1 {ECO:0000305}; AltName: Full=Glyoxal oxidase {ECO:0000303|Ref.1}; Short=VpGLOX {ECO:0000303|PubMed:20512385}; Flags: Precursor;	A9TYS1_PHYPA SubName: Full=Predicted protein {ECO:0000313|EMBL:EDQ51428.1};	--	GO:0005618,cell wall; GO:0005615,extracellular space; GO:0004031,aldehyde oxidase activity; GO:0102797,geranial:oxygen oxidoreductase activity; GO:0102798,heptaldehyde:oxygen oxidoreductase activity; GO:0050832,defense response to fungus; GO:0003674,molecular_function; GO:0003824,catalytic activity; GO:0016491,oxidoreductase activity; GO:0016623,oxidoreductase activity, acting on the aldehyde or …	--	--	--
rna-Poh0299620.1	2.76505	1.46229e-111	1.50381e-109	up	Poh0299620.1	Poh0299620.1	hypothetical protein PHYPA_011593 [Physcomitrella patens]	PFKA5_ARATH RecName: Full=ATP-dependent 6-phosphofructokinase 5, chloroplastic {ECO:0000255|HAMAP-Rule:MF_03186}; Short=ATP-PFK 5 {ECO:0000255|HAMAP-Rule:MF_03186}; Short=Phosphofructokinase 5 {ECO:0000255|HAMAP-Rule:MF_03186}; EC=2.7.1.11 {ECO:0000255|HAMAP-Rule:MF_03186}; AltName: Full=Phosphohexokinase 5 {ECO:0000255|HAMAP-Rule:MF_03186}; Flags: Precursor;	A9SME8_PHYPA RecName: Full=ATP-dependent 6-phosphofructokinase {ECO:0000256|HAMAP-Rule:MF_03186}; Short=ATP-PFK {ECO:0000256|HAMAP-Rule:MF_03186}; Short=Phosphofructokinase {ECO:0000256|HAMAP-Rule:MF_03186}; EC=2.7.1.11 {ECO:0000256|HAMAP-Rule:MF_03186}; AltName: Full=Phosphohexokinase {ECO:0000256|HAMAP-Rule:MF_03186};	Pyrophosphate-dependent phosphofructo-1-kinase	GO:0009507,chloroplast; GO:0003872,6-phosphofructokinase activity; GO:0005524,ATP binding; GO:0046872,metal ion binding; GO:0006002,fructose 6-phosphate metabolic process; GO:0006096,glycolytic process; GO:0003674,molecular_function; GO:0003824,catalytic activity; GO:0008443,phosphofructokinase activity; GO:0016301,kinase activity; GO:0016740,transferase activity; GO:0016772,transferase activity,…	--	--	--
rna-Poh0238090.1	-2.71906	2.12094e-111	2.17596e-109	down	Poh0238090.1	Poh0238090.1	predicted protein [Physcomitrella patens]	ALF_MAIZE RecName: Full=Fructose-bisphosphate aldolase, cytoplasmic isozyme; EC=4.1.2.13;	A9SKS8_PHYPA RecName: Full=Fructose-bisphosphate aldolase {ECO:0000256|RuleBase:RU003994, ECO:0000256|SAAS:SAAS00336718}; EC=4.1.2.13 {ECO:0000256|RuleBase:RU003994, ECO:0000256|SAAS:SAAS00336718};	Fructose-biphosphate aldolase	GO:0005829,cytosol; GO:0004332,fructose-bisphosphate aldolase activity; GO:0006096,glycolytic process; GO:0034059,response to anoxia; GO:0005986,sucrose biosynthetic process; GO:0003674,molecular_function; GO:0003824,catalytic activity; GO:0016829,lyase activity; GO:0016830,carbon-carbon lyase activity; GO:0016832,aldehyde-lyase activity; GO:0008152,metabolic process; GO:0005975,carbohydrate meta…	--	--	--
rna-Poh0030650.1	-4.10231	2.33781e-111	2.39275e-109	down	Poh0030650.1	Poh0030650.1	hypothetical protein PHYPA_022436 [Physcomitrella patens]	EMS1_ARATH RecName: Full=Leucine-rich repeat receptor protein kinase EMS1 {ECO:0000305}; EC=2.7.11.1; AltName: Full=Protein EXCESS MICROSPOROCYTES 1 {ECO:0000303|PubMed:12154130}; AltName: Full=Protein EXTRA SPOROGENOUS CELLS {ECO:0000303|PubMed:12401166}; Flags: Precursor;	A9SDH6_PHYPA SubName: Full=CLL4A clavata1-like receptor S/T protein kinase protein {ECO:0000313|EMBL:EDQ70665.1};	--	GO:0016021,integral component of membrane; GO:0016020,membrane; GO:0005886,plasma membrane; GO:0005524,ATP binding; GO:0004674,protein serine/threonine kinase activity; GO:0019199,transmembrane receptor protein kinase activity; GO:0010234,anther wall tapetum cell fate specification; GO:0009556,microsporogenesis; GO:0046777,protein autophosphorylation; GO:0000166,nucleotide binding; GO:0003674,mol…	--	--	--
rna-Poh0040410.1	-4.43476	3.98367e-111	4.0676e-109	down	Poh0040410.1	Poh0040410.1	hypothetical protein PHYPA_002781 [Physcomitrella patens]	Y1154_ARATH RecName: Full=Probable serine/threonine-protein kinase At1g01540; EC=2.7.11.1;	A9TXD6_PHYPA SubName: Full=Predicted protein {ECO:0000313|EMBL:EDQ51899.1};	Serine/threonine protein kinase	GO:0016021,integral component of membrane; GO:0005886,plasma membrane; GO:0005524,ATP binding; GO:0004674,protein serine/threonine kinase activity; GO:0004675,transmembrane receptor protein serine/threonine kinase activity; GO:0007166,cell surface receptor signaling pathway; GO:0046777,protein autophosphorylation; GO:0006468,protein phosphorylation; GO:0000166,nucleotide binding; GO:0003674,molec…	--	--	--
rna-Poh0087190.1	2.585	4.46931e-111	4.55266e-109	up	Poh0087190.1	Poh0087190.1	hypothetical protein PHYPA_018334 [Physcomitrella patens]	--	A9RYN1_PHYPA SubName: Full=Predicted protein {ECO:0000313|EMBL:EDQ76027.1};	--	--	--	--	--
rna-Poh0036510.1	3.40134	6.08843e-111	6.18731e-109	up	Poh0036510.1	Poh0036510.1	predicted protein [Physcomitrella patens]	APXT_ARATH RecName: Full=L-ascorbate peroxidase T, chloroplastic; EC=1.11.1.11; AltName: Full=Thylakoid-bound ascorbate peroxidase; Short=AtAPx06; Short=tAPX; Flags: Precursor;	A9U1S4_PHYPA SubName: Full=Predicted protein {ECO:0000313|EMBL:EDQ50389.1};	--	GO:0009507,chloroplast; GO:0009534,chloroplast thylakoid; GO:0009535,chloroplast thylakoid membrane; GO:0016021,integral component of membrane; GO:0009579,thylakoid; GO:0004130,cytochrome-c peroxidase activity; GO:0020037,heme binding; GO:0016688,L-ascorbate peroxidase activity; GO:0046872,metal ion binding; GO:0034599,cellular response to oxidative stress; GO:0010019,chloroplast-nucleus signalin…	--	--	--
rna-Poh0275070.1	2.8105	6.1722e-111	6.25765e-109	up	Poh0275070.1	Poh0275070.1	hypothetical protein PHYPA_006444 [Physcomitrella patens]	HEM11_CUCSA RecName: Full=Glutamyl-tRNA reductase 1, chloroplastic; Short=GluTR; EC=1.2.1.70; Flags: Precursor;	A9RJH9_PHYPA RecName: Full=Glutamyl-tRNA reductase {ECO:0000256|RuleBase:RU000584}; EC=1.2.1.70 {ECO:0000256|RuleBase:RU000584};	--	GO:0009507,chloroplast; GO:0008883,glutamyl-tRNA reductase activity; GO:0050661,NADP binding; GO:0015995,chlorophyll biosynthetic process; GO:0006782,protoporphyrinogen IX biosynthetic process; GO:0003674,molecular_function; GO:0003824,catalytic activity; GO:0016491,oxidoreductase activity; GO:0016620,oxidoreductase activity, acting on the aldehyde or oxo group of donors, NAD or NADP as acceptor;…	--	--	--
rna-Poh0120130.1	-3.16909	1.00801e-110	1.01956e-108	down	Poh0120130.1	Poh0120130.1	hypothetical protein PHYPA_004932 [Physcomitrella patens]	BABL_LILLO RecName: Full=Chemocyanin; AltName: Full=Basic blue protein; AltName: Full=Plantacyanin; Flags: Precursor;	A0A2H3XPY7_PHODC SubName: Full=stellacyanin-like {ECO:0000313|RefSeq:XP_008779321.1, ECO:0000313|RefSeq:XP_008786863.1};	--	GO:0009055,electron transfer activity; GO:0046872,metal ion binding; GO:0003674,molecular_function; GO:0003824,catalytic activity; GO:0016491,oxidoreductase activity; GO:0005488,binding; GO:0043167,ion binding; GO:0043169,cation binding	--	--	--
rna-Poh0122700.1	-4.81495	1.14632e-110	1.15674e-108	down	Poh0122700.1	Poh0122700.1	hypothetical protein PHYPA_005902 [Physcomitrella patens]	GLOX_VITPS RecName: Full=Aldehyde oxidase GLOX {ECO:0000305}; EC=1.2.3.1 {ECO:0000305}; AltName: Full=Glyoxal oxidase {ECO:0000303|Ref.1}; Short=VpGLOX {ECO:0000303|PubMed:20512385}; Flags: Precursor;	A9SZV4_PHYPA SubName: Full=Predicted protein {ECO:0000313|EMBL:EDQ63294.1};	--	GO:0005618,cell wall; GO:0005615,extracellular space; GO:0004031,aldehyde oxidase activity; GO:0102797,geranial:oxygen oxidoreductase activity; GO:0102798,heptaldehyde:oxygen oxidoreductase activity; GO:0050832,defense response to fungus; GO:0003674,molecular_function; GO:0003824,catalytic activity; GO:0016491,oxidoreductase activity; GO:0016623,oxidoreductase activity, acting on the aldehyde or …	--	--	--
rna-Poh0371800.1	-4.44717	1.20262e-110	1.2107e-108	down	Poh0371800.1	Poh0371800.1	predicted protein [Physcomitrella patens]	--	A9S040_PHYPA SubName: Full=Predicted protein {ECO:0000313|EMBL:EDQ75642.1};	--	--	--	--	--
rna-Poh0153280.1	-3.35895	1.26004e-110	1.26555e-108	down	Poh0153280.1	Poh0153280.1	cellulose synthase 8, glycosyltransferase family 2 [Physcomitrella patens]	CESA3_ORYSJ RecName: Full=Probable cellulose synthase A catalytic subunit 3 [UDP-forming]; EC=2.4.1.12; AltName: Full=OsCesA3;	Q06FC6_PHYPA RecName: Full=Cellulose synthase {ECO:0000256|RuleBase:RU361116}; EC=2.4.1.12 {ECO:0000256|RuleBase:RU361116};	--	GO:0005794,Golgi apparatus; GO:0016021,integral component of membrane; GO:0005886,plasma membrane; GO:0016760,cellulose synthase (UDP-forming) activity; GO:0016759,cellulose synthase activity; GO:0046872,metal ion binding; GO:0071555,cell wall organization; GO:0030244,cellulose biosynthetic process; GO:0009833,plant-type primary cell wall biogenesis; GO:0003674,molecular_function; GO:0003824,cata…	--	--	--
rna-Poh0230940.1	3.0193	1.72022e-110	1.7237e-108	up	Poh0230940.1	Poh0230940.1	hypothetical protein PHYPA_016006 [Physcomitrella patens]	NSN1_ARATH RecName: Full=Guanine nucleotide-binding protein-like NSN1 {ECO:0000305}; Short=Nucleolar GTP-binding protein NSN1 {ECO:0000305}; AltName: Full=DAR GTPase 4 {ECO:0000303|PubMed:16849600}; AltName: Full=Protein nucleostemin-like 1 {ECO:0000303|PubMed:22357616};	A9SLN4_PHYPA SubName: Full=Predicted protein {ECO:0000313|EMBL:EDQ67913.1}; Flags: Fragment;	GTPase	GO:0005730,nucleolus; GO:0009506,plasmodesma; GO:0005525,GTP binding; GO:0003924,GTPase activity; GO:0048825,cotyledon development; GO:0048444,floral organ morphogenesis; GO:0010077,maintenance of inflorescence meristem identity; GO:0045892,negative regulation of transcription, DNA-templated; GO:0045995,regulation of embryonic development; GO:0045604,regulation of epidermal cell differentiation; …	--	--	--
Novel_007887	6.67042	1.72575e-110	1.72523e-108	up	XLOC_035035	--	--	--	--	--	--	--	--	--
rna-Poh0260020.1	-4.16751	2.34689e-110	2.34074e-108	down	Poh0260020.1	Poh0260020.1	hypothetical protein PHYPA_013073 [Physcomitrella patens]	KCS4_ARATH RecName: Full=3-ketoacyl-CoA synthase 4 {ECO:0000303|PubMed:18465198}; Short=KCS-4 {ECO:0000303|PubMed:18465198}; EC=2.3.1.199 {ECO:0000305}; AltName: Full=Very long-chain fatty acid condensing enzyme 4 {ECO:0000303|PubMed:18465198}; Short=VLCFA condensing enzyme 4 {ECO:0000303|PubMed:18465198};	A9U1D8_PHYPA RecName: Full=3-ketoacyl-CoA synthase {ECO:0000256|PIRNR:PIRNR036417}; EC=2.3.1.- {ECO:0000256|PIRNR:PIRNR036417};	--	GO:0016021,integral component of membrane; GO:0102336,3-oxo-arachidoyl-CoA synthase activity; GO:0102337,3-oxo-cerotoyl-CoA synthase activity; GO:0102338,3-oxo-lignoceronyl-CoA synthase activity; GO:0102756,very-long-chain 3-ketoacyl-CoA synthase activity; GO:0006633,fatty acid biosynthetic process; GO:0003674,molecular_function; GO:0003824,catalytic activity; GO:0016740,transferase activity; GO:…	--	--	--
rna-Poh0022270.1	-3.96493	2.41993e-110	2.408e-108	down	Poh0022270.1	Poh0022270.1	predicted protein [Physcomitrella patens]	--	A9S040_PHYPA SubName: Full=Predicted protein {ECO:0000313|EMBL:EDQ75642.1};	--	--	--	--	--
rna-Poh0370640.1	-4.61302	2.88446e-110	2.86361e-108	down	Poh0370640.1	Poh0370640.1	hypothetical protein PHYPA_021252 [Physcomitrella patens]	--	A9TUR3_PHYPA SubName: Full=Predicted protein {ECO:0000313|EMBL:EDQ52852.1};	--	--	--	--	--
rna-Poh0016750.1	-4.50209	3.96497e-110	3.92724e-108	down	Poh0016750.1	Poh0016750.1	hypothetical protein PHYPA_000747 [Physcomitrella patens]	RAV1_ARATH RecName: Full=AP2/ERF and B3 domain-containing transcription factor RAV1; AltName: Full=Ethylene-responsive transcription factor RAV1; AltName: Full=Protein RELATED TO ABI3/VP1 1;	A9SBM0_PHYPA SubName: Full=Predicted protein {ECO:0000313|EMBL:EDQ71373.1}; Flags: Fragment;	--	GO:0005634,nucleus; GO:0003677,DNA binding; GO:0003700,DNA-binding transcription factor activity; GO:0009873,ethylene-activated signaling pathway; GO:0048527,lateral root development; GO:0048366,leaf development; GO:0009910,negative regulation of flower development; GO:0045892,negative regulation of transcription, DNA-templated; GO:0009741,response to brassinosteroid; GO:0006351,transcription, DN…	AP2/ERF-RAV	TF	AP2/ERF->AP2/ERF-RAV
rna-Poh0263650.1	-5.88139	6.90254e-110	6.82114e-108	down	Poh0263650.1	Poh0263650.1	predicted protein [Physcomitrella patens]	UCC1_ARATH RecName: Full=Uclacyanin 1 {ECO:0000303|PubMed:9761472}; Flags: Precursor;	A9RI24_PHYPA SubName: Full=Predicted protein {ECO:0000313|EMBL:EDQ81484.1};	--	GO:0031225,anchored component of membrane; GO:0046658,anchored component of plasma membrane; GO:0009055,electron transfer activity; GO:0046872,metal ion binding; GO:0003674,molecular_function; GO:0003824,catalytic activity; GO:0016491,oxidoreductase activity; GO:0005488,binding; GO:0043167,ion binding; GO:0043169,cation binding; GO:0005575,cellular_component; GO:0016020,membrane; GO:0031224,intri…	--	--	--
rna-Poh0123780.1	-3.6585	1.13095e-109	1.11505e-107	down	Poh0123780.1	Poh0123780.1	hypothetical protein PHYPA_006653 [Physcomitrella patens]	IQD1_ARATH RecName: Full=Protein IQ-DOMAIN 1 {ECO:0000303|PubMed:15960618};	A9TYE9_PHYPA SubName: Full=Predicted protein {ECO:0000313|EMBL:EDQ51545.1}; Flags: Fragment;	--	GO:0005737,cytoplasm; GO:0005874,microtubule; GO:0005634,nucleus; GO:0005516,calmodulin binding; GO:0008017,microtubule binding; GO:0005515,protein binding; GO:0003674,molecular_function; GO:0005488,binding; GO:0008092,cytoskeletal protein binding; GO:0015631,tubulin binding; GO:0005622,intracellular; GO:0005575,cellular_component; GO:0005623,cell; GO:0044424,intracellular part; GO:0044464,cell p…	--	--	--
rna-Poh0029890.1	3.86753	2.56678e-109	2.5249e-107	up	Poh0029890.1	Poh0029890.1	hypothetical protein PHYPA_007063 [Physcomitrella patens]	EF115_ARATH RecName: Full=Ethylene-responsive transcription factor ERF115;	A9STH1_PHYPA SubName: Full=Predicted protein {ECO:0000313|EMBL:EDQ65499.1}; Flags: Fragment;	--	GO:0005634,nucleus; GO:0003677,DNA binding; GO:0003700,DNA-binding transcription factor activity; GO:0009873,ethylene-activated signaling pathway; GO:0006351,transcription, DNA-templated; GO:0003674,molecular_function; GO:0003676,nucleic acid binding; GO:0005488,binding; GO:0097159,organic cyclic compound binding; GO:1901363,heterocyclic compound binding; GO:0140110,transcription regulator activi…	AP2/ERF-ERF	TF	AP2/ERF->AP2/ERF-ERF
rna-Poh0213050.1	6.39954	7.44559e-109	7.30739e-107	up	Poh0213050.1	Poh0213050.1	unnamed protein product [Coffea canephora]	TIC32_ARATH RecName: Full=Short-chain dehydrogenase TIC 32, chloroplastic; EC=1.1.1.-; AltName: Full=Translocon at the inner envelope membrane of chloroplasts 32; Short=AtTIC32;	A0A068UUD0_COFCA SubName: Full=Uncharacterized protein {ECO:0000313|EMBL:CDP12036.1};	Dehydrogenases with different specificities (related to short-chain alcohol dehydrogenases)	GO:0009507,chloroplast; GO:0009941,chloroplast envelope; GO:0009706,chloroplast inner membrane; GO:0005886,plasma membrane; GO:0016491,oxidoreductase activity; GO:0015031,protein transport; GO:0003674,molecular_function; GO:0003824,catalytic activity; GO:0008104,protein localization; GO:0006810,transport; GO:0008150,biological_process; GO:0015833,peptide transport; GO:0033036,macromolecule locali…	--	--	--
rna-Poh0257100.1	3.72002	7.79815e-109	7.63597e-107	up	Poh0257100.1	Poh0257100.1	predicted protein [Physcomitrella patens]	--	--	--	--	--	--	--
rna-Poh0212440.1	-4.14093	9.38136e-109	9.16538e-107	down	Poh0212440.1	Poh0212440.1	leucine-rich repeat receptor-like protein kinase [Pohlia nutans]	ERL1_ARATH RecName: Full=LRR receptor-like serine/threonine-protein kinase ERL1 {ECO:0000303|PubMed:14985254}; EC=2.7.11.1; AltName: Full=Protein ERECTA-like kinase 1; Flags: Precursor;	A0A1P8DYY0_9BRYO SubName: Full=Leucine-rich repeat receptor-like protein kinase {ECO:0000313|EMBL:APU94856.1};	--	GO:0016021,integral component of membrane; GO:0016020,membrane; GO:0005886,plasma membrane; GO:0005524,ATP binding; GO:0004674,protein serine/threonine kinase activity; GO:0009553,embryo sac development; GO:0048481,plant ovule development; GO:0010103,stomatal complex morphogenesis; GO:0000166,nucleotide binding; GO:0003674,molecular_function; GO:0005488,binding; GO:0008144,drug binding; GO:001707…	--	--	--
rna-Poh0160670.1	2.90758	1.10208e-108	1.07427e-106	up	Poh0160670.1	Poh0160670.1	hypothetical protein PHYPA_025169 [Physcomitrella patens]	FTSH5_ARATH RecName: Full=ATP-dependent zinc metalloprotease FTSH 5, chloroplastic; Short=AtFTSH5; EC=3.4.24.-; AltName: Full=Protein VARIEGATED 1; Flags: Precursor;	A9RHM7_PHYPA SubName: Full=Predicted protein {ECO:0000313|EMBL:EDQ81409.1};	AAA+-type ATPase containing the peptidase M41 domain	GO:0009507,chloroplast; GO:0009941,chloroplast envelope; GO:0009534,chloroplast thylakoid; GO:0009535,chloroplast thylakoid membrane; GO:0016021,integral component of membrane; GO:0009579,thylakoid; GO:0005524,ATP binding; GO:0004176,ATP-dependent peptidase activity; GO:0016887,ATPase activity; GO:0046872,metal ion binding; GO:0004222,metalloendopeptidase activity; GO:0008237,metallopeptidase act…	--	--	--
Novel_006867	3.22125	1.18437e-108	1.15186e-106	up	XLOC_030252	--	hypothetical protein PHYPA_025169 [Physcomitrella patens]	FTSH5_ARATH RecName: Full=ATP-dependent zinc metalloprotease FTSH 5, chloroplastic; Short=AtFTSH5; EC=3.4.24.-; AltName: Full=Protein VARIEGATED 1; Flags: Precursor;	A9RHM7_PHYPA SubName: Full=Predicted protein {ECO:0000313|EMBL:EDQ81409.1};	AAA+-type ATPase containing the peptidase M41 domain	GO:0009507,chloroplast; GO:0009941,chloroplast envelope; GO:0009534,chloroplast thylakoid; GO:0009535,chloroplast thylakoid membrane; GO:0016021,integral component of membrane; GO:0009579,thylakoid; GO:0005524,ATP binding; GO:0004176,ATP-dependent peptidase activity; GO:0016887,ATPase activity; GO:0046872,metal ion binding; GO:0004222,metalloendopeptidase activity; GO:0008237,metallopeptidase act…	--	--	--
rna-Poh0355500.1	-3.4296	1.71848e-108	1.66754e-106	down	Poh0355500.1	Poh0355500.1	hypothetical protein PHYPA_017832 [Physcomitrella patens]	DIR11_ARATH RecName: Full=Dirigent protein 11; Short=AtDIR11; Flags: Precursor;	A9TXK1_PHYPA RecName: Full=Dirigent protein {ECO:0000256|RuleBase:RU363099};	--	GO:0048046,apoplast; GO:0016853,isomerase activity; GO:0003674,molecular_function; GO:0003824,catalytic activity; GO:0005575,cellular_component; GO:0005576,extracellular region	--	--	--
Novel_000515	-3.99588	2.10333e-108	2.0364e-106	down	XLOC_002309	--	hypothetical protein PHYPA_005075 [Physcomitrella patens]	SGR_ORYSI RecName: Full=Protein STAY-GREEN, chloroplastic; AltName: Full=Protein STAYGREEN; Flags: Precursor;	A9T2Y8_PHYPA SubName: Full=Predicted protein {ECO:0000313|EMBL:EDQ62217.1};	--	GO:0009507,chloroplast; GO:0005622,intracellular; GO:0005575,cellular_component; GO:0005623,cell; GO:0005737,cytoplasm; GO:0043231,intracellular membrane-bounded organelle; GO:0009536,plastid; GO:0043226,organelle; GO:0043227,membrane-bounded organelle; GO:0043229,intracellular organelle; GO:0044424,intracellular part; GO:0044444,cytoplasmic part; GO:0044464,cell part	--	--	--
rna-Poh0342060.1	-4.07351	2.45101e-108	2.36767e-106	down	Poh0342060.1	Poh0342060.1	PINB AtPIN5/6-like auxin efflux carrier protein [Physcomitrella patens]	PIN3_ARATH RecName: Full=Auxin efflux carrier component 3 {ECO:0000303|PubMed:11845211}; Short=AtPIN3 {ECO:0000303|PubMed:11845211};	A9RN82_PHYPA RecName: Full=Auxin efflux carrier component {ECO:0000256|RuleBase:RU362108};	--	GO:0009986,cell surface; GO:0005783,endoplasmic reticulum; GO:0016021,integral component of membrane; GO:0016328,lateral plasma membrane; GO:0005886,plasma membrane; GO:0012506,vesicle membrane; GO:0010329,auxin efflux transmembrane transporter activity; GO:0010315,auxin efflux; GO:0010252,auxin homeostasis; GO:0009926,auxin polar transport; GO:0009734,auxin-activated signaling pathway; GO:000963…	--	--	--
rna-Poh0361820.1	3.43945	3.52633e-108	3.3988e-106	up	Poh0361820.1	Poh0361820.1	predicted protein [Physcomitrella patens]	LEA14_GOSHI RecName: Full=Late embryogenesis abundant protein Lea14-A;	A9TUE2_PHYPA SubName: Full=Predicted protein {ECO:0000313|EMBL:EDQ52982.1};	--	GO:0009269,response to desiccation; GO:0001101,response to acid chemical; GO:0006950,response to stress; GO:0008150,biological_process; GO:0009414,response to water deprivation; GO:0009415,response to water; GO:0009628,response to abiotic stimulus; GO:0010035,response to inorganic substance; GO:0042221,response to chemical; GO:0050896,response to stimulus; GO:1901700,response to oxygen-containing…	--	--	--
rna-Poh0193700.1	-5.81733	4.55786e-108	4.38319e-106	down	Poh0193700.1	Poh0193700.1	hypothetical protein PHYPA_022170 [Physcomitrella patens]	PLY5_ARATH RecName: Full=Probable pectate lyase 5; EC=4.2.2.2; Flags: Precursor;	A9T6K7_PHYPA RecName: Full=Pectate lyase {ECO:0000256|RuleBase:RU361123}; EC=4.2.2.2 {ECO:0000256|RuleBase:RU361123}; Flags: Fragment;	--	GO:0046872,metal ion binding; GO:0030570,pectate lyase activity; GO:0045490,pectin catabolic process; GO:0003674,molecular_function; GO:0005488,binding; GO:0043167,ion binding; GO:0043169,cation binding; GO:0003824,catalytic activity; GO:0016829,lyase activity; GO:0016835,carbon-oxygen lyase activity; GO:0016837,carbon-oxygen lyase activity, acting on polysaccharides; GO:0000272,polysaccharide ca…	--	--	--
rna-Poh0313020.1	-2.95314	5.44682e-108	5.22639e-106	down	Poh0313020.1	Poh0313020.1	predicted protein [Physcomitrella patens]	TBA1_ORYSJ RecName: Full=Tubulin alpha-1 chain;	A9TEQ9_PHYPA RecName: Full=Tubulin alpha chain {ECO:0000256|RuleBase:RU000352};	Alpha tubulin	GO:0005737,cytoplasm; GO:0005874,microtubule; GO:0005525,GTP binding; GO:0003924,GTPase activity; GO:0005200,structural constituent of cytoskeleton; GO:0007017,microtubule-based process; GO:0000166,nucleotide binding; GO:0001882,nucleoside binding; GO:0001883,purine nucleoside binding; GO:0003674,molecular_function; GO:0005488,binding; GO:0017076,purine nucleotide binding; GO:0019001,guanyl nucle…	--	--	--
Novel_006592	2.70139	5.61909e-108	5.37969e-106	up	XLOC_029044	--	predicted protein [Physcomitrella patens]	--	A9U4U4_PHYPA SubName: Full=Predicted protein {ECO:0000313|EMBL:EDQ49305.1};	--	--	--	--	--
rna-Poh0155500.1	3.39242	5.75074e-108	5.49349e-106	up	Poh0155500.1	Poh0155500.1	hypothetical protein PHYPA_006444 [Physcomitrella patens]	HEM11_CUCSA RecName: Full=Glutamyl-tRNA reductase 1, chloroplastic; Short=GluTR; EC=1.2.1.70; Flags: Precursor;	A9RJH9_PHYPA RecName: Full=Glutamyl-tRNA reductase {ECO:0000256|RuleBase:RU000584}; EC=1.2.1.70 {ECO:0000256|RuleBase:RU000584};	--	GO:0009507,chloroplast; GO:0008883,glutamyl-tRNA reductase activity; GO:0050661,NADP binding; GO:0015995,chlorophyll biosynthetic process; GO:0006782,protoporphyrinogen IX biosynthetic process; GO:0003674,molecular_function; GO:0003824,catalytic activity; GO:0016491,oxidoreductase activity; GO:0016620,oxidoreductase activity, acting on the aldehyde or oxo group of donors, NAD or NADP as acceptor;…	--	--	--
rna-Poh0326560.1	4.06868	6.16935e-108	5.88031e-106	up	Poh0326560.1	Poh0326560.1	hypothetical protein PHYPA_006561 [Physcomitrella patens]	--	A9TRK5_PHYPA SubName: Full=Predicted protein {ECO:0000313|EMBL:EDQ53953.1}; Flags: Fragment;	--	GO:0043625,delta DNA polymerase complex; GO:0000731,DNA synthesis involved in DNA repair; GO:0006261,DNA-dependent DNA replication; GO:0008152,metabolic process; GO:0006139,nucleobase-containing compound metabolic process; GO:0006259,DNA metabolic process; GO:0006281,DNA repair; GO:0006725,cellular aromatic compound metabolic process; GO:0006807,nitrogen compound metabolic process; GO:0006950,res…	--	--	--
rna-Poh0233210.1	2.68186	7.53983e-108	7.17068e-106	up	Poh0233210.1	Poh0233210.1	predicted protein [Physcomitrella patens]	LFG5_ARATH RecName: Full=BI1-like protein; AltName: Full=Protein LIFEGUARD 5 {ECO:0000303|PubMed:23888068}; Short=AtLFG5 {ECO:0000303|PubMed:23888068};	A9RSA6_PHYPA SubName: Full=Predicted protein {ECO:0000313|EMBL:EDQ78268.1};	N-methyl-D-aspartate receptor glutamate-binding subunit	GO:0016021,integral component of membrane; GO:0005575,cellular_component; GO:0016020,membrane; GO:0031224,intrinsic component of membrane; GO:0044425,membrane part	--	--	--
rna-Poh0194450.1	3.14797	7.76513e-108	7.36865e-106	up	Poh0194450.1	Poh0194450.1	hypothetical protein PHYPA_002596 [Physcomitrella patens]	AOX1A_ARATH RecName: Full=Ubiquinol oxidase 1a, mitochondrial; EC=1.10.3.11 {ECO:0000269|PubMed:9554960}; AltName: Full=Alternative oxidase 1a; Flags: Precursor;	A9T8C5_PHYPA RecName: Full=Ubiquinol oxidase {ECO:0000256|RuleBase:RU003779}; EC=1.10.3.11 {ECO:0000256|RuleBase:RU003779};	--	GO:0016021,integral component of membrane; GO:0005743,mitochondrial inner membrane; GO:0005739,mitochondrion; GO:0070469,respiratory chain; GO:0009916,alternative oxidase activity; GO:0046872,metal ion binding; GO:0102721,ubiquinol:oxygen oxidoreductase activity; GO:0045333,cellular respiration; GO:0031930,mitochondria-nucleus signaling pathway; GO:0009409,response to cold; GO:0003674,molecular_f…	--	--	--
rna-Poh0123980.1	-3.85818	1.18958e-107	1.12635e-105	down	Poh0123980.1	Poh0123980.1	predicted protein [Physcomitrella patens]	GLOX_VITPS RecName: Full=Aldehyde oxidase GLOX {ECO:0000305}; EC=1.2.3.1 {ECO:0000305}; AltName: Full=Glyoxal oxidase {ECO:0000303|Ref.1}; Short=VpGLOX {ECO:0000303|PubMed:20512385}; Flags: Precursor;	A9S6X9_PHYPA SubName: Full=Predicted protein {ECO:0000313|EMBL:EDQ73222.1};	--	GO:0005618,cell wall; GO:0005615,extracellular space; GO:0004031,aldehyde oxidase activity; GO:0102797,geranial:oxygen oxidoreductase activity; GO:0102798,heptaldehyde:oxygen oxidoreductase activity; GO:0050832,defense response to fungus; GO:0003674,molecular_function; GO:0003824,catalytic activity; GO:0016491,oxidoreductase activity; GO:0016623,oxidoreductase activity, acting on the aldehyde or …	--	--	--
rna-Poh0314800.1	-5.86323	1.36414e-107	1.2888e-105	down	Poh0314800.1	Poh0314800.1	predicted protein [Physcomitrella patens]	ATHB5_ARATH RecName: Full=Homeobox-leucine zipper protein ATHB-5; AltName: Full=HD-ZIP protein ATHB-5; AltName: Full=Homeodomain transcription factor ATHB-5;	A9SN13_PHYPA SubName: Full=Predicted protein {ECO:0000313|EMBL:EDQ67454.1};	Transcription factor HEX, contains HOX and HALZ domains	GO:0005634,nucleus; GO:0003700,DNA-binding transcription factor activity; GO:0042803,protein homodimerization activity; GO:0043565,sequence-specific DNA binding; GO:0009738,abscisic acid-activated signaling pathway; GO:0045893,positive regulation of transcription, DNA-templated; GO:0009737,response to abscisic acid; GO:0006351,transcription, DNA-templated; GO:0140110,transcription regulator activ…	HB-HD-ZIP	TF	HB->HB-HD-ZIP
Novel_010166	4.40242	1.39193e-107	1.31217e-105	up	XLOC_044971	--	hypothetical protein PHYPA_027458 [Physcomitrella patens]	--	A9TDV3_PHYPA SubName: Full=Predicted protein {ECO:0000313|EMBL:EDQ58370.1};	--	--	--	--	--
rna-Poh0241380.1	-3.08444	1.86893e-107	1.75798e-105	down	Poh0241380.1	Poh0241380.1	hypothetical protein PHYPA_012378 [Physcomitrella patens]	NDL2_ARATH RecName: Full=Protein NDL2 {ECO:0000305}; AltName: Full=Protein N-MYC DOWNREGULATED-LIKE 2 {ECO:0000303|PubMed:19948787};	A9TFP6_PHYPA SubName: Full=Predicted protein {ECO:0000313|EMBL:EDQ57715.1};	Differentiation-related gene 1 protein (NDR1 protein), related proteins	GO:0005737,cytoplasm; GO:2000012,regulation of auxin polar transport; GO:0040008,regulation of growth; GO:0006810,transport; GO:0008150,biological_process; GO:0009914,hormone transport; GO:0009926,auxin polar transport; GO:0010817,regulation of hormone levels; GO:0032879,regulation of localization; GO:0050789,regulation of biological process; GO:0051049,regulation of transport; GO:0051179,localiz…	--	--	--
Novel_000978	-4.11247	2.13486e-107	2.00374e-105	down	XLOC_004248	--	predicted protein [Physcomitrella patens]	CB2_PHYPA RecName: Full=Chlorophyll a-b binding protein, chloroplastic; AltName: Full=LHCII type I CAB; Short=LHCP; Flags: Precursor;	A9T914_PHYPA RecName: Full=Chlorophyll a-b binding protein, chloroplastic {ECO:0000256|RuleBase:RU363080};	--	GO:0009941,chloroplast envelope; GO:0009535,chloroplast thylakoid membrane; GO:0016021,integral component of membrane; GO:0009522,photosystem I; GO:0009523,photosystem II; GO:0010287,plastoglobule; GO:0016168,chlorophyll binding; GO:0046872,metal ion binding; GO:0031409,pigment binding; GO:0009768,photosynthesis, light harvesting in photosystem I; GO:0018298,protein-chromophore linkage; GO:000941…	--	--	--
rna-Poh0286070.1	3.61	4.10255e-107	3.84219e-105	up	Poh0286070.1	Poh0286070.1	predicted protein [Physcomitrella patens]	MGE2_ARATH RecName: Full=GrpE protein homolog 2, mitochondrial {ECO:0000303|PubMed:22128139}; Flags: Precursor;	A9T4B5_PHYPA RecName: Full=GrpE protein homolog {ECO:0000256|RuleBase:RU000640};	Molecular chaperone of the GrpE family	GO:0005759,mitochondrial matrix; GO:0005739,mitochondrion; GO:0001405,PAM complex, Tim23 associated import motor; GO:0000774,adenyl-nucleotide exchange factor activity; GO:0005524,ATP binding; GO:0051087,chaperone binding; GO:0005507,copper ion binding; GO:0042803,protein homodimerization activity; GO:0051082,unfolded protein binding; GO:0010286,heat acclimation; GO:0006457,protein folding; GO:00…	--	--	--
rna-Poh0286340.1	7.88287	4.82574e-107	4.50965e-105	up	Poh0286340.1	Poh0286340.1	hypothetical protein PHYPA_027194 [Physcomitrella patens]	ATL6_ARATH RecName: Full=E3 ubiquitin-protein ligase ATL6; EC=2.3.2.27 {ECO:0000269|PubMed:15644464}; AltName: Full=RING-H2 finger protein ATL6; AltName: Full=RING-type E3 ubiquitin transferase ATL6 {ECO:0000305}; Flags: Precursor;	A9RPJ9_PHYPA SubName: Full=Predicted protein {ECO:0000313|EMBL:EDQ79302.1};	FOG: Predicted E3 ubiquitin ligase	GO:0016021,integral component of membrane; GO:0005886,plasma membrane; GO:0046872,metal ion binding; GO:0061630,ubiquitin protein ligase activity; GO:0004842,ubiquitin-protein transferase activity; GO:0009816,defense response to bacterium, incompatible interaction; GO:0009814,defense response, incompatible interaction; GO:0043161,proteasome-mediated ubiquitin-dependent protein catabolic process; …	--	--	--
rna-Poh0229690.1	-3.59406	5.49098e-107	5.12019e-105	down	Poh0229690.1	Poh0229690.1	hypothetical protein PHYPA_006337 [Physcomitrella patens]	PMTQ_ARATH RecName: Full=Probable methyltransferase PMT26; EC=2.1.1.-;	A9RJT9_PHYPA SubName: Full=Predicted protein {ECO:0000313|EMBL:EDQ80890.1}; Flags: Fragment;	--	GO:0005737,cytoplasm; GO:0005768,endosome; GO:0005794,Golgi apparatus; GO:0000139,Golgi membrane; GO:0016021,integral component of membrane; GO:0005802,trans-Golgi network; GO:0008757,S-adenosylmethionine-dependent methyltransferase activity; GO:0032259,methylation; GO:0003674,molecular_function; GO:0003824,catalytic activity; GO:0008168,methyltransferase activity; GO:0016740,transferase activity…	--	--	--
rna-Poh0213270.1	-3.86576	1.0517e-106	9.78563e-105	down	Poh0213270.1	Poh0213270.1	predicted protein [Physcomitrella patens]	CB2_PHYPA RecName: Full=Chlorophyll a-b binding protein, chloroplastic; AltName: Full=LHCII type I CAB; Short=LHCP; Flags: Precursor;	A9SGM1_PHYPA RecName: Full=Chlorophyll a-b binding protein, chloroplastic {ECO:0000256|RuleBase:RU363080};	--	GO:0009941,chloroplast envelope; GO:0009535,chloroplast thylakoid membrane; GO:0016021,integral component of membrane; GO:0009522,photosystem I; GO:0009523,photosystem II; GO:0010287,plastoglobule; GO:0016168,chlorophyll binding; GO:0046872,metal ion binding; GO:0031409,pigment binding; GO:0009768,photosynthesis, light harvesting in photosystem I; GO:0018298,protein-chromophore linkage; GO:000941…	--	--	--
rna-Poh0231500.1	2.95062	1.08111e-106	1.00376e-104	up	Poh0231500.1	Poh0231500.1	predicted protein [Physcomitrella patens]	--	A9SQN7_PHYPA SubName: Full=Predicted protein {ECO:0000313|EMBL:EDQ66557.1};	--	--	--	--	--
Novel_009296	4.60864	1.09887e-106	1.01804e-104	up	XLOC_041232	--	hypothetical protein PHYPA_027458 [Physcomitrella patens]	--	A9TDV3_PHYPA SubName: Full=Predicted protein {ECO:0000313|EMBL:EDQ58370.1};	--	--	--	--	--
rna-Poh0248790.1	-2.30126	1.70822e-106	1.57917e-104	down	Poh0248790.1	Poh0248790.1	hypothetical protein PHYPA_022983 [Physcomitrella patens]	FBT7_ARATH RecName: Full=Probable folate-biopterin transporter 7;	A9THA6_PHYPA SubName: Full=Predicted protein {ECO:0000313|EMBL:EDQ57190.1};	--	GO:0016021,integral component of membrane; GO:0005575,cellular_component; GO:0016020,membrane; GO:0031224,intrinsic component of membrane; GO:0044425,membrane part	--	--	--
rna-Poh0139540.1	3.04614	1.99134e-106	1.83694e-104	up	Poh0139540.1	Poh0139540.1	hypothetical protein PHYPA_007192 [Physcomitrella patens]	PHR_ARATH RecName: Full=Deoxyribodipyrimidine photo-lyase; EC=4.1.99.3; AltName: Full=AtCPDII; AltName: Full=DNA photolyase; AltName: Full=Photoreactivating enzyme 1; AltName: Full=Protein UV RESISTANCE 2;	A9SFA1_PHYPA SubName: Full=PHR1 AtPHR1-like type 2 CPD DNA photolyase {ECO:0000313|EMBL:EDQ70206.1};	Deoxyribodipyrimidine photolyase/cryptochrome	GO:0005634,nucleus; GO:0003904,deoxyribodipyrimidine photo-lyase activity; GO:0003677,DNA binding; GO:0003913,DNA photolyase activity; GO:0071949,FAD binding; GO:0000719,photoreactive repair; GO:0009650,UV protection; GO:0003674,molecular_function; GO:0003824,catalytic activity; GO:0016829,lyase activity; GO:0016830,carbon-carbon lyase activity; GO:0140097,catalytic activity, acting on DNA; GO:00…	--	--	--
rna-Poh0172740.1	3.00574	2.98024e-106	2.74329e-104	up	Poh0172740.1	Poh0172740.1	hypothetical protein PHYPA_019300 [Physcomitrella patens]	PAP2_BRACM RecName: Full=Plastid lipid-associated protein 2, chloroplastic; Flags: Precursor;	A9SIT2_PHYPA SubName: Full=Predicted protein {ECO:0000313|EMBL:EDQ68865.1};	--	GO:0009507,chloroplast; GO:0005622,intracellular; GO:0005575,cellular_component; GO:0005623,cell; GO:0005737,cytoplasm; GO:0043231,intracellular membrane-bounded organelle; GO:0009536,plastid; GO:0043226,organelle; GO:0043227,membrane-bounded organelle; GO:0043229,intracellular organelle; GO:0044424,intracellular part; GO:0044444,cytoplasmic part; GO:0044464,cell part	--	--	--
rna-Poh0047930.1	-5.34923	3.97405e-106	3.65027e-104	down	Poh0047930.1	Poh0047930.1	predicted protein [Physcomitrella patens]	DMP5_ARATH RecName: Full=Protein DMP5 {ECO:0000303|PubMed:20712629}; Short=AtDMP5 {ECO:0000303|PubMed:20712629};	A9REY7_PHYPA SubName: Full=Predicted protein {ECO:0000313|EMBL:EDQ82573.1};	--	GO:0005783,endoplasmic reticulum; GO:0005789,endoplasmic reticulum membrane; GO:0016021,integral component of membrane; GO:0009705,plant-type vacuole membrane; GO:0010256,endomembrane system organization; GO:0008150,biological_process; GO:0009987,cellular process; GO:0016043,cellular component organization; GO:0071840,cellular component organization or biogenesis; GO:0005622,intracellular; GO:000…	--	--	--
rna-Poh0202310.1	2.96385	4.6031e-106	4.21905e-104	up	Poh0202310.1	Poh0202310.1	hypothetical protein PHYPA_013717 [Physcomitrella patens]	--	A9SUI4_PHYPA SubName: Full=Predicted protein {ECO:0000313|EMBL:EDQ65216.1}; Flags: Fragment;	Uncharacterized conserved protein, contains ML domain	--	--	--	--
rna-Poh0285490.1	-4.49432	4.80585e-106	4.39551e-104	down	Poh0285490.1	Poh0285490.1	hypothetical protein PHYPA_009132 [Physcomitrella patens]	Y3589_ARATH RecName: Full=PTI1-like tyrosine-protein kinase At3g15890; EC=2.7.10.2;	A9RK73_PHYPA SubName: Full=Predicted protein {ECO:0000313|EMBL:EDQ80479.1};	Serine/threonine protein kinase	GO:0005886,plasma membrane; GO:0005524,ATP binding; GO:0004715,non-membrane spanning protein tyrosine kinase activity; GO:0004675,transmembrane receptor protein serine/threonine kinase activity; GO:0007166,cell surface receptor signaling pathway; GO:0006468,protein phosphorylation; GO:0000166,nucleotide binding; GO:0003674,molecular_function; GO:0005488,binding; GO:0008144,drug binding; GO:001707…	--	--	--
rna-Poh0319880.1	3.66487	5.22317e-106	4.76706e-104	up	Poh0319880.1	Poh0319880.1	ATP-binding cassette transporter, subfamily I, member 9, ABC component protein PpABCI9 [Physcomitrella patens]	AB20I_ARATH RecName: Full=ABC transporter I family member 20; Short=ABC transporter ABCI.20; Short=AtABCI20; AltName: Full=GCN-related protein 3; AltName: Full=Non-intrinsic ABC protein 9;	A9T4M7_PHYPA SubName: Full=ATP-binding cassette transporter, subfamily I, member 9, ABC component protein PpABCI9 {ECO:0000313|EMBL:EDQ61584.1};	Predicted ABC-type transport, ATPase component/CCR4 associated factor	GO:0005737,cytoplasm; GO:0005524,ATP binding; GO:0016887,ATPase activity; GO:0000166,nucleotide binding; GO:0003674,molecular_function; GO:0005488,binding; GO:0008144,drug binding; GO:0017076,purine nucleotide binding; GO:0030554,adenyl nucleotide binding; GO:0032553,ribonucleotide binding; GO:0032555,purine ribonucleotide binding; GO:0032559,adenyl ribonucleotide binding; GO:0035639,purine ribon…	--	--	--
rna-Poh0225190.1	-6.42223	5.29036e-106	4.81815e-104	down	Poh0225190.1	Poh0225190.1	hypothetical protein PHYPA_020664 [Physcomitrella patens]	UGPI3_ARATH RecName: Full=Uncharacterized GPI-anchored protein At5g19250; Flags: Precursor;	A9TAJ8_PHYPA SubName: Full=Predicted protein {ECO:0000313|EMBL:EDQ59558.1}; Flags: Fragment;	--	GO:0031225,anchored component of membrane; GO:0046658,anchored component of plasma membrane; GO:0005575,cellular_component; GO:0016020,membrane; GO:0031224,intrinsic component of membrane; GO:0044425,membrane part; GO:0005886,plasma membrane; GO:0005623,cell; GO:0031226,intrinsic component of plasma membrane; GO:0044459,plasma membrane part; GO:0044464,cell part; GO:0071944,cell periphery	--	--	--
rna-Poh0238880.1	3.47541	9.47075e-106	8.60717e-104	up	Poh0238880.1	Poh0238880.1	predicted protein [Physcomitrella patens]	FB115_ARATH RecName: Full=F-box protein At2g21930;	A9SCT6_PHYPA SubName: Full=Predicted protein {ECO:0000313|EMBL:EDQ70976.1};	--	--	--	--	--
rna-Poh0304890.1	-5.79015	1.09408e-105	9.92223e-104	down	Poh0304890.1	Poh0304890.1	leucine-rich repeat receptor-like protein kinase [Pohlia nutans]	Y1680_ARATH RecName: Full=Probable leucine-rich repeat receptor-like protein kinase At1g68400; EC=2.7.11.1; Flags: Precursor;	A0A1P8DYZ8_9BRYO SubName: Full=Leucine-rich repeat receptor-like protein kinase {ECO:0000313|EMBL:APU94874.1};	--	GO:0016021,integral component of membrane; GO:0005886,plasma membrane; GO:0005524,ATP binding; GO:0004674,protein serine/threonine kinase activity; GO:0000166,nucleotide binding; GO:0003674,molecular_function; GO:0005488,binding; GO:0008144,drug binding; GO:0017076,purine nucleotide binding; GO:0030554,adenyl nucleotide binding; GO:0032553,ribonucleotide binding; GO:0032555,purine ribonucleotide …	--	--	--
rna-Poh0029880.1	4.06797	1.17317e-105	1.06171e-103	up	Poh0029880.1	Poh0029880.1	hypothetical protein PHYPA_009587 [Physcomitrella patens]	BDG3_ARATH RecName: Full=Probable lysophospholipase BODYGUARD 3 {ECO:0000303|PubMed:16415209}; Short=AtBDG3 {ECO:0000303|PubMed:16415209}; EC=3.1.1.- {ECO:0000305}; Flags: Precursor;	A9RDH8_PHYPA SubName: Full=Predicted protein {ECO:0000313|EMBL:EDQ82866.1};	Predicted hydrolase/acyltransferase (alpha/beta hydrolase superfamily)	GO:0005618,cell wall; GO:0005576,extracellular region; GO:0005886,plasma membrane; GO:0016787,hydrolase activity; GO:0071555,cell wall organization; GO:0003674,molecular_function; GO:0003824,catalytic activity; GO:0008150,biological_process; GO:0009987,cellular process; GO:0016043,cellular component organization; GO:0045229,external encapsulating structure organization; GO:0071554,cell wall organ…	--	--	--
rna-Poh0154290.1	-2.45418	1.49866e-105	1.35342e-103	down	Poh0154290.1	Poh0154290.1	predicted protein [Physcomitrella patens]	PGKH_VOLCA RecName: Full=Phosphoglycerate kinase, chloroplastic; EC=2.7.2.3; Flags: Precursor;	A9S8R3_PHYPA RecName: Full=Phosphoglycerate kinase {ECO:0000256|RuleBase:RU000532}; EC=2.7.2.3 {ECO:0000256|RuleBase:RU000532};	3-phosphoglycerate kinase	GO:0009507,chloroplast; GO:0005524,ATP binding; GO:0004618,phosphoglycerate kinase activity; GO:0006096,glycolytic process; GO:0019253,reductive pentose-phosphate cycle; GO:0000166,nucleotide binding; GO:0003674,molecular_function; GO:0005488,binding; GO:0008144,drug binding; GO:0017076,purine nucleotide binding; GO:0030554,adenyl nucleotide binding; GO:0032553,ribonucleotide binding; GO:0032555,…	--	--	--
rna-Poh0202130.1	-3.80843	1.85975e-105	1.676e-103	down	Poh0202130.1	Poh0202130.1	hypothetical protein PHYPA_018481 [Physcomitrella patens]	RLP51_ARATH RecName: Full=Receptor-like protein 51 {ECO:0000303|PubMed:18434605}; Short=AtRLP51 {ECO:0000303|PubMed:18434605}; AltName: Full=Protein PUTATIVE DEVELOPMENTAL ORTHOLOG 1 {ECO:0000303|PubMed:15955925}; Short=AtPDO1 {ECO:0000303|PubMed:15955925}; AltName: Full=Protein SUPPRESSOR OF NPR1-1, CONSTITUTIVE 2 {ECO:0000303|PubMed:20841424}; Flags: Precursor;	A9RYS5_PHYPA SubName: Full=Predicted protein {ECO:0000313|EMBL:EDQ75858.1}; Flags: Fragment;	FOG: Leucine rich repeat	GO:0016021,integral component of membrane; GO:0005886,plasma membrane; GO:0006952,defense response; GO:1900426,positive regulation of defense response to bacterium; GO:1902290,positive regulation of defense response to oomycetes; GO:0031347,regulation of defense response; GO:0009617,response to bacterium; GO:0006950,response to stress; GO:0008150,biological_process; GO:0050896,response to stimulu…	--	--	--
rna-Poh0331660.1	4.79709	2.20962e-105	1.98713e-103	up	Poh0331660.1	Poh0331660.1	predicted protein [Physcomitrella patens]	SRC2_SOYBN RecName: Full=Protein SRC2 {ECO:0000305}; AltName: Full=Protein SOYBEAN GENE REGULATED BY COLD 2 {ECO:0000303|Ref.1};	A9TI24_PHYPA SubName: Full=Predicted protein {ECO:0000313|EMBL:EDQ56942.1};	--	GO:0005789,endoplasmic reticulum membrane; GO:0016021,integral component of membrane; GO:0005886,plasma membrane; GO:0032586,protein storage vacuole membrane; GO:0005622,intracellular; GO:0005575,cellular_component; GO:0016020,membrane; GO:0005623,cell; GO:0005737,cytoplasm; GO:0005783,endoplasmic reticulum; GO:0043231,intracellular membrane-bounded organelle; GO:0012505,endomembrane system; GO:0…	--	--	--
rna-Poh0049940.1	3.08409	2.25506e-105	2.02376e-103	up	Poh0049940.1	Poh0049940.1	hypothetical protein PHYPA_020001 [Physcomitrella patens]	NDUS7_ARATH RecName: Full=NADH dehydrogenase [ubiquinone] iron-sulfur protein 7, mitochondrial; EC=1.6.5.3; EC=1.6.99.3; Flags: Precursor;	A9SQH1_PHYPA SubName: Full=Predicted protein {ECO:0000313|EMBL:EDQ66589.1};	NADH-ubiquinone oxidoreductase, NUFS7/PSST/20 kDa subunit	GO:0005747,mitochondrial respiratory chain complex I; GO:0005739,mitochondrion; GO:0051539,4 iron, 4 sulfur cluster binding; GO:0008137,NADH dehydrogenase (ubiquinone) activity; GO:0048038,quinone binding; GO:0008270,zinc ion binding; GO:0003674,molecular_function; GO:0005488,binding; GO:0048037,cofactor binding; GO:0051536,iron-sulfur cluster binding; GO:0051540,metal cluster binding; GO:0003824…	--	--	--
rna-Poh0022420.1	6.14941	2.32187e-105	2.07938e-103	up	Poh0022420.1	Poh0022420.1	hypothetical protein PHYPA_001850 [Physcomitrella patens]	--	R1D5B2_EMIHU SubName: Full=Uncharacterized protein {ECO:0000313|EMBL:EOD03889.1, ECO:0000313|EnsemblProtists:EOD03889};	--	--	--	--	--
Novel_010180	-4.63537	2.46663e-105	2.20443e-103	down	XLOC_045052	--	predicted protein [Physcomitrella patens]	CATA4_SOYBN RecName: Full=Catalase-4; EC=1.11.1.6;	A9TLM9_PHYPA RecName: Full=Catalase {ECO:0000256|RuleBase:RU000498}; EC=1.11.1.6 {ECO:0000256|RuleBase:RU000498};	Catalase	GO:0009514,glyoxysome; GO:0005739,mitochondrion; GO:0005777,peroxisome; GO:0004096,catalase activity; GO:0020037,heme binding; GO:0046872,metal ion binding; GO:0042744,hydrogen peroxide catabolic process; GO:0042542,response to hydrogen peroxide; GO:0003674,molecular_function; GO:0003824,catalytic activity; GO:0004601,peroxidase activity; GO:0016491,oxidoreductase activity; GO:0016209,antioxidant…	--	--	--
rna-Poh0015960.1	2.60596	2.73003e-105	2.43476e-103	up	Poh0015960.1	Poh0015960.1	hypothetical protein PHYPA_010406 [Physcomitrella patens]	FKB53_ARATH RecName: Full=Peptidyl-prolyl cis-trans isomerase FKBP53; Short=PPIase FKBP53; EC=5.2.1.8; AltName: Full=FK506-binding protein 53; Short=AtFKBP53; AltName: Full=Immunophilin FKBP53; AltName: Full=Rotamase;	A0A176VMF6_MARPO RecName: Full=FK506-binding protein {ECO:0000256|PIRNR:PIRNR001473};	FKBP-type peptidyl-prolyl cis-trans isomerase	GO:0005829,cytosol; GO:0005730,nucleolus; GO:0005634,nucleus; GO:0005528,FK506 binding; GO:0042393,histone binding; GO:0003755,peptidyl-prolyl cis-trans isomerase activity; GO:0000412,histone peptidyl-prolyl isomerization; GO:0006334,nucleosome assembly; GO:0003674,molecular_function; GO:0005488,binding; GO:0005527,macrolide binding; GO:0008144,drug binding; GO:0097159,organic cyclic compound bin…	--	--	--
Novel_009647	-3.34604	2.78115e-105	2.47523e-103	down	XLOC_042795	--	hypothetical protein PHYPA_026426 [Physcomitrella patens]	--	A0A176W2J3_MARPO SubName: Full=Uncharacterized protein {ECO:0000313|EMBL:OAE26692.1};	--	--	--	--	--
Novel_000694	4.5268	3.3055e-105	2.93582e-103	up	XLOC_003095	--	PREDICTED: short-chain dehydrogenase TIC 32, chloroplastic-like [Ipomoea nil]	TIC32_PEA RecName: Full=Short-chain dehydrogenase TIC 32, chloroplastic; EC=1.1.1.-; AltName: Full=Translocon at the inner envelope membrane of chloroplasts 32; Short=PsTIC32;	A0A1J6IPL4_NICAT SubName: Full=Short-chain dehydrogenase tic 32, chloroplastic {ECO:0000313|EMBL:OIT06188.1};	Dehydrogenases with different specificities (related to short-chain alcohol dehydrogenases)	GO:0009706,chloroplast inner membrane; GO:0005516,calmodulin binding; GO:0016491,oxidoreductase activity; GO:0015031,protein transport; GO:0005515,protein binding; GO:0003674,molecular_function; GO:0005488,binding; GO:0003824,catalytic activity; GO:0008104,protein localization; GO:0006810,transport; GO:0008150,biological_process; GO:0015833,peptide transport; GO:0033036,macromolecule localization…	--	--	--
rna-Poh0270430.1	-3.00526	5.11883e-105	4.53697e-103	down	Poh0270430.1	Poh0270430.1	hypothetical protein PHYPA_022814 [Physcomitrella patens]	PSBW_ARATH RecName: Full=Photosystem II reaction center W protein, chloroplastic; AltName: Full=PSII 6.1 kDa protein; Flags: Precursor;	A9SEQ6_PHYPA SubName: Full=Predicted protein {ECO:0000313|EMBL:EDQ70271.1}; Flags: Fragment;	--	GO:0009535,chloroplast thylakoid membrane; GO:0016021,integral component of membrane; GO:0009523,photosystem II; GO:0015979,photosynthesis; GO:0042549,photosystem II stabilization; GO:0008152,metabolic process; GO:0008150,biological_process; GO:0009987,cellular process; GO:0044237,cellular metabolic process; GO:0006091,generation of precursor metabolites and energy; GO:0010109,regulation of photo…	--	--	--
Novel_002048	-4.7001	6.75006e-105	5.97047e-103	down	XLOC_009097	--	hypothetical protein PHYPA_004611 [Physcomitrella patens]	--	--	--	--	--	--	--
rna-Poh0000300.1	-2.80787	7.00345e-105	6.18187e-103	down	Poh0000300.1	Poh0000300.1	predicted protein [Physcomitrella patens]	MARD1_ARATH RecName: Full=Protein MARD1 {ECO:0000303|PubMed:15159630}; AltName: Full=Mediator of ABA-regulated dormancy1 {ECO:0000303|PubMed:15159630}; AltName: Full=Senescence-associated protein SAG102 {ECO:0000303|PubMed:11402199};	A9TZZ9_PHYPA SubName: Full=Predicted protein {ECO:0000313|EMBL:EDQ50994.1};	--	GO:0010494,cytoplasmic stress granule; GO:0000932,P-body; GO:0046872,metal ion binding; GO:0009737,response to abscisic acid; GO:0010162,seed dormancy process; GO:0003674,molecular_function; GO:0005488,binding; GO:0043167,ion binding; GO:0043169,cation binding; GO:0001101,response to acid chemical; GO:0008150,biological_process; GO:0009719,response to endogenous stimulus; GO:0009725,response to h…	--	--	--
rna-Poh0096120.1	3.31323	9.12597e-105	8.03889e-103	up	Poh0096120.1	Poh0096120.1	hypothetical protein PHYPA_023684 [Physcomitrella patens]	AATPD_ARATH RecName: Full=AAA-ATPase At4g25835; EC=3.6.1.3 {ECO:0000250|UniProtKB:Q9FLD5}; Flags: Precursor;	A9TRU0_PHYPA SubName: Full=Predicted protein {ECO:0000313|EMBL:EDQ53873.1};	AAA+-type ATPase	GO:0005524,ATP binding; GO:0016887,ATPase activity; GO:0000166,nucleotide binding; GO:0003674,molecular_function; GO:0005488,binding; GO:0008144,drug binding; GO:0017076,purine nucleotide binding; GO:0030554,adenyl nucleotide binding; GO:0032553,ribonucleotide binding; GO:0032555,purine ribonucleotide binding; GO:0032559,adenyl ribonucleotide binding; GO:0035639,purine ribonucleoside triphosphate…	--	--	--
rna-Poh0031650.1	6.64838	1.13533e-104	9.98045e-103	up	Poh0031650.1	Poh0031650.1	hypothetical protein PHYPA_031056 [Physcomitrella patens]	--	A9T4M3_PHYPA SubName: Full=Predicted protein {ECO:0000313|EMBL:EDQ61628.1};	--	GO:0016021,integral component of membrane; GO:0005575,cellular_component; GO:0016020,membrane; GO:0031224,intrinsic component of membrane; GO:0044425,membrane part	--	--	--
rna-Poh0186100.1	3.10414	1.16365e-104	1.02085e-102	up	Poh0186100.1	Poh0186100.1	predicted protein [Physcomitrella patens]	CYC_GINBI RecName: Full=Cytochrome c;	A9SNF0_PHYPA SubName: Full=Uncharacterized protein {ECO:0000313|EMBL:EDQ67403.1};	Cytochrome c	GO:0005758,mitochondrial intermembrane space; GO:0070469,respiratory chain; GO:0009055,electron transfer activity; GO:0020037,heme binding; GO:0046872,metal ion binding; GO:0003674,molecular_function; GO:0003824,catalytic activity; GO:0016491,oxidoreductase activity; GO:0005488,binding; GO:0046906,tetrapyrrole binding; GO:0048037,cofactor binding; GO:0097159,organic cyclic compound binding; GO:19…	--	--	--
rna-Poh0156210.1	8.90751	1.98636e-104	1.73906e-102	up	Poh0156210.1	Poh0156210.1	hypothetical protein PHYPA_026592 [Physcomitrella patens]	TIC32_ARATH RecName: Full=Short-chain dehydrogenase TIC 32, chloroplastic; EC=1.1.1.-; AltName: Full=Translocon at the inner envelope membrane of chloroplasts 32; Short=AtTIC32;	A9T463_PHYPA SubName: Full=Predicted protein {ECO:0000313|EMBL:EDQ61755.1}; Flags: Fragment;	Dehydrogenases with different specificities (related to short-chain alcohol dehydrogenases)	GO:0009507,chloroplast; GO:0009941,chloroplast envelope; GO:0009706,chloroplast inner membrane; GO:0005886,plasma membrane; GO:0016491,oxidoreductase activity; GO:0015031,protein transport; GO:0003674,molecular_function; GO:0003824,catalytic activity; GO:0008104,protein localization; GO:0006810,transport; GO:0008150,biological_process; GO:0015833,peptide transport; GO:0033036,macromolecule locali…	--	--	--
rna-Poh0372440.1	3.79212	2.32908e-104	2.03496e-102	up	Poh0372440.1	Poh0372440.1	hypothetical protein PHYPA_011264 [Physcomitrella patens]	ERF34_ARATH RecName: Full=Ethylene-responsive transcription factor ERF034;	A0A144LH98_9BRYO SubName: Full=Dehydration-responsive element-binding protein 5-3 {ECO:0000313|EMBL:AMT92111.1};	--	GO:0005634,nucleus; GO:0003700,DNA-binding transcription factor activity; GO:0044212,transcription regulatory region DNA binding; GO:0009873,ethylene-activated signaling pathway; GO:0006351,transcription, DNA-templated; GO:0140110,transcription regulator activity; GO:0003674,molecular_function; GO:0001067,regulatory region nucleic acid binding; GO:0003676,nucleic acid binding; GO:0003677,DNA bind…	AP2/ERF-ERF	TF	AP2/ERF->AP2/ERF-ERF
rna-Poh0018900.1	-2.74214	3.08299e-104	2.6882e-102	down	Poh0018900.1	Poh0018900.1	hypothetical protein PHYPA_020524 [Physcomitrella patens]	CLU_ARATH RecName: Full=Clustered mitochondria protein; AltName: Full=Friendly mitochondria protein;	A9RLF4_PHYPA RecName: Full=Clustered mitochondria protein homolog {ECO:0000256|HAMAP-Rule:MF_03013};	Uncharacterized protein CLU1/cluA/TIF31 involved in mitochondrial morphology/distribution, also found associated with eIF-3	GO:0005737,cytoplasm; GO:0048312,intracellular distribution of mitochondria; GO:0006996,organelle organization; GO:0007005,mitochondrion organization; GO:0008150,biological_process; GO:0009987,cellular process; GO:0016043,cellular component organization; GO:0048311,mitochondrion distribution; GO:0051179,localization; GO:0051640,organelle localization; GO:0051641,cellular localization; GO:0051646,…	--	--	--
rna-Poh0028900.1	3.20009	4.10519e-104	3.57226e-102	up	Poh0028900.1	Poh0028900.1	hypothetical protein PHYPA_030551 [Physcomitrella patens]	--	A9RFK9_PHYPA SubName: Full=Predicted protein {ECO:0000313|EMBL:EDQ82310.1}; Flags: Fragment;	Protein involved in rRNA processing	GO:0005730,nucleolus; GO:0032040,small-subunit processome; GO:0000462,maturation of SSU-rRNA from tricistronic rRNA transcript (SSU-rRNA, 5.8S rRNA, LSU-rRNA); GO:0042254,ribosome biogenesis; GO:0008152,metabolic process; GO:0006139,nucleobase-containing compound metabolic process; GO:0006364,rRNA processing; GO:0006396,RNA processing; GO:0006725,cellular aromatic compound metabolic process; GO:0…	--	--	--
rna-Poh0276820.1	-4.51165	5.047e-104	4.38293e-102	down	Poh0276820.1	Poh0276820.1	--	--	--	--	--	--	--	--
rna-Poh0082560.1	3.42481	5.16776e-104	4.47876e-102	up	Poh0082560.1	Poh0082560.1	hypothetical protein PHYPA_012075 [Physcomitrella patens]	LPAAT_ORYSJ RecName: Full=Probable 1-acylglycerol-3-phosphate O-acyltransferase; EC=2.3.1.51; AltName: Full=Lipid droplet-binding protein CGI-58 homolog;	A9SL58_PHYPA SubName: Full=Predicted protein {ECO:0000313|EMBL:EDQ68071.1};	Predicted hydrolase/acyltransferase (alpha/beta hydrolase superfamily)	GO:0005737,cytoplasm; GO:0003841,1-acylglycerol-3-phosphate O-acyltransferase activity; GO:0004623,phospholipase A2 activity; GO:0055089,fatty acid homeostasis; GO:0008654,phospholipid biosynthetic process; GO:0055091,phospholipid homeostasis; GO:0070328,triglyceride homeostasis; GO:0003674,molecular_function; GO:0003824,catalytic activity; GO:0008374,O-acyltransferase activity; GO:0016411,acylgl…	--	--	--
rna-Poh0277300.1	2.71908	5.68014e-104	4.91292e-102	up	Poh0277300.1	Poh0277300.1	hypothetical protein PHYPA_011819 [Physcomitrella patens]	Y1457_ARATH RecName: Full=Acyltransferase-like protein At1g54570, chloroplastic; EC=2.3.1.-; Flags: Precursor;	A9SUX8_PHYPA SubName: Full=Predicted protein {ECO:0000313|EMBL:EDQ64988.1};	--	GO:0009507,chloroplast; GO:0010287,plastoglobule; GO:0004144,diacylglycerol O-acyltransferase activity; GO:0033306,phytol metabolic process; GO:0019432,triglyceride biosynthetic process; GO:0003674,molecular_function; GO:0003824,catalytic activity; GO:0008374,O-acyltransferase activity; GO:0016411,acylglycerol O-acyltransferase activity; GO:0016740,transferase activity; GO:0016746,transferase act…	--	--	--
rna-Poh0359320.1	3.60224	5.85845e-104	5.05697e-102	up	Poh0359320.1	Poh0359320.1	predicted protein [Physcomitrella patens]	CRTSO_SOLLC RecName: Full=Prolycopene isomerase, chloroplastic; Short=CrtISO; EC=5.2.1.13; AltName: Full=Carotenoid isomerase; AltName: Full=Protein tangerine; Flags: Precursor;	A9RY01_PHYPA SubName: Full=Predicted protein {ECO:0000313|EMBL:EDQ76152.1};	Phytoene desaturase	GO:0031969,chloroplast membrane; GO:0005622,intracellular; GO:0046608,carotenoid isomerase activity; GO:0016491,oxidoreductase activity; GO:0016117,carotenoid biosynthetic process; GO:0003674,molecular_function; GO:0003824,catalytic activity; GO:0016853,isomerase activity; GO:0016859,cis-trans isomerase activity; GO:0008152,metabolic process; GO:0006629,lipid metabolic process; GO:0006720,isopren…	--	--	--
rna-Poh0110890.1	-6.03459	6.6571e-104	5.73484e-102	down	Poh0110890.1	Poh0110890.1	hypothetical protein PHYPA_000705 [Physcomitrella patens]	--	A9SGA2_PHYPA SubName: Full=Predicted protein {ECO:0000313|EMBL:EDQ69813.1};	--	--	--	--	--
rna-Poh0037630.1	-3.16284	7.26242e-104	6.24379e-102	down	Poh0037630.1	Poh0037630.1	hypothetical protein PHYPA_022476 [Physcomitrella patens]	DCE_PETHY RecName: Full=Glutamate decarboxylase; Short=GAD; EC=4.1.1.15;	A9SDK9_PHYPA RecName: Full=Glutamate decarboxylase {ECO:0000256|RuleBase:RU361171}; EC=4.1.1.15 {ECO:0000256|RuleBase:RU361171};	Glutamate decarboxylase/sphingosine phosphate lyase	GO:0005516,calmodulin binding; GO:0004351,glutamate decarboxylase activity; GO:0030170,pyridoxal phosphate binding; GO:0006536,glutamate metabolic process; GO:0005515,protein binding; GO:0003674,molecular_function; GO:0005488,binding; GO:0003824,catalytic activity; GO:0016829,lyase activity; GO:0016830,carbon-carbon lyase activity; GO:0016831,carboxy-lyase activity; GO:0008144,drug binding; GO:00…	--	--	--
rna-Poh0065550.1	-3.71128	1.13789e-103	9.76338e-102	down	Poh0065550.1	Poh0065550.1	predicted protein [Physcomitrella patens]	XTH5_ARATH RecName: Full=Probable xyloglucan endotransglucosylase/hydrolase protein 5; Short=At-XTH5; Short=XTH-5; EC=2.4.1.207; Flags: Precursor;	A9TSU5_PHYPA RecName: Full=Xyloglucan endotransglucosylase/hydrolase {ECO:0000256|RuleBase:RU361120}; EC=2.4.1.207 {ECO:0000256|RuleBase:RU361120};	--	GO:0048046,apoplast; GO:0005618,cell wall; GO:0004553,hydrolase activity, hydrolyzing O-glycosyl compounds; GO:0016762,xyloglucan:xyloglucosyl transferase activity; GO:0042546,cell wall biogenesis; GO:0071555,cell wall organization; GO:0010411,xyloglucan metabolic process; GO:0003674,molecular_function; GO:0003824,catalytic activity; GO:0016787,hydrolase activity; GO:0016798,hydrolase activity, a…	--	--	--
Novel_005176	-4.73423	1.8698e-103	1.60114e-101	down	XLOC_023172	--	hypothetical protein PHYPA_002491 [Physcomitrella patens]	--	A9SA11_PHYPA SubName: Full=Uncharacterized protein {ECO:0000313|EMBL:EDQ71982.1};	--	--	--	--	--
Novel_006547	7.12366	1.97446e-103	1.6874e-101	up	XLOC_028855	--	--	--	--	--	--	--	--	--
rna-Poh0136070.1	-3.9056	2.90024e-103	2.47367e-101	down	Poh0136070.1	Poh0136070.1	plasma membrane iron permease [Quercus suber]	--	A0A176WCR8_MARPO SubName: Full=Uncharacterized protein {ECO:0000313|EMBL:OAE30724.1};	--	GO:0033573,high-affinity iron permease complex; GO:0005381,iron ion transmembrane transporter activity; GO:0003674,molecular_function; GO:0046873,metal ion transmembrane transporter activity; GO:0005215,transporter activity; GO:0022857,transmembrane transporter activity; GO:0008324,cation transmembrane transporter activity; GO:0015075,ion transmembrane transporter activity; GO:0015318,inorganic m…	--	--	--
rna-Poh0063040.1	2.8574	3.13317e-103	2.66704e-101	up	Poh0063040.1	Poh0063040.1	predicted protein [Physcomitrella patens]	BRX11_ARATH RecName: Full=Ribosome biogenesis protein BRX1 homolog 1 {ECO:0000305}; Short=AtBRX1-1 {ECO:0000303|PubMed:25605960}; AltName: Full=Brix domain-containing protein 2;	A9SR48_PHYPA SubName: Full=Predicted protein {ECO:0000313|EMBL:EDQ66400.1};	RNA-binding protein required for biogenesis of the ribosomal 60S subunit	GO:0005730,nucleolus; GO:0003723,RNA binding; GO:0000027,ribosomal large subunit assembly; GO:0006364,rRNA processing; GO:0003674,molecular_function; GO:0003676,nucleic acid binding; GO:0005488,binding; GO:0097159,organic cyclic compound binding; GO:1901363,heterocyclic compound binding; GO:0042254,ribosome biogenesis; GO:0006996,organelle organization; GO:0008150,biological_process; GO:0009987,c…	--	--	--
rna-Poh0236340.1	5.06175	4.00999e-103	3.40667e-101	up	Poh0236340.1	Poh0236340.1	predicted protein [Physcomitrella patens]	MECR_ARATH RecName: Full=Enoyl-[acyl-carrier-protein] reductase, mitochondrial; EC=1.3.1.104; AltName: Full=2-enoyl thioester reductase; Flags: Precursor;	A9T5D5_PHYPA SubName: Full=Predicted protein {ECO:0000313|EMBL:EDQ61440.1};	Zn2+-binding dehydrogenase (nuclear receptor binding factor-1)	GO:0009507,chloroplast; GO:0005739,mitochondrion; GO:0005634,nucleus; GO:0005524,ATP binding; GO:0005507,copper ion binding; GO:0016491,oxidoreductase activity; GO:0006633,fatty acid biosynthetic process; GO:0000166,nucleotide binding; GO:0003674,molecular_function; GO:0005488,binding; GO:0008144,drug binding; GO:0017076,purine nucleotide binding; GO:0030554,adenyl nucleotide binding; GO:0032553,…	--	--	--
rna-Poh0207090.1	-2.58262	4.27006e-103	3.62045e-101	down	Poh0207090.1	Poh0207090.1	hypothetical protein PHYPA_010052 [Physcomitrella patens]	HAT4_ARATH RecName: Full=Homeobox-leucine zipper protein HAT4; AltName: Full=HD-ZIP protein ATHB-2; AltName: Full=Homeodomain transcription factor ATHB-2; AltName: Full=Homeodomain-leucine zipper protein HAT4; Short=HD-ZIP protein 4;	A0A176VUU4_MARPO SubName: Full=Uncharacterized protein {ECO:0000313|EMBL:OAE24569.1};	Transcription factor HEX, contains HOX and HALZ domains	GO:0005634,nucleus; GO:0003700,DNA-binding transcription factor activity; GO:0042803,protein homodimerization activity; GO:0043565,sequence-specific DNA binding; GO:0008283,cell proliferation; GO:0045892,negative regulation of transcription, DNA-templated; GO:0010017,red or far-red light signaling pathway; GO:0009585,red, far-red light phototransduction; GO:0009733,response to auxin; GO:0009735,r…	HB-HD-ZIP	TF	HB->HB-HD-ZIP
rna-Poh0282190.1	3.91254	1.01466e-102	8.58609e-101	up	Poh0282190.1	Poh0282190.1	hypothetical protein PHYPA_009191 [Physcomitrella patens]	ERF17_ARATH RecName: Full=Ethylene-responsive transcription factor ERF017;	A9RGN0_PHYPA SubName: Full=Predicted protein {ECO:0000313|EMBL:EDQ81872.1}; Flags: Fragment;	--	GO:0005634,nucleus; GO:0003677,DNA binding; GO:0003700,DNA-binding transcription factor activity; GO:0009873,ethylene-activated signaling pathway; GO:0006351,transcription, DNA-templated; GO:0003674,molecular_function; GO:0003676,nucleic acid binding; GO:0005488,binding; GO:0097159,organic cyclic compound binding; GO:1901363,heterocyclic compound binding; GO:0140110,transcription regulator activi…	AP2/ERF-ERF	TF	AP2/ERF->AP2/ERF-ERF
rna-Poh0338030.1	3.20635	1.24616e-102	1.05243e-100	up	Poh0338030.1	Poh0338030.1	predicted protein [Physcomitrella patens]	DGAT2_ARATH RecName: Full=Diacylglycerol O-acyltransferase 2 {ECO:0000305}; Short=AtDGAT2 {ECO:0000303|PubMed:23770095}; EC=2.3.1.20 {ECO:0000269|PubMed:23770095};	A9SXC1_PHYPA SubName: Full=Predicted protein {ECO:0000313|EMBL:EDQ64147.1};	Acyl-CoA:diacylglycerol acyltransferase (DGAT)	GO:0005789,endoplasmic reticulum membrane; GO:0016021,integral component of membrane; GO:0005811,lipid droplet; GO:0004144,diacylglycerol O-acyltransferase activity; GO:0006071,glycerol metabolic process; GO:0034389,lipid droplet organization; GO:0046460,neutral lipid biosynthetic process; GO:0019432,triglyceride biosynthetic process; GO:0003674,molecular_function; GO:0003824,catalytic activity; …	--	--	--
rna-Poh0172220.1	3.10339	1.3987e-102	1.17894e-100	up	Poh0172220.1	Poh0172220.1	predicted protein [Physcomitrella patens]	UBI1P_NICSY RecName: Full=Polyubiquitin; Contains: RecName: Full=Ubiquitin; Flags: Precursor;	A9S3Y6_PHYPA SubName: Full=Predicted protein {ECO:0000313|EMBL:EDQ74094.1};	Ubiquitin and ubiquitin-like proteins	GO:0005737,cytoplasm; GO:0005634,nucleus; GO:0005622,intracellular; GO:0005575,cellular_component; GO:0005623,cell; GO:0044424,intracellular part; GO:0044464,cell part; GO:0043231,intracellular membrane-bounded organelle; GO:0043226,organelle; GO:0043227,membrane-bounded organelle; GO:0043229,intracellular organelle	--	--	--
rna-Poh0004400.1	-5.29317	1.57836e-102	1.32777e-100	down	Poh0004400.1	Poh0004400.1	hypothetical protein PHYPA_003153 [Physcomitrella patens]	LRK81_ARATH RecName: Full=L-type lectin-domain containing receptor kinase VIII.1; Short=LecRK-VIII.1; EC=2.7.11.1; Flags: Precursor;	A9SK03_PHYPA SubName: Full=Predicted protein {ECO:0000313|EMBL:EDQ68505.1}; Flags: Fragment;	--	GO:0016021,integral component of membrane; GO:0005886,plasma membrane; GO:0005524,ATP binding; GO:0030246,carbohydrate binding; GO:0004674,protein serine/threonine kinase activity; GO:0000166,nucleotide binding; GO:0003674,molecular_function; GO:0005488,binding; GO:0008144,drug binding; GO:0017076,purine nucleotide binding; GO:0030554,adenyl nucleotide binding; GO:0032553,ribonucleotide binding; …	--	--	--
rna-Poh0075170.1	3.14549	1.78743e-102	1.50071e-100	up	Poh0075170.1	Poh0075170.1	hypothetical protein PHYPA_027715 [Physcomitrella patens]	--	A9RHT9_PHYPA SubName: Full=Predicted protein {ECO:0000313|EMBL:EDQ81556.1}; Flags: Fragment;	--	--	--	--	--
rna-Poh0047480.1	4.09508	2.68419e-102	2.24922e-100	up	Poh0047480.1	Poh0047480.1	--	--	--	--	--	--	--	--
rna-Poh0274800.1	-3.27997	3.11064e-102	2.6015e-100	down	Poh0274800.1	Poh0274800.1	hypothetical protein PHYPA_006066 [Physcomitrella patens]	NC100_ARATH RecName: Full=NAC domain-containing protein 100 {ECO:0000303|PubMed:15029955}; Short=ANAC100 {ECO:0000303|PubMed:15029955}; Short=AtNAC5;	A9S3Z4_PHYPA SubName: Full=Predicted protein {ECO:0000313|EMBL:EDQ74100.1}; Flags: Fragment;	--	GO:0005634,nucleus; GO:0003677,DNA binding; GO:0003700,DNA-binding transcription factor activity; GO:0006351,transcription, DNA-templated; GO:0003674,molecular_function; GO:0003676,nucleic acid binding; GO:0005488,binding; GO:0097159,organic cyclic compound binding; GO:1901363,heterocyclic compound binding; GO:0140110,transcription regulator activity; GO:0008152,metabolic process; GO:0006139,nucl…	NAC	TF	NAC
rna-Poh0026270.1	3.10276	3.27634e-102	2.73476e-100	up	Poh0026270.1	Poh0026270.1	predicted protein [Physcomitrella patens]	NIN3_ORYSJ RecName: Full=Neutral/alkaline invertase 3, chloroplastic {ECO:0000305}; Short=OsNIN3 {ECO:0000303|PubMed:17086397}; EC=3.2.1.26 {ECO:0000250|UniProtKB:Q10MC0}; Flags: Precursor;	A9RKW9_PHYPA SubName: Full=Predicted protein {ECO:0000313|EMBL:EDQ80332.1};	--	GO:0009507,chloroplast; GO:0033926,glycopeptide alpha-N-acetylgalactosaminidase activity; GO:0004575,sucrose alpha-glucosidase activity; GO:0005975,carbohydrate metabolic process; GO:0003674,molecular_function; GO:0003824,catalytic activity; GO:0004553,hydrolase activity, hydrolyzing O-glycosyl compounds; GO:0016787,hydrolase activity; GO:0016798,hydrolase activity, acting on glycosyl bonds; GO:0…	--	--	--
rna-Poh0223440.1	3.13184	3.78994e-102	3.15733e-100	up	Poh0223440.1	Poh0223440.1	predicted protein [Physcomitrella patens]	ROS1_ARATH RecName: Full=Protein ROS1; EC=3.2.2.-; AltName: Full=DEMETER-like protein 1; AltName: Full=Repressor of silencing 1;	A9RK82_PHYPA SubName: Full=Predicted protein {ECO:0000313|EMBL:EDQ80602.1};	Phospholipase A2 (platelet-activating factor acetylhydrolase in humans)	GO:0005730,nucleolus; GO:0005634,nucleus; GO:0051539,4 iron, 4 sulfur cluster binding; GO:0003677,DNA binding; GO:0019104,DNA N-glycosylase activity; GO:0003906,DNA-(apurinic or apyrimidinic site) endonuclease activity; GO:0046872,metal ion binding; GO:0006284,base-excision repair; GO:0006342,chromatin silencing; GO:0050832,defense response to fungus; GO:0080111,DNA demethylation; GO:0006306,DNA …	--	--	--
rna-Poh0295920.1	5.30517	5.4974e-102	4.57092e-100	up	Poh0295920.1	Poh0295920.1	hypothetical protein PHYPA_001645 [Physcomitrella patens]	AATPD_ARATH RecName: Full=AAA-ATPase At4g25835; EC=3.6.1.3 {ECO:0000250|UniProtKB:Q9FLD5}; Flags: Precursor;	U5GBJ6_POPTR SubName: Full=AAA-type ATPase family protein {ECO:0000313|EMBL:ERP59609.1};	AAA+-type ATPase	GO:0005524,ATP binding; GO:0016887,ATPase activity; GO:0000166,nucleotide binding; GO:0003674,molecular_function; GO:0005488,binding; GO:0008144,drug binding; GO:0017076,purine nucleotide binding; GO:0030554,adenyl nucleotide binding; GO:0032553,ribonucleotide binding; GO:0032555,purine ribonucleotide binding; GO:0032559,adenyl ribonucleotide binding; GO:0035639,purine ribonucleoside triphosphate…	--	--	--
rna-Poh0112580.1	-3.82286	9.22439e-102	7.655e-100	down	Poh0112580.1	Poh0112580.1	hypothetical protein PHYPA_008521 [Physcomitrella patens]	HIP28_ARATH RecName: Full=Heavy metal-associated isoprenylated plant protein 28 {ECO:0000303|PubMed:21072340, ECO:0000303|PubMed:23368984}; Short=AtHIP28 {ECO:0000303|PubMed:21072340, ECO:0000303|PubMed:23368984}; Flags: Precursor;	A9T7U5_PHYPA SubName: Full=Predicted protein {ECO:0000313|EMBL:EDQ60498.1};	Copper chaperone	GO:0005737,cytoplasm; GO:0046914,transition metal ion binding; GO:0046916,cellular transition metal ion homeostasis; GO:0030001,metal ion transport; GO:0003674,molecular_function; GO:0005488,binding; GO:0046872,metal ion binding; GO:0043167,ion binding; GO:0043169,cation binding; GO:0006873,cellular ion homeostasis; GO:0006875,cellular metal ion homeostasis; GO:0008150,biological_process; GO:0009…	--	--	--
rna-Poh0342620.1	-3.42825	9.50353e-102	7.87145e-100	down	Poh0342620.1	Poh0342620.1	predicted protein [Physcomitrella patens]	LFS_ALLCE RecName: Full=Lachrymatory-factor synthase; Flags: Precursor;	A9RW83_PHYPA SubName: Full=Predicted protein {ECO:0000313|EMBL:EDQ76823.1};	--	GO:0005773,vacuole; GO:0005622,intracellular; GO:0005575,cellular_component; GO:0005623,cell; GO:0005737,cytoplasm; GO:0043231,intracellular membrane-bounded organelle; GO:0043226,organelle; GO:0043227,membrane-bounded organelle; GO:0043229,intracellular organelle; GO:0044424,intracellular part; GO:0044444,cytoplasmic part; GO:0044464,cell part	--	--	--
rna-Poh0344850.1	-3.45272	9.67815e-102	8.00066e-100	down	Poh0344850.1	Poh0344850.1	predicted protein [Physcomitrella patens]	GUN25_ARATH RecName: Full=Endoglucanase 25; EC=3.2.1.4; AltName: Full=Cellulase homolog OR16pep; AltName: Full=Endo-1,4-beta glucanase 25; AltName: Full=Protein KORRIGAN; AltName: Full=Protein RADIALLY SWOLLEN 2;	A9T2X6_PHYPA RecName: Full=Endoglucanase {ECO:0000256|RuleBase:RU361166}; EC=3.2.1.4 {ECO:0000256|RuleBase:RU361166};	--	GO:0009504,cell plate; GO:0005769,early endosome; GO:0005768,endosome; GO:0005794,Golgi apparatus; GO:0016021,integral component of membrane; GO:0005886,plasma membrane; GO:0005802,trans-Golgi network; GO:0008810,cellulase activity; GO:0071555,cell wall organization; GO:0030244,cellulose biosynthetic process; GO:0030245,cellulose catabolic process; GO:0043622,cortical microtubule organization; GO…	--	--	--
rna-Poh0258130.1	-4.23904	1.5573e-101	1.2849e-99	down	Poh0258130.1	Poh0258130.1	hypothetical protein PHYPA_020145 [Physcomitrella patens]	OFT35_ARATH RecName: Full=O-fucosyltransferase 35 {ECO:0000305}; Short=O-FucT-35 {ECO:0000305}; EC=2.4.1.- {ECO:0000305}; AltName: Full=O-fucosyltransferase family protein {ECO:0000312|EMBL:ARJ31451.1};	A9SX26_PHYPA SubName: Full=Predicted protein {ECO:0000313|EMBL:EDQ64225.1};	--	GO:0009507,chloroplast; GO:0005737,cytoplasm; GO:0005794,Golgi apparatus; GO:0016021,integral component of membrane; GO:0016757,transferase activity, transferring glycosyl groups; GO:0006004,fucose metabolic process; GO:0006486,protein glycosylation; GO:0003674,molecular_function; GO:0003824,catalytic activity; GO:0016740,transferase activity; GO:0008152,metabolic process; GO:0005975,carbohydrate…	--	--	--
rna-Poh0335160.1	-5.18753	1.8867e-101	1.55371e-99	down	Poh0335160.1	Poh0335160.1	hypothetical protein PHYPA_003650 [Physcomitrella patens]	Y5614_ARATH RecName: Full=Probable LRR receptor-like serine/threonine-protein kinase At1g56140; EC=2.7.11.1; Flags: Precursor;	A0A1P8DYX0_9BRYO SubName: Full=Leucine-rich repeat receptor-like protein kinase {ECO:0000313|EMBL:APU94845.1};	--	GO:0016021,integral component of membrane; GO:0005886,plasma membrane; GO:0005524,ATP binding; GO:0004674,protein serine/threonine kinase activity; GO:0000166,nucleotide binding; GO:0003674,molecular_function; GO:0005488,binding; GO:0008144,drug binding; GO:0017076,purine nucleotide binding; GO:0030554,adenyl nucleotide binding; GO:0032553,ribonucleotide binding; GO:0032555,purine ribonucleotide …	--	--	--
rna-Poh0316540.1	-3.15618	1.97079e-101	1.61986e-99	down	Poh0316540.1	Poh0316540.1	predicted protein [Physcomitrella patens]	XXT1_ORYSI RecName: Full=Probable xyloglucan 6-xylosyltransferase 1 {ECO:0000305}; EC=2.4.2.39 {ECO:0000305};	A9SZR1_PHYPA SubName: Full=Predicted protein {ECO:0000313|EMBL:EDQ63315.1};	Subunit of Golgi mannosyltransferase complex	GO:0000139,Golgi membrane; GO:0016021,integral component of membrane; GO:0033843,xyloglucan 6-xylosyltransferase activity; GO:0003674,molecular_function; GO:0003824,catalytic activity; GO:0016740,transferase activity; GO:0016757,transferase activity, transferring glycosyl groups; GO:0016763,transferase activity, transferring pentosyl groups; GO:0042285,xylosyltransferase activity; GO:0005622,intr…	--	--	--
rna-Poh0077500.1	-2.76523	1.98242e-101	1.6263e-99	down	Poh0077500.1	Poh0077500.1	hypothetical protein PHYPA_030421 [Physcomitrella patens]	U85A1_ARATH RecName: Full=UDP-glycosyltransferase 85A1; EC=2.4.1.-; AltName: Full=Cytokinin-O-glucosyltransferase 2; AltName: Full=Zeatin O-glucosyltransferase 2; Short=AtZOG2;	A9RE46_PHYPA RecName: Full=Glycosyltransferase {ECO:0000256|RuleBase:RU362057}; EC=2.4.1.- {ECO:0000256|RuleBase:RU362057};	UDP-glucuronosyl and UDP-glucosyl transferase	GO:0043231,intracellular membrane-bounded organelle; GO:0050502,cis-zeatin O-beta-D-glucosyltransferase activity; GO:0015020,glucuronosyltransferase activity; GO:0080043,quercetin 3-O-glucosyltransferase activity; GO:0080044,quercetin 7-O-glucosyltransferase activity; GO:0050403,trans-zeatin O-beta-D-glucosyltransferase activity; GO:0008152,metabolic process; GO:0003674,molecular_function; GO:000…	--	--	--
rna-Poh0310310.1	4.48279	2.23003e-101	1.82594e-99	up	Poh0310310.1	Poh0310310.1	hypothetical protein PHYPA_023050 [Physcomitrella patens]	PHY1_CERPU RecName: Full=Light-sensor Protein kinase; Includes: RecName: Full=Phytochrome; Includes: RecName: Full=Protein kinase; EC=2.7.11.1;	A9RDZ5_PHYPA SubName: Full=Predicted protein {ECO:0000313|EMBL:EDQ82958.1}; Flags: Fragment;	Tyrosine kinase specific for activated (GTP-bound) p21cdc42Hs	GO:0005622,intracellular; GO:0005886,plasma membrane; GO:0005524,ATP binding; GO:0000155,phosphorelay sensor kinase activity; GO:0009881,photoreceptor activity; GO:0004674,protein serine/threonine kinase activity; GO:0009584,detection of visible light; GO:0018298,protein-chromophore linkage; GO:0006355,regulation of transcription, DNA-templated; GO:0006351,transcription, DNA-templated; GO:0000166…	--	--	--
rna-Poh0183120.1	-3.25615	2.24696e-101	1.83632e-99	down	Poh0183120.1	Poh0183120.1	hypothetical protein PHYPA_025918 [Physcomitrella patens]	--	A9TX04_PHYPA SubName: Full=Predicted protein {ECO:0000313|EMBL:EDQ52059.1}; Flags: Fragment;	--	GO:0016021,integral component of membrane; GO:0005575,cellular_component; GO:0016020,membrane; GO:0031224,intrinsic component of membrane; GO:0044425,membrane part	--	--	--
rna-Poh0217310.1	-5.39074	3.04685e-101	2.48529e-99	down	Poh0217310.1	Poh0217310.1	predicted protein [Physcomitrella patens]	SPCS1_ARATH RecName: Full=Probable signal peptidase complex subunit 1; EC=3.4.-.-; AltName: Full=Microsomal signal peptidase 12 kDa subunit; Short=SPase 12 kDa subunit;	A9RB35_PHYPA SubName: Full=Uncharacterized protein {ECO:0000313|EMBL:EDQ83574.1};	--	GO:0030176,integral component of endoplasmic reticulum membrane; GO:0031090,organelle membrane; GO:0005787,signal peptidase complex; GO:0008233,peptidase activity; GO:0045047,protein targeting to ER; GO:0006465,signal peptide processing; GO:0003674,molecular_function; GO:0003824,catalytic activity; GO:0016787,hydrolase activity; GO:0140096,catalytic activity, acting on a protein; GO:0008104,prote…	--	--	--
rna-Poh0009700.1	3.50398	3.49631e-101	2.84652e-99	up	Poh0009700.1	Poh0009700.1	hypothetical protein PHYPA_029799 [Physcomitrella patens]	--	A9TZ75_PHYPA SubName: Full=Predicted protein {ECO:0000313|EMBL:EDQ51255.1};	--	--	--	--	--
rna-Poh0260370.1	3.63777	7.09775e-101	5.7677e-99	up	Poh0260370.1	Poh0260370.1	predicted protein [Physcomitrella patens]	--	A9RTI2_PHYPA SubName: Full=Predicted protein {ECO:0000313|EMBL:EDQ77808.1};	--	--	--	--	--
rna-Poh0287450.1	4.41259	7.57329e-101	6.14251e-99	up	Poh0287450.1	Poh0287450.1	hypothetical protein PHYPA_026731 [Physcomitrella patens]	Y2090_ARATH RecName: Full=Putative ABC1 protein At2g40090; Flags: Precursor;	A9RJG0_PHYPA SubName: Full=Predicted protein {ECO:0000313|EMBL:EDQ81041.1};	Predicted unusual protein kinase	GO:0005215,transporter activity; GO:0003674,molecular_function	--	--	--
rna-Poh0203540.1	-4.63679	7.95456e-101	6.4396e-99	down	Poh0203540.1	Poh0203540.1	hypothetical protein PHYPA_022339 [Physcomitrella patens]	--	A9SCF5_PHYPA SubName: Full=Predicted protein {ECO:0000313|EMBL:EDQ71202.1};	--	--	--	--	--
rna-Poh0142210.1	-2.92974	9.88261e-101	7.98541e-99	down	Poh0142210.1	Poh0142210.1	hypothetical protein PHYPA_006066 [Physcomitrella patens]	NC100_ARATH RecName: Full=NAC domain-containing protein 100 {ECO:0000303|PubMed:15029955}; Short=ANAC100 {ECO:0000303|PubMed:15029955}; Short=AtNAC5;	A9S3Z4_PHYPA SubName: Full=Predicted protein {ECO:0000313|EMBL:EDQ74100.1}; Flags: Fragment;	--	GO:0005634,nucleus; GO:0003677,DNA binding; GO:0003700,DNA-binding transcription factor activity; GO:0006351,transcription, DNA-templated; GO:0003674,molecular_function; GO:0003676,nucleic acid binding; GO:0005488,binding; GO:0097159,organic cyclic compound binding; GO:1901363,heterocyclic compound binding; GO:0140110,transcription regulator activity; GO:0008152,metabolic process; GO:0006139,nucl…	NAC	TF	NAC
rna-Poh0074030.1	-3.7672	1.05238e-100	8.48758e-99	down	Poh0074030.1	Poh0074030.1	predicted protein [Physcomitrella patens]	UGDH3_ORYSJ RecName: Full=UDP-glucose 6-dehydrogenase 3; Short=UDP-Glc dehydrogenase 3; Short=UDP-GlcDH 3; Short=UDPGDH 3; EC=1.1.1.22; AltName: Full=Os-UGD3;	A9TVD5_PHYPA RecName: Full=UDP-glucose 6-dehydrogenase {ECO:0000256|PIRNR:PIRNR000124}; EC=1.1.1.22 {ECO:0000256|PIRNR:PIRNR000124};	UDP-glucose/GDP-mannose dehydrogenase	GO:0005829,cytosol; GO:0005634,nucleus; GO:0051287,NAD binding; GO:0003979,UDP-glucose 6-dehydrogenase activity; GO:0006024,glycosaminoglycan biosynthetic process; GO:0006065,UDP-glucuronate biosynthetic process; GO:0000166,nucleotide binding; GO:0003674,molecular_function; GO:0005488,binding; GO:0036094,small molecule binding; GO:0048037,cofactor binding; GO:0050662,coenzyme binding; GO:0097159,…	--	--	--
rna-Poh0012260.1	3.66755	1.07338e-100	8.64074e-99	up	Poh0012260.1	Poh0012260.1	hypothetical protein PHYPA_021194 [Physcomitrella patens]	DJA7A_ORYSJ RecName: Full=Chaperone protein dnaJ A7A, chloroplastic {ECO:0000305}; AltName: Full=Chaperone protein dnaJ A7 {ECO:0000305}; Short=OsDjA7 {ECO:0000303|PubMed:23160806}; Flags: Precursor;	A9TZH5_PHYPA SubName: Full=Predicted protein {ECO:0000313|EMBL:EDQ51174.1};	Molecular chaperone (DnaJ superfamily)	GO:0009507,chloroplast; GO:0005524,ATP binding; GO:0031072,heat shock protein binding; GO:0046872,metal ion binding; GO:0051082,unfolded protein binding; GO:0006457,protein folding; GO:0009408,response to heat; GO:0000166,nucleotide binding; GO:0003674,molecular_function; GO:0005488,binding; GO:0008144,drug binding; GO:0017076,purine nucleotide binding; GO:0030554,adenyl nucleotide binding; GO:00…	--	--	--
rna-Poh0055550.1	-2.82245	1.11361e-100	8.94782e-99	down	Poh0055550.1	Poh0055550.1	hypothetical protein PHYPA_031029 [Physcomitrella patens]	CB13_SOLLC RecName: Full=Chlorophyll a-b binding protein 8, chloroplastic; AltName: Full=LHCI type III CAB-8; Flags: Precursor;	A9TEM8_PHYPA RecName: Full=Chlorophyll a-b binding protein, chloroplastic {ECO:0000256|RuleBase:RU363080};	--	GO:0009941,chloroplast envelope; GO:0009535,chloroplast thylakoid membrane; GO:0016021,integral component of membrane; GO:0009522,photosystem I; GO:0009523,photosystem II; GO:0010287,plastoglobule; GO:0016168,chlorophyll binding; GO:0046872,metal ion binding; GO:0031409,pigment binding; GO:0009768,photosynthesis, light harvesting in photosystem I; GO:0018298,protein-chromophore linkage; GO:000941…	--	--	--
rna-Poh0192110.1	3.13051	1.20461e-100	9.66095e-99	up	Poh0192110.1	Poh0192110.1	predicted protein [Physcomitrella patens]	PIRL_SOLLC RecName: Full=Pirin-like protein;	A9SJB5_PHYPA SubName: Full=Predicted protein {ECO:0000313|EMBL:EDQ68733.1};	--	GO:0005634,nucleus; GO:0005622,intracellular; GO:0005575,cellular_component; GO:0005623,cell; GO:0043231,intracellular membrane-bounded organelle; GO:0043226,organelle; GO:0043227,membrane-bounded organelle; GO:0043229,intracellular organelle; GO:0044424,intracellular part; GO:0044464,cell part	--	--	--
rna-Poh0182370.1	-2.78665	1.38603e-100	1.10952e-98	down	Poh0182370.1	Poh0182370.1	predicted protein [Physcomitrella patens]	LCYE_ARATH RecName: Full=Lycopene epsilon cyclase, chloroplastic {ECO:0000303|PubMed:8837512}; EC=5.5.1.18 {ECO:0000269|PubMed:11226339, ECO:0000269|PubMed:8837512}; AltName: Full=Protein LUTEIN DEFICIENT 2 {ECO:0000303|PubMed:9789087}; Flags: Precursor;	A9T247_PHYPA SubName: Full=Predicted protein {ECO:0000313|EMBL:EDQ62554.1};	--	GO:0031969,chloroplast membrane; GO:0016021,integral component of membrane; GO:0045435,lycopene epsilon cyclase activity; GO:0016705,oxidoreductase activity, acting on paired donors, with incorporation or reduction of molecular oxygen; GO:0016117,carotenoid biosynthetic process; GO:0016123,xanthophyll biosynthetic process; GO:0003674,molecular_function; GO:0003824,catalytic activity; GO:0009975,c…	--	--	--
rna-Poh0368550.1	2.74887	1.93897e-100	1.54927e-98	up	Poh0368550.1	Poh0368550.1	hypothetical protein PHYPA_001951 [Physcomitrella patens]	AIP2_ARATH RecName: Full=E3 ubiquitin-protein ligase AIP2; EC=2.3.2.27 {ECO:0000269|PubMed:15644464}; AltName: Full=ABI3-interacting protein 2; AltName: Full=RING-type E3 ubiquitin transferase AIP2 {ECO:0000305};	A9TR69_PHYPA SubName: Full=Predicted protein {ECO:0000313|EMBL:EDQ54065.1};	FOG: Predicted E3 ubiquitin ligase	GO:0005829,cytosol; GO:0005634,nucleus; GO:0046872,metal ion binding; GO:0061630,ubiquitin protein ligase activity; GO:0004842,ubiquitin-protein transferase activity; GO:0009738,abscisic acid-activated signaling pathway; GO:0009788,negative regulation of abscisic acid-activated signaling pathway; GO:0043161,proteasome-mediated ubiquitin-dependent protein catabolic process; GO:0000209,protein poly…	--	--	--
rna-Poh0343650.1	-2.83913	2.75406e-100	2.19645e-98	down	Poh0343650.1	Poh0343650.1	predicted protein [Physcomitrella patens]	--	A9TX85_PHYPA SubName: Full=Predicted protein {ECO:0000313|EMBL:EDQ51988.1};	--	--	--	--	--
rna-Poh0045580.1	-2.32447	2.99554e-100	2.38462e-98	down	Poh0045580.1	Poh0045580.1	Dof transcription factor [Physcomitrella patens]	CDF2_ARATH RecName: Full=Cyclic dof factor 2; AltName: Full=Dof zinc finger protein DOF5.2; Short=AtDOF5.2;	H1ACT2_PHYPA SubName: Full=Dof transcription factor {ECO:0000313|EMBL:BAL46029.1};	--	GO:0005634,nucleus; GO:0003700,DNA-binding transcription factor activity; GO:0046872,metal ion binding; GO:0043565,sequence-specific DNA binding; GO:0009908,flower development; GO:0006355,regulation of transcription, DNA-templated; GO:0006351,transcription, DNA-templated; GO:0140110,transcription regulator activity; GO:0003674,molecular_function; GO:0005488,binding; GO:0043167,ion binding; GO:004…	C2C2-Dof	TF	C2C2->C2C2-Dof
rna-Poh0266970.1	-3.21493	3.48458e-100	2.76879e-98	down	Poh0266970.1	Poh0266970.1	predicted protein [Physcomitrella patens]	G6PD4_ARATH RecName: Full=Glucose-6-phosphate 1-dehydrogenase 4, chloroplastic; Short=G6PD4; Short=G6PDH4; EC=1.1.1.49; Flags: Precursor;	A9SYA8_PHYPA RecName: Full=Glucose-6-phosphate 1-dehydrogenase {ECO:0000256|RuleBase:RU362120}; EC=1.1.1.49 {ECO:0000256|RuleBase:RU362120};	Glucose-6-phosphate 1-dehydrogenase	GO:0009507,chloroplast; GO:0004345,glucose-6-phosphate dehydrogenase activity; GO:0050661,NADP binding; GO:0006006,glucose metabolic process; GO:0006098,pentose-phosphate shunt; GO:0003674,molecular_function; GO:0003824,catalytic activity; GO:0016491,oxidoreductase activity; GO:0016614,oxidoreductase activity, acting on CH-OH group of donors; GO:0016616,oxidoreductase activity, acting on the CH-O…	--	--	--
rna-Poh0078800.1	-4.12631	4.73617e-100	3.75634e-98	down	Poh0078800.1	Poh0078800.1	predicted protein [Physcomitrella patens]	--	A9TZ25_PHYPA SubName: Full=Predicted protein {ECO:0000313|EMBL:EDQ51350.1};	--	--	--	--	--
rna-Poh0301070.1	4.20798	4.9323e-100	3.90469e-98	up	Poh0301070.1	Poh0301070.1	hypothetical protein PHYPA_011769 [Physcomitrella patens]	AB4C_ARATH RecName: Full=ABC transporter C family member 4; Short=ABC transporter ABCC.4; Short=AtABCC4; EC=3.6.3.44; AltName: Full=ATP-energized glutathione S-conjugate pump 4; AltName: Full=Glutathione S-conjugate-transporting ATPase 4; AltName: Full=Multidrug resistance-associated protein 4;	A9SV23_PHYPA SubName: Full=ATP-binding cassette transporter, subfamily C, member 4, group MRP protein PpABCC4 {ECO:0000313|EMBL:EDQ65042.1};	Multidrug resistance-associated protein/mitoxantrone resistance protein, ABC superfamily	GO:0005794,Golgi apparatus; GO:0016021,integral component of membrane; GO:0000325,plant-type vacuole; GO:0005886,plasma membrane; GO:0009506,plasmodesma; GO:0005774,vacuolar membrane; GO:0005773,vacuole; GO:0005524,ATP binding; GO:0042626,ATPase activity, coupled to transmembrane movement of substances; GO:0008559,xenobiotic transmembrane transporting ATPase activity; GO:0006855,drug transmembran…	--	--	--
rna-Poh0307000.1	-3.83193	6.26665e-100	4.95192e-98	down	Poh0307000.1	Poh0307000.1	hypothetical protein PHYPA_029827 [Physcomitrella patens]	XTH5_ARATH RecName: Full=Probable xyloglucan endotransglucosylase/hydrolase protein 5; Short=At-XTH5; Short=XTH-5; EC=2.4.1.207; Flags: Precursor;	A9T5F5_PHYPA RecName: Full=Xyloglucan endotransglucosylase/hydrolase {ECO:0000256|RuleBase:RU361120}; EC=2.4.1.207 {ECO:0000256|RuleBase:RU361120};	--	GO:0048046,apoplast; GO:0005618,cell wall; GO:0004553,hydrolase activity, hydrolyzing O-glycosyl compounds; GO:0016762,xyloglucan:xyloglucosyl transferase activity; GO:0042546,cell wall biogenesis; GO:0071555,cell wall organization; GO:0010411,xyloglucan metabolic process; GO:0003674,molecular_function; GO:0003824,catalytic activity; GO:0016787,hydrolase activity; GO:0016798,hydrolase activity, a…	--	--	--
rna-Poh0114360.1	-4.72318	7.62161e-100	6.01157e-98	down	Poh0114360.1	Poh0114360.1	ATP-binding cassette transporter, subfamily G, member 8, group WBC protein PpABCG8 [Physcomitrella patens]	AB11G_ARATH RecName: Full=ABC transporter G family member 11; Short=ABC transporter ABCG.11; Short=AtABCG11; AltName: Full=Protein CUTICULAR DEFECT AND ORGAN FUSION 1; AltName: Full=Protein DESPERADO; AltName: Full=Protein PERMEABLE LEAVES 1; AltName: Full=White-brown complex homolog protein 11; Short=AtWBC11;	A9TTR9_PHYPA SubName: Full=ATP-binding cassette transporter, subfamily G, member 8, group WBC protein PpABCG8 {ECO:0000313|EMBL:EDQ53146.1};	Transporter, ABC superfamily (Breast cancer resistance protein)	GO:0009897,external side of plasma membrane; GO:0016021,integral component of membrane; GO:0005886,plasma membrane; GO:0005524,ATP binding; GO:0042626,ATPase activity, coupled to transmembrane movement of substances; GO:0015245,fatty acid transmembrane transporter activity; GO:0042803,protein homodimerization activity; GO:0010588,cotyledon vascular tissue pattern formation; GO:0080051,cutin trans…	--	--	--
rna-Poh0296010.1	2.72009	7.69604e-100	6.05916e-98	up	Poh0296010.1	Poh0296010.1	hypothetical protein PHYPA_018886 [Physcomitrella patens]	ANM11_ARATH RecName: Full=Protein arginine N-methyltransferase 1.1; Short=AtPRMT11; EC=2.1.1.319; AltName: Full=Arginine methyltransferase pam1; AltName: Full=Histone-arginine N-methyltransferase PRMT11;	A9RXU3_PHYPA SubName: Full=Protein arginine N-methyltransferase {ECO:0000313|EMBL:EDQ76333.1};	Protein arginine N-methyltransferase PRMT1 and related enzymes	GO:0005737,cytoplasm; GO:0005829,cytosol; GO:0005634,nucleus; GO:0008469,histone-arginine N-methyltransferase activity; GO:0016274,protein-arginine N-methyltransferase activity; GO:0035242,protein-arginine omega-N asymmetric methyltransferase activity; GO:0006355,regulation of transcription, DNA-templated; GO:0006351,transcription, DNA-templated; GO:0003674,molecular_function; GO:0003824,catalyti…	--	--	--
Novel_008882	-5.35686	8.16454e-100	6.41626e-98	down	XLOC_039452	--	predicted protein [Physcomitrella patens]	CATA4_SOYBN RecName: Full=Catalase-4; EC=1.11.1.6;	A9TLM9_PHYPA RecName: Full=Catalase {ECO:0000256|RuleBase:RU000498}; EC=1.11.1.6 {ECO:0000256|RuleBase:RU000498};	Catalase	GO:0009514,glyoxysome; GO:0005739,mitochondrion; GO:0005777,peroxisome; GO:0004096,catalase activity; GO:0020037,heme binding; GO:0046872,metal ion binding; GO:0042744,hydrogen peroxide catabolic process; GO:0042542,response to hydrogen peroxide; GO:0003674,molecular_function; GO:0003824,catalytic activity; GO:0004601,peroxidase activity; GO:0016491,oxidoreductase activity; GO:0016209,antioxidant…	--	--	--
rna-Poh0044500.1	-6.80317	1.00903e-99	7.91516e-98	down	Poh0044500.1	Poh0044500.1	hypothetical protein PHYPA_003908 [Physcomitrella patens]	--	A9T884_PHYPA SubName: Full=Predicted protein {ECO:0000313|EMBL:EDQ60348.1};	--	GO:0016021,integral component of membrane; GO:0005575,cellular_component; GO:0016020,membrane; GO:0031224,intrinsic component of membrane; GO:0044425,membrane part	--	--	--
rna-Poh0210330.1	3.17889	1.18418e-99	9.27222e-98	up	Poh0210330.1	Poh0210330.1	hypothetical protein PHYPA_010410 [Physcomitrella patens]	HSP7S_PEA RecName: Full=Stromal 70 kDa heat shock-related protein, chloroplastic; Flags: Precursor;	A9T251_PHYPA SubName: Full=Predicted protein {ECO:0000313|EMBL:EDQ62514.1};	Molecular chaperones mortalin/PBP74/GRP75, HSP70 superfamily	GO:0009570,chloroplast stroma; GO:0005524,ATP binding; GO:0051082,unfolded protein binding; GO:0006457,protein folding; GO:0000166,nucleotide binding; GO:0003674,molecular_function; GO:0005488,binding; GO:0008144,drug binding; GO:0017076,purine nucleotide binding; GO:0030554,adenyl nucleotide binding; GO:0032553,ribonucleotide binding; GO:0032555,purine ribonucleotide binding; GO:0032559,adenyl r…	--	--	--
rna-Poh0291060.1	4.04144	1.41028e-99	1.10225e-97	up	Poh0291060.1	Poh0291060.1	hypothetical protein PHYPA_019840 [Physcomitrella patens]	--	A9TK46_PHYPA SubName: Full=Predicted protein {ECO:0000313|EMBL:EDQ56220.1}; Flags: Fragment;	6-O-methylguanine-DNA methyltransferase MGMT/MGT1, involved in DNA repair	GO:0005634,nucleus; GO:0003908,methylated-DNA-[protein]-cysteine S-methyltransferase activity; GO:0006281,DNA repair; GO:0003674,molecular_function; GO:0003824,catalytic activity; GO:0008168,methyltransferase activity; GO:0008172,S-methyltransferase activity; GO:0016740,transferase activity; GO:0016741,transferase activity, transferring one-carbon groups; GO:0008152,metabolic process; GO:0006139,…	--	--	--
rna-Poh0130440.1	3.50578	1.59389e-99	1.24349e-97	up	Poh0130440.1	Poh0130440.1	predicted protein [Physcomitrella patens]	TIL_ARATH RecName: Full=Temperature-induced lipocalin-1 {ECO:0000303|PubMed:18671872}; Short=AtTIL1 {ECO:0000303|PubMed:18671872};	Q38JD1_PHYPA SubName: Full=Predicted protein {ECO:0000313|EMBL:EDQ49818.1}; SubName: Full=Temperature-induced lipocalin {ECO:0000313|EMBL:ABB02393.1};	Apolipoprotein D/Lipocalin	GO:0009941,chloroplast envelope; GO:0031969,chloroplast membrane; GO:0005737,cytoplasm; GO:0009898,cytoplasmic side of plasma membrane; GO:0005783,endoplasmic reticulum; GO:0005794,Golgi apparatus; GO:0005739,mitochondrion; GO:0005886,plasma membrane; GO:0009506,plasmodesma; GO:0005774,vacuolar membrane; GO:0005773,vacuole; GO:0045735,nutrient reservoir activity; GO:0005215,transporter activity; …	--	--	--
rna-Poh0172380.1	6.15188	1.67273e-99	1.30264e-97	up	Poh0172380.1	Poh0172380.1	--	--	--	--	--	--	--	--
rna-Poh0336510.1	3.79734	1.69726e-99	1.31935e-97	up	Poh0336510.1	Poh0336510.1	predicted protein [Physcomitrella patens]	TM16B_ARATH RecName: Full=Mitochondrial import inner membrane translocase subunit PAM16 like 2 {ECO:0000303|PubMed:24194927}; Short=AtPAM16 {ECO:0000303|PubMed:24153405}; Short=AtPAM16L2 {ECO:0000303|PubMed:24194927}; AltName: Full=Presequence translocated-associated motor subunit PAM16 {ECO:0000250|UniProtKB:P42949}; AltName: Full=Protein MUTANT SNC1-ENHANCING 5 {ECO:0000303|PubMed:24153405}; Al…	A9S3Z5_PHYPA SubName: Full=Predicted protein {ECO:0000313|EMBL:EDQ74169.1};	Uncharacterized conserved protein	GO:0005737,cytoplasm; GO:0005743,mitochondrial inner membrane; GO:0005744,TIM23 mitochondrial import inner membrane translocase complex; GO:0005739,mitochondrion; GO:0009734,auxin-activated signaling pathway; GO:0006952,defense response; GO:0031348,negative regulation of defense response; GO:1900425,negative regulation of defense response to bacterium; GO:1902289,negative regulation of defense re…	--	--	--
rna-Poh0258970.1	-2.73984	2.5648e-99	1.99013e-97	down	Poh0258970.1	Poh0258970.1	predicted protein [Physcomitrella patens]	ALFC3_ORYSJ RecName: Full=Fructose-bisphosphate aldolase 3, cytoplasmic {ECO:0000305}; EC=4.1.2.13 {ECO:0000250|UniProtKB:Q9SJQ9}; AltName: Full=Aldolase C-1 {ECO:0000303|PubMed:8616263}; Short=AldC-1 {ECO:0000303|PubMed:8616263};	A9SKS8_PHYPA RecName: Full=Fructose-bisphosphate aldolase {ECO:0000256|RuleBase:RU003994, ECO:0000256|SAAS:SAAS00336718}; EC=4.1.2.13 {ECO:0000256|RuleBase:RU003994, ECO:0000256|SAAS:SAAS00336718};	Fructose-biphosphate aldolase	GO:0005829,cytosol; GO:0004332,fructose-bisphosphate aldolase activity; GO:0006094,gluconeogenesis; GO:0006096,glycolytic process; GO:0003674,molecular_function; GO:0003824,catalytic activity; GO:0016829,lyase activity; GO:0016830,carbon-carbon lyase activity; GO:0016832,aldehyde-lyase activity; GO:0008152,metabolic process; GO:0005975,carbohydrate metabolic process; GO:0005996,monosaccharide met…	--	--	--
rna-Poh0136330.1	2.80939	3.95324e-99	3.06194e-97	up	Poh0136330.1	Poh0136330.1	predicted protein [Physcomitrella patens]	AB1K3_ARATH RecName: Full=Protein ACTIVITY OF BC1 COMPLEX KINASE 3, chloroplastic {ECO:0000303|PubMed:23673981}; Short=ABC1-LIKE KINASE 3 {ECO:0000303|PubMed:23673981}; EC=2.7.-.- {ECO:0000255|PROSITE-ProRule:PRU00159}; EC=2.7.11.1 {ECO:0000269|PubMed:23632854}; AltName: Full=Protein REPRESSOR OF BDR1 {ECO:0000303|PubMed:25882344}; Flags: Precursor;	A9RTC8_PHYPA SubName: Full=Predicted protein {ECO:0000313|EMBL:EDQ77896.1};	Predicted unusual protein kinase	GO:0009507,chloroplast; GO:0010287,plastoglobule; GO:0005524,ATP binding; GO:0004672,protein kinase activity; GO:0006995,cellular response to nitrogen starvation; GO:0009658,chloroplast organization; GO:0080177,plastoglobule organization; GO:0050821,protein stabilization; GO:1902171,regulation of tocopherol cyclase activity; GO:0009644,response to high light intensity; GO:0080183,response to phot…	--	--	--
rna-Poh0272640.1	-4.34113	4.88474e-99	3.77662e-97	down	Poh0272640.1	Poh0272640.1	hypothetical protein PHYPA_027061 [Physcomitrella patens]	HAK2_ORYSJ RecName: Full=Probable potassium transporter 2; AltName: Full=OsHAK2;	A9TJG8_PHYPA RecName: Full=Potassium transporter {ECO:0000256|RuleBase:RU321113};	--	GO:0016021,integral component of membrane; GO:0016020,membrane; GO:0015079,potassium ion transmembrane transporter activity; GO:0003674,molecular_function; GO:0046873,metal ion transmembrane transporter activity; GO:0005215,transporter activity; GO:0022857,transmembrane transporter activity; GO:0008324,cation transmembrane transporter activity; GO:0015075,ion transmembrane transporter activity; G…	--	--	--
rna-Poh0047680.1	-4.52301	9.13588e-99	7.0507e-97	down	Poh0047680.1	Poh0047680.1	hypothetical protein PHYPA_004143 [Physcomitrella patens]	NAT12_ARATH RecName: Full=Nucleobase-ascorbate transporter 12; Short=AtNAT12;	A9SZ42_PHYPA SubName: Full=Predicted protein {ECO:0000313|EMBL:EDQ63559.1};	Xanthine/uracil transporters	GO:0016021,integral component of membrane; GO:0005886,plasma membrane; GO:0015207,adenine transmembrane transporter activity; GO:0015208,guanine transmembrane transporter activity; GO:0015294,solute:cation symporter activity; GO:0015210,uracil transmembrane transporter activity; GO:0098702,adenine import across plasma membrane; GO:0098710,guanine import across plasma membrane; GO:0035344,hypoxant…	--	--	--
rna-Poh0315730.1	4.34428	9.61826e-99	7.40968e-97	up	Poh0315730.1	Poh0315730.1	predicted protein [Physcomitrella patens]	--	A9RJU4_PHYPA SubName: Full=Predicted protein {ECO:0000313|EMBL:EDQ80892.1};	--	--	--	--	--
rna-Poh0290510.1	-3.87047	1.01541e-98	7.8085e-97	down	Poh0290510.1	Poh0290510.1	hypothetical protein PHYPA_019223 [Physcomitrella patens]	--	A9SLF6_PHYPA SubName: Full=Predicted protein {ECO:0000313|EMBL:EDQ68051.1};	--	--	--	--	--
rna-Poh0340320.1	-5.10594	1.0686e-98	8.20286e-97	down	Poh0340320.1	Poh0340320.1	predicted protein [Physcomitrella patens]	MDIS2_ARATH RecName: Full=Protein MALE DISCOVERER 2; Short=AtMDIS2; AltName: Full=Probable LRR receptor-like serine/threonine-protein kinase MRH1 {ECO:0000303|PubMed:16367956}; EC=2.7.11.1 {ECO:0000305}; AltName: Full=Protein MORPHOGENESIS OF ROOT HAIR 1 {ECO:0000303|PubMed:16367956}; Flags: Precursor;	A9S9U6_PHYPA SubName: Full=Uncharacterized protein {ECO:0000313|EMBL:EDQ71953.1}; Flags: Fragment;	FOG: Leucine rich repeat	GO:0012505,endomembrane system; GO:0016021,integral component of membrane; GO:0005886,plasma membrane; GO:0090406,pollen tube; GO:0005524,ATP binding; GO:0004675,transmembrane receptor protein serine/threonine kinase activity; GO:0007166,cell surface receptor signaling pathway; GO:0006468,protein phosphorylation; GO:0048765,root hair cell differentiation; GO:0000166,nucleotide binding; GO:0003674…	--	--	--
rna-Poh0233170.1	6.43542	1.32248e-98	1.01336e-96	up	Poh0233170.1	Poh0233170.1	hypothetical protein PHYPA_017287 [Physcomitrella patens]	FAD4_ARATH RecName: Full=Fatty acid desaturase 4, chloroplastic {ECO:0000303|PubMed:19682287}; EC=1.14.19.43 {ECO:0000269|PubMed:19682287}; AltName: Full=Fatty acid desaturase A {ECO:0000303|PubMed:17796728}; Flags: Precursor;	A9REU2_PHYPA SubName: Full=Predicted protein {ECO:0000313|EMBL:EDQ82472.1}; Flags: Fragment;	Ubiquitin-conjugating enzyme	GO:0009507,chloroplast; GO:0031969,chloroplast membrane; GO:0005783,endoplasmic reticulum; GO:0016021,integral component of membrane; GO:0052637,delta 3-trans-hexadecenoic acid phosphatidylglycerol desaturase activity; GO:0061630,ubiquitin protein ligase activity; GO:0031625,ubiquitin protein ligase binding; GO:0046471,phosphatidylglycerol metabolic process; GO:0000209,protein polyubiquitination;…	--	--	--
rna-Poh0042910.1	-2.98007	1.65453e-98	1.26554e-96	down	Poh0042910.1	Poh0042910.1	hypothetical protein PHYPA_002715 [Physcomitrella patens]	GLOX_VITPS RecName: Full=Aldehyde oxidase GLOX {ECO:0000305}; EC=1.2.3.1 {ECO:0000305}; AltName: Full=Glyoxal oxidase {ECO:0000303|Ref.1}; Short=VpGLOX {ECO:0000303|PubMed:20512385}; Flags: Precursor;	A9RV60_PHYPA SubName: Full=Uncharacterized protein {ECO:0000313|EMBL:EDQ77280.1};	--	GO:0005618,cell wall; GO:0005615,extracellular space; GO:0004031,aldehyde oxidase activity; GO:0102797,geranial:oxygen oxidoreductase activity; GO:0102798,heptaldehyde:oxygen oxidoreductase activity; GO:0050832,defense response to fungus; GO:0003674,molecular_function; GO:0003824,catalytic activity; GO:0016491,oxidoreductase activity; GO:0016623,oxidoreductase activity, acting on the aldehyde or …	--	--	--
rna-Poh0046470.1	2.8524	3.07675e-98	2.34921e-96	up	Poh0046470.1	Poh0046470.1	hypothetical protein PHYPA_016924 [Physcomitrella patens]	BAG6_ARATH RecName: Full=BAG family molecular chaperone regulator 6 {ECO:0000303|Ref.3}; AltName: Full=Bcl-2-associated athanogene 6 {ECO:0000303|Ref.3}; AltName: Full=CaM-binding protein 1 {ECO:0000303|PubMed:16003391}; Contains: RecName: Full=Cleaved BAG6 {ECO:0000303|PubMed:26739014};	A9SR80_PHYPA SubName: Full=Predicted protein {ECO:0000313|EMBL:EDQ66289.1};	--	GO:0009506,plasmodesma; GO:0005516,calmodulin binding; GO:0051087,chaperone binding; GO:0006914,autophagy; GO:0050832,defense response to fungus; GO:0009817,defense response to fungus, incompatible interaction; GO:0012502,induction of programmed cell death; GO:0010508,positive regulation of autophagy; GO:0006457,protein folding; GO:0009408,response to heat; GO:0009644,response to high light inten…	--	--	--
rna-Poh0320840.1	3.57769	4.62324e-98	3.52374e-96	up	Poh0320840.1	Poh0320840.1	hypothetical protein PHYPA_023474 [Physcomitrella patens]	SDEH4_ARATH RecName: Full=Senescence/dehydration-associated protein At4g35985, chloroplastic {ECO:0000305}; Flags: Precursor;	A9U3E2_PHYPA SubName: Full=Predicted protein {ECO:0000313|EMBL:EDQ49813.1};	--	GO:0009507,chloroplast; GO:0009409,response to cold; GO:0002239,response to oomycetes; GO:0009651,response to salt stress; GO:0006950,response to stress; GO:0008150,biological_process; GO:0009266,response to temperature stimulus; GO:0009628,response to abiotic stimulus; GO:0050896,response to stimulus; GO:0009605,response to external stimulus; GO:0009607,response to biotic stimulus; GO:0051707,re…	--	--	--
rna-Poh0018160.1	3.85903	4.75224e-98	3.61566e-96	up	Poh0018160.1	Poh0018160.1	predicted protein [Physcomitrella patens]	10HGO_CATRO RecName: Full=8-hydroxygeraniol dehydrogenase; Short=Cr10HGO; EC=1.1.1.324;	A9T4F7_PHYPA SubName: Full=Predicted protein {ECO:0000313|EMBL:EDQ61675.1};	Alcohol dehydrogenase, class V	GO:0102311,8-hydroxygeraniol dehydrogenase activity; GO:0008270,zinc ion binding; GO:0003674,molecular_function; GO:0003824,catalytic activity; GO:0016491,oxidoreductase activity; GO:0016614,oxidoreductase activity, acting on CH-OH group of donors; GO:0016616,oxidoreductase activity, acting on the CH-OH group of donors, NAD or NADP as acceptor; GO:0005488,binding; GO:0046872,metal ion binding; GO…	--	--	--
rna-Poh0218750.1	2.64205	5.5024e-98	4.179e-96	up	Poh0218750.1	Poh0218750.1	predicted protein [Physcomitrella patens]	LAG13_ARATH RecName: Full=LAG1 longevity assurance homolog 3; Short=LAG1 homolog 3;	A9RJU3_PHYPA SubName: Full=Predicted protein {ECO:0000313|EMBL:EDQ80766.1};	Protein transporter of the TRAM (translocating chain-associating membrane) superfamily	GO:0005783,endoplasmic reticulum; GO:0005789,endoplasmic reticulum membrane; GO:0016021,integral component of membrane; GO:0050291,sphingosine N-acyltransferase activity; GO:0046513,ceramide biosynthetic process; GO:0042761,very long-chain fatty acid biosynthetic process; GO:0003674,molecular_function; GO:0003824,catalytic activity; GO:0016410,N-acyltransferase activity; GO:0016740,transferase ac…	--	--	--
rna-Poh0196540.1	-3.78757	5.76748e-98	4.3726e-96	down	Poh0196540.1	Poh0196540.1	hypothetical protein PHYPA_002193 [Physcomitrella patens]	--	A9RG10_PHYPA SubName: Full=Uncharacterized protein {ECO:0000313|EMBL:EDQ82163.1};	--	GO:0016021,integral component of membrane; GO:0005575,cellular_component; GO:0016020,membrane; GO:0031224,intrinsic component of membrane; GO:0044425,membrane part	--	--	--
rna-Poh0017100.1	-2.67179	6.04168e-98	4.57242e-96	down	Poh0017100.1	Poh0017100.1	hypothetical protein PHYPA_006870 [Physcomitrella patens]	CB5_ARATH RecName: Full=Chlorophyll a-b binding protein CP26, chloroplastic; AltName: Full=LHCB5; AltName: Full=LHCIIc; AltName: Full=Light-harvesting complex II protein 5; Flags: Precursor;	A0A176WA68_MARPO RecName: Full=Chlorophyll a-b binding protein, chloroplastic {ECO:0000256|RuleBase:RU363080};	--	GO:0009507,chloroplast; GO:0009941,chloroplast envelope; GO:0009534,chloroplast thylakoid; GO:0009535,chloroplast thylakoid membrane; GO:0016021,integral component of membrane; GO:0016020,membrane; GO:0009522,photosystem I; GO:0009783,photosystem II antenna complex; GO:0010287,plastoglobule; GO:0009517,PSII associated light-harvesting complex II; GO:0009579,thylakoid; GO:0042651,thylakoid membran…	--	--	--
rna-Poh0200570.1	-3.7741	8.72285e-98	6.58997e-96	down	Poh0200570.1	Poh0200570.1	predicted protein [Physcomitrella patens]	--	A9RXQ0_PHYPA SubName: Full=Predicted protein {ECO:0000313|EMBL:EDQ76311.1};	--	--	--	--	--
rna-Poh0026480.1	-3.58023	9.67751e-98	7.29837e-96	down	Poh0026480.1	Poh0026480.1	hypothetical protein PHYPA_021768 [Physcomitrella patens]	AIR9_ARATH RecName: Full=187-kDa microtubule-associated protein AIR9 {ECO:0000303|PubMed:17027491}; AltName: Full=Auxin-induced in root cultures protein 9;	A9TP35_PHYPA SubName: Full=Predicted protein {ECO:0000313|EMBL:EDQ54806.1};	Protein phosphatase 1, regulatory subunit, and related proteins	GO:0055028,cortical microtubule; GO:0009524,phragmoplast; GO:0005886,plasma membrane; GO:0009506,plasmodesma; GO:0009574,preprophase band; GO:0007049,cell cycle; GO:0051301,cell division; GO:0010102,lateral root morphogenesis; GO:0009733,response to auxin; GO:0008150,biological_process; GO:0009987,cellular process; GO:0007275,multicellular organism development; GO:0009653,anatomical structure mor…	--	--	--
Novel_010086	-2.31049	1.30818e-97	9.84844e-96	down	XLOC_044649	--	hypothetical protein PHYPA_026426 [Physcomitrella patens]	--	A0A176W2J3_MARPO SubName: Full=Uncharacterized protein {ECO:0000313|EMBL:OAE26692.1};	--	--	--	--	--
rna-Poh0089920.1	-5.64654	1.36981e-97	1.02944e-95	down	Poh0089920.1	Poh0089920.1	hypothetical protein PHYPA_022997 [Physcomitrella patens]	GAOX1_ARATH RecName: Full=Gibberellin 20 oxidase 1; EC=1.14.11.-; AltName: Full=GA 20-oxidase 1; Short=AtGA20ox1; AltName: Full=Gibberellin C-20 oxidase 1;	B3XXG7_PHYPA SubName: Full=GA2 oxidase-like protein {ECO:0000313|EMBL:BAG68567.1};	Iron/ascorbate family oxidoreductases	GO:0005737,cytoplasm; GO:0045544,gibberellin 20-oxidase activity; GO:0046872,metal ion binding; GO:0009908,flower development; GO:0009740,gibberellic acid mediated signaling pathway; GO:0009686,gibberellin biosynthetic process; GO:0048366,leaf development; GO:0009739,response to gibberellin; GO:0048575,short-day photoperiodism, flowering; GO:0009826,unidimensional cell growth; GO:0003674,molecula…	--	--	--
rna-Poh0270370.1	-6.5218	1.43097e-97	1.07353e-95	down	Poh0270370.1	Poh0270370.1	hypothetical protein PHYPA_026135 [Physcomitrella patens]	E134_ARATH RecName: Full=Glucan endo-1,3-beta-glucosidase 4; EC=3.2.1.39; AltName: Full=(1->3)-beta-glucan endohydrolase 4; Short=(1->3)-beta-glucanase 4; AltName: Full=Beta-1,3-endoglucanase 4; Short=Beta-1,3-glucanase 4; Flags: Precursor;	A9SXE3_PHYPA SubName: Full=Predicted protein {ECO:0000313|EMBL:EDQ64160.1}; Flags: Fragment;	--	GO:0031225,anchored component of membrane; GO:0046658,anchored component of plasma membrane; GO:0005886,plasma membrane; GO:0042973,glucan endo-1,3-beta-D-glucosidase activity; GO:0004553,hydrolase activity, hydrolyzing O-glycosyl compounds; GO:0030247,polysaccharide binding; GO:0005975,carbohydrate metabolic process; GO:0006952,defense response; GO:0003674,molecular_function; GO:0003824,catalyti…	--	--	--
Novel_005366	5.1559	1.52373e-97	1.14112e-95	up	XLOC_023950	--	predicted protein [Physcomitrella patens]	--	A9T7G0_PHYPA SubName: Full=Predicted protein {ECO:0000313|EMBL:EDQ60595.1};	--	GO:0016021,integral component of membrane; GO:0005575,cellular_component; GO:0016020,membrane; GO:0031224,intrinsic component of membrane; GO:0044425,membrane part	--	--	--
Novel_007653	7.36832	1.93937e-97	1.44987e-95	up	XLOC_034113	--	--	--	--	--	--	--	--	--
rna-Poh0059910.1	3.0422	2.09477e-97	1.56333e-95	up	Poh0059910.1	Poh0059910.1	hypothetical protein PHYPA_029430 [Physcomitrella patens]	NFXL1_ARATH RecName: Full=NF-X1-type zinc finger protein NFXL1; Short=AtNFXL1; EC=2.3.2.-;	A9TER3_PHYPA SubName: Full=Predicted protein {ECO:0000313|EMBL:EDQ58076.1};	Transcription factor NF-X1, contains NFX-type Zn2+-binding and R3H domains	GO:0005634,nucleus; GO:0016874,ligase activity; GO:0003729,mRNA binding; GO:0000977,RNA polymerase II regulatory region sequence-specific DNA binding; GO:0001078,proximal promoter DNA-binding transcription repressor activity, RNA polymerase II-specific; GO:0008270,zinc ion binding; GO:0042742,defense response to bacterium; GO:0000122,negative regulation of transcription by RNA polymerase II; GO:0…	NF-X1	TF	NF-X1
rna-Poh0248480.1	-5.48655	2.47718e-97	1.84552e-95	down	Poh0248480.1	Poh0248480.1	hypothetical protein PHYPA_027255 [Physcomitrella patens]	--	A9TW45_PHYPA SubName: Full=Predicted protein {ECO:0000313|EMBL:EDQ52354.1};	--	--	--	--	--
rna-Poh0113560.1	6.90362	2.69123e-97	2.00152e-95	up	Poh0113560.1	Poh0113560.1	hypothetical protein PHYPA_008459 [Physcomitrella patens]	HSP11_MEDSA RecName: Full=18.1 kDa class I heat shock protein; Flags: Fragment;	A9SGX6_PHYPA SubName: Full=Predicted protein {ECO:0000313|EMBL:EDQ69610.1}; Flags: Fragment;	Molecular chaperone (small heat-shock protein Hsp26/Hsp42)	GO:0005737,cytoplasm; GO:0005622,intracellular; GO:0005575,cellular_component; GO:0005623,cell; GO:0044424,intracellular part; GO:0044464,cell part	--	--	--
rna-Poh0232480.1	3.92232	3.81027e-97	2.82888e-95	up	Poh0232480.1	Poh0232480.1	hypothetical protein PHYPA_015715 [Physcomitrella patens]	PP222_ARATH RecName: Full=Pentatricopeptide repeat-containing protein At3g09650, chloroplastic; AltName: Full=Protein HIGH CHLOROPHYLL FLUORESCENCE 152; Flags: Precursor;	A9SWH0_PHYPA SubName: Full=Predicted protein {ECO:0000313|EMBL:EDQ64497.1};	FOG: PPR repeat	GO:0009570,chloroplast stroma; GO:0004519,endonuclease activity; GO:0003729,mRNA binding; GO:0000166,nucleotide binding; GO:0006397,mRNA processing; GO:0009451,RNA modification; GO:0003674,molecular_function; GO:0003824,catalytic activity; GO:0004518,nuclease activity; GO:0016787,hydrolase activity; GO:0016788,hydrolase activity, acting on ester bonds; GO:0003676,nucleic acid binding; GO:0003723,…	--	--	--
rna-Poh0078490.1	-3.68797	5.24838e-97	3.88986e-95	down	Poh0078490.1	Poh0078490.1	hypothetical protein PHYPA_027655 [Physcomitrella patens]	EPFL4_ARATH RecName: Full=EPIDERMAL PATTERNING FACTOR-like protein 4 {ECO:0000303|PubMed:19435754}; Short=EPF-like protein 4; Contains: RecName: Full=CHALLAH-LIKE2 {ECO:0000303|PubMed:21862708}; Flags: Precursor;	A9TAY3_PHYPA SubName: Full=Predicted protein {ECO:0000313|EMBL:EDQ59430.1};	--	GO:0005576,extracellular region; GO:0010052,guard cell differentiation; GO:0010374,stomatal complex development; GO:0007275,multicellular organism development; GO:0009653,anatomical structure morphogenesis; GO:0009888,tissue development; GO:0008150,biological_process; GO:0009791,post-embryonic development; GO:0009987,cellular process; GO:0010016,shoot system morphogenesis; GO:0010103,stomatal com…	--	--	--
rna-Poh0284520.1	-4.733	5.63824e-97	4.17162e-95	down	Poh0284520.1	Poh0284520.1	leucine-rich repeat receptor-like protein kinase [Pohlia nutans]	Y1124_ARATH RecName: Full=Probable LRR receptor-like serine/threonine-protein kinase At1g12460; EC=2.7.11.1; Flags: Precursor;	A0A1P8DZ00_9BRYO SubName: Full=Leucine-rich repeat receptor-like protein kinase {ECO:0000313|EMBL:APU94876.1};	--	GO:0016021,integral component of membrane; GO:0005886,plasma membrane; GO:0005524,ATP binding; GO:0004674,protein serine/threonine kinase activity; GO:0000166,nucleotide binding; GO:0003674,molecular_function; GO:0005488,binding; GO:0008144,drug binding; GO:0017076,purine nucleotide binding; GO:0030554,adenyl nucleotide binding; GO:0032553,ribonucleotide binding; GO:0032555,purine ribonucleotide …	--	--	--
rna-Poh0372930.1	-4.71441	1.04049e-96	7.68514e-95	down	Poh0372930.1	Poh0372930.1	predicted protein [Physcomitrella patens]	--	A9TXE1_PHYPA SubName: Full=Predicted protein {ECO:0000313|EMBL:EDQ51882.1};	--	--	--	--	--
rna-Poh0225690.1	-5.39681	1.0456e-96	7.70965e-95	down	Poh0225690.1	Poh0225690.1	--	--	--	--	--	--	--	--
rna-Poh0228150.1	5.27471	1.05328e-96	7.75294e-95	up	Poh0228150.1	Poh0228150.1	isoflavone reductase-like protein [Helianthus annuus]	IRL1_GINBI RecName: Full=Isoflavone reductase homolog IRL1 {ECO:0000305}; EC=1.3.1.- {ECO:0000269|PubMed:23459862}; AltName: Full=Isoflavone reductase-like 1 {ECO:0000303|PubMed:23459862}; Short=GbIRL1 {ECO:0000303|PubMed:23459862}; Short=IFR-like protein 1 {ECO:0000303|PubMed:23459862};	A0A251VGD3_HELAN SubName: Full=Putative isoflavone reductase-like protein {ECO:0000313|EMBL:OTG34002.1};	--	GO:0050664,oxidoreductase activity, acting on NAD(P)H, oxygen as acceptor; GO:0009807,lignan biosynthetic process; GO:0003674,molecular_function; GO:0003824,catalytic activity; GO:0016491,oxidoreductase activity; GO:0016651,oxidoreductase activity, acting on NAD(P)H; GO:0008152,metabolic process; GO:0006725,cellular aromatic compound metabolic process; GO:0008150,biological_process; GO:0009058,bi…	--	--	--
rna-Poh0288370.1	-3.26054	1.1004e-96	8.08597e-95	down	Poh0288370.1	Poh0288370.1	hypothetical protein PHYPA_013880 [Physcomitrella patens]	--	A9TXE1_PHYPA SubName: Full=Predicted protein {ECO:0000313|EMBL:EDQ51882.1};	--	--	--	--	--
rna-Poh0184650.1	-2.73655	1.39465e-96	1.02307e-94	down	Poh0184650.1	Poh0184650.1	predicted protein [Physcomitrella patens]	DIM_PEA RecName: Full=Delta(24)-sterol reductase; EC=1.3.1.72; AltName: Full=Cell elongation protein diminuto;	A9SWY7_PHYPA SubName: Full=Predicted protein {ECO:0000313|EMBL:EDQ64335.1};	FAD-binding protein DIMINUTO	GO:0016021,integral component of membrane; GO:0005516,calmodulin binding; GO:0050614,delta24-sterol reductase activity; GO:0050660,flavin adenine dinucleotide binding; GO:0016614,oxidoreductase activity, acting on CH-OH group of donors; GO:0005515,protein binding; GO:0003674,molecular_function; GO:0005488,binding; GO:0003824,catalytic activity; GO:0016491,oxidoreductase activity; GO:0016627,oxido…	--	--	--
rna-Poh0123800.1	-2.7019	1.46407e-96	1.07216e-94	down	Poh0123800.1	Poh0123800.1	predicted protein [Physcomitrella patens]	CTL1_ARATH RecName: Full=Chitinase-like protein 1; Short=AtCTL1; AltName: Full=Protein ANION ALTERED ROOT MORPHOLOGY; AltName: Full=Protein ECTOPIC DEPOSITION OF LIGNIN IN PITH 1; AltName: Full=Protein ECTOPIC ROOT HAIR 2; AltName: Full=Protein POM-POM1; AltName: Full=Protein SENSITIVE TO HOT TEMPERATURES 2; Flags: Precursor;	A9TSG6_PHYPA SubName: Full=Predicted protein {ECO:0000313|EMBL:EDQ53624.1};	Predicted chitinase	GO:0048046,apoplast; GO:0005794,Golgi apparatus; GO:0030247,polysaccharide binding; GO:0016998,cell wall macromolecule catabolic process; GO:0030244,cellulose biosynthetic process; GO:0006032,chitin catabolic process; GO:0009873,ethylene-activated signaling pathway; GO:0009825,multidimensional cell growth; GO:0010337,regulation of salicylic acid metabolic process; GO:0009735,response to cytokinin…	--	--	--
rna-Poh0229460.1	3.1969	1.7641e-96	1.28968e-94	up	Poh0229460.1	Poh0229460.1	hypothetical protein PHYPA_011936 [Physcomitrella patens]	MTM1_ARATH RecName: Full=Mitochondrial carrier protein MTM1; AltName: Full=Manganese tracking factor for mitochondrial SOD2;	A9SXW2_PHYPA SubName: Full=Predicted protein {ECO:0000313|EMBL:EDQ64048.1};	Mitochondrial carrier protein CGI-69	GO:0016021,integral component of membrane; GO:0005743,mitochondrial inner membrane; GO:0005739,mitochondrion; GO:0016530,metallochaperone activity; GO:0022857,transmembrane transporter activity; GO:0005215,transporter activity; GO:0006828,manganese ion transport; GO:0006839,mitochondrial transport; GO:1901562,response to paraquat; GO:0003674,molecular_function; GO:0140104,molecular carrier activi…	--	--	--
rna-Poh0321110.1	-5.48842	1.78505e-96	1.30278e-94	down	Poh0321110.1	Poh0321110.1	predicted protein [Physcomitrella patens]	MDIS2_ARATH RecName: Full=Protein MALE DISCOVERER 2; Short=AtMDIS2; AltName: Full=Probable LRR receptor-like serine/threonine-protein kinase MRH1 {ECO:0000303|PubMed:16367956}; EC=2.7.11.1 {ECO:0000305}; AltName: Full=Protein MORPHOGENESIS OF ROOT HAIR 1 {ECO:0000303|PubMed:16367956}; Flags: Precursor;	A9S9U6_PHYPA SubName: Full=Uncharacterized protein {ECO:0000313|EMBL:EDQ71953.1}; Flags: Fragment;	FOG: Leucine rich repeat	GO:0012505,endomembrane system; GO:0016021,integral component of membrane; GO:0005886,plasma membrane; GO:0090406,pollen tube; GO:0005524,ATP binding; GO:0004675,transmembrane receptor protein serine/threonine kinase activity; GO:0007166,cell surface receptor signaling pathway; GO:0006468,protein phosphorylation; GO:0048765,root hair cell differentiation; GO:0000166,nucleotide binding; GO:0003674…	--	--	--
rna-Poh0332190.1	-3.23701	1.82797e-96	1.33185e-94	down	Poh0332190.1	Poh0332190.1	predicted protein [Physcomitrella patens]	PFPA_RICCO RecName: Full=Pyrophosphate--fructose 6-phosphate 1-phosphotransferase subunit alpha {ECO:0000255|HAMAP-Rule:MF_03185}; Short=PFP {ECO:0000255|HAMAP-Rule:MF_03185}; AltName: Full=6-phosphofructokinase, pyrophosphate dependent {ECO:0000255|HAMAP-Rule:MF_03185}; AltName: Full=PPi-PFK {ECO:0000255|HAMAP-Rule:MF_03185}; AltName: Full=Pyrophosphate-dependent 6-phosphofructose-1-kinase {ECO:…	A9T573_PHYPA RecName: Full=Probable ATP-dependent 6-phosphofructokinase {ECO:0000256|HAMAP-Rule:MF_03185}; Short=ATP-PFK {ECO:0000256|HAMAP-Rule:MF_03185}; Short=Phosphofructokinase {ECO:0000256|HAMAP-Rule:MF_03185}; EC=2.7.1.11 {ECO:0000256|HAMAP-Rule:MF_03185}; AltName: Full=Phosphohexokinase {ECO:0000256|HAMAP-Rule:MF_03185};	Pyrophosphate-dependent phosphofructo-1-kinase	GO:0005737,cytoplasm; GO:0003872,6-phosphofructokinase activity; GO:0005524,ATP binding; GO:0047334,diphosphate-fructose-6-phosphate 1-phosphotransferase activity; GO:0046872,metal ion binding; GO:0003674,molecular_function; GO:0003824,catalytic activity; GO:0008443,phosphofructokinase activity; GO:0016301,kinase activity; GO:0016740,transferase activity; GO:0016772,transferase activity, transfer…	--	--	--
rna-Poh0259840.1	-2.82024	1.88431e-96	1.37057e-94	down	Poh0259840.1	Poh0259840.1	PsaH photosystem I reaction center subunit [Physcomitrella patens]	PSAH_ORYSI RecName: Full=Photosystem I reaction center subunit VI, chloroplastic; Short=PSI-H; AltName: Full=Light-harvesting complex I 11 kDa protein; AltName: Full=Protein GOS5; Flags: Precursor;	A9SL09_PHYPA SubName: Full=PsaH photosystem I reaction center subunit {ECO:0000313|EMBL:EDQ68127.1};	--	GO:0009535,chloroplast thylakoid membrane; GO:0016021,integral component of membrane; GO:0009538,photosystem I reaction center; GO:0015979,photosynthesis; GO:0008152,metabolic process; GO:0008150,biological_process; GO:0009987,cellular process; GO:0044237,cellular metabolic process; GO:0005622,intracellular; GO:0005575,cellular_component; GO:0016020,membrane; GO:0005623,cell; GO:0005737,cytoplasm…	--	--	--
rna-Poh0350060.1	7.8267	2.16003e-96	1.56847e-94	up	Poh0350060.1	Poh0350060.1	hypothetical protein PHYPA_008459 [Physcomitrella patens]	HSP11_SOLLC RecName: Full=17.8 kDa class I heat shock protein;	A9RN10_PHYPA SubName: Full=Predicted protein {ECO:0000313|EMBL:EDQ79544.1};	Molecular chaperone (small heat-shock protein Hsp26/Hsp42)	GO:0005737,cytoplasm; GO:0005622,intracellular; GO:0005575,cellular_component; GO:0005623,cell; GO:0044424,intracellular part; GO:0044464,cell part	--	--	--
rna-Poh0247620.1	2.95193	3.416e-96	2.47629e-94	up	Poh0247620.1	Poh0247620.1	hypothetical protein PHYPA_027288 [Physcomitrella patens]	--	A9SP50_PHYPA RecName: Full=60S ribosomal export protein NMD3 {ECO:0000256|RuleBase:RU364108};	NMD protein affecting ribosome stability and mRNA decay	GO:0005737,cytoplasm; GO:0005634,nucleus; GO:0043023,ribosomal large subunit binding; GO:0000055,ribosomal large subunit export from nucleus; GO:0003674,molecular_function; GO:0005488,binding; GO:0043021,ribonucleoprotein complex binding; GO:0044877,protein-containing complex binding; GO:0042254,ribosome biogenesis; GO:0000054,ribosomal subunit export from nucleus; GO:0008104,protein localization…	--	--	--
rna-Poh0174950.1	-4.56748	4.60097e-96	3.32966e-94	down	Poh0174950.1	Poh0174950.1	hypothetical protein PHYPA_018601 [Physcomitrella patens]	--	A9RFR4_PHYPA SubName: Full=Uncharacterized protein {ECO:0000313|EMBL:EDQ81988.1};	--	--	--	--	--
rna-Poh0123570.1	2.63919	4.88174e-96	3.52691e-94	up	Poh0123570.1	Poh0123570.1	hypothetical protein PHYPA_011936 [Physcomitrella patens]	MTM1_ARATH RecName: Full=Mitochondrial carrier protein MTM1; AltName: Full=Manganese tracking factor for mitochondrial SOD2;	A9SXW2_PHYPA SubName: Full=Predicted protein {ECO:0000313|EMBL:EDQ64048.1};	Mitochondrial carrier protein CGI-69	GO:0016021,integral component of membrane; GO:0005743,mitochondrial inner membrane; GO:0005739,mitochondrion; GO:0016530,metallochaperone activity; GO:0022857,transmembrane transporter activity; GO:0005215,transporter activity; GO:0006828,manganese ion transport; GO:0006839,mitochondrial transport; GO:1901562,response to paraquat; GO:0003674,molecular_function; GO:0140104,molecular carrier activi…	--	--	--
rna-Poh0282850.1	-4.49067	5.21692e-96	3.76275e-94	down	Poh0282850.1	Poh0282850.1	--	--	--	--	--	--	--	--
rna-Poh0344390.1	-4.97018	7.44883e-96	5.36354e-94	down	Poh0344390.1	Poh0344390.1	hypothetical protein PHYPA_010029 [Physcomitrella patens]	--	A9S279_PHYPA SubName: Full=Predicted protein {ECO:0000313|EMBL:EDQ74864.1};	--	--	--	--	--
rna-Poh0357230.1	-2.59581	8.59334e-96	6.17729e-94	down	Poh0357230.1	Poh0357230.1	predicted protein [Physcomitrella patens]	GMPP1_ARATH RecName: Full=Mannose-1-phosphate guanylyltransferase 1; EC=2.7.7.13; AltName: Full=GDP-mannose pyrophosphorylase 1; AltName: Full=Protein CYTOKINESIS DEFECTIVE 1; AltName: Full=Protein EMBRYO DEFECTIVE 101; AltName: Full=Protein HYPERSENSITIVE TO AMMONIUM ION 1; AltName: Full=Protein SENSITIVE TO OZONE 1; AltName: Full=Protein VITAMIN C DEFECTIVE 1;	A9TU90_PHYPA SubName: Full=Predicted protein {ECO:0000313|EMBL:EDQ53016.1};	GDP-mannose pyrophosphorylase/mannose-1-phosphate guanylyltransferase	GO:0005829,cytosol; GO:0005634,nucleus; GO:0005525,GTP binding; GO:0004475,mannose-1-phosphate guanylyltransferase activity; GO:0030244,cellulose biosynthetic process; GO:0042742,defense response to bacterium; GO:0009298,GDP-mannose biosynthetic process; GO:0019853,L-ascorbic acid biosynthetic process; GO:0060359,response to ammonium ion; GO:0009408,response to heat; GO:0009753,response to jasmon…	--	--	--
rna-Poh0346800.1	-4.24918	9.15967e-96	6.5734e-94	down	Poh0346800.1	Poh0346800.1	hypothetical protein PHYPA_017118 [Physcomitrella patens]	--	A9S6Q8_PHYPA SubName: Full=Predicted protein {ECO:0000313|EMBL:EDQ73182.1};	--	--	--	--	--
rna-Poh0228470.1	2.41323	1.06571e-95	7.63528e-94	up	Poh0228470.1	Poh0228470.1	hypothetical protein PHYPA_004282 [Physcomitrella patens]	OTU_ARATH RecName: Full=OTU domain-containing protein At3g57810;	A9SFY8_PHYPA SubName: Full=Predicted protein {ECO:0000313|EMBL:EDQ69947.1};	OTU (ovarian tumor)-like cysteine protease	GO:0009507,chloroplast; GO:0005622,intracellular; GO:0005575,cellular_component; GO:0005623,cell; GO:0005737,cytoplasm; GO:0043231,intracellular membrane-bounded organelle; GO:0009536,plastid; GO:0043226,organelle; GO:0043227,membrane-bounded organelle; GO:0043229,intracellular organelle; GO:0044424,intracellular part; GO:0044444,cytoplasmic part; GO:0044464,cell part	--	--	--
[truncated: 18,450 more rows]
