# Supplementary material for: Genome-Wide Analysis of Long Non-Coding RNAs Related to UV-B Radiation in the Antarctic Moss Pohlia nutans
Source: Int J Mol Sci. 2023 Mar 17;24(6):5757. doi: 10.3390/ijms24065757 (PMC10051584; doi:10.3390/ijms24065757)
Supplement: Supplementary file 1 [file ijms-24-05757-s001.zip › Supplementary Table7.xlsx]

## Sheet: Sheet1
Table 7. DEGs related to flavonoids and plant-pathogen interaction under UV-B radiation of Pohlia nutans.
ID	log2FoldChange	pvalue	padj	regulated	NR	Swissprot
Flavonoid synthesis pathway
rna-Poh0123620.1	2.48716	0.000355608	0.0006826	up	hypothetical protein PHYPA_029802 [Physcomitrella patens]	TCMO_POPTM RecName: Full=Trans-cinnamate 4-monooxygenase; EC=1.14.13.11; AltName: Full=Cinnamic acid 4-hydroxylase; Short=C4H; Short=CA4H; AltName: Full=Cytochrome P450 73; AltName: Full=Cytochrome P450C4H;
rna-Poh0347280.1	-2.11728	7.81992e-21	5.37075e-20	down	hypothetical protein PHYPA_006574 [Physcomitrella patens]	TCMO_POPKI RecName: Full=Trans-cinnamate 4-monooxygenase; EC=1.14.13.11; AltName: Full=Cinnamic acid 4-hydroxylase; Short=C4H; Short=CA4H; AltName: Full=Cytochrome P450 73; AltName: Full=Cytochrome P450C4H;
Novel_002147	1.9579	2.93353e-13	1.27829e-12	up	hypothetical protein PHYPA_006574 [Physcomitrella patens]	TCMO_POPKI RecName: Full=Trans-cinnamate 4-monooxygenase; EC=1.14.13.11; AltName: Full=Cinnamic acid 4-hydroxylase; Short=C4H; Short=CA4H; AltName: Full=Cytochrome P450 73; AltName: Full=Cytochrome P450C4H;
rna-Poh0229380.1	3.1885	5.03263e-38	7.07911e-37	up	hypothetical protein PHYPA_029802 [Physcomitrella patens]	TCMO_POPKI RecName: Full=Trans-cinnamate 4-monooxygenase; EC=1.14.13.11; AltName: Full=Cinnamic acid 4-hydroxylase; Short=C4H; Short=CA4H; AltName: Full=Cytochrome P450 73; AltName: Full=Cytochrome P450C4H;
rna-Poh0325310.1	1.12927	8.27148e-16	4.27826e-15	up	predicted protein [Physcomitrella patens]	TCMO_POPKI RecName: Full=Trans-cinnamate 4-monooxygenase; EC=1.14.13.11; AltName: Full=Cinnamic acid 4-hydroxylase; Short=C4H; Short=CA4H; AltName: Full=Cytochrome P450 73; AltName: Full=Cytochrome P450C4H;
rna-Poh0326440.1	1.7601	6.15742e-18	3.62439e-17	up	hypothetical protein PHYPA_006574 [Physcomitrella patens]	TCMO_POPKI RecName: Full=Trans-cinnamate 4-monooxygenase; EC=1.14.13.11; AltName: Full=Cinnamic acid 4-hydroxylase; Short=C4H; Short=CA4H; AltName: Full=Cytochrome P450 73; AltName: Full=Cytochrome P450C4H;
Novel_004227	1.17292	3.03657e-07	8.16955e-07	up	predicted protein [Physcomitrella patens]	TCMO_POPKI RecName: Full=Trans-cinnamate 4-monooxygenase; EC=1.14.13.11; AltName: Full=Cinnamic acid 4-hydroxylase; Short=C4H; Short=CA4H; AltName: Full=Cytochrome P450 73; AltName: Full=Cytochrome P450C4H;
rna-Poh0117620.1	2.31043	1.63003e-54	3.86488e-53	up	hypothetical protein PHYPA_029802 [Physcomitrella patens]	TCMO_POPKI RecName: Full=Trans-cinnamate 4-monooxygenase; EC=1.14.13.11; AltName: Full=Cinnamic acid 4-hydroxylase; Short=C4H; Short=CA4H; AltName: Full=Cytochrome P450 73; AltName: Full=Cytochrome P450C4H;
rna-Poh0117630.1	2.23056	1.23224e-30	1.31472e-29	up	hypothetical protein PHYPA_008384 [Physcomitrella patens]	TCMO_POPKI RecName: Full=Trans-cinnamate 4-monooxygenase; EC=1.14.13.11; AltName: Full=Cinnamic acid 4-hydroxylase; Short=C4H; Short=CA4H; AltName: Full=Cytochrome P450 73; AltName: Full=Cytochrome P450C4H;
rna-Poh0015390.1	3.28689	4.47825e-64	1.42176e-62	up	hypothetical protein PHYPA_029802 [Physcomitrella patens]	TCMO_POPKI RecName: Full=Trans-cinnamate 4-monooxygenase; EC=1.14.13.11; AltName: Full=Cinnamic acid 4-hydroxylase; Short=C4H; Short=CA4H; AltName: Full=Cytochrome P450 73; AltName: Full=Cytochrome P450C4H;
Novel_008983	-1.60552	5.90829e-06	1.39542e-05	down	cinnamate 4-hydroxylase [Physcomitrella patens]	TCMO_POPKI RecName: Full=Trans-cinnamate 4-monooxygenase; EC=1.14.13.11; AltName: Full=Cinnamic acid 4-hydroxylase; Short=C4H; Short=CA4H; AltName: Full=Cytochrome P450 73; AltName: Full=Cytochrome P450C4H;
rna-Poh0170780.1	-2.45935	2.92918e-63	9.11777e-62	down	cinnamate 4-hydroxylase [Physcomitrella patens]	TCMO_POPKI RecName: Full=Trans-cinnamate 4-monooxygenase; EC=1.14.13.11; AltName: Full=Cinnamic acid 4-hydroxylase; Short=C4H; Short=CA4H; AltName: Full=Cytochrome P450 73; AltName: Full=Cytochrome P450C4H;
Novel_000122	2.35224	2.163e-07	5.9088e-07	up	predicted protein [Physcomitrella patens]	CHS6_SOYBN RecName: Full=Chalcone synthase 6; EC=2.3.1.74; AltName: Full=Naringenin-chalcone synthase 6;
Novel_000123	1.62604	6.07008e-06	1.43158e-05	up	predicted protein [Physcomitrella patens]	CHS6_SOYBN RecName: Full=Chalcone synthase 6; EC=2.3.1.74; AltName: Full=Naringenin-chalcone synthase 6;
Novel_000145	2.93975	2.04701e-13	9.02143e-13	up	predicted protein [Physcomitrella patens]	CHS6_SOYBN RecName: Full=Chalcone synthase 6; EC=2.3.1.74; AltName: Full=Naringenin-chalcone synthase 6;
Novel_000623	2.10521	3.51616e-08	1.03364e-07	up	predicted protein [Physcomitrella patens]	CHS6_SOYBN RecName: Full=Chalcone synthase 6; EC=2.3.1.74; AltName: Full=Naringenin-chalcone synthase 6;
rna-Poh0271480.1	1.94104	4.10438e-13	1.76683e-12	up	predicted protein [Physcomitrella patens]	CHS6_SOYBN RecName: Full=Chalcone synthase 6; EC=2.3.1.74; AltName: Full=Naringenin-chalcone synthase 6;
rna-Poh0271490.1	2.08906	1.01517e-17	5.89877e-17	up	predicted protein [Physcomitrella patens]	CHS6_SOYBN RecName: Full=Chalcone synthase 6; EC=2.3.1.74; AltName: Full=Naringenin-chalcone synthase 6;
rna-Poh0289920.1	3.2258	1.18365e-35	1.52889e-34	up	predicted protein [Physcomitrella patens]	CHS6_SOYBN RecName: Full=Chalcone synthase 6; EC=2.3.1.74; AltName: Full=Naringenin-chalcone synthase 6;
rna-Poh0289930.1	2.78331	2.2236e-33	2.64195e-32	up	predicted protein [Physcomitrella patens]	CHS6_SOYBN RecName: Full=Chalcone synthase 6; EC=2.3.1.74; AltName: Full=Naringenin-chalcone synthase 6;
rna-Poh0222480.1	4.23816	1.22529e-11	4.75287e-11	up	hypothetical protein PHYPA_029225 [Physcomitrella patens]	CHSY_HYPAN RecName: Full=Chalcone synthase; EC=2.3.1.74; AltName: Full=Naringenin-chalcone synthase;
Novel_005803	1.78654	1.37026e-13	6.11475e-13	up	predicted protein [Physcomitrella patens]	CHS6_SOYBN RecName: Full=Chalcone synthase 6; EC=2.3.1.74; AltName: Full=Naringenin-chalcone synthase 6;
Novel_005804	1.3676	7.21704e-14	3.28713e-13	up	predicted protein [Physcomitrella patens]	CHS6_SOYBN RecName: Full=Chalcone synthase 6; EC=2.3.1.74; AltName: Full=Naringenin-chalcone synthase 6;
Novel_005830	3.95602	1.11454e-33	1.34316e-32	up	predicted protein [Physcomitrella patens]	CHS6_SOYBN RecName: Full=Chalcone synthase 6; EC=2.3.1.74; AltName: Full=Naringenin-chalcone synthase 6;
Novel_006458	-3.81586	7.26055e-14	3.30659e-13	down	predicted protein [Physcomitrella patens]	CHS6_SOYBN RecName: Full=Chalcone synthase 6; EC=2.3.1.74; AltName: Full=Naringenin-chalcone synthase 6;
rna-Poh0094810.1	3.38271	1.40052e-45	2.54347e-44	up	predicted protein [Physcomitrella patens]	CHS6_SOYBN RecName: Full=Chalcone synthase 6; EC=2.3.1.74; AltName: Full=Naringenin-chalcone synthase 6;
rna-Poh0094820.1	3.35247	2.66572e-39	3.91096e-38	up	predicted protein [Physcomitrella patens]	CHS6_SOYBN RecName: Full=Chalcone synthase 6; EC=2.3.1.74; AltName: Full=Naringenin-chalcone synthase 6;
rna-Poh0096230.1	1.17184	5.84467e-14	2.67823e-13	up	predicted protein [Physcomitrella patens]	CHS6_SOYBN RecName: Full=Chalcone synthase 6; EC=2.3.1.74; AltName: Full=Naringenin-chalcone synthase 6;
Novel_007396	2.46771	5.4327e-12	2.15877e-11	up	hypothetical protein PHYPA_029225 [Physcomitrella patens]	CHSY_PINST RecName: Full=Chalcone synthase; EC=2.3.1.74; AltName: Full=Naringenin-chalcone synthase;
rna-Poh0019050.1	3.2617	2.17521e-59	6.03263e-58	up	hypothetical protein PHYPA_029225 [Physcomitrella patens]	CHSY_PINST RecName: Full=Chalcone synthase; EC=2.3.1.74; AltName: Full=Naringenin-chalcone synthase;
Novel_008229	2.10969	1.05842e-08	3.26011e-08	up	predicted protein [Physcomitrella patens]	CHSY_HYPAN RecName: Full=Chalcone synthase; EC=2.3.1.74; AltName: Full=Naringenin-chalcone synthase;
Novel_008639	2.47506	5.96885e-06	1.40895e-05	up	predicted protein [Physcomitrella patens]	CHSY_HYPAN RecName: Full=Chalcone synthase; EC=2.3.1.74; AltName: Full=Naringenin-chalcone synthase;
rna-Poh0001810.1	2.24942	9.44363e-18	5.49551e-17	up	predicted protein [Physcomitrella patens]	CHSY_HYPAN RecName: Full=Chalcone synthase; EC=2.3.1.74; AltName: Full=Naringenin-chalcone synthase;
rna-Poh0001830.1	2.70188	1.28793e-15	6.5863e-15	up	hypothetical protein PHYPA_029225 [Physcomitrella patens]	CHSY_HYPAN RecName: Full=Chalcone synthase; EC=2.3.1.74; AltName: Full=Naringenin-chalcone synthase;
rna-Poh0001850.1	3.49045	2.51935e-58	6.72249e-57	up	hypothetical protein PHYPA_029225 [Physcomitrella patens]	CHSY_HYPAN RecName: Full=Chalcone synthase; EC=2.3.1.74; AltName: Full=Naringenin-chalcone synthase;
Novel_009249	2.65009	4.79915e-11	1.78245e-10	up	hypothetical protein PHYPA_014791 [Physcomitrella patens]	CHSY_EQUAR RecName: Full=Chalcone synthase; EC=2.3.1.74; AltName: Full=Naringenin-chalcone synthase;
Novel_009250	11.1135	3.14871e-11	1.18596e-10	up	hypothetical protein PHYPA_014791 [Physcomitrella patens]	CHSY_EQUAR RecName: Full=Chalcone synthase; EC=2.3.1.74; AltName: Full=Naringenin-chalcone synthase;
rna-Poh0270550.1	3.40759	1.12392e-81	5.74483e-80	up	hypothetical protein PHYPA_014791 [Physcomitrella patens]	CHSY_EQUAR RecName: Full=Chalcone synthase; EC=2.3.1.74; AltName: Full=Naringenin-chalcone synthase;
Novel_010125	1.42578	3.34736e-05	7.26365e-05	up	hypothetical protein PHYPA_014791 [Physcomitrella patens]	CHSY_EQUAR RecName: Full=Chalcone synthase; EC=2.3.1.74; AltName: Full=Naringenin-chalcone synthase;
Novel_010126	2.42211	0.00198192	0.00344647	up	hypothetical protein PHYPA_014791 [Physcomitrella patens]	CHSY_EQUAR RecName: Full=Chalcone synthase; EC=2.3.1.74; AltName: Full=Naringenin-chalcone synthase;
rna-Poh0246120.1	1.29172	1.91021e-14	9.06137e-14	up	hypothetical protein PHYPA_014791 [Physcomitrella patens]	CHSY_EQUAR RecName: Full=Chalcone synthase; EC=2.3.1.74; AltName: Full=Naringenin-chalcone synthase;
Novel_010628	2.83274	4.17689e-46	7.7061e-45	up	chalcone synthase [Physcomitrella patens]	CHSY_ARAAL RecName: Full=Chalcone synthase; EC=2.3.1.74; AltName: Full=Naringenin-chalcone synthase;
Novel_010934	5.84616	7.46265e-18	4.3753e-17	up	hypothetical protein PHYPA_029225 [Physcomitrella patens]	CHSY_PINST RecName: Full=Chalcone synthase; EC=2.3.1.74; AltName: Full=Naringenin-chalcone synthase;
Novel_010936	3.9305	0.00360355	0.00603146	up	hypothetical protein PHYPA_029225 [Physcomitrella patens]	CHSY_PINSY RecName: Full=Chalcone synthase; EC=2.3.1.74; AltName: Full=Naringenin-chalcone synthase;
rna-Poh0239650.1	2.72791	1.27017e-40	1.94101e-39	up	chalcone synthase [Physcomitrella patens]	CHSY_ARAAL RecName: Full=Chalcone synthase; EC=2.3.1.74; AltName: Full=Naringenin-chalcone synthase;
rna-Poh0244560.1	5.90957	6.7071e-81	3.34476e-79	up	hypothetical protein PHYPA_029225 [Physcomitrella patens]	CHSY_PINST RecName: Full=Chalcone synthase; EC=2.3.1.74; AltName: Full=Naringenin-chalcone synthase;
rna-Poh0244590.1	8.19775	0.00046865	0.000885765	up	hypothetical protein PHYPA_029225 [Physcomitrella patens]	CHSY_PINST RecName: Full=Chalcone synthase; EC=2.3.1.74; AltName: Full=Naringenin-chalcone synthase;
Novel_011132	3.73407	5.8084e-12	2.30316e-11	up	hypothetical protein PHYPA_029225 [Physcomitrella patens]	CHSY_PINST RecName: Full=Chalcone synthase; EC=2.3.1.74; AltName: Full=Naringenin-chalcone synthase;
Novel_011133	4.40069	4.40436e-13	1.89198e-12	up	hypothetical protein PHYPA_029225 [Physcomitrella patens]	CHSY_PINST RecName: Full=Chalcone synthase; EC=2.3.1.74; AltName: Full=Naringenin-chalcone synthase;
Novel_011337	3.77992	7.98012e-17	4.39797e-16	up	hypothetical protein PHYPA_029225 [Physcomitrella patens]	CHSY_PINST RecName: Full=Chalcone synthase; EC=2.3.1.74; AltName: Full=Naringenin-chalcone synthase;
Novel_011339	3.86527	6.22292e-17	3.45569e-16	up	hypothetical protein PHYPA_029225 [Physcomitrella patens]	CHSY_PINST RecName: Full=Chalcone synthase; EC=2.3.1.74; AltName: Full=Naringenin-chalcone synthase;
rna-Poh0291130.1	3.59524	1.68784e-41	2.64799e-40	up	hypothetical protein PHYPA_029225 [Physcomitrella patens]	CHSY_PINST RecName: Full=Chalcone synthase; EC=2.3.1.74; AltName: Full=Naringenin-chalcone synthase;
rna-Poh0291180.1	3.66727	1.08878e-93	7.31305e-92	up	hypothetical protein PHYPA_029225 [Physcomitrella patens]	CHSY_PINST RecName: Full=Chalcone synthase; EC=2.3.1.74; AltName: Full=Naringenin-chalcone synthase;
Novel_000861	1.28471	6.19463e-07	1.6174e-06	up	predicted protein [Physcomitrella patens]	CFI3_ARATH RecName: Full=Probable chalcone--flavonone isomerase 3; Short=Chalcone isomerase 3; EC=5.5.1.6; AltName: Full=Chalcone isomerase-like 1;
rna-Poh0050030.1	1.074	8.56694e-15	4.1598e-14	up	predicted protein [Physcomitrella patens]	CFI3_ARATH RecName: Full=Probable chalcone--flavonone isomerase 3; Short=Chalcone isomerase 3; EC=5.5.1.6; AltName: Full=Chalcone isomerase-like 1;
Novel_006620	1.46422	9.84351e-09	3.03938e-08	up	predicted protein [Physcomitrella patens]	CFI3_ARATH RecName: Full=Probable chalcone--flavonone isomerase 3; Short=Chalcone isomerase 3; EC=5.5.1.6; AltName: Full=Chalcone isomerase-like 1;
rna-Poh0218770.1	1.48346	1.35395e-14	6.48275e-14	up	predicted protein [Physcomitrella patens]	CFI3_ARATH RecName: Full=Probable chalcone--flavonone isomerase 3; Short=Chalcone isomerase 3; EC=5.5.1.6; AltName: Full=Chalcone isomerase-like 1;
Novel_007824	-1.29459	3.14661e-06	7.6554e-06	down	hypothetical protein PHYPA_003648 [Physcomitrella patens]	VSR1_PEA RecName: Full=Vacuolar-sorting receptor 1; AltName: Full=80 kDa proaleurein-binding protein; AltName: Full=BP-80; Flags: Precursor;
rna-Poh0018880.1	-1.40166	2.25472e-24	1.83916e-23	down	hypothetical protein PHYPA_003648 [Physcomitrella patens]	VSR1_PEA RecName: Full=Vacuolar-sorting receptor 1; AltName: Full=80 kDa proaleurein-binding protein; AltName: Full=BP-80; Flags: Precursor;
rna-Poh0168260.1	-1.5582	1.77525e-22	1.32833e-21	down	hypothetical protein PHYPA_014139 [Physcomitrella patens]	FAP3_ARATH RecName: Full=Fatty-acid-binding protein 3, chloroplastic; Short=AtFAP3; AltName: Full=Chalcone-flavanone isomerase family protein 3; Flags: Precursor;
rna-Poh0136220.1	-1.50443	9.2056e-19	5.6832e-18	down	hypothetical protein PHYPA_014139 [Physcomitrella patens]	FAP3_ARATH RecName: Full=Fatty-acid-binding protein 3, chloroplastic; Short=AtFAP3; AltName: Full=Chalcone-flavanone isomerase family protein 3; Flags: Precursor;
rna-Poh0353260.1	1.47692	8.57684e-08	2.4341e-07	up	hypothetical protein PHYPA_014530 [Physcomitrella patens]	VSR1_PEA RecName: Full=Vacuolar-sorting receptor 1; AltName: Full=80 kDa proaleurein-binding protein; AltName: Full=BP-80; Flags: Precursor;
Novel_000522	-2.47008	1.29855e-12	5.39958e-12	down	PREDICTED: probable 2-oxoglutarate/Fe(II)-dependent dioxygenase [Ziziphus jujuba]	DIOX4_ARATH RecName: Full=Probable 2-oxoglutarate-dependent dioxygenase ANS {ECO:0000305}; EC=1.14.11.- {ECO:0000305}; AltName: Full=Anthocyanidin synthase {ECO:0000305};
rna-Poh0344750.1	-3.31072	2.00957e-89	1.23232e-87	down	PREDICTED: probable 2-oxoglutarate/Fe(II)-dependent dioxygenase [Ziziphus jujuba]	DIOX4_ARATH RecName: Full=Probable 2-oxoglutarate-dependent dioxygenase ANS {ECO:0000305}; EC=1.14.11.- {ECO:0000305}; AltName: Full=Anthocyanidin synthase {ECO:0000305};
rna-Poh0344760.1	-1.86435	1.11692e-38	1.60364e-37	down	PREDICTED: probable 2-oxoglutarate/Fe(II)-dependent dioxygenase [Ziziphus jujuba]	DIOX4_ARATH RecName: Full=Probable 2-oxoglutarate-dependent dioxygenase ANS {ECO:0000305}; EC=1.14.11.- {ECO:0000305}; AltName: Full=Anthocyanidin synthase {ECO:0000305};
rna-Poh0305740.1	-2.43916	4.05636e-28	3.89655e-27	down	predicted protein [Physcomitrella patens]	DIOX2_ARATH RecName: Full=Probable 2-oxoglutarate-dependent dioxygenase At3g50210; EC=1.14.11.-;
Novel_006299	-1.0034	0.00310589	0.00525168	down	PREDICTED: leucoanthocyanidin dioxygenase [Brassica rapa]	DIOX5_ARATH RecName: Full=Probable 2-oxoglutarate-dependent dioxygenase At5g05600 {ECO:0000305}; EC=1.14.11.- {ECO:0000305};
rna-Poh0153070.1	-1.39363	5.45447e-16	2.85037e-15	down	PREDICTED: leucoanthocyanidin dioxygenase [Brassica rapa]	DIOX5_ARATH RecName: Full=Probable 2-oxoglutarate-dependent dioxygenase At5g05600 {ECO:0000305}; EC=1.14.11.- {ECO:0000305};
rna-Poh0135180.1	-1.43859	0.00529897	0.00864926	down	PREDICTED: probable 2-oxoglutarate-dependent dioxygenase At5g05600 [Elaeis guineensis]	DIOX4_ARATH RecName: Full=Probable 2-oxoglutarate-dependent dioxygenase ANS {ECO:0000305}; EC=1.14.11.- {ECO:0000305}; AltName: Full=Anthocyanidin synthase {ECO:0000305};
Novel_000088	4.95423	2.02998e-77	9.22441e-76	up	flavonoid 3',5'-hydroxylase [Pohlia nutans]	C75A1_PETHY RecName: Full=Flavonoid 3',5'-hydroxylase 1; Short=F3'5'H; EC=1.14.13.88; AltName: Full=CYPLXXVA1; AltName: Full=Cytochrome P450 75A1;
Novel_000562	4.6836	3.35072e-14	1.56219e-13	up	flavonoid 3'-hydroxylase [Pohlia nutans]	F3PH_ARATH RecName: Full=Flavonoid 3'-monooxygenase; EC=1.14.13.21; AltName: Full=Cytochrome P450 75B1; AltName: Full=Flavonoid 3'-hydroxylase; Short=AtF3'H; AltName: Full=Protein TRANSPARENT TESTA 7;
Novel_000586	4.96366	3.41286e-81	1.7179e-79	up	flavonoid 3',5'-hydroxylase [Pohlia nutans]	C75A1_PETHY RecName: Full=Flavonoid 3',5'-hydroxylase 1; Short=F3'5'H; EC=1.14.13.88; AltName: Full=CYPLXXVA1; AltName: Full=Cytochrome P450 75A1;
rna-Poh0273670.1	4.72797	1.26393e-122	1.66664e-120	up	flavonoid 3',5'-hydroxylase [Pohlia nutans]	C75A1_PETHY RecName: Full=Flavonoid 3',5'-hydroxylase 1; Short=F3'5'H; EC=1.14.13.88; AltName: Full=CYPLXXVA1; AltName: Full=Cytochrome P450 75A1;
rna-Poh0273690.1	4.69933	5.68953e-128	8.1798e-126	up	flavonoid 3',5'-hydroxylase [Pohlia nutans]	C75A1_PETHY RecName: Full=Flavonoid 3',5'-hydroxylase 1; Short=F3'5'H; EC=1.14.13.88; AltName: Full=CYPLXXVA1; AltName: Full=Cytochrome P450 75A1;
rna-Poh0275360.1	4.29199	2.09623e-68	7.51548e-67	up	flavonoid 3'-hydroxylase [Pohlia nutans]	F3PH_ARATH RecName: Full=Flavonoid 3'-monooxygenase; EC=1.14.13.21; AltName: Full=Cytochrome P450 75B1; AltName: Full=Flavonoid 3'-hydroxylase; Short=AtF3'H; AltName: Full=Protein TRANSPARENT TESTA 7;
rna-Poh0080580.1	-1.79234	4.63782e-23	3.55376e-22	down	flavonoid 3'-hydroxylase [Pohlia nutans]	C7A12_PANGI RecName: Full=Cytochrome P450 CYP736A12; EC=1.14.-.-;
rna-Poh0225460.1	-3.27132	1.33355e-19	8.57137e-19	down	hypothetical protein PHYPA_030965 [Physcomitrella patens]	F3PH_PETHY RecName: Full=Flavonoid 3'-monooxygenase; EC=1.14.13.21; AltName: Full=Cytochrome P450 75B2; AltName: Full=Flavonoid 3'-hydroxylase;
rna-Poh0056530.1	-1.46302	0.000124367	0.000252725	down	hypothetical protein PHYPA_030965 [Physcomitrella patens]	F3PH_PETHY RecName: Full=Flavonoid 3'-monooxygenase; EC=1.14.13.21; AltName: Full=Cytochrome P450 75B2; AltName: Full=Flavonoid 3'-hydroxylase;
Novel_004417	-2.6155	0.00334641	0.00562978	down	flavonoid 3'-hydroxylase [Pohlia nutans]	CYPH1_SALMI RecName: Full=Ferruginol synthase {ECO:0000303|PubMed:23812755}; EC=1.14.13.190 {ECO:0000269|PubMed:23812755}; AltName: Full=Cytochrome P450 76AH1 {ECO:0000303|PubMed:23812755};
Novel_004662	-3.49301	1.41466e-06	3.56688e-06	down	hypothetical protein PHYPA_005260 [Physcomitrella patens]	CYPH1_SALMI RecName: Full=Ferruginol synthase {ECO:0000303|PubMed:23812755}; EC=1.14.13.190 {ECO:0000269|PubMed:23812755}; AltName: Full=Cytochrome P450 76AH1 {ECO:0000303|PubMed:23812755};
rna-Poh0038710.1	1.28455	1.039e-05	2.38397e-05	up	predicted protein [Physcomitrella patens]	F3PH_ARATH RecName: Full=Flavonoid 3'-monooxygenase; EC=1.14.13.21; AltName: Full=Cytochrome P450 75B1; AltName: Full=Flavonoid 3'-hydroxylase; Short=AtF3'H; AltName: Full=Protein TRANSPARENT TESTA 7;
rna-Poh0276430.1	-5.79778	1.40882e-56	3.56032e-55	down	flavonoid 3'-hydroxylase [Pohlia nutans]	C70A2_ARATH RecName: Full=Cytochrome P450 703A2 {ECO:0000303|PubMed:17496121}; EC=1.14.13.206 {ECO:0000269|PubMed:17496121}; AltName: Full=Protein DEFECTIVE IN EXINE FORMATION 2 {ECO:0000303|PubMed:17496121};
rna-Poh0319680.1	3.0444	1.21121e-06	3.07175e-06	up	flavonoid 3'-hydroxylase [Pohlia nutans]	C75B3_ORYSJ RecName: Full=Flavonoid 3'-monooxygenase CYP75B3 {ECO:0000305}; EC=1.14.13.21 {ECO:0000305|PubMed:18726614}; AltName: Full=Cytochrome P450 75B3 {ECO:0000303|PubMed:26082402}; AltName: Full=Flavonoid 3'-hydroxylase {ECO:0000303|PubMed:18726614}; Short=OsF3'H {ECO:0000303|PubMed:18726614};
Novel_008682	-2.76759	1.32309e-36	1.77017e-35	down	predicted protein [Physcomitrella patens]	F3PH_PETHY RecName: Full=Flavonoid 3'-monooxygenase; EC=1.14.13.21; AltName: Full=Cytochrome P450 75B2; AltName: Full=Flavonoid 3'-hydroxylase;
Novel_009215	1.39528	4.77517e-07	1.25971e-06	up	flavonoid 3'-hydroxylase [Pohlia nutans]	F3PH_PETHY RecName: Full=Flavonoid 3'-monooxygenase; EC=1.14.13.21; AltName: Full=Cytochrome P450 75B2; AltName: Full=Flavonoid 3'-hydroxylase;
rna-Poh0268190.1	1.3457	6.36302e-19	3.95842e-18	up	flavonoid 3'-hydroxylase [Pohlia nutans]	F3PH_PETHY RecName: Full=Flavonoid 3'-monooxygenase; EC=1.14.13.21; AltName: Full=Cytochrome P450 75B2; AltName: Full=Flavonoid 3'-hydroxylase;
Novel_010089	3.69752	4.82734e-48	9.44959e-47	up	flavonoid 3'-hydroxylase [Pohlia nutans]	F3PH_PETHY RecName: Full=Flavonoid 3'-monooxygenase; EC=1.14.13.21; AltName: Full=Cytochrome P450 75B2; AltName: Full=Flavonoid 3'-hydroxylase;
rna-Poh0248210.1	3.32989	2.19921e-124	2.98225e-122	up	flavonoid 3'-hydroxylase [Pohlia nutans]	F3PH_PETHY RecName: Full=Flavonoid 3'-monooxygenase; EC=1.14.13.21; AltName: Full=Cytochrome P450 75B2; AltName: Full=Flavonoid 3'-hydroxylase;
rna-Poh0252170.1	-1.45394	8.22038e-15	3.99604e-14	down	flavonoid 3'-hydroxylase [Pohlia nutans]	F3PH_PETHY RecName: Full=Flavonoid 3'-monooxygenase; EC=1.14.13.21; AltName: Full=Cytochrome P450 75B2; AltName: Full=Flavonoid 3'-hydroxylase;
rna-Poh0290050.1	-2.72861	6.97992e-17	3.86358e-16	down	hypothetical protein PHYPA_027326 [Physcomitrella patens]	C98A2_SOYBN RecName: Full=Cytochrome P450 98A2; EC=1.14.-.-;
rna-Poh0094960.1	-2.96163	5.11077e-18	3.02154e-17	down	hypothetical protein PHYPA_027326 [Physcomitrella patens]	C98A2_SOYBN RecName: Full=Cytochrome P450 98A2; EC=1.14.-.-;
rna-Poh0016440.1	2.25025	1.72057e-36	2.29553e-35	up	hypothetical protein PHYPA_003131 [Physcomitrella patens]	C98A2_SOYBN RecName: Full=Cytochrome P450 98A2; EC=1.14.-.-;
rna-Poh0223620.1	-2.41325	7.96409e-07	2.0574e-06	down	hypothetical protein PHYPA_030851 [Physcomitrella patens]	HCT1_ORYSJ RecName: Full=Hydroxycinnamoyltransferase 1 {ECO:0000305}; Short=OsHCT1 {ECO:0000303|PubMed:22285622}; EC=2.3.1.- {ECO:0000305}; AltName: Full=BAHD-like hydroxycinnamoyl transferase HCT1 {ECO:0000305};
Novel_003147	1.60142	3.22657e-11	1.21348e-10	up	hypothetical protein PHYPA_030849 [Physcomitrella patens]	HCT2_ORYSJ RecName: Full=Hydroxycinnamoyltransferase 2 {ECO:0000305}; Short=OsHCT2 {ECO:0000303|PubMed:22285622}; EC=2.3.1.- {ECO:0000305}; AltName: Full=BAHD-like hydroxycinnamoyl transferase HCT2 {ECO:0000305};
rna-Poh0059230.1	1.56484	1.79133e-26	1.60458e-25	up	hypothetical protein PHYPA_030849 [Physcomitrella patens]	HCT2_ORYSJ RecName: Full=Hydroxycinnamoyltransferase 2 {ECO:0000305}; Short=OsHCT2 {ECO:0000303|PubMed:22285622}; EC=2.3.1.- {ECO:0000305}; AltName: Full=BAHD-like hydroxycinnamoyl transferase HCT2 {ECO:0000305};
rna-Poh0059250.1	-6.9079	9.82253e-10	3.29438e-09	down	hypothetical protein PHYPA_030851 [Physcomitrella patens]	HCT1_ORYSJ RecName: Full=Hydroxycinnamoyltransferase 1 {ECO:0000305}; Short=OsHCT1 {ECO:0000303|PubMed:22285622}; EC=2.3.1.- {ECO:0000305}; AltName: Full=BAHD-like hydroxycinnamoyl transferase HCT1 {ECO:0000305};
rna-Poh0199490.1	-1.4935	4.55498e-10	1.56682e-09	down	hypothetical protein PHYPA_003798 [Physcomitrella patens]	HST_ARATH RecName: Full=Shikimate O-hydroxycinnamoyltransferase; EC=2.3.1.133; AltName: Full=Hydroxycinnamoyl transferase; AltName: Full=Hydroxycinnamoyl-Coenzyme A shikimate/quinate hydroxycinnamoyltransferase;
Novel_007571	2.99706	2.90937e-07	7.84452e-07	up	hypothetical protein PHYPA_010928 [Physcomitrella patens]	HCT2_ORYSJ RecName: Full=Hydroxycinnamoyltransferase 2 {ECO:0000305}; Short=OsHCT2 {ECO:0000303|PubMed:22285622}; EC=2.3.1.- {ECO:0000305}; AltName: Full=BAHD-like hydroxycinnamoyl transferase HCT2 {ECO:0000305};
rna-Poh0017810.1	-2.20334	2.58236e-13	1.12928e-12	down	PpHCT1 [Physcomitrella patens]	HST_TOBAC RecName: Full=Shikimate O-hydroxycinnamoyltransferase; EC=2.3.1.133; AltName: Full=Hydroxycinnamoyl transferase; AltName: Full=Hydroxycinnamoyl-Coenzyme A shikimate/quinate hydroxycinnamoyltransferase;
rna-Poh0027220.1	-2.47804	1.07797e-12	4.50632e-12	down	hypothetical protein PHYPA_007405 [Physcomitrella patens]	AHT1_ORYSJ RecName: Full=Agmatine hydroxycinnamoyltransferase 1 {ECO:0000303|PubMed:27354554}; Short=OsAHT1 {ECO:0000303|PubMed:27354554}; EC=2.3.1.- {ECO:0000305}; AltName: Full=Agmatine hydroxycinnamoyl transferase {ECO:0000303|PubMed:24908251};
rna-Poh0029570.1	2.19195	2.57549e-28	2.49747e-27	up	hypothetical protein PHYPA_010928 [Physcomitrella patens]	HST_ARATH RecName: Full=Shikimate O-hydroxycinnamoyltransferase; EC=2.3.1.133; AltName: Full=Hydroxycinnamoyl transferase; AltName: Full=Hydroxycinnamoyl-Coenzyme A shikimate/quinate hydroxycinnamoyltransferase;
Novel_008301	1.71234	2.03505e-06	5.0456e-06	up	hypothetical protein PHYPA_030849 [Physcomitrella patens]	HST_TOBAC RecName: Full=Shikimate O-hydroxycinnamoyltransferase; EC=2.3.1.133; AltName: Full=Hydroxycinnamoyl transferase; AltName: Full=Hydroxycinnamoyl-Coenzyme A shikimate/quinate hydroxycinnamoyltransferase;
rna-Poh0003130.1	-4.1535	8.2544e-60	2.32524e-58	down	PpHCT1 [Physcomitrella patens]	HST_TOBAC RecName: Full=Shikimate O-hydroxycinnamoyltransferase; EC=2.3.1.133; AltName: Full=Hydroxycinnamoyl transferase; AltName: Full=Hydroxycinnamoyl-Coenzyme A shikimate/quinate hydroxycinnamoyltransferase;
rna-Poh0281260.1	1.21236	1.484e-09	4.90938e-09	up	hypothetical protein PHYPA_030849 [Physcomitrella patens]	HST_TOBAC RecName: Full=Shikimate O-hydroxycinnamoyltransferase; EC=2.3.1.133; AltName: Full=Hydroxycinnamoyl transferase; AltName: Full=Hydroxycinnamoyl-Coenzyme A shikimate/quinate hydroxycinnamoyltransferase;
rna-Poh0365170.1	2.02914	4.17478e-26	3.66847e-25	up	hypothetical protein PHYPA_010928 [Physcomitrella patens]	HST_TOBAC RecName: Full=Shikimate O-hydroxycinnamoyltransferase; EC=2.3.1.133; AltName: Full=Hydroxycinnamoyl transferase; AltName: Full=Hydroxycinnamoyl-Coenzyme A shikimate/quinate hydroxycinnamoyltransferase;
Novel_009092	1.07927	0.000163591	0.00032757	up	predicted protein [Physcomitrella patens]	--
Novel_009933	1.64885	3.76691e-11	1.40917e-10	up	predicted protein [Physcomitrella patens]	--
rna-Poh0207750.1	1.35004	7.66056e-31	8.25117e-30	up	predicted protein [Physcomitrella patens]	--
Novel_011108	2.71925	2.62025e-06	6.42354e-06	up	hypothetical protein PHYPA_003798 [Physcomitrella patens]	HST_ARATH RecName: Full=Shikimate O-hydroxycinnamoyltransferase; EC=2.3.1.133; AltName: Full=Hydroxycinnamoyl transferase; AltName: Full=Hydroxycinnamoyl-Coenzyme A shikimate/quinate hydroxycinnamoyltransferase;
Novel_011109	8.40069	7.41673e-11	2.71801e-10	up	hypothetical protein PHYPA_003798 [Physcomitrella patens]	HST_TOBAC RecName: Full=Shikimate O-hydroxycinnamoyltransferase; EC=2.3.1.133; AltName: Full=Hydroxycinnamoyl transferase; AltName: Full=Hydroxycinnamoyl-Coenzyme A shikimate/quinate hydroxycinnamoyltransferase;
rna-Poh0292400.1	3.17003	7.21687e-43	1.19045e-41	up	hypothetical protein PHYPA_003798 [Physcomitrella patens]	HST_ARATH RecName: Full=Shikimate O-hydroxycinnamoyltransferase; EC=2.3.1.133; AltName: Full=Hydroxycinnamoyl transferase; AltName: Full=Hydroxycinnamoyl-Coenzyme A shikimate/quinate hydroxycinnamoyltransferase;
Novel_005859	7.36541	1.37455e-08	4.18915e-08	up	predicted protein [Physcomitrella patens]	C75A6_CAMME RecName: Full=Flavonoid 3',5'-hydroxylase; Short=F3'5'H; EC=1.14.13.88; AltName: Full=Cytochrome P450 75A6;
Novel_006435	6.48442	1.35398e-07	3.76674e-07	up	predicted protein [Physcomitrella patens]	C75A6_CAMME RecName: Full=Flavonoid 3',5'-hydroxylase; Short=F3'5'H; EC=1.14.13.88; AltName: Full=Cytochrome P450 75A6;
rna-Poh0182550.1	-3.97277	3.4411e-26	3.03493e-25	down	flavonoid 3',5'-hydroxylase [Pohlia nutans]	C71E1_SORBI RecName: Full=4-hydroxyphenylacetaldehyde oxime monooxygenase; EC=1.14.14.37 {ECO:0000269|PubMed:26361733}; AltName: Full=Cytochrome P450 71E1;
Novel_009932	-1.00583	0.00125434	0.00223699	down	flavonoid 3'-hydroxylase [Pohlia nutans]	F3PH_PETHY RecName: Full=Flavonoid 3'-monooxygenase; EC=1.14.13.21; AltName: Full=Cytochrome P450 75B2; AltName: Full=Flavonoid 3'-hydroxylase;
rna-Poh0207690.1	-1.33133	6.21952e-16	3.24267e-15	down	flavonoid 3'-hydroxylase [Pohlia nutans]	F3PH_PETHY RecName: Full=Flavonoid 3'-monooxygenase; EC=1.14.13.21; AltName: Full=Cytochrome P450 75B2; AltName: Full=Flavonoid 3'-hydroxylase;
rna-Poh0226570.1	4.05153	4.03018e-30	4.21214e-29	up	predicted protein [Physcomitrella patens]	88F1G_MALDO RecName: Full=Phloretin 2'-O-glucosyltransferase {ECO:0000305}; EC=2.4.1.- {ECO:0000269|PubMed:18573104}; AltName: Full=Phloretin glucosyltransferase 1 {ECO:0000303|PubMed:18573104}; Short=MdPGT1 {ECO:0000303|PubMed:18573104}; AltName: Full=UDP-glucose:phloretin 2'-O-glucosyltransferase {ECO:0000305}; AltName: Full=UDP-glycosyltransferase 88F1 {ECO:0000303|PubMed:18573104};
Plant-pathogen interaction
rna-Poh0026890.1	-1.24163	9.08163e-13	3.81205e-12	down	predicted protein [Physcomitrella patens]	GLPK_ARATH RecName: Full=Glycerol kinase; Short=Glycerokinase; EC=2.7.1.30; AltName: Full=ATP:glycerol 3-phosphotransferase; AltName: Full=Protein GLYCEROL INSENSITIVE 1; AltName: Full=Protein NONHOST RESISTANCE TO P. S. PHASEOLICOLA 1;
rna-Poh0284340.1	-2.10675	8.13484e-43	1.33982e-41	down	predicted protein [Physcomitrella patens]	GLPK_ARATH RecName: Full=Glycerol kinase; Short=Glycerokinase; EC=2.7.1.30; AltName: Full=ATP:glycerol 3-phosphotransferase; AltName: Full=Protein GLYCEROL INSENSITIVE 1; AltName: Full=Protein NONHOST RESISTANCE TO P. S. PHASEOLICOLA 1;
Novel_002474	4.55113	3.63895e-36	4.80134e-35	up	predicted protein [Physcomitrella patens]	CML2_ORYSJ RecName: Full=Putative calmodulin-like protein 2; Flags: Precursor;
rna-Poh0226150.1	4.2918	2.56153e-61	7.54712e-60	up	predicted protein [Physcomitrella patens]	CML2_ORYSJ RecName: Full=Putative calmodulin-like protein 2; Flags: Precursor;
Novel_003087	4.05006	1.65321e-65	5.43321e-64	up	predicted protein [Physcomitrella patens]	--
rna-Poh0055850.1	3.89606	7.00788e-143	1.35089e-140	up	predicted protein [Physcomitrella patens]	--
Novel_003483	-1.17151	3.17823e-05	6.91375e-05	down	predicted protein [Physcomitrella patens]	CALM_MOUSC RecName: Full=Calmodulin; Short=CaM;
rna-Poh0372700.1	-1.1969	1.87763e-11	7.18414e-11	down	predicted protein [Physcomitrella patens]	CALM_MOUSC RecName: Full=Calmodulin; Short=CaM;
Novel_003981	-1.21827	0.000195973	0.000388611	down	predicted protein [Physcomitrella patens]	CALM_MOUSC RecName: Full=Calmodulin; Short=CaM;
rna-Poh0108040.1	-1.28465	1.57812e-10	5.6377e-10	down	predicted protein [Physcomitrella patens]	CALM_MOUSC RecName: Full=Calmodulin; Short=CaM;
rna-Poh0169120.1	-1.10479	0.00388981	0.00647503	down	hypothetical protein PHYPA_003661 [Physcomitrella patens]	--
rna-Poh0285980.1	1.37213	1.09161e-19	7.04689e-19	up	hypothetical protein PHYPA_025254 [Physcomitrella patens]	EFTM_ARATH RecName: Full=Elongation factor Tu, mitochondrial; Flags: Precursor;
Novel_003314	2.17902	2.5291e-35	3.22703e-34	up	hypothetical protein PHYPA_001786 [Physcomitrella patens]	EFTUA_NICSY RecName: Full=Elongation factor TuA, chloroplastic; Short=EF-TuA; Flags: Precursor;
rna-Poh0308910.1	1.92322	2.03441e-44	3.53061e-43	up	hypothetical protein PHYPA_001786 [Physcomitrella patens]	EFTUA_NICSY RecName: Full=Elongation factor TuA, chloroplastic; Short=EF-TuA; Flags: Precursor;
Novel_003823	3.03016	9.52663e-48	1.84969e-46	up	hypothetical protein PHYPA_001786 [Physcomitrella patens]	EFTUB_NICSY RecName: Full=Elongation factor TuB, chloroplastic; Short=EF-TuB; Flags: Precursor;
rna-Poh0097430.1	2.78778	2.90638e-71	1.12051e-69	up	hypothetical protein PHYPA_001786 [Physcomitrella patens]	EFTUB_NICSY RecName: Full=Elongation factor TuB, chloroplastic; Short=EF-TuB; Flags: Precursor;
rna-Poh0090000.1	-2.342	4.14228e-86	2.36787e-84	down	hypothetical protein PHYPA_025872 [Physcomitrella patens]	--
rna-Poh0090980.1	1.45338	1.90247e-18	1.1538e-17	up	hypothetical protein PHYPA_025254 [Physcomitrella patens]	EFTM_ARATH RecName: Full=Elongation factor Tu, mitochondrial; Flags: Precursor;
rna-Poh0331360.1	1.70099	9.021e-24	7.14417e-23	up	hypothetical protein PHYPA_027649 [Physcomitrella patens]	EFTM_ARATH RecName: Full=Elongation factor Tu, mitochondrial; Flags: Precursor;
rna-Poh0131940.1	1.4125	7.68745e-20	5.00849e-19	up	hypothetical protein PHYPA_027649 [Physcomitrella patens]	EFTM_ARATH RecName: Full=Elongation factor Tu, mitochondrial; Flags: Precursor;
Novel_010875	1.46257	1.72655e-10	6.14854e-10	up	predicted protein [Physcomitrella patens]	HS903_ARATH RecName: Full=Heat shock protein 90-3 {ECO:0000305}; Short=AtHSP90.3 {ECO:0000305}; Short=AtHsp90-3 {ECO:0000303|PubMed:11599565}; AltName: Full=HSP81.2; AltName: Full=Heat shock protein 81-3 {ECO:0000305}; Short=Hsp81-3 {ECO:0000303|PubMed:11599565}; AltName: Full=Protein MUTANT SNC1-ENHANCING 10 {ECO:0000303|PubMed:24889324};
rna-Poh0240530.1	1.21391	7.53224e-31	8.115e-30	up	predicted protein [Physcomitrella patens]	HS903_ARATH RecName: Full=Heat shock protein 90-3 {ECO:0000305}; Short=AtHSP90.3 {ECO:0000305}; Short=AtHsp90-3 {ECO:0000303|PubMed:11599565}; AltName: Full=HSP81.2; AltName: Full=Heat shock protein 81-3 {ECO:0000305}; Short=Hsp81-3 {ECO:0000303|PubMed:11599565}; AltName: Full=Protein MUTANT SNC1-ENHANCING 10 {ECO:0000303|PubMed:24889324};
Novel_011062	1.73686	1.72608e-15	8.74782e-15	up	predicted protein [Physcomitrella patens]	HS903_ARATH RecName: Full=Heat shock protein 90-3 {ECO:0000305}; Short=AtHSP90.3 {ECO:0000305}; Short=AtHsp90-3 {ECO:0000303|PubMed:11599565}; AltName: Full=HSP81.2; AltName: Full=Heat shock protein 81-3 {ECO:0000305}; Short=Hsp81-3 {ECO:0000303|PubMed:11599565}; AltName: Full=Protein MUTANT SNC1-ENHANCING 10 {ECO:0000303|PubMed:24889324};
rna-Poh0235180.1	1.49016	1.17498e-44	2.05907e-43	up	predicted protein [Physcomitrella patens]	HS903_ARATH RecName: Full=Heat shock protein 90-3 {ECO:0000305}; Short=AtHSP90.3 {ECO:0000305}; Short=AtHsp90-3 {ECO:0000303|PubMed:11599565}; AltName: Full=HSP81.2; AltName: Full=Heat shock protein 81-3 {ECO:0000305}; Short=Hsp81-3 {ECO:0000303|PubMed:11599565}; AltName: Full=Protein MUTANT SNC1-ENHANCING 10 {ECO:0000303|PubMed:24889324};
rna-Poh0312680.1	-1.70204	6.38191e-08	1.83088e-07	down	hypothetical protein PHYPA_019626 [Physcomitrella patens]	CNGC2_ARATH RecName: Full=Cyclic nucleotide-gated ion channel 2; Short=AtCNGC2; AltName: Full=Cyclic nucleotide- and calmodulin-regulated ion channel 2; AltName: Full=Protein DEFENSE NO DEATH 1;
rna-Poh0063400.1	-1.31149	0.0142017	0.0217217	down	hypothetical protein PHYPA_019626 [Physcomitrella patens]	CNGC2_ARATH RecName: Full=Cyclic nucleotide-gated ion channel 2; Short=AtCNGC2; AltName: Full=Cyclic nucleotide- and calmodulin-regulated ion channel 2; AltName: Full=Protein DEFENSE NO DEATH 1;
rna-Poh0198480.1	-1.38051	0.000585771	0.00109182	down	hypothetical protein PHYPA_022464 [Physcomitrella patens]	CN15C_MEDTR RecName: Full=Protein CNGC15c {ECO:0000303|PubMed:27230377}; AltName: Full=Cyclic nucleotide-gated ion channel protein 15 c {ECO:0000303|PubMed:27230377};
rna-Poh0295760.1	-1.11882	0.00561525	0.00913011	down	hypothetical protein PHYPA_022464 [Physcomitrella patens]	CNGC7_ARATH RecName: Full=Putative cyclic nucleotide-gated ion channel 7; AltName: Full=Cyclic nucleotide- and calmodulin-regulated ion channel 7;
rna-Poh0300680.1	-1.33635	7.0393e-13	2.98039e-12	down	hypothetical protein PHYPA_020028 [Physcomitrella patens]	DRM1L_ARATH RecName: Full=DNA (cytosine-5)-methyltransferase DRM1; EC=2.1.1.37; AltName: Full=Protein DOMAINS REARRANGED METHYLASE 1;
rna-Poh0158800.1	-1.44927	4.46313e-17	2.504e-16	down	hypothetical protein PHYPA_020028 [Physcomitrella patens]	DRM1L_ARATH RecName: Full=DNA (cytosine-5)-methyltransferase DRM1; EC=2.1.1.37; AltName: Full=Protein DOMAINS REARRANGED METHYLASE 1;
rna-Poh0129460.1	-1.33532	3.60394e-28	3.47126e-27	down	hypothetical protein PHYPA_019738 [Physcomitrella patens]	DRM2_ARATH RecName: Full=DNA (cytosine-5)-methyltransferase DRM2; EC=2.1.1.37; AltName: Full=Protein DOMAINS REARRANGED METHYLASE 2;
Novel_010925	1.74648	1.25933e-14	6.0425e-14	up	predicted protein [Physcomitrella patens]	CNGC5_ARATH RecName: Full=Probable cyclic nucleotide-gated ion channel 5; Short=AtCNGC5; AltName: Full=Cyclic nucleotide- and calmodulin-regulated ion channel 5;
Novel_011329	1.27983	1.16208e-10	4.19537e-10	up	predicted protein [Physcomitrella patens]	--
rna-Poh0348300.1	-2.32626	5.37728e-23	4.10866e-22	down	hypothetical protein PHYPA_017732 [Physcomitrella patens]	CNG15_ARATH RecName: Full=Putative cyclic nucleotide-gated ion channel 15; AltName: Full=Cyclic nucleotide- and calmodulin-regulated ion channel 15;
Novel_000500	3.41003	1.13684e-50	2.40736e-49	up	hypothetical protein PHYPA_016601 [Physcomitrella patens]	HS905_ARATH RecName: Full=Heat shock protein 90-5, chloroplastic {ECO:0000305}; Short=AtHSP90.5 {ECO:0000305}; Short=AtHsp90-5 {ECO:0000303|PubMed:11599565}; AltName: Full=Heat shock protein 88-1 {ECO:0000305}; Short=Hsp88-1 {ECO:0000303|PubMed:11599565}; AltName: Full=Hsp90C {ECO:0000303|PubMed:23382192}; AltName: Full=Protein EMBRYO DEFECTIVE 1956 {ECO:0000303|PubMed:23382192}; AltName: Full=Pr…
rna-Poh0360010.1	2.93694	4.59451e-133	7.34216e-131	up	hypothetical protein PHYPA_016601 [Physcomitrella patens]	HS905_ARATH RecName: Full=Heat shock protein 90-5, chloroplastic {ECO:0000305}; Short=AtHSP90.5 {ECO:0000305}; Short=AtHsp90-5 {ECO:0000303|PubMed:11599565}; AltName: Full=Heat shock protein 88-1 {ECO:0000305}; Short=Hsp88-1 {ECO:0000303|PubMed:11599565}; AltName: Full=Hsp90C {ECO:0000303|PubMed:23382192}; AltName: Full=Protein EMBRYO DEFECTIVE 1956 {ECO:0000303|PubMed:23382192}; AltName: Full=Pr…
rna-Poh0081250.1	-4.35984	1.63899e-16	8.85118e-16	down	predicted protein [Physcomitrella patens]	ENPL_CATRO RecName: Full=Endoplasmin homolog; AltName: Full=Glucose-regulated protein 94 homolog; Short=GRP-94 homolog; Flags: Precursor;
Novel_005265	-2.29537	1.49176e-07	4.13425e-07	down	hypothetical protein AXG93_1217s1120 [Marchantia polymorpha subsp. ruderalis]	HS906_ARATH RecName: Full=Heat shock protein 90-6, mitochondrial {ECO:0000305}; Short=AtHSP90.6 {ECO:0000305}; Short=AtHsp90-6 {ECO:0000303|PubMed:11599565}; AltName: Full=Heat shock protein 89-1 {ECO:0000305}; Short=Hsp89-1 {ECO:0000303|PubMed:11599565}; Flags: Precursor;
Novel_005266	-1.3103	1.88606e-12	7.74294e-12	down	hypothetical protein AXG93_1217s1120 [Marchantia polymorpha subsp. ruderalis]	HS906_ARATH RecName: Full=Heat shock protein 90-6, mitochondrial {ECO:0000305}; Short=AtHSP90.6 {ECO:0000305}; Short=AtHsp90-6 {ECO:0000303|PubMed:11599565}; AltName: Full=Heat shock protein 89-1 {ECO:0000305}; Short=Hsp89-1 {ECO:0000303|PubMed:11599565}; Flags: Precursor;
rna-Poh0319000.1	-1.54798	1.46979e-31	1.63261e-30	down	hypothetical protein AXG93_1217s1120 [Marchantia polymorpha subsp. ruderalis]	HS906_ARATH RecName: Full=Heat shock protein 90-6, mitochondrial {ECO:0000305}; Short=AtHSP90.6 {ECO:0000305}; Short=AtHsp90-6 {ECO:0000303|PubMed:11599565}; AltName: Full=Heat shock protein 89-1 {ECO:0000305}; Short=Hsp89-1 {ECO:0000303|PubMed:11599565}; Flags: Precursor;
Novel_006271	3.66218	1.37866e-95	9.86101e-94	up	hypothetical protein PHYPA_016601 [Physcomitrella patens]	HS905_ARATH RecName: Full=Heat shock protein 90-5, chloroplastic {ECO:0000305}; Short=AtHSP90.5 {ECO:0000305}; Short=AtHsp90-5 {ECO:0000303|PubMed:11599565}; AltName: Full=Heat shock protein 88-1 {ECO:0000305}; Short=Hsp88-1 {ECO:0000303|PubMed:11599565}; AltName: Full=Hsp90C {ECO:0000303|PubMed:23382192}; AltName: Full=Protein EMBRYO DEFECTIVE 1956 {ECO:0000303|PubMed:23382192}; AltName: Full=Pr…
rna-Poh0152290.1	3.58145	6.67237e-195	3.29684e-192	up	hypothetical protein PHYPA_016601 [Physcomitrella patens]	HS905_ARATH RecName: Full=Heat shock protein 90-5, chloroplastic {ECO:0000305}; Short=AtHSP90.5 {ECO:0000305}; Short=AtHsp90-5 {ECO:0000303|PubMed:11599565}; AltName: Full=Heat shock protein 88-1 {ECO:0000305}; Short=Hsp88-1 {ECO:0000303|PubMed:11599565}; AltName: Full=Hsp90C {ECO:0000303|PubMed:23382192}; AltName: Full=Protein EMBRYO DEFECTIVE 1956 {ECO:0000303|PubMed:23382192}; AltName: Full=Pr…
rna-Poh0182000.1	1.0478	1.80309e-08	5.44002e-08	up	hypothetical protein PHYPA_024148 [Physcomitrella patens]	HS906_ARATH RecName: Full=Heat shock protein 90-6, mitochondrial {ECO:0000305}; Short=AtHSP90.6 {ECO:0000305}; Short=AtHsp90-6 {ECO:0000303|PubMed:11599565}; AltName: Full=Heat shock protein 89-1 {ECO:0000305}; Short=Hsp89-1 {ECO:0000303|PubMed:11599565}; Flags: Precursor;
rna-Poh0250710.1	1.0203	2.49399e-07	6.76953e-07	up	hypothetical protein PHYPA_024148 [Physcomitrella patens]	HS906_ARATH RecName: Full=Heat shock protein 90-6, mitochondrial {ECO:0000305}; Short=AtHSP90.6 {ECO:0000305}; Short=AtHsp90-6 {ECO:0000303|PubMed:11599565}; AltName: Full=Heat shock protein 89-1 {ECO:0000305}; Short=Hsp89-1 {ECO:0000303|PubMed:11599565}; Flags: Precursor;
rna-Poh0264550.1	-2.03525	6.31168e-13	2.6866e-12	down	predicted protein [Physcomitrella patens]	ENPL_CATRO RecName: Full=Endoplasmin homolog; AltName: Full=Glucose-regulated protein 94 homolog; Short=GRP-94 homolog; Flags: Precursor;
rna-Poh0110180.1	-1.01719	1.12363e-06	2.85994e-06	down	hypothetical protein PHYPA_027059 [Physcomitrella patens]	SGT1_ORYSJ RecName: Full=Protein SGT1 homolog {ECO:0000250|UniProtKB:Q08446}; Short=OsSGT1 {ECO:0000303|PubMed:18257679}; AltName: Full=Suppressor of G2 allele of SKP1 homolog {ECO:0000250|UniProtKB:Q08446};
rna-Poh0257660.1	-1.35505	6.17803e-11	2.27883e-10	down	predicted protein [Physcomitrella patens]	SGT1_ORYSJ RecName: Full=Protein SGT1 homolog {ECO:0000250|UniProtKB:Q08446}; Short=OsSGT1 {ECO:0000303|PubMed:18257679}; AltName: Full=Suppressor of G2 allele of SKP1 homolog {ECO:0000250|UniProtKB:Q08446};
rna-Poh0334460.1	-1.63019	1.66365e-12	6.86128e-12	down	predicted protein [Physcomitrella patens]	CCAMK_LOTJA RecName: Full=Calcium and calcium/calmodulin-dependent serine/threonine-protein kinase; Short=LjCCaMK; EC=2.7.11.17;
rna-Poh0335320.1	-2.64039	2.75454e-15	1.37878e-14	down	hypothetical protein PHYPA_008310 [Physcomitrella patens]	ERG3_ORYSI RecName: Full=Elicitor-responsive protein 3; AltName: Full=16 kDa phloem protein; AltName: Full=RPP16;
rna-Poh0074810.1	-1.51092	2.6472e-10	9.28033e-10	down	predicted protein [Physcomitrella patens]	--
Novel_004688	2.34164	3.11274e-05	6.77918e-05	up	hypothetical protein PHYPA_018060 [Physcomitrella patens]	HIR2_ARATH RecName: Full=Hypersensitive-induced response protein 2; Short=AtHIR2;
rna-Poh0179400.1	2.19992	1.75302e-49	3.58331e-48	up	hypothetical protein PHYPA_018060 [Physcomitrella patens]	HIR2_ARATH RecName: Full=Hypersensitive-induced response protein 2; Short=AtHIR2;
Novel_005190	3.42498	3.10905e-14	1.45223e-13	up	hypothetical protein PHYPA_018060 [Physcomitrella patens]	HIR2_ARATH RecName: Full=Hypersensitive-induced response protein 2; Short=AtHIR2;
rna-Poh0040620.1	2.63543	1.27305e-67	4.47096e-66	up	hypothetical protein PHYPA_018060 [Physcomitrella patens]	HIR2_ARATH RecName: Full=Hypersensitive-induced response protein 2; Short=AtHIR2;
rna-Poh0088290.1	-3.30982	6.86818e-18	4.03392e-17	down	hypothetical protein PHYPA_008310 [Physcomitrella patens]	ERG3_ORYSI RecName: Full=Elicitor-responsive protein 3; AltName: Full=16 kDa phloem protein; AltName: Full=RPP16;
rna-Poh0089220.1	-1.21025	3.19265e-09	1.0295e-08	down	predicted protein [Physcomitrella patens]	CCAMK_ORYSJ RecName: Full=Calcium and calcium/calmodulin-dependent serine/threonine-protein kinase; Short=OsCCaMK; EC=2.7.11.17;
Novel_007235	2.83563	1.94289e-21	1.37729e-20	up	cpk7 calcium-dependent protein kinase [Physcomitrella patens]	CDPK1_ARATH RecName: Full=Calcium-dependent protein kinase 1; Short=AtCDPK 1; Short=CDPK 1; EC=2.7.11.1; AltName: Full=Calcium-dependent protein kinase isoform AK1;
Novel_007379	4.07221	1.26987e-13	5.68092e-13	up	cpk5 calcium-dependent protein kinase [Physcomitrella patens]	CDPK7_ARATH RecName: Full=Calcium-dependent protein kinase 7; EC=2.7.11.1; AltName: Full=Calmodulin-domain protein kinase CDPK isoform 7;
Novel_007799	2.61458	1.55165e-06	3.8954e-06	up	cpk5 calcium-dependent protein kinase [Physcomitrella patens]	CDPK7_ARATH RecName: Full=Calcium-dependent protein kinase 7; EC=2.7.11.1; AltName: Full=Calmodulin-domain protein kinase CDPK isoform 7;
rna-Poh0017730.1	1.09473	0.00113857	0.00204298	up	cpk5 calcium-dependent protein kinase [Physcomitrella patens]	CDPK7_ARATH RecName: Full=Calcium-dependent protein kinase 7; EC=2.7.11.1; AltName: Full=Calmodulin-domain protein kinase CDPK isoform 7;
rna-Poh0017750.1	4.07182	9.89088e-27	8.93421e-26	up	cpk5 calcium-dependent protein kinase [Physcomitrella patens]	CDPK7_ARATH RecName: Full=Calcium-dependent protein kinase 7; EC=2.7.11.1; AltName: Full=Calmodulin-domain protein kinase CDPK isoform 7;
rna-Poh0116670.1	2.59947	3.53877e-38	4.99583e-37	up	cpk7 calcium-dependent protein kinase [Physcomitrella patens]	CDPK1_ARATH RecName: Full=Calcium-dependent protein kinase 1; Short=AtCDPK 1; Short=CDPK 1; EC=2.7.11.1; AltName: Full=Calcium-dependent protein kinase isoform AK1;
Novel_008036	1.75692	6.78801e-13	2.87767e-12	up	cpk7 calcium-dependent protein kinase [Physcomitrella patens]	CDPK1_ARATH RecName: Full=Calcium-dependent protein kinase 1; Short=AtCDPK 1; Short=CDPK 1; EC=2.7.11.1; AltName: Full=Calcium-dependent protein kinase isoform AK1;
Novel_008210	3.67418	4.06695e-15	2.01552e-14	up	predicted protein [Physcomitrella patens]	CDPK3_ORYSJ RecName: Full=Calcium-dependent protein kinase 3 {ECO:0000305}; Short=OsCDPK3 {ECO:0000305}; Short=OsCPK3 {ECO:0000303|PubMed:15695435}; EC=2.7.11.1 {ECO:0000305};
rna-Poh0003180.1	3.05379	2.78447e-44	4.81094e-43	up	cpk5 calcium-dependent protein kinase [Physcomitrella patens]	CDPK3_ORYSJ RecName: Full=Calcium-dependent protein kinase 3 {ECO:0000305}; Short=OsCDPK3 {ECO:0000305}; Short=OsCPK3 {ECO:0000303|PubMed:15695435}; EC=2.7.11.1 {ECO:0000305};
rna-Poh0014230.1	1.69748	1.75496e-24	1.43888e-23	up	cpk7 calcium-dependent protein kinase [Physcomitrella patens]	CDPK1_ARATH RecName: Full=Calcium-dependent protein kinase 1; Short=AtCDPK 1; Short=CDPK 1; EC=2.7.11.1; AltName: Full=Calcium-dependent protein kinase isoform AK1;
rna-Poh0167620.1	-1.38703	3.3073e-06	8.02455e-06	down	predicted protein [Physcomitrella patens]	CCAMK_ORYSJ RecName: Full=Calcium and calcium/calmodulin-dependent serine/threonine-protein kinase; Short=OsCCaMK; EC=2.7.11.17;
rna-Poh0135650.1	-1.23508	0.00034478	0.000663284	down	predicted protein [Physcomitrella patens]	CCAMK_ORYSJ RecName: Full=Calcium and calcium/calmodulin-dependent serine/threonine-protein kinase; Short=OsCCaMK; EC=2.7.11.17;
rna-Poh0251240.1	-1.58235	1.65384e-25	1.41564e-24	down	cpk17 calcium-dependent protein kinase [Physcomitrella patens]	CDPK1_ARATH RecName: Full=Calcium-dependent protein kinase 1; Short=AtCDPK 1; Short=CDPK 1; EC=2.7.11.1; AltName: Full=Calcium-dependent protein kinase isoform AK1;
Novel_010714	1.64974	8.71074e-05	0.000180257	up	predicted protein [Physcomitrella patens]	ERG1_ORYSI RecName: Full=Elicitor-responsive protein 1; AltName: Full=17 kDa phloem protein; AltName: Full=Fungal elicitor immediate early-responsive gene 1 protein; Short=FIERG1; AltName: Full=Rpp17;
rna-Poh0244460.1	1.34789	8.06163e-22	5.82821e-21	up	predicted protein [Physcomitrella patens]	ERG1_ORYSI RecName: Full=Elicitor-responsive protein 1; AltName: Full=17 kDa phloem protein; AltName: Full=Fungal elicitor immediate early-responsive gene 1 protein; Short=FIERG1; AltName: Full=Rpp17;
rna-Poh0290750.1	1.15205	6.89171e-21	4.74614e-20	up	cpk20 calcium-dependent protein kinase [Physcomitrella patens]	CDPKS_ARATH RecName: Full=Calcium-dependent protein kinase 28 {ECO:0000303|Ref.6}; EC=2.7.11.1 {ECO:0000269|PubMed:25525792};
rna-Poh0291260.1	-1.44773	2.21749e-32	2.54331e-31	down	predicted protein [Physcomitrella patens]	ERG1_ORYSI RecName: Full=Elicitor-responsive protein 1; AltName: Full=17 kDa phloem protein; AltName: Full=Fungal elicitor immediate early-responsive gene 1 protein; Short=FIERG1; AltName: Full=Rpp17;
rna-Poh0256370.1	-1.26375	2.9672e-08	8.77905e-08	down	predicted protein [Physcomitrella patens]	--
rna-Poh0079340.1	-1.3223	1.28206e-05	2.91489e-05	down	hypothetical protein PHYPA_027836 [Physcomitrella patens]	LSH6_ARATH RecName: Full=Protein LIGHT-DEPENDENT SHORT HYPOCOTYLS 6; AltName: Full=Protein ORGAN BOUNDARY 6;
rna-Poh0265810.1	-1.40349	2.92464e-05	6.39056e-05	down	hypothetical protein PHYPA_027836 [Physcomitrella patens]	LSH6_ARATH RecName: Full=Protein LIGHT-DEPENDENT SHORT HYPOCOTYLS 6; AltName: Full=Protein ORGAN BOUNDARY 6;
rna-Poh0227140.1	-3.25054	1.72216e-07	4.74585e-07	down	hypothetical protein PHYPA_014366 [Physcomitrella patens]	PHY1_CERPU RecName: Full=Light-sensor Protein kinase; Includes: RecName: Full=Phytochrome; Includes: RecName: Full=Protein kinase; EC=2.7.11.1;
rna-Poh0191040.1	-2.84997	6.30233e-21	4.3521e-20	down	hypothetical protein PHYPA_014366 [Physcomitrella patens]	PHY1_CERPU RecName: Full=Light-sensor Protein kinase; Includes: RecName: Full=Phytochrome; Includes: RecName: Full=Protein kinase; EC=2.7.11.1;
rna-Poh0238670.1	-1.38454	0.00380228	0.00634209	down	predicted protein [Physcomitrella patens]	PHY1_CERPU RecName: Full=Light-sensor Protein kinase; Includes: RecName: Full=Phytochrome; Includes: RecName: Full=Protein kinase; EC=2.7.11.1;
Novel_011494	-2.81102	5.48308e-48	1.06991e-46	down	hypothetical protein PHYPA_015353 [Physcomitrella patens]	M3K1B_PHYPA RecName: Full=Mitogen-activated protein kinase kinase kinase 1b {ECO:0000305}; Short=PpMEKK1b {ECO:0000303|PubMed:27268428}; EC=2.7.11.25 {ECO:0000250|UniProtKB:Q39008}; AltName: Full=MAP kinase kinase kinase 1b {ECO:0000303|PubMed:27268428};
rna-Poh0273820.1	-1.68929	2.44859e-27	2.2783e-26	down	leucine-rich repeat receptor-like protein kinase [Pohlia nutans]	Y2267_ARATH RecName: Full=Probable inactive receptor kinase At2g26730; Flags: Precursor;
Novel_002651	1.36905	0.0238682	0.0351956	up	hypothetical protein PHYPA_029793 [Physcomitrella patens]	Y1105_ARATH RecName: Full=Probable receptor-like protein kinase At1g11050; EC=2.7.11.1; Flags: Precursor;
rna-Poh0060710.1	-1.79398	3.76092e-25	3.16504e-24	down	hypothetical protein PHYPA_030920 [Physcomitrella patens]	CRPK1_ARATH RecName: Full=Cold-responsive protein kinase 1 {ECO:0000303|PubMed:28344081}; EC=2.7.11.1 {ECO:0000255|PROSITE-ProRule:PRU00159, ECO:0000269|PubMed:28344081};
rna-Poh0202840.1	1.60054	4.55798e-17	2.55555e-16	up	leucine-rich repeat receptor-like protein kinase [Pohlia nutans]	FEI2_ARATH RecName: Full=LRR receptor-like serine/threonine-protein kinase FEI 2; EC=2.7.11.1; Flags: Precursor;
rna-Poh0032750.1	-1.10609	2.13289e-13	9.38833e-13	down	hypothetical protein PHYPA_019000 [Physcomitrella patens]	Y5597_ARATH RecName: Full=Probable receptor-like protein kinase At5g59700; EC=2.7.11.-; Flags: Precursor;
rna-Poh0156910.1	-3.82899	2.6395e-68	9.43963e-67	down	leucine-rich repeat receptor-like protein kinase [Pohlia nutans]	Y2267_ARATH RecName: Full=Probable inactive receptor kinase At2g26730; Flags: Precursor;
Novel_009621	1.84765	2.3818e-12	9.70489e-12	up	hypothetical protein PHYPA_023127 [Physcomitrella patens]	Y2267_ARATH RecName: Full=Probable inactive receptor kinase At2g26730; Flags: Precursor;
rna-Poh0181640.1	2.07382	6.94173e-44	1.18367e-42	up	hypothetical protein PHYPA_023127 [Physcomitrella patens]	Y2267_ARATH RecName: Full=Probable inactive receptor kinase At2g26730; Flags: Precursor;
rna-Poh0257180.1	-2.31527	0.000106115	0.00021728	down	predicted protein [Physcomitrella patens]	Y1723_ARATH RecName: Full=Leucine-rich repeat receptor-like serine/threonine-protein kinase At1g17230; EC=2.7.11.1; Flags: Precursor;
rna-Poh0275400.1	1.09323	4.25895e-10	1.46898e-09	up	hypothetical protein PHYPA_005788 [Physcomitrella patens]	BAME1_ARATH RecName: Full=Leucine-rich repeat receptor-like serine/threonine-protein kinase BAM1; EC=2.7.11.1; AltName: Full=Protein BARELY ANY MERISTEM 1; Flags: Precursor;
rna-Poh0191660.1	-2.5716	7.26764e-11	2.66588e-10	down	hypothetical protein PHYPA_025368 [Physcomitrella patens]	FLS2_ARATH RecName: Full=LRR receptor-like serine/threonine-protein kinase FLS2; EC=2.7.11.1; AltName: Full=Protein FLAGELLIN-SENSING 2; AltName: Full=Protein FLAGELLIN-SENSITIVE 2; Flags: Precursor;
rna-Poh0191690.1	-2.38351	5.31954e-07	1.39732e-06	down	predicted protein [Physcomitrella patens]	RLP18_ARATH RecName: Full=Receptor-like protein 18 {ECO:0000303|PubMed:18434605}; Short=AtRLP18 {ECO:0000303|PubMed:18434605};
rna-Poh0308440.1	-1.30137	0.000424418	0.000806064	down	hypothetical protein PHYPA_026232 [Physcomitrella patens]	Y5370_ARATH RecName: Full=PAN domain-containing protein At5g03700; Flags: Precursor;
rna-Poh0105420.1	-1.86901	2.18962e-07	5.97771e-07	down	hypothetical protein PHYPA_025368 [Physcomitrella patens]	FLS2_ARATH RecName: Full=LRR receptor-like serine/threonine-protein kinase FLS2; EC=2.7.11.1; AltName: Full=Protein FLAGELLIN-SENSING 2; AltName: Full=Protein FLAGELLIN-SENSITIVE 2; Flags: Precursor;
rna-Poh0368760.1	-2.89477	2.61624e-17	1.48841e-16	down	hypothetical protein PHYPA_026232 [Physcomitrella patens]	Y5370_ARATH RecName: Full=PAN domain-containing protein At5g03700; Flags: Precursor;
rna-Poh0179580.1	3.33522	3.17481e-57	8.1918e-56	up	hypothetical protein PHYPA_025368 [Physcomitrella patens]	FLS2_ARATH RecName: Full=LRR receptor-like serine/threonine-protein kinase FLS2; EC=2.7.11.1; AltName: Full=Protein FLAGELLIN-SENSING 2; AltName: Full=Protein FLAGELLIN-SENSITIVE 2; Flags: Precursor;
Novel_005756	1.42236	0.000897178	0.00163143	up	hypothetical protein PHYPA_005788 [Physcomitrella patens]	Y1853_ARATH RecName: Full=Receptor-like serine/threonine-protein kinase At1g78530; EC=2.7.11.1;
Novel_007231	-1.90583	1.43669e-08	4.37264e-08	down	G-type lectin-domain containing receptor kinase 4 [Pohlia nutans]	Y2913_ARATH RecName: Full=G-type lectin S-receptor-like serine/threonine-protein kinase At2g19130; EC=2.7.11.1; Flags: Precursor;
Novel_007614	1.65201	2.35285e-06	5.79509e-06	up	hypothetical protein PHYPA_014122 [Physcomitrella patens]	Y5248_ARATH RecName: Full=G-type lectin S-receptor-like serine/threonine-protein kinase At5g24080; EC=2.7.11.1; Flags: Precursor;
rna-Poh0117240.1	-1.93015	6.83351e-30	7.07155e-29	down	G-type lectin-domain containing receptor kinase 4 [Pohlia nutans]	Y2913_ARATH RecName: Full=G-type lectin S-receptor-like serine/threonine-protein kinase At2g19130; EC=2.7.11.1; Flags: Precursor;
Novel_008409	-1.42724	2.16675e-06	5.35978e-06	down	G-type lectin-domain containing receptor kinase 4 [Pohlia nutans]	Y2913_ARATH RecName: Full=G-type lectin S-receptor-like serine/threonine-protein kinase At2g19130; EC=2.7.11.1; Flags: Precursor;
rna-Poh0003620.1	-4.80371	3.08044e-13	1.34e-12	down	leucine-rich repeat receptor-like protein kinase [Pohlia nutans]	ZAR1_ARATH RecName: Full=Receptor protein kinase-like protein ZAR1 {ECO:0000303|PubMed:27014878}; EC=2.7.11.1 {ECO:0000305}; AltName: Full=Protein ZYGOTIC ARREST 1 {ECO:0000303|PubMed:27014878}; Flags: Precursor;
rna-Poh0007550.1	-5.13653	2.2526e-12	9.19326e-12	down	hypothetical protein PHYPA_026232 [Physcomitrella patens]	Y5370_ARATH RecName: Full=PAN domain-containing protein At5g03700; Flags: Precursor;
rna-Poh0014780.1	-1.9472	6.35969e-51	1.3554e-49	down	G-type lectin-domain containing receptor kinase 4 [Pohlia nutans]	Y2913_ARATH RecName: Full=G-type lectin S-receptor-like serine/threonine-protein kinase At2g19130; EC=2.7.11.1; Flags: Precursor;
rna-Poh0205970.1	-3.8669	2.52832e-28	2.45283e-27	down	hypothetical protein PHYPA_010400 [Physcomitrella patens]	SRF8_ARATH RecName: Full=Protein STRUBBELIG-RECEPTOR FAMILY 8; AltName: Full=Leucine-rich repeat receptor kinase-like protein SRF8; Flags: Precursor;
Novel_000344	2.95561	5.88469e-17	3.27294e-16	up	hypothetical protein PHYPA_030248 [Physcomitrella patens]	WRK24_ORYSI RecName: Full=WRKY transcription factor WRKY24 {ECO:0000303|PubMed:16919842}; Short=OsWRKY24 {ECO:0000303|PubMed:16919842};
rna-Poh0051790.1	3.61694	2.21956e-53	5.08052e-52	up	hypothetical protein PHYPA_030248 [Physcomitrella patens]	WRK24_ORYSI RecName: Full=WRKY transcription factor WRKY24 {ECO:0000303|PubMed:16919842}; Short=OsWRKY24 {ECO:0000303|PubMed:16919842};
rna-Poh0363670.1	1.29564	9.18784e-09	2.84306e-08	up	hypothetical protein PHYPA_005292 [Physcomitrella patens]	WRK57_ARATH RecName: Full=Probable WRKY transcription factor 57; AltName: Full=WRKY DNA-binding protein 57;
rna-Poh0076660.1	-2.7527	2.40326e-20	1.60817e-19	down	hypothetical protein PHYPA_025049 [Physcomitrella patens]	WRK57_ARATH RecName: Full=Probable WRKY transcription factor 57; AltName: Full=WRKY DNA-binding protein 57;
rna-Poh0125180.1	-1.49848	0.0180563	0.0271727	down	hypothetical protein PHYPA_030248 [Physcomitrella patens]	WRK12_ARATH RecName: Full=Probable WRKY transcription factor 12; AltName: Full=WRKY DNA-binding protein 12;
rna-Poh0230470.1	-2.08322	1.08661e-07	3.05655e-07	down	hypothetical protein PHYPA_030248 [Physcomitrella patens]	WRK12_ARATH RecName: Full=Probable WRKY transcription factor 12; AltName: Full=WRKY DNA-binding protein 12;
rna-Poh0299970.1	3.75207	1.76944e-16	9.53649e-16	up	hypothetical protein PHYPA_028762 [Physcomitrella patens]	WRK57_ARATH RecName: Full=Probable WRKY transcription factor 57; AltName: Full=WRKY DNA-binding protein 57;
rna-Poh0084480.1	1.91368	2.74176e-11	1.03714e-10	up	hypothetical protein PHYPA_030248 [Physcomitrella patens]	WRK24_ORYSI RecName: Full=WRKY transcription factor WRKY24 {ECO:0000303|PubMed:16919842}; Short=OsWRKY24 {ECO:0000303|PubMed:16919842};
rna-Poh0150450.1	2.2318	2.28719e-10	8.06097e-10	up	hypothetical protein PHYPA_005292 [Physcomitrella patens]	WRK57_ARATH RecName: Full=Probable WRKY transcription factor 57; AltName: Full=WRKY DNA-binding protein 57;
rna-Poh0159830.1	4.34649	1.25648e-27	1.1824e-26	up	hypothetical protein PHYPA_028762 [Physcomitrella patens]	WRK57_ARATH RecName: Full=Probable WRKY transcription factor 57; AltName: Full=WRKY DNA-binding protein 57;
rna-Poh0134810.1	2.93875	5.77836e-06	1.36631e-05	up	hypothetical protein PHYPA_026041 [Physcomitrella patens]	WRK57_ARATH RecName: Full=Probable WRKY transcription factor 57; AltName: Full=WRKY DNA-binding protein 57;
rna-Poh0208370.1	2.18565	1.65385e-18	1.00572e-17	up	hypothetical protein PHYPA_010809 [Physcomitrella patens]	WRK28_ARATH RecName: Full=Probable WRKY transcription factor 28; AltName: Full=WRKY DNA-binding protein 28;
rna-Poh0254690.1	-2.28639	7.52165e-14	3.41898e-13	down	hypothetical protein PHYPA_025049 [Physcomitrella patens]	WRK57_ARATH RecName: Full=Probable WRKY transcription factor 57; AltName: Full=WRKY DNA-binding protein 57;
Novel_003595	-1.69077	3.52504e-08	1.03585e-07	down	transcription factor WRKY 2 [Physcomitrella patens]	WRK39_ARATH RecName: Full=Probable WRKY transcription factor 39; AltName: Full=WRKY DNA-binding protein 39;
rna-Poh0196360.1	-2.09782	6.03547e-29	6.00571e-28	down	transcription factor WRKY 2 [Physcomitrella patens]	WRK39_ARATH RecName: Full=Probable WRKY transcription factor 39; AltName: Full=WRKY DNA-binding protein 39;
Novel_003853	-1.28704	0.000288596	0.000560286	down	transcription factor WRKY 2 [Physcomitrella patens]	WRK39_ARATH RecName: Full=Probable WRKY transcription factor 39; AltName: Full=WRKY DNA-binding protein 39;
rna-Poh0099160.1	-2.09746	1.43694e-34	1.78114e-33	down	transcription factor WRKY 2 [Physcomitrella patens]	WRK39_ARATH RecName: Full=Probable WRKY transcription factor 39; AltName: Full=WRKY DNA-binding protein 39;
rna-Poh0368590.1	1.4827	4.74786e-22	3.46925e-21	up	WRKY transcription factor 7, partial [Physcomitrella patens]	WRK17_ARATH RecName: Full=Probable WRKY transcription factor 17; AltName: Full=WRKY DNA-binding protein 17;
rna-Poh0318930.1	-1.31786	7.5959e-13	3.2072e-12	down	transcription factor WRKY9 [Physcomitrella patens]	WRKY1_MAIZE RecName: Full=Protein WRKY1; AltName: Full=WRKY DNA-binding protein 1;
rna-Poh0356720.1	-1.36713	1.69259e-11	6.49578e-11	down	transcription factor WRKY9 [Physcomitrella patens]	WRK21_ARATH RecName: Full=Probable WRKY transcription factor 21; AltName: Full=WRKY DNA-binding protein 21;
rna-Poh0332720.1	1.7688	1.36338e-11	5.2714e-11	up	hypothetical protein PHYPA_023445 [Physcomitrella patens]	BPG2_ARATH RecName: Full=GTP-binding protein BRASSINAZOLE INSENSITIVE PALE GREEN 2, chloroplastic {ECO:0000303|PubMed:19919572}; Short=Protein BRZ-INSENSITIVE-PALE GREEN 2 {ECO:0000303|PubMed:19919572}; Flags: Precursor;
rna-Poh0133200.1	2.39895	1.95403e-14	9.26433e-14	up	hypothetical protein PHYPA_023445 [Physcomitrella patens]	BPG2_ARATH RecName: Full=GTP-binding protein BRASSINAZOLE INSENSITIVE PALE GREEN 2, chloroplastic {ECO:0000303|PubMed:19919572}; Short=Protein BRZ-INSENSITIVE-PALE GREEN 2 {ECO:0000303|PubMed:19919572}; Flags: Precursor;
Novel_005406	-1.80099	0.0001922	0.000381674	down	predicted protein [Physcomitrella patens]	LYK5_ARATH RecName: Full=Protein LYK5; AltName: Full=LysM domain receptor-like kinase 5; AltName: Full=LysM-containing receptor-like kinase 5; Flags: Precursor;
rna-Poh0214510.1	-1.05296	1.52329e-06	3.82822e-06	down	hypothetical protein PHYPA_006852 [Physcomitrella patens]	LYK3_ARATH RecName: Full=LysM domain receptor-like kinase 3; Short=LysM-containing receptor-like kinase 3; EC=2.7.11.-; Flags: Precursor;
Novel_006768	-3.62918	9.76116e-07	2.49868e-06	down	predicted protein [Physcomitrella patens]	LYK5_ARATH RecName: Full=Protein LYK5; AltName: Full=LysM domain receptor-like kinase 5; AltName: Full=LysM-containing receptor-like kinase 5; Flags: Precursor;
rna-Poh0112600.1	-1.82422	0.00156459	0.00275677	down	predicted protein [Physcomitrella patens]	PHY1_CERPU RecName: Full=Light-sensor Protein kinase; Includes: RecName: Full=Phytochrome; Includes: RecName: Full=Protein kinase; EC=2.7.11.1;
rna-Poh0364660.1	-1.88219	8.91087e-20	5.78017e-19	down	hypothetical protein PHYPA_030796 [Physcomitrella patens]	CERK1_PHYPA RecName: Full=Chitin elicitor receptor kinase 1 {ECO:0000305}; Short=PpCERK1 {ECO:0000303|PubMed:27268428}; EC=2.7.11.1 {ECO:0000250|UniProtKB:A8R7E6}; AltName: Full=Chitin receptor CERK1 {ECO:0000303|PubMed:27268428}; AltName: Full=LysM domain receptor-like kinase 1 {ECO:0000305}; AltName: Full=LysM-containing receptor-like kinase 1 {ECO:0000305}; Flags: Precursor;
rna-Poh0364670.1	-1.22174	1.0661e-20	7.26626e-20	down	hypothetical protein PHYPA_007220 [Physcomitrella patens]	CERK1_PHYPA RecName: Full=Chitin elicitor receptor kinase 1 {ECO:0000305}; Short=PpCERK1 {ECO:0000303|PubMed:27268428}; EC=2.7.11.1 {ECO:0000250|UniProtKB:A8R7E6}; AltName: Full=Chitin receptor CERK1 {ECO:0000303|PubMed:27268428}; AltName: Full=LysM domain receptor-like kinase 1 {ECO:0000305}; AltName: Full=LysM-containing receptor-like kinase 1 {ECO:0000305}; Flags: Precursor;
Novel_010927	-1.077	1.31322e-10	4.72041e-10	down	hypothetical protein PHYPA_012349 [Physcomitrella patens]	LYK4_ARATH RecName: Full=LysM domain receptor-like kinase 4; Short=LysM-containing receptor-like kinase 4; EC=2.7.11.1; Flags: Precursor;
rna-Poh0244110.1	-1.32117	1.23986e-18	7.59014e-18	down	hypothetical protein PHYPA_012349 [Physcomitrella patens]	LYK4_ARATH RecName: Full=LysM domain receptor-like kinase 4; Short=LysM-containing receptor-like kinase 4; EC=2.7.11.1; Flags: Precursor;
rna-Poh0273000.1	-1.34691	9.41183e-14	4.24317e-13	down	G-type lectin-domain containing receptor kinase 5 [Pohlia nutans]	SD25_ARATH RecName: Full=G-type lectin S-receptor-like serine/threonine-protein kinase SD2-5; EC=2.7.11.1; AltName: Full=S-domain-2 (SD2) receptor kinase 5; Short=SD2-5; Flags: Precursor;
rna-Poh0335160.1	-5.18753	1.8867e-101	1.55371e-99	down	hypothetical protein PHYPA_003650 [Physcomitrella patens]	Y5614_ARATH RecName: Full=Probable LRR receptor-like serine/threonine-protein kinase At1g56140; EC=2.7.11.1; Flags: Precursor;
Novel_001078	-2.79771	1.76183e-35	2.2628e-34	down	leucine-rich repeat receptor-like protein kinase [Pohlia nutans]	Y5614_ARATH RecName: Full=Probable LRR receptor-like serine/threonine-protein kinase At1g56140; EC=2.7.11.1; Flags: Precursor;
rna-Poh0082390.1	-2.08161	1.09317e-10	3.95589e-10	down	leucine-rich repeat receptor-like protein kinase [Pohlia nutans]	Y1684_ARATH RecName: Full=Probable LRR receptor-like serine/threonine-protein kinase At1g06840; EC=2.7.11.1; Flags: Precursor;
rna-Poh0356050.1	1.717	2.3494e-25	1.99592e-24	up	leucine-rich repeat receptor-like protein kinase [Pohlia nutans]	Y1684_ARATH RecName: Full=Probable LRR receptor-like serine/threonine-protein kinase At1g06840; EC=2.7.11.1; Flags: Precursor;
Novel_001674	-1.1204	0.00019617	0.000388947	down	hypothetical protein PHYPA_016400 [Physcomitrella patens]	Y1497_ARATH RecName: Full=Probable receptor-like protein kinase At1g49730; EC=2.7.11.1; Flags: Precursor;
rna-Poh0314910.1	-1.21338	5.70753e-25	4.7687e-24	down	hypothetical protein PHYPA_016400 [Physcomitrella patens]	Y1497_ARATH RecName: Full=Probable receptor-like protein kinase At1g49730; EC=2.7.11.1; Flags: Precursor;
rna-Poh0351530.1	-5.62531	1.90527e-204	1.13753e-201	down	leucine-rich repeat receptor-like protein kinase [Pohlia nutans]	SRF8_ARATH RecName: Full=Protein STRUBBELIG-RECEPTOR FAMILY 8; AltName: Full=Leucine-rich repeat receptor kinase-like protein SRF8; Flags: Precursor;
Novel_002277	-4.22881	5.75504e-19	3.58643e-18	down	leucine-rich repeat receptor-like protein kinase [Pohlia nutans]	SRF8_ARATH RecName: Full=Protein STRUBBELIG-RECEPTOR FAMILY 8; AltName: Full=Leucine-rich repeat receptor kinase-like protein SRF8; Flags: Precursor;
rna-Poh0142840.1	-1.02108	7.47563e-19	4.63248e-18	down	hypothetical protein PHYPA_016400 [Physcomitrella patens]	Y1497_ARATH RecName: Full=Probable receptor-like protein kinase At1g49730; EC=2.7.11.1; Flags: Precursor;
rna-Poh0145110.1	-2.98394	1.23305e-90	7.74928e-89	down	leucine-rich repeat receptor-like protein kinase [Pohlia nutans]	SRF8_ARATH RecName: Full=Protein STRUBBELIG-RECEPTOR FAMILY 8; AltName: Full=Leucine-rich repeat receptor kinase-like protein SRF8; Flags: Precursor;
rna-Poh0224100.1	-3.75345	2.54404e-77	1.15238e-75	down	hypothetical protein PHYPA_007399 [Physcomitrella patens]	SRF8_ARATH RecName: Full=Protein STRUBBELIG-RECEPTOR FAMILY 8; AltName: Full=Leucine-rich repeat receptor kinase-like protein SRF8; Flags: Precursor;
rna-Poh0313040.1	-2.36948	5.84349e-24	4.66124e-23	down	hypothetical protein PHYPA_007395 [Physcomitrella patens]	CCR12_ARATH RecName: Full=Serine/threonine-protein kinase-like protein At1g28390; EC=2.7.11.1; AltName: Full=CRINKLY 4-related kinase;
Novel_003127	-2.89845	1.6031e-05	3.60817e-05	down	hypothetical protein PHYPA_007399 [Physcomitrella patens]	SRF8_ARATH RecName: Full=Protein STRUBBELIG-RECEPTOR FAMILY 8; AltName: Full=Leucine-rich repeat receptor kinase-like protein SRF8; Flags: Precursor;
Novel_003259	5.63168	5.92668e-16	3.09187e-15	up	leucine-rich repeat receptor-like protein kinase [Pohlia nutans]	Y1534_ARATH RecName: Full=Probable LRR receptor-like serine/threonine-protein kinase At1g53420; EC=2.7.11.1; Flags: Precursor;
rna-Poh0057920.1	-2.64524	1.17643e-76	5.21892e-75	down	hypothetical protein PHYPA_007399 [Physcomitrella patens]	SRF7_ARATH RecName: Full=Protein STRUBBELIG-RECEPTOR FAMILY 7; AltName: Full=Leucine-rich repeat receptor kinase-like protein SRF7; Flags: Precursor;
rna-Poh0063070.1	-1.02031	1.24129e-05	2.82714e-05	down	hypothetical protein PHYPA_007395 [Physcomitrella patens]	CCR12_ARATH RecName: Full=Serine/threonine-protein kinase-like protein At1g28390; EC=2.7.11.1; AltName: Full=CRINKLY 4-related kinase;
rna-Poh0310070.1	-1.1106	1.7534e-06	4.37555e-06	down	hypothetical protein PHYPA_003650 [Physcomitrella patens]	Y5614_ARATH RecName: Full=Probable LRR receptor-like serine/threonine-protein kinase At1g56140; EC=2.7.11.1; Flags: Precursor;
rna-Poh0310080.1	-2.00407	1.94375e-08	5.84963e-08	down	hypothetical protein PHYPA_023912 [Physcomitrella patens]	Y5614_ARATH RecName: Full=Probable LRR receptor-like serine/threonine-protein kinase At1g56140; EC=2.7.11.1; Flags: Precursor;
Novel_003916	1.18257	0.000298938	0.000579371	up	predicted protein [Physcomitrella patens]	PEK13_ARATH RecName: Full=Proline-rich receptor-like protein kinase PERK13; EC=2.7.11.1; AltName: Full=Proline-rich extensin-like receptor kinase 13; Short=AtPERK13; AltName: Full=Protein ROOT HAIR SPECIFIC 10;
rna-Poh0098630.1	-1.86576	0.000753205	0.00138421	down	hypothetical protein PHYPA_023912 [Physcomitrella patens]	Y5614_ARATH RecName: Full=Probable LRR receptor-like serine/threonine-protein kinase At1g56140; EC=2.7.11.1; Flags: Precursor;
rna-Poh0176510.1	-1.55977	7.42453e-16	3.85131e-15	down	hypothetical protein PHYPA_013251 [Physcomitrella patens]	ALE2_ARATH RecName: Full=Receptor-like serine/threonine-protein kinase ALE2; EC=2.7.11.1; AltName: Full=Protein ABNORMAL LEAF SHAPE 2; Flags: Precursor;
rna-Poh0176980.1	-2.74334	4.38835e-59	1.20307e-57	down	hypothetical protein PHYPA_018277 [Physcomitrella patens]	ALE2_ARATH RecName: Full=Receptor-like serine/threonine-protein kinase ALE2; EC=2.7.11.1; AltName: Full=Protein ABNORMAL LEAF SHAPE 2; Flags: Precursor;
rna-Poh0037770.1	-2.23561	7.59847e-22	5.50077e-21	down	hypothetical protein PHYPA_013251 [Physcomitrella patens]	ALE2_ARATH RecName: Full=Receptor-like serine/threonine-protein kinase ALE2; EC=2.7.11.1; AltName: Full=Protein ABNORMAL LEAF SHAPE 2; Flags: Precursor;
rna-Poh0038210.1	-1.8395	2.24998e-43	3.77076e-42	down	hypothetical protein PHYPA_018277 [Physcomitrella patens]	ALE2_ARATH RecName: Full=Receptor-like serine/threonine-protein kinase ALE2; EC=2.7.11.1; AltName: Full=Protein ABNORMAL LEAF SHAPE 2; Flags: Precursor;
rna-Poh0039260.1	-1.24667	3.84283e-11	1.43708e-10	down	hypothetical protein PHYPA_018132 [Physcomitrella patens]	Y1523_ARATH RecName: Full=C-type lectin receptor-like tyrosine-protein kinase At1g52310; EC=2.7.10.1; Flags: Precursor;
rna-Poh0294410.1	-1.07215	4.88179e-07	1.28626e-06	down	hypothetical protein PHYPA_028053 [Physcomitrella patens]	SRF8_ARATH RecName: Full=Protein STRUBBELIG-RECEPTOR FAMILY 8; AltName: Full=Leucine-rich repeat receptor kinase-like protein SRF8; Flags: Precursor;
rna-Poh0280560.1	-1.65873	1.87143e-35	2.39854e-34	down	leucine-rich repeat receptor-like protein kinase [Pohlia nutans]	Y1684_ARATH RecName: Full=Probable LRR receptor-like serine/threonine-protein kinase At1g06840; EC=2.7.11.1; Flags: Precursor;
rna-Poh0341780.1	-2.14988	7.32617e-15	3.57145e-14	down	hypothetical protein PHYPA_028053 [Physcomitrella patens]	SRF8_ARATH RecName: Full=Protein STRUBBELIG-RECEPTOR FAMILY 8; AltName: Full=Leucine-rich repeat receptor kinase-like protein SRF8; Flags: Precursor;
rna-Poh0342640.1	-6.12331	6.03086e-07	1.57627e-06	down	hypothetical protein PHYPA_028201 [Physcomitrella patens]	Y5977_ARATH RecName: Full=Probable leucine-rich repeat receptor-like protein kinase At5g49770; EC=2.7.11.1; Flags: Precursor;
rna-Poh0094700.1	-2.1503	5.73271e-30	5.95966e-29	down	leucine-rich repeat receptor-like protein kinase [Pohlia nutans]	Y5977_ARATH RecName: Full=Probable leucine-rich repeat receptor-like protein kinase At5g49770; EC=2.7.11.1; Flags: Precursor;
rna-Poh0154940.1	-2.20382	5.18098e-37	7.0457e-36	down	hypothetical protein PHYPA_004663 [Physcomitrella patens]	SRF8_ARATH RecName: Full=Protein STRUBBELIG-RECEPTOR FAMILY 8; AltName: Full=Leucine-rich repeat receptor kinase-like protein SRF8; Flags: Precursor;
rna-Poh0157760.1	-2.05956	7.09516e-31	7.65177e-30	down	G-type lectin-domain containing receptor kinase 5 [Pohlia nutans]	SD25_ARATH RecName: Full=G-type lectin S-receptor-like serine/threonine-protein kinase SD2-5; EC=2.7.11.1; AltName: Full=S-domain-2 (SD2) receptor kinase 5; Short=SD2-5; Flags: Precursor;
rna-Poh0163590.1	-1.44947	3.07988e-08	9.09993e-08	down	hypothetical protein PHYPA_028053 [Physcomitrella patens]	SRF8_ARATH RecName: Full=Protein STRUBBELIG-RECEPTOR FAMILY 8; AltName: Full=Leucine-rich repeat receptor kinase-like protein SRF8; Flags: Precursor;
rna-Poh0018370.1	-2.14278	4.58597e-26	4.01992e-25	down	hypothetical protein PHYPA_009022 [Physcomitrella patens]	ALE2_ARATH RecName: Full=Receptor-like serine/threonine-protein kinase ALE2; EC=2.7.11.1; AltName: Full=Protein ABNORMAL LEAF SHAPE 2; Flags: Precursor;
rna-Poh0024720.1	-5.14414	2.17061e-15	1.09196e-14	down	hypothetical protein PHYPA_007233 [Physcomitrella patens]	Y1864_ARATH RecName: Full=Probable receptor-like protein kinase At1g80640; EC=2.7.11.1; Flags: Precursor;
rna-Poh0026320.1	-2.84991	1.93063e-85	1.08063e-83	down	hypothetical protein PHYPA_009354 [Physcomitrella patens]	CCR12_ARATH RecName: Full=Serine/threonine-protein kinase-like protein At1g28390; EC=2.7.11.1; AltName: Full=CRINKLY 4-related kinase;
rna-Poh0029350.1	-3.52459	1.47024e-12	6.08522e-12	down	hypothetical protein PHYPA_007115 [Physcomitrella patens]	WAKLO_ARATH RecName: Full=Wall-associated receptor kinase-like 14; EC=2.7.11.-; Flags: Precursor;
Novel_008333	-1.85057	2.03241e-08	6.1096e-08	down	hypothetical protein PHYPA_009354 [Physcomitrella patens]	CCR35_ARATH RecName: Full=Serine/threonine-protein kinase-like protein At3g51990; EC=2.7.11.1; AltName: Full=CRINKLY 4-related kinase; Flags: Precursor;
Novel_008777	-4.84381	6.95443e-10	2.3597e-09	down	hypothetical protein PHYPA_009132 [Physcomitrella patens]	Y3589_ARATH RecName: Full=PTI1-like tyrosine-protein kinase At3g15890; EC=2.7.10.2;
rna-Poh0002590.1	-2.45397	1.00756e-56	2.55378e-55	down	hypothetical protein PHYPA_009022 [Physcomitrella patens]	ALE2_ARATH RecName: Full=Receptor-like serine/threonine-protein kinase ALE2; EC=2.7.11.1; AltName: Full=Protein ABNORMAL LEAF SHAPE 2; Flags: Precursor;
rna-Poh0283740.1	-2.85972	5.26043e-64	1.66517e-62	down	hypothetical protein PHYPA_009354 [Physcomitrella patens]	CCR35_ARATH RecName: Full=Serine/threonine-protein kinase-like protein At3g51990; EC=2.7.11.1; AltName: Full=CRINKLY 4-related kinase; Flags: Precursor;
rna-Poh0285490.1	-4.49432	4.80585e-106	4.39551e-104	down	hypothetical protein PHYPA_009132 [Physcomitrella patens]	Y3589_ARATH RecName: Full=PTI1-like tyrosine-protein kinase At3g15890; EC=2.7.10.2;
rna-Poh0185750.1	1.64074	1.30664e-26	1.17606e-25	up	leucine-rich repeat receptor-like protein kinase [Pohlia nutans]	Y1684_ARATH RecName: Full=Probable LRR receptor-like serine/threonine-protein kinase At1g06840; EC=2.7.11.1; Flags: Precursor;
rna-Poh0269310.1	5.6422	1.28226e-31	1.42688e-30	up	hypothetical protein PHYPA_027374 [Physcomitrella patens]	PBL3_ARATH RecName: Full=Probable serine/threonine-protein kinase PBL3 {ECO:0000305}; EC=2.7.11.1 {ECO:0000305}; AltName: Full=PBS1-like protein 3 {ECO:0000303|PubMed:20413097}; AltName: Full=Protein kinase 2B {ECO:0000305};
Novel_010550	6.54526	4.21401e-16	2.21846e-15	up	hypothetical protein PHYPA_027374 [Physcomitrella patens]	PBL5_ARATH RecName: Full=Probable serine/threonine-protein kinase PBL5 {ECO:0000305}; EC=2.7.11.1 {ECO:0000305}; AltName: Full=PBS1-like protein 5 {ECO:0000303|PubMed:20413097}; AltName: Full=Serine/threonine-protein kinase RLCKVII {ECO:0000305};
rna-Poh0209430.1	1.19302	4.21809e-06	1.01173e-05	up	leucine-rich repeat receptor-like protein kinase [Pohlia nutans]	Y1684_ARATH RecName: Full=Probable LRR receptor-like serine/threonine-protein kinase At1g06840; EC=2.7.11.1; Flags: Precursor;
rna-Poh0246950.1	7.08007	2.74043e-09	8.88608e-09	up	hypothetical protein PHYPA_027374 [Physcomitrella patens]	PBL5_ARATH RecName: Full=Probable serine/threonine-protein kinase PBL5 {ECO:0000305}; EC=2.7.11.1 {ECO:0000305}; AltName: Full=PBS1-like protein 5 {ECO:0000303|PubMed:20413097}; AltName: Full=Serine/threonine-protein kinase RLCKVII {ECO:0000305};
rna-Poh0234280.1	-1.50145	0.010978	0.0170735	down	hypothetical protein PHYPA_012582 [Physcomitrella patens]	PIX7_ARATH RecName: Full=Probable serine/threonine-protein kinase PIX7 {ECO:0000305}; EC=2.7.11.1 {ECO:0000305};
rna-Poh0266170.1	-1.24232	5.41344e-10	1.85085e-09	down	leucine-rich repeat receptor-like protein kinase [Pohlia nutans]	Y5614_ARATH RecName: Full=Probable LRR receptor-like serine/threonine-protein kinase At1g56140; EC=2.7.11.1; Flags: Precursor;
rna-Poh0360770.1	2.00812	7.19206e-09	2.25093e-08	up	hypothetical protein PHYPA_028442 [Physcomitrella patens]	Y1684_ARATH RecName: Full=Probable LRR receptor-like serine/threonine-protein kinase At1g06840; EC=2.7.11.1; Flags: Precursor;
rna-Poh0078590.1	-3.53494	4.21675e-35	5.33134e-34	down	hypothetical protein PHYPA_025248 [Physcomitrella patens]	THE1_ARATH RecName: Full=Receptor-like protein kinase THESEUS 1; EC=2.7.11.-; Flags: Precursor;
rna-Poh0198630.1	-4.282	1.93434e-59	5.375e-58	down	leucine-rich repeat receptor-like protein kinase [Pohlia nutans]	Y3037_ARATH RecName: Full=Probable inactive leucine-rich repeat receptor-like protein kinase At3g03770; Flags: Precursor;
rna-Poh0295900.1	-2.58658	1.73783e-32	2.00333e-31	down	leucine-rich repeat receptor-like protein kinase [Pohlia nutans]	Y3037_ARATH RecName: Full=Probable inactive leucine-rich repeat receptor-like protein kinase At3g03770; Flags: Precursor;
rna-Poh0167940.1	-1.28506	3.11326e-13	1.35332e-12	down	hypothetical protein PHYPA_001983 [Physcomitrella patens]	PHY1_CERPU RecName: Full=Light-sensor Protein kinase; Includes: RecName: Full=Phytochrome; Includes: RecName: Full=Protein kinase; EC=2.7.11.1;
rna-Poh0243140.1	-2.40699	2.40656e-32	2.75721e-31	down	predicted protein [Physcomitrella patens]	THE1_ARATH RecName: Full=Receptor-like protein kinase THESEUS 1; EC=2.7.11.-; Flags: Precursor;
rna-Poh0292600.1	-2.37677	2.68059e-39	3.93144e-38	down	predicted protein [Physcomitrella patens]	THE1_ARATH RecName: Full=Receptor-like protein kinase THESEUS 1; EC=2.7.11.-; Flags: Precursor;
rna-Poh0252540.1	-3.3668	3.17806e-45	5.68048e-44	down	hypothetical protein PHYPA_025248 [Physcomitrella patens]	THE1_ARATH RecName: Full=Receptor-like protein kinase THESEUS 1; EC=2.7.11.-; Flags: Precursor;
rna-Poh0173630.1	-2.40412	2.97255e-12	1.20367e-11	down	hypothetical protein PHYPA_018776 [Physcomitrella patens]	Y1357_ARATH RecName: Full=Probable receptor-like protein kinase At1g30570; EC=2.7.11.-; Flags: Precursor;
rna-Poh0034700.1	-1.3333	2.10826e-14	9.97556e-14	down	hypothetical protein PHYPA_018776 [Physcomitrella patens]	Y1357_ARATH RecName: Full=Probable receptor-like protein kinase At1g30570; EC=2.7.11.-; Flags: Precursor;
rna-Poh0025530.1	-2.14736	9.38498e-19	5.79062e-18	down	hypothetical protein PHYPA_007399 [Physcomitrella patens]	SRF7_ARATH RecName: Full=Protein STRUBBELIG-RECEPTOR FAMILY 7; AltName: Full=Leucine-rich repeat receptor kinase-like protein SRF7; Flags: Precursor;
Novel_008314	-4.67668	2.192e-17	1.2517e-16	down	hypothetical protein PHYPA_007233 [Physcomitrella patens]	Y1864_ARATH RecName: Full=Probable receptor-like protein kinase At1g80640; EC=2.7.11.1; Flags: Precursor;
Novel_008315	-7.87	4.13355e-17	2.32425e-16	down	hypothetical protein PHYPA_007233 [Physcomitrella patens]	Y1864_ARATH RecName: Full=Probable receptor-like protein kinase At1g80640; EC=2.7.11.1; Flags: Precursor;
rna-Poh0282960.1	-2.4769	1.76552e-23	1.38141e-22	down	hypothetical protein PHYPA_007399 [Physcomitrella patens]	SRF7_ARATH RecName: Full=Protein STRUBBELIG-RECEPTOR FAMILY 7; AltName: Full=Leucine-rich repeat receptor kinase-like protein SRF7; Flags: Precursor;
rna-Poh0169300.1	1.25261	2.53485e-15	1.27133e-14	up	hypothetical protein PHYPA_010198 [Physcomitrella patens]	Y3295_ARATH RecName: Full=CBS domain-containing protein CBSCBSPB3;
Novel_009817	1.56871	1.25587e-06	3.17997e-06	up	hypothetical protein PHYPA_010198 [Physcomitrella patens]	Y3295_ARATH RecName: Full=CBS domain-containing protein CBSCBSPB3;
rna-Poh0138140.1	1.63312	2.36968e-24	1.93036e-23	up	hypothetical protein PHYPA_010198 [Physcomitrella patens]	Y3295_ARATH RecName: Full=CBS domain-containing protein CBSCBSPB3;
rna-Poh0354820.1	-2.27546	3.75073e-25	3.1571e-24	down	leucine-rich repeat receptor-like protein kinase [Pohlia nutans]	ACR4L_ARATH RecName: Full=Serine/threonine-protein kinase-like protein ACR4; EC=2.7.11.1; AltName: Full=Protein CRINKLY 4; Short=AtCR4; Flags: Precursor;
Novel_000187	3.13775	1.62384e-78	7.57916e-77	up	--	--
rna-Poh0342080.1	1.35983	0.000403976	0.000769484	up	hypothetical protein PHYPA_025478 [Physcomitrella patens]	RBOHF_ARATH RecName: Full=Respiratory burst oxidase homolog protein F; EC=1.11.1.-; EC=1.6.3.-; AltName: Full=Cytochrome b245 beta chain homolog RbohAp108; AltName: Full=NADPH oxidase RBOHF; Short=AtRBOHF;
Novel_006917	1.9554	0.00151642	0.00267661	up	predicted protein [Physcomitrella patens]	RBOHF_ARATH RecName: Full=Respiratory burst oxidase homolog protein F; EC=1.11.1.-; EC=1.6.3.-; AltName: Full=Cytochrome b245 beta chain homolog RbohAp108; AltName: Full=NADPH oxidase RBOHF; Short=AtRBOHF;
rna-Poh0163850.1	1.29191	3.66409e-10	1.26982e-09	up	hypothetical protein PHYPA_014339 [Physcomitrella patens]	RBOHF_ARATH RecName: Full=Respiratory burst oxidase homolog protein F; EC=1.11.1.-; EC=1.6.3.-; AltName: Full=Cytochrome b245 beta chain homolog RbohAp108; AltName: Full=NADPH oxidase RBOHF; Short=AtRBOHF;
rna-Poh0264410.1	-1.27018	2.20975e-07	6.03153e-07	down	hypothetical protein PHYPA_014339 [Physcomitrella patens]	RBOHF_ARATH RecName: Full=Respiratory burst oxidase homolog protein F; EC=1.11.1.-; EC=1.6.3.-; AltName: Full=Cytochrome b245 beta chain homolog RbohAp108; AltName: Full=NADPH oxidase RBOHF; Short=AtRBOHF;
Novel_000934	2.93763	2.83493e-24	2.29977e-23	up	hypothetical protein PHYPA_016924 [Physcomitrella patens]	BAG6_ARATH RecName: Full=BAG family molecular chaperone regulator 6 {ECO:0000303|Ref.3}; AltName: Full=Bcl-2-associated athanogene 6 {ECO:0000303|Ref.3}; AltName: Full=CaM-binding protein 1 {ECO:0000303|PubMed:16003391}; Contains: RecName: Full=Cleaved BAG6 {ECO:0000303|PubMed:26739014};
rna-Poh0044790.1	-1.00265	1.21667e-06	3.08487e-06	down	hypothetical protein PHYPA_003997 [Physcomitrella patens]	NCL_ARATH RecName: Full=Sodium/calcium exchanger NCL {ECO:0000305}; AltName: Full=Na(+)/Ca(2+)-exchange protein NCL {ECO:0000305}; AltName: Full=Protein NCX-like {ECO:0000303|PubMed:23148213}; Short=AtNCL {ECO:0000303|PubMed:23148213};
rna-Poh0046470.1	2.8524	3.07675e-98	2.34921e-96	up	hypothetical protein PHYPA_016924 [Physcomitrella patens]	BAG6_ARATH RecName: Full=BAG family molecular chaperone regulator 6 {ECO:0000303|Ref.3}; AltName: Full=Bcl-2-associated athanogene 6 {ECO:0000303|Ref.3}; AltName: Full=CaM-binding protein 1 {ECO:0000303|PubMed:16003391}; Contains: RecName: Full=Cleaved BAG6 {ECO:0000303|PubMed:26739014};
rna-Poh0046580.1	2.99937	0.000308348	0.000596693	up	hypothetical protein PHYPA_016881 [Physcomitrella patens]	--
rna-Poh0287580.1	-1.57356	2.00609e-16	1.07835e-15	down	hypothetical protein PHYPA_024094 [Physcomitrella patens]	NCL2_ORYSJ RecName: Full=Sodium/calcium exchanger NCL2 {ECO:0000305}; AltName: Full=Na(+)/Ca(2+)-exchange protein NCL2 {ECO:0000305}; AltName: Full=OsEFCAX2 {ECO:0000303|PubMed:24286292}; AltName: Full=Protein NCX-like 2 {ECO:0000305}; Short=OsNCL2 {ECO:0000305};
Novel_001198	5.70434	1.09102e-10	3.94879e-10	up	hypothetical protein PHYPA_013169 [Physcomitrella patens]	CML25_ARATH RecName: Full=Probable calcium-binding protein CML25; AltName: Full=Calmodulin-like protein 25;
rna-Poh0074720.1	4.64166	9.36583e-75	3.98228e-73	up	hypothetical protein PHYPA_013169 [Physcomitrella patens]	CML25_ARATH RecName: Full=Probable calcium-binding protein CML25; AltName: Full=Calmodulin-like protein 25;
rna-Poh0074730.1	3.87665	3.10761e-113	3.39915e-111	up	hypothetical protein PHYPA_013169 [Physcomitrella patens]	CML25_ARATH RecName: Full=Probable calcium-binding protein CML25; AltName: Full=Calmodulin-like protein 25;
Novel_001430	1.58958	2.73552e-09	8.87084e-09	up	predicted protein [Physcomitrella patens]	CML49_ARATH RecName: Full=Probable calcium-binding protein CML49; AltName: Full=Calmodulin-like protein 49;
rna-Poh0118470.1	1.41582	2.32509e-30	2.45694e-29	up	predicted protein [Physcomitrella patens]	CML49_ARATH RecName: Full=Probable calcium-binding protein CML49; AltName: Full=Calmodulin-like protein 49;
rna-Poh0118680.1	-1.0073	4.21323e-05	9.04305e-05	down	centrin, partial [Acetabularia acetabulum]	CML13_ORYSJ RecName: Full=Probable calcium-binding protein CML13; AltName: Full=Calmodulin-like protein 13;
Novel_002149	2.82013	2.70126e-08	8.02481e-08	up	hypothetical protein PHYPA_015893 [Physcomitrella patens]	CML25_ARATH RecName: Full=Probable calcium-binding protein CML25; AltName: Full=Calmodulin-like protein 25;
rna-Poh0326390.1	2.98275	4.73549e-47	8.99136e-46	up	hypothetical protein PHYPA_015893 [Physcomitrella patens]	CML25_ARATH RecName: Full=Probable calcium-binding protein CML25; AltName: Full=Calmodulin-like protein 25;
Novel_002512	1.60365	1.47279e-06	3.70649e-06	up	hypothetical protein PHYPA_020328 [Physcomitrella patens]	CML49_ARATH RecName: Full=Probable calcium-binding protein CML49; AltName: Full=Calmodulin-like protein 49;
rna-Poh0222880.1	1.60454	3.26836e-23	2.52329e-22	up	hypothetical protein PHYPA_020328 [Physcomitrella patens]	CML49_ARATH RecName: Full=Probable calcium-binding protein CML49; AltName: Full=Calmodulin-like protein 49;
rna-Poh0305150.1	-1.30496	4.0712e-09	1.30002e-08	down	predicted protein [Physcomitrella patens]	CML25_ARATH RecName: Full=Probable calcium-binding protein CML25; AltName: Full=Calmodulin-like protein 25;
Novel_002894	2.7206	1.64715e-18	1.00178e-17	up	hypothetical protein PHYPA_020328 [Physcomitrella patens]	CML49_ARATH RecName: Full=Probable calcium-binding protein CML49; AltName: Full=Calmodulin-like protein 49;
rna-Poh0058470.1	2.51926	1.64172e-66	5.57006e-65	up	hypothetical protein PHYPA_020328 [Physcomitrella patens]	CML49_ARATH RecName: Full=Probable calcium-binding protein CML49; AltName: Full=Calmodulin-like protein 49;
rna-Poh0277340.1	3.50434	2.12959e-16	1.14331e-15	up	predicted protein [Physcomitrella patens]	CML25_ARATH RecName: Full=Probable calcium-binding protein CML25; AltName: Full=Calmodulin-like protein 25;
Novel_006121	5.66324	2.09515e-28	2.03904e-27	up	hypothetical protein PHYPA_016924 [Physcomitrella patens]	BAG6_ARATH RecName: Full=BAG family molecular chaperone regulator 6 {ECO:0000303|Ref.3}; AltName: Full=Bcl-2-associated athanogene 6 {ECO:0000303|Ref.3}; AltName: Full=CaM-binding protein 1 {ECO:0000303|PubMed:16003391}; Contains: RecName: Full=Cleaved BAG6 {ECO:0000303|PubMed:26739014};
rna-Poh0093020.1	-1.76284	4.1326e-18	2.4571e-17	down	hypothetical protein PHYPA_024094 [Physcomitrella patens]	NCL2_ORYSJ RecName: Full=Sodium/calcium exchanger NCL2 {ECO:0000305}; AltName: Full=Na(+)/Ca(2+)-exchange protein NCL2 {ECO:0000305}; AltName: Full=OsEFCAX2 {ECO:0000303|PubMed:24286292}; AltName: Full=Protein NCX-like 2 {ECO:0000305}; Short=OsNCL2 {ECO:0000305};
rna-Poh0215890.1	4.70611	6.80347e-20	4.44267e-19	up	hypothetical protein PHYPA_016879 [Physcomitrella patens]	CML25_ARATH RecName: Full=Probable calcium-binding protein CML25; AltName: Full=Calmodulin-like protein 25;
rna-Poh0216100.1	5.48853	2.53934e-148	5.51306e-146	up	hypothetical protein PHYPA_016924 [Physcomitrella patens]	BAG6_ARATH RecName: Full=BAG family molecular chaperone regulator 6 {ECO:0000303|Ref.3}; AltName: Full=Bcl-2-associated athanogene 6 {ECO:0000303|Ref.3}; AltName: Full=CaM-binding protein 1 {ECO:0000303|PubMed:16003391}; Contains: RecName: Full=Cleaved BAG6 {ECO:0000303|PubMed:26739014};
rna-Poh0217840.1	-1.5985	3.8325e-19	2.40859e-18	down	hypothetical protein PHYPA_003997 [Physcomitrella patens]	NCL_ARATH RecName: Full=Sodium/calcium exchanger NCL {ECO:0000305}; AltName: Full=Na(+)/Ca(2+)-exchange protein NCL {ECO:0000305}; AltName: Full=Protein NCX-like {ECO:0000303|PubMed:23148213}; Short=AtNCL {ECO:0000303|PubMed:23148213};
rna-Poh0301880.1	4.49957	3.31666e-44	5.71665e-43	up	predicted protein [Physcomitrella patens]	CML25_ARATH RecName: Full=Probable calcium-binding protein CML25; AltName: Full=Calmodulin-like protein 25;
Novel_007293	5.36169	1.42928e-27	1.34208e-26	up	hypothetical protein PHYPA_014779 [Physcomitrella patens]	CML18_ARATH RecName: Full=Probable calcium-binding protein CML18; AltName: Full=Calmodulin-15; Short=AtCaM-15; AltName: Full=Calmodulin-like protein 18;
Novel_007606	3.78542	1.15798e-08	3.55203e-08	up	predicted protein [Physcomitrella patens]	CML25_ARATH RecName: Full=Probable calcium-binding protein CML25; AltName: Full=Calmodulin-like protein 25;
Novel_007919	1.80565	5.49888e-05	0.000116386	up	hypothetical protein PHYPA_009390 [Physcomitrella patens]	CML25_ARATH RecName: Full=Probable calcium-binding protein CML25; AltName: Full=Calmodulin-like protein 25;
rna-Poh0024250.1	2.05726	4.91755e-39	7.15366e-38	up	hypothetical protein PHYPA_009390 [Physcomitrella patens]	CML25_ARATH RecName: Full=Probable calcium-binding protein CML25; AltName: Full=Calmodulin-like protein 25;
rna-Poh0117590.1	3.14652	3.72295e-45	6.63784e-44	up	predicted protein [Physcomitrella patens]	CML25_ARATH RecName: Full=Probable calcium-binding protein CML25; AltName: Full=Calmodulin-like protein 25;
rna-Poh0117600.1	3.29181	1.29385e-54	3.07116e-53	up	predicted protein [Physcomitrella patens]	CML25_ARATH RecName: Full=Probable calcium-binding protein CML25; AltName: Full=Calmodulin-like protein 25;
Novel_008012	4.68781	8.97716e-09	2.78107e-08	up	predicted protein [Physcomitrella patens]	CML25_ARATH RecName: Full=Probable calcium-binding protein CML25; AltName: Full=Calmodulin-like protein 25;
Novel_008719	2.70963	8.04919e-09	2.50569e-08	up	hypothetical protein PHYPA_009390 [Physcomitrella patens]	CML18_ORYSJ RecName: Full=Probable calcium-binding protein CML18; AltName: Full=Calmodulin-like protein 18;
rna-Poh0015400.1	2.42471	1.89185e-23	1.47729e-22	up	predicted protein [Physcomitrella patens]	CML25_ARATH RecName: Full=Probable calcium-binding protein CML25; AltName: Full=Calmodulin-like protein 25;
rna-Poh0015410.1	3.1755	6.31948e-38	8.86314e-37	up	predicted protein [Physcomitrella patens]	CML25_ARATH RecName: Full=Probable calcium-binding protein CML25; AltName: Full=Calmodulin-like protein 25;
rna-Poh0281570.1	2.58454	1.37983e-20	9.34383e-20	up	hypothetical protein PHYPA_009390 [Physcomitrella patens]	CML18_ORYSJ RecName: Full=Probable calcium-binding protein CML18; AltName: Full=Calmodulin-like protein 18;
rna-Poh0327240.1	-1.35157	1.23361e-09	4.10728e-09	down	hypothetical protein PHYPA_010242 [Physcomitrella patens]	CML50_ARATH RecName: Full=Probable calcium-binding protein CML50; AltName: Full=Calmodulin-like protein 50;
rna-Poh0206500.1	-1.70663	1.01247e-27	9.5655e-27	down	hypothetical protein PHYPA_010242 [Physcomitrella patens]	CML50_ARATH RecName: Full=Probable calcium-binding protein CML50; AltName: Full=Calmodulin-like protein 50;
Novel_011590	3.62381	1.87457e-08	5.64815e-08	up	hypothetical protein PHYPA_013169 [Physcomitrella patens]	CML25_ARATH RecName: Full=Probable calcium-binding protein CML25; AltName: Full=Calmodulin-like protein 25;
rna-Poh0256440.1	4.63351	5.99741e-77	2.68273e-75	up	predicted protein [Physcomitrella patens]	CML25_ARATH RecName: Full=Probable calcium-binding protein CML25; AltName: Full=Calmodulin-like protein 25;
rna-Poh0256450.1	2.92554	9.25614e-14	4.17517e-13	up	predicted protein [Physcomitrella patens]	CML25_ARATH RecName: Full=Probable calcium-binding protein CML25; AltName: Full=Calmodulin-like protein 25;
rna-Poh0295840.1	1.80498	0.0026566	0.00453657	up	predicted protein [Physcomitrella patens]	PR12_HORVU RecName: Full=Pathogenesis-related protein PRB1-2; Flags: Precursor;
rna-Poh0000690.1	-4.81236	3.08243e-14	1.44058e-13	down	predicted protein [Physcomitrella patens]	PR1_MEDTR RecName: Full=Pathogenesis-related protein PR-1; Flags: Precursor;
Novel_009005	-7.79565	1.31635e-08	4.01919e-08	down	hypothetical protein PHYPA_014437 [Physcomitrella patens]	PR1_MEDTR RecName: Full=Pathogenesis-related protein PR-1; Flags: Precursor;
rna-Poh0171710.1	-5.13925	7.37595e-43	1.21622e-41	down	hypothetical protein PHYPA_014437 [Physcomitrella patens]	PR1_MEDTR RecName: Full=Pathogenesis-related protein PR-1; Flags: Precursor;
rna-Poh0138710.1	-3.37072	2.40535e-06	5.91832e-06	down	hypothetical protein PHYPA_014437 [Physcomitrella patens]	PR1_MEDTR RecName: Full=Pathogenesis-related protein PR-1; Flags: Precursor;
rna-Poh0296410.1	-1.13989	4.66145e-17	2.61254e-16	down	predicted protein [Physcomitrella patens]	--
rna-Poh0005470.1	4.90207	2.29015e-23	1.78152e-22	up	predicted protein [Physcomitrella patens]	--
rna-Poh0312350.1	1.8118	1.35567e-15	6.92444e-15	up	hypothetical protein AXG93_1862s1400 [Marchantia polymorpha subsp. ruderalis]	DRL29_ARATH RecName: Full=Probable disease resistance protein At4g33300;
Novel_003480	-1.33657	9.84692e-08	2.7784e-07	down	hypothetical protein PHYPA_019267 [Physcomitrella patens]	AB1K8_ARATH RecName: Full=Protein ACTIVITY OF BC1 COMPLEX KINASE 8, chloroplastic {ECO:0000303|PubMed:22694836}; Short=ABC1-LIKE KINASE 8 {ECO:0000303|PubMed:22694836}; EC=2.7.11.1 {ECO:0000250|UniProtKB:Q9MA15}; AltName: Full=ABC2 homolog protein 13 {ECO:0000303|PubMed:11346655}; Short=AtATH13 {ECO:0000303|PubMed:11346655}; AltName: Full=Oxidative stress-related ABC1-like protein 1, chloroplasti…
rna-Poh0372770.1	-1.30698	6.46584e-27	5.88746e-26	down	hypothetical protein PHYPA_019267 [Physcomitrella patens]	AB1K8_ARATH RecName: Full=Protein ACTIVITY OF BC1 COMPLEX KINASE 8, chloroplastic {ECO:0000303|PubMed:22694836}; Short=ABC1-LIKE KINASE 8 {ECO:0000303|PubMed:22694836}; EC=2.7.11.1 {ECO:0000250|UniProtKB:Q9MA15}; AltName: Full=ABC2 homolog protein 13 {ECO:0000303|PubMed:11346655}; Short=AtATH13 {ECO:0000303|PubMed:11346655}; AltName: Full=Oxidative stress-related ABC1-like protein 1, chloroplasti…
Novel_004383	2.39697	1.11636e-18	6.84969e-18	up	hypothetical protein PHYPA_019532 [Physcomitrella patens]	AB1K7_ARATH RecName: Full=Protein ACTIVITY OF BC1 COMPLEX KINASE 7, chloroplastic {ECO:0000303|PubMed:22694836}; Short=ABC1-LIKE KINASE 7 {ECO:0000303|PubMed:22694836}; EC=2.7.11.1 {ECO:0000250|UniProtKB:Q9MA15}; AltName: Full=Salt-induced ABC1 kinase 1, chloroplastic {ECO:0000303|PubMed:24117441}; Short=AtSIA1 {ECO:0000303|PubMed:24117441}; Flags: Precursor;
rna-Poh0175120.1	1.95533	1.10934e-37	1.54328e-36	up	hypothetical protein PHYPA_019532 [Physcomitrella patens]	AB1K7_ARATH RecName: Full=Protein ACTIVITY OF BC1 COMPLEX KINASE 7, chloroplastic {ECO:0000303|PubMed:22694836}; Short=ABC1-LIKE KINASE 7 {ECO:0000303|PubMed:22694836}; EC=2.7.11.1 {ECO:0000250|UniProtKB:Q9MA15}; AltName: Full=Salt-induced ABC1 kinase 1, chloroplastic {ECO:0000303|PubMed:24117441}; Short=AtSIA1 {ECO:0000303|PubMed:24117441}; Flags: Precursor;
Novel_004881	10.0813	4.42752e-10	1.52468e-09	up	hypothetical protein PHYPA_019532 [Physcomitrella patens]	AB1K7_ARATH RecName: Full=Protein ACTIVITY OF BC1 COMPLEX KINASE 7, chloroplastic {ECO:0000303|PubMed:22694836}; Short=ABC1-LIKE KINASE 7 {ECO:0000303|PubMed:22694836}; EC=2.7.11.1 {ECO:0000250|UniProtKB:Q9MA15}; AltName: Full=Salt-induced ABC1 kinase 1, chloroplastic {ECO:0000303|PubMed:24117441}; Short=AtSIA1 {ECO:0000303|PubMed:24117441}; Flags: Precursor;
rna-Poh0036350.1	3.35469	1.40045e-112	1.48645e-110	up	hypothetical protein PHYPA_019532 [Physcomitrella patens]	AB1K7_ARATH RecName: Full=Protein ACTIVITY OF BC1 COMPLEX KINASE 7, chloroplastic {ECO:0000303|PubMed:22694836}; Short=ABC1-LIKE KINASE 7 {ECO:0000303|PubMed:22694836}; EC=2.7.11.1 {ECO:0000250|UniProtKB:Q9MA15}; AltName: Full=Salt-induced ABC1 kinase 1, chloroplastic {ECO:0000303|PubMed:24117441}; Short=AtSIA1 {ECO:0000303|PubMed:24117441}; Flags: Precursor;
rna-Poh0049980.1	-2.56595	4.08874e-49	8.28287e-48	down	hypothetical protein PHYPA_004560 [Physcomitrella patens]	TMVRN_NICGU RecName: Full=TMV resistance protein N;
rna-Poh0052960.1	-1.10626	0.00843164	0.0133603	down	predicted protein [Physcomitrella patens]	--
rna-Poh0054310.1	-1.4906	2.23526e-20	1.49925e-19	down	hypothetical protein PHYPA_013218 [Physcomitrella patens]	DRL17_ARATH RecName: Full=Probable disease resistance protein At1g61300;
rna-Poh0119900.1	-1.775	4.14074e-20	2.73632e-19	down	predicted protein [Physcomitrella patens]	DSC1_ARATH RecName: Full=Disease resistance-like protein DSC1 {ECO:0000305}; AltName: Full=Protein DOMINANT SUPPRESSOR OF CAMTA3 NUMBER 1 {ECO:0000303|PubMed:28407487};
rna-Poh0196190.1	-1.34665	1.77782e-17	1.02007e-16	down	predicted protein [Physcomitrella patens]	DSC1_ARATH RecName: Full=Disease resistance-like protein DSC1 {ECO:0000305}; AltName: Full=Protein DOMINANT SUPPRESSOR OF CAMTA3 NUMBER 1 {ECO:0000303|PubMed:28407487};
rna-Poh0107930.1	-1.85196	1.31624e-33	1.57827e-32	down	hypothetical protein PHYPA_013218 [Physcomitrella patens]	DRL16_ARATH RecName: Full=Probable disease resistance protein At1g61190;
rna-Poh0177570.1	-1.5857	1.06511e-18	6.54741e-18	down	hypothetical protein PHYPA_027477 [Physcomitrella patens]	TMVRN_NICGU RecName: Full=TMV resistance protein N;
rna-Poh0203650.1	-1.66416	5.04813e-09	1.59938e-08	down	hypothetical protein PHYPA_013218 [Physcomitrella patens]	DRL40_ARATH RecName: Full=Probable disease resistance protein At5g63020; AltName: Full=pNd11;
rna-Poh0040370.1	-1.14403	0.00138566	0.00245853	down	putative TIR/NBS/LRR disease resistance protein, partial [Pinus taeda]	TMVRN_NICGU RecName: Full=TMV resistance protein N;
rna-Poh0042520.1	-1.02006	0.0243398	0.0358284	down	predicted protein [Physcomitrella patens]	DSC2_ARATH RecName: Full=Disease resistance-like protein DSC2 {ECO:0000305}; AltName: Full=Protein DOMINANT SUPRESSOR OF CAMTA3 NUMBER 2 {ECO:0000303|PubMed:28407487};
Novel_006622	-2.98203	3.80572e-13	1.6427e-12	down	hypothetical protein PHYPA_004560 [Physcomitrella patens]	--
rna-Poh0218730.1	-3.21883	5.82782e-78	2.68223e-76	down	hypothetical protein PHYPA_004560 [Physcomitrella patens]	TMVRN_NICGU RecName: Full=TMV resistance protein N;
rna-Poh0116310.1	-2.66559	6.02229e-84	3.26457e-82	down	predicted protein [Physcomitrella patens]	PIRL6_ORYSJ RecName: Full=Plant intracellular Ras-group-related LRR protein 6; AltName: Full=Intracellular Ras-group-related LRR protein 6; Short=OsIRL6;
rna-Poh0013860.1	-2.02141	3.49129e-54	8.19215e-53	down	predicted protein [Physcomitrella patens]	PIRL6_ORYSJ RecName: Full=Plant intracellular Ras-group-related LRR protein 6; AltName: Full=Intracellular Ras-group-related LRR protein 6; Short=OsIRL6;
Novel_009111	-9.93241	6.38076e-16	3.32392e-15	down	hypothetical protein PHYPA_013218 [Physcomitrella patens]	DRL17_ARATH RecName: Full=Probable disease resistance protein At1g61300;
rna-Poh0169980.1	-1.12077	8.86096e-10	2.98282e-09	down	hypothetical protein PHYPA_005551 [Physcomitrella patens]	DRL40_ARATH RecName: Full=Probable disease resistance protein At5g63020; AltName: Full=pNd11;
rna-Poh0184240.1	-2.23557	1.82429e-07	5.01637e-07	down	hypothetical protein PHYPA_005551 [Physcomitrella patens]	DRL17_ARATH RecName: Full=Probable disease resistance protein At1g61300;
rna-Poh0184560.1	-1.21081	1.17512e-21	8.42194e-21	down	hypothetical protein PHYPA_013218 [Physcomitrella patens]	DRL17_ARATH RecName: Full=Probable disease resistance protein At1g61300;
rna-Poh0184570.1	-1.66407	8.29134e-14	3.75218e-13	down	hypothetical protein PHYPA_013218 [Physcomitrella patens]	DRL17_ARATH RecName: Full=Probable disease resistance protein At1g61300;
rna-Poh0267780.1	-2.00903	2.11243e-07	5.77578e-07	down	predicted protein [Physcomitrella patens]	TAO1_ARATH RecName: Full=Disease resistance protein TAO1 {ECO:0000305}; AltName: Full=Protein TARGET OF AVRB OPERATION 1 {ECO:0000303|PubMed:18424557};
rna-Poh0328230.1	-1.72643	1.26768e-33	1.52217e-32	down	hypothetical protein PHYPA_013218 [Physcomitrella patens]	DRL19_ARATH RecName: Full=Putative disease resistance protein At1g63350;
rna-Poh0331510.1	-1.08894	1.02503e-07	2.88939e-07	down	hypothetical protein PHYPA_017569 [Physcomitrella patens]	--
rna-Poh0331520.1	-1.26993	4.8478e-06	1.15594e-05	down	PREDICTED: protein SUPPRESSOR OF npr1-1, CONSTITUTIVE 1-like, partial [Malus domestica]	VICTR_ARATH RecName: Full=Protein VARIATION IN COMPOUND TRIGGERED ROOT growth response;
Novel_009977	-5.22314	0.000847834	0.00154668	down	hypothetical protein PHYPA_005551 [Physcomitrella patens]	DRL23_ARATH RecName: Full=Putative disease resistance protein At4g10780;
Novel_009978	-1.76356	8.71732e-24	6.90749e-23	down	hypothetical protein PHYPA_005551 [Physcomitrella patens]	DRL23_ARATH RecName: Full=Putative disease resistance protein At4g10780;
rna-Poh0134370.1	-2.02315	9.95994e-25	8.23837e-24	down	hypothetical protein PHYPA_027477 [Physcomitrella patens]	TMVRN_NICGU RecName: Full=TMV resistance protein N;
rna-Poh0139850.1	3.47058	3.48703e-30	3.65335e-29	up	hypothetical protein PHYPA_018080 [Physcomitrella patens]	DSC2_ARATH RecName: Full=Disease resistance-like protein DSC2 {ECO:0000305}; AltName: Full=Protein DOMINANT SUPRESSOR OF CAMTA3 NUMBER 2 {ECO:0000303|PubMed:28407487};
rna-Poh0205840.1	-1.29789	2.06943e-10	7.32455e-10	down	hypothetical protein PHYPA_005551 [Physcomitrella patens]	DRL17_ARATH RecName: Full=Probable disease resistance protein At1g61300;
rna-Poh0210760.1	-1.29097	3.2031e-09	1.03271e-08	down	hypothetical protein PHYPA_005551 [Physcomitrella patens]	DRL16_ARATH RecName: Full=Probable disease resistance protein At1g61190;
rna-Poh0211210.1	-1.78458	4.87518e-14	2.24739e-13	down	hypothetical protein PHYPA_013218 [Physcomitrella patens]	DRL17_ARATH RecName: Full=Probable disease resistance protein At1g61300;
rna-Poh0241660.1	1.22843	4.84812e-27	4.44647e-26	up	hypothetical protein PHYPA_019383 [Physcomitrella patens]	BAGP1_ARATH RecName: Full=BAG-associated GRAM protein 1 {ECO:0000303|PubMed:26739014};
rna-Poh0242100.1	-1.18274	5.42271e-10	1.85388e-09	down	predicted protein [Physcomitrella patens]	CSA1_ARATH RecName: Full=Disease resistance-like protein CSA1 {ECO:0000305}; AltName: Full=Protein CONSTITUTIVE SHADE-AVOIDANCE 1 {ECO:0000303|PubMed:17114357};
rna-Poh0259250.1	3.35032	3.04297e-09	9.83371e-09	up	hypothetical protein PHYPA_019876 [Physcomitrella patens]	PERK7_ARATH RecName: Full=Proline-rich receptor-like protein kinase PERK7; EC=2.7.11.1; AltName: Full=Proline-rich extensin-like receptor kinase 7; Short=AtPERK7;
rna-Poh0233570.1	1.83511	6.8199e-47	1.28752e-45	up	hypothetical protein PHYPA_019383 [Physcomitrella patens]	BAGP1_ARATH RecName: Full=BAG-associated GRAM protein 1 {ECO:0000303|PubMed:26739014};
rna-Poh0237840.1	1.18424	7.06443e-05	0.000147689	up	hypothetical protein PHYPA_019876 [Physcomitrella patens]	PERK5_ARATH RecName: Full=Proline-rich receptor-like protein kinase PERK5; EC=2.7.11.1; AltName: Full=Proline-rich extensin-like receptor kinase 5; Short=AtPERK5;
rna-Poh0253880.1	-1.47621	2.14612e-07	5.86454e-07	down	leucine-rich repeat receptor-like protein kinase [Pohlia nutans]	Y1561_ARATH RecName: Full=Probable LRR receptor-like serine/threonine-protein kinase At1g56130; EC=2.7.11.1; Flags: Precursor;
Novel_000552	-4.04737	0.00582635	0.00944766	down	predicted protein [Physcomitrella patens]	DR100_ARATH RecName: Full=DNA damage-repair/toleration protein DRT100; Flags: Precursor;
Novel_000593	-4.23571	2.30778e-20	1.54669e-19	down	predicted protein [Physcomitrella patens]	IMK3_ARATH RecName: Full=Probable leucine-rich repeat receptor-like protein kinase IMK3; EC=2.7.11.1; AltName: Full=Protein INFLORESCENCE MERISTEM RECEPTOR-LIKE KINASE 3; AltName: Full=Protein MERISTEMATIC RECEPTOR-LIKE KINASE; Flags: Precursor;
rna-Poh0273360.1	-4.80554	2.792e-56	6.99415e-55	down	predicted protein [Physcomitrella patens]	IMK3_ARATH RecName: Full=Probable leucine-rich repeat receptor-like protein kinase IMK3; EC=2.7.11.1; AltName: Full=Protein INFLORESCENCE MERISTEM RECEPTOR-LIKE KINASE 3; AltName: Full=Protein MERISTEMATIC RECEPTOR-LIKE KINASE; Flags: Precursor;
rna-Poh0275840.1	-3.73127	2.61434e-147	5.56349e-145	down	predicted protein [Physcomitrella patens]	DR100_ARATH RecName: Full=DNA damage-repair/toleration protein DRT100; Flags: Precursor;
Novel_003519	-5.57281	3.13098e-33	3.70469e-32	down	predicted protein [Physcomitrella patens]	MDIS2_ARATH RecName: Full=Protein MALE DISCOVERER 2; Short=AtMDIS2; AltName: Full=Probable LRR receptor-like serine/threonine-protein kinase MRH1 {ECO:0000303|PubMed:16367956}; EC=2.7.11.1 {ECO:0000305}; AltName: Full=Protein MORPHOGENESIS OF ROOT HAIR 1 {ECO:0000303|PubMed:16367956}; Flags: Precursor;
rna-Poh0321110.1	-5.48842	1.78505e-96	1.30278e-94	down	predicted protein [Physcomitrella patens]	MDIS2_ARATH RecName: Full=Protein MALE DISCOVERER 2; Short=AtMDIS2; AltName: Full=Probable LRR receptor-like serine/threonine-protein kinase MRH1 {ECO:0000303|PubMed:16367956}; EC=2.7.11.1 {ECO:0000305}; AltName: Full=Protein MORPHOGENESIS OF ROOT HAIR 1 {ECO:0000303|PubMed:16367956}; Flags: Precursor;
Novel_004008	-5.66305	1.71163e-37	2.3613e-36	down	predicted protein [Physcomitrella patens]	MDIS2_ARATH RecName: Full=Protein MALE DISCOVERER 2; Short=AtMDIS2; AltName: Full=Probable LRR receptor-like serine/threonine-protein kinase MRH1 {ECO:0000303|PubMed:16367956}; EC=2.7.11.1 {ECO:0000305}; AltName: Full=Protein MORPHOGENESIS OF ROOT HAIR 1 {ECO:0000303|PubMed:16367956}; Flags: Precursor;
rna-Poh0340320.1	-5.10594	1.0686e-98	8.20286e-97	down	predicted protein [Physcomitrella patens]	MDIS2_ARATH RecName: Full=Protein MALE DISCOVERER 2; Short=AtMDIS2; AltName: Full=Probable LRR receptor-like serine/threonine-protein kinase MRH1 {ECO:0000303|PubMed:16367956}; EC=2.7.11.1 {ECO:0000305}; AltName: Full=Protein MORPHOGENESIS OF ROOT HAIR 1 {ECO:0000303|PubMed:16367956}; Flags: Precursor;
Novel_006340	-4.7529	2.00019e-60	5.76289e-59	down	hypothetical protein PHYPA_005116 [Physcomitrella patens]	DR100_ARATH RecName: Full=DNA damage-repair/toleration protein DRT100; Flags: Precursor;
Novel_006374	-4.17573	9.39878e-25	7.7787e-24	down	predicted protein [Physcomitrella patens]	RLP18_ARATH RecName: Full=Receptor-like protein 18 {ECO:0000303|PubMed:18434605}; Short=AtRLP18 {ECO:0000303|PubMed:18434605};
rna-Poh0154780.1	-4.91167	1.37272e-306	4.91743e-303	down	hypothetical protein PHYPA_005116 [Physcomitrella patens]	DR100_ARATH RecName: Full=DNA damage-repair/toleration protein DRT100; Flags: Precursor;
rna-Poh0157380.1	-4.81357	1.04433e-71	4.09229e-70	down	predicted protein [Physcomitrella patens]	RLP18_ARATH RecName: Full=Receptor-like protein 18 {ECO:0000303|PubMed:18434605}; Short=AtRLP18 {ECO:0000303|PubMed:18434605};
Novel_010520	12.5211	2.27787e-20	1.52688e-19	up	disease resistance family protein [Populus trichocarpa]	EIX2_SOLLC RecName: Full=Receptor-like protein EIX2 {ECO:0000305}; AltName: Full=EIX receptor 2 {ECO:0000312|EMBL:AAR28378.1}; Flags: Precursor;
rna-Poh0135670.1	-4.57128	4.14225e-14	1.91961e-13	down	PREDICTED: receptor-like protein 12 isoform X1 [Populus euphratica]	RLP6_ARATH RecName: Full=Receptor like protein 6 {ECO:0000303|PubMed:18434605}; Short=AtRLP6 {ECO:0000303|PubMed:18434605}; Flags: Precursor;
rna-Poh0359170.1	-4.11381	2.59944e-12	1.05636e-11	down	predicted protein [Physcomitrella patens]	KCS11_ARATH RecName: Full=3-ketoacyl-CoA synthase 11 {ECO:0000303|PubMed:18465198}; Short=KCS-11 {ECO:0000303|PubMed:18465198}; EC=2.3.1.199 {ECO:0000269|PubMed:16765910}; AltName: Full=Very long-chain fatty acid condensing enzyme 11 {ECO:0000303|PubMed:18465198}; Short=VLCFA condensing enzyme 11 {ECO:0000303|PubMed:18465198};
Novel_001336	-2.16883	3.05845e-14	1.43015e-13	down	hypothetical protein PHYPA_028465 [Physcomitrella patens]	KCS1_ARATH RecName: Full=3-ketoacyl-CoA synthase 1 {ECO:0000303|PubMed:10074711}; Short=KCS-1 {ECO:0000303|PubMed:10074711}; EC=2.3.1.199 {ECO:0000269|PubMed:10074711, ECO:0000269|PubMed:16765910}; AltName: Full=Very long-chain fatty acid condensing enzyme 1 {ECO:0000303|PubMed:10074711}; Short=VLCFA condensing enzyme 1 {ECO:0000303|PubMed:10074711};
rna-Poh0083650.1	-3.97569	3.06973e-45	5.50057e-44	down	hypothetical protein PHYPA_028465 [Physcomitrella patens]	KCS1_ARATH RecName: Full=3-ketoacyl-CoA synthase 1 {ECO:0000303|PubMed:10074711}; Short=KCS-1 {ECO:0000303|PubMed:10074711}; EC=2.3.1.199 {ECO:0000269|PubMed:10074711, ECO:0000269|PubMed:16765910}; AltName: Full=Very long-chain fatty acid condensing enzyme 1 {ECO:0000303|PubMed:10074711}; Short=VLCFA condensing enzyme 1 {ECO:0000303|PubMed:10074711};
rna-Poh0121290.1	-4.34393	2.18719e-40	3.31994e-39	down	predicted protein [Physcomitrella patens]	KCS11_ARATH RecName: Full=3-ketoacyl-CoA synthase 11 {ECO:0000303|PubMed:18465198}; Short=KCS-11 {ECO:0000303|PubMed:18465198}; EC=2.3.1.199 {ECO:0000269|PubMed:16765910}; AltName: Full=Very long-chain fatty acid condensing enzyme 11 {ECO:0000303|PubMed:18465198}; Short=VLCFA condensing enzyme 11 {ECO:0000303|PubMed:18465198};
rna-Poh0147990.1	-3.84066	8.4834e-35	1.05795e-33	down	predicted protein [Physcomitrella patens]	KCS11_ARATH RecName: Full=3-ketoacyl-CoA synthase 11 {ECO:0000303|PubMed:18465198}; Short=KCS-11 {ECO:0000303|PubMed:18465198}; EC=2.3.1.199 {ECO:0000269|PubMed:16765910}; AltName: Full=Very long-chain fatty acid condensing enzyme 11 {ECO:0000303|PubMed:18465198}; Short=VLCFA condensing enzyme 11 {ECO:0000303|PubMed:18465198};
Novel_003754	2.52822	2.25095e-10	7.94168e-10	up	predicted protein [Physcomitrella patens]	KCS11_ARATH RecName: Full=3-ketoacyl-CoA synthase 11 {ECO:0000303|PubMed:18465198}; Short=KCS-11 {ECO:0000303|PubMed:18465198}; EC=2.3.1.199 {ECO:0000269|PubMed:16765910}; AltName: Full=Very long-chain fatty acid condensing enzyme 11 {ECO:0000303|PubMed:18465198}; Short=VLCFA condensing enzyme 11 {ECO:0000303|PubMed:18465198};
Novel_003759	-2.57742	1.77892e-06	4.43383e-06	down	predicted protein [Physcomitrella patens]	KCS11_ARATH RecName: Full=3-ketoacyl-CoA synthase 11 {ECO:0000303|PubMed:18465198}; Short=KCS-11 {ECO:0000303|PubMed:18465198}; EC=2.3.1.199 {ECO:0000269|PubMed:16765910}; AltName: Full=Very long-chain fatty acid condensing enzyme 11 {ECO:0000303|PubMed:18465198}; Short=VLCFA condensing enzyme 11 {ECO:0000303|PubMed:18465198};
rna-Poh0320660.1	3.01209	2.37155e-69	8.67623e-68	up	predicted protein [Physcomitrella patens]	KCS11_ARATH RecName: Full=3-ketoacyl-CoA synthase 11 {ECO:0000303|PubMed:18465198}; Short=KCS-11 {ECO:0000303|PubMed:18465198}; EC=2.3.1.199 {ECO:0000269|PubMed:16765910}; AltName: Full=Very long-chain fatty acid condensing enzyme 11 {ECO:0000303|PubMed:18465198}; Short=VLCFA condensing enzyme 11 {ECO:0000303|PubMed:18465198};
rna-Poh0320860.1	-3.75541	7.14209e-64	2.25748e-62	down	predicted protein [Physcomitrella patens]	KCS11_ARATH RecName: Full=3-ketoacyl-CoA synthase 11 {ECO:0000303|PubMed:18465198}; Short=KCS-11 {ECO:0000303|PubMed:18465198}; EC=2.3.1.199 {ECO:0000269|PubMed:16765910}; AltName: Full=Very long-chain fatty acid condensing enzyme 11 {ECO:0000303|PubMed:18465198}; Short=VLCFA condensing enzyme 11 {ECO:0000303|PubMed:18465198};
Novel_004006	3.73732	2.14535e-38	3.05473e-37	up	predicted protein [Physcomitrella patens]	KCS11_ARATH RecName: Full=3-ketoacyl-CoA synthase 11 {ECO:0000303|PubMed:18465198}; Short=KCS-11 {ECO:0000303|PubMed:18465198}; EC=2.3.1.199 {ECO:0000269|PubMed:16765910}; AltName: Full=Very long-chain fatty acid condensing enzyme 11 {ECO:0000303|PubMed:18465198}; Short=VLCFA condensing enzyme 11 {ECO:0000303|PubMed:18465198};
rna-Poh0339680.1	-2.7878	6.66602e-42	1.06013e-40	down	predicted protein [Physcomitrella patens]	KCS11_ARATH RecName: Full=3-ketoacyl-CoA synthase 11 {ECO:0000303|PubMed:18465198}; Short=KCS-11 {ECO:0000303|PubMed:18465198}; EC=2.3.1.199 {ECO:0000269|PubMed:16765910}; AltName: Full=Very long-chain fatty acid condensing enzyme 11 {ECO:0000303|PubMed:18465198}; Short=VLCFA condensing enzyme 11 {ECO:0000303|PubMed:18465198};
rna-Poh0339920.1	3.29612	6.07562e-137	1.04053e-134	up	predicted protein [Physcomitrella patens]	KCS11_ARATH RecName: Full=3-ketoacyl-CoA synthase 11 {ECO:0000303|PubMed:18465198}; Short=KCS-11 {ECO:0000303|PubMed:18465198}; EC=2.3.1.199 {ECO:0000269|PubMed:16765910}; AltName: Full=Very long-chain fatty acid condensing enzyme 11 {ECO:0000303|PubMed:18465198}; Short=VLCFA condensing enzyme 11 {ECO:0000303|PubMed:18465198};
rna-Poh0342820.1	-3.46503	8.56397e-24	6.78848e-23	down	hypothetical protein PHYPA_028465 [Physcomitrella patens]	KCS1_ARATH RecName: Full=3-ketoacyl-CoA synthase 1 {ECO:0000303|PubMed:10074711}; Short=KCS-1 {ECO:0000303|PubMed:10074711}; EC=2.3.1.199 {ECO:0000269|PubMed:10074711, ECO:0000269|PubMed:16765910}; AltName: Full=Very long-chain fatty acid condensing enzyme 1 {ECO:0000303|PubMed:10074711}; Short=VLCFA condensing enzyme 1 {ECO:0000303|PubMed:10074711};
rna-Poh0150990.1	-4.43273	2.7234e-08	8.08724e-08	down	predicted protein [Physcomitrella patens]	KCS11_ARATH RecName: Full=3-ketoacyl-CoA synthase 11 {ECO:0000303|PubMed:18465198}; Short=KCS-11 {ECO:0000303|PubMed:18465198}; EC=2.3.1.199 {ECO:0000269|PubMed:16765910}; AltName: Full=Very long-chain fatty acid condensing enzyme 11 {ECO:0000303|PubMed:18465198}; Short=VLCFA condensing enzyme 11 {ECO:0000303|PubMed:18465198};
rna-Poh0164700.1	-3.6058	2.21788e-38	3.15591e-37	down	hypothetical protein PHYPA_028465 [Physcomitrella patens]	KCS1_ARATH RecName: Full=3-ketoacyl-CoA synthase 1 {ECO:0000303|PubMed:10074711}; Short=KCS-1 {ECO:0000303|PubMed:10074711}; EC=2.3.1.199 {ECO:0000269|PubMed:10074711, ECO:0000269|PubMed:16765910}; AltName: Full=Very long-chain fatty acid condensing enzyme 1 {ECO:0000303|PubMed:10074711}; Short=VLCFA condensing enzyme 1 {ECO:0000303|PubMed:10074711};
Novel_010607	-1.80054	9.31947e-15	4.51551e-14	down	hypothetical protein PHYPA_013073 [Physcomitrella patens]	KCS4_ARATH RecName: Full=3-ketoacyl-CoA synthase 4 {ECO:0000303|PubMed:18465198}; Short=KCS-4 {ECO:0000303|PubMed:18465198}; EC=2.3.1.199 {ECO:0000305}; AltName: Full=Very long-chain fatty acid condensing enzyme 4 {ECO:0000303|PubMed:18465198}; Short=VLCFA condensing enzyme 4 {ECO:0000303|PubMed:18465198};
rna-Poh0260020.1	-4.16751	2.34689e-110	2.34074e-108	down	hypothetical protein PHYPA_013073 [Physcomitrella patens]	KCS4_ARATH RecName: Full=3-ketoacyl-CoA synthase 4 {ECO:0000303|PubMed:18465198}; Short=KCS-4 {ECO:0000303|PubMed:18465198}; EC=2.3.1.199 {ECO:0000305}; AltName: Full=Very long-chain fatty acid condensing enzyme 4 {ECO:0000303|PubMed:18465198}; Short=VLCFA condensing enzyme 4 {ECO:0000303|PubMed:18465198};
Novel_011024	-2.58883	3.41463e-08	1.00496e-07	down	hypothetical protein PHYPA_013073 [Physcomitrella patens]	KCS4_ARATH RecName: Full=3-ketoacyl-CoA synthase 4 {ECO:0000303|PubMed:18465198}; Short=KCS-4 {ECO:0000303|PubMed:18465198}; EC=2.3.1.199 {ECO:0000305}; AltName: Full=Very long-chain fatty acid condensing enzyme 4 {ECO:0000303|PubMed:18465198}; Short=VLCFA condensing enzyme 4 {ECO:0000303|PubMed:18465198};
rna-Poh0237080.1	-3.01694	4.15562e-31	4.52821e-30	down	hypothetical protein PHYPA_013073 [Physcomitrella patens]	KCS4_ARATH RecName: Full=3-ketoacyl-CoA synthase 4 {ECO:0000303|PubMed:18465198}; Short=KCS-4 {ECO:0000303|PubMed:18465198}; EC=2.3.1.199 {ECO:0000305}; AltName: Full=Very long-chain fatty acid condensing enzyme 4 {ECO:0000303|PubMed:18465198}; Short=VLCFA condensing enzyme 4 {ECO:0000303|PubMed:18465198};
rna-Poh0361520.1	-2.71525	4.83673e-49	9.7797e-48	down	hypothetical protein PHYPA_012902 [Physcomitrella patens]	KCS11_ARATH RecName: Full=3-ketoacyl-CoA synthase 11 {ECO:0000303|PubMed:18465198}; Short=KCS-11 {ECO:0000303|PubMed:18465198}; EC=2.3.1.199 {ECO:0000269|PubMed:16765910}; AltName: Full=Very long-chain fatty acid condensing enzyme 11 {ECO:0000303|PubMed:18465198}; Short=VLCFA condensing enzyme 11 {ECO:0000303|PubMed:18465198};
rna-Poh0262250.1	-1.99488	1.0774e-08	3.31668e-08	down	hypothetical protein PHYPA_028465 [Physcomitrella patens]	KCS1_ARATH RecName: Full=3-ketoacyl-CoA synthase 1 {ECO:0000303|PubMed:10074711}; Short=KCS-1 {ECO:0000303|PubMed:10074711}; EC=2.3.1.199 {ECO:0000269|PubMed:10074711, ECO:0000269|PubMed:16765910}; AltName: Full=Very long-chain fatty acid condensing enzyme 1 {ECO:0000303|PubMed:10074711}; Short=VLCFA condensing enzyme 1 {ECO:0000303|PubMed:10074711};
rna-Poh0289800.1	-2.89059	6.34661e-59	1.72672e-57	down	leucine-rich repeat receptor-like protein kinase [Pohlia nutans]	Y5977_ARATH RecName: Full=Probable leucine-rich repeat receptor-like protein kinase At5g49770; EC=2.7.11.1; Flags: Precursor;
rna-Poh0364320.1	-4.57224	4.26744e-41	6.61537e-40	down	leucine-rich repeat receptor-like protein kinase [Pohlia nutans]	Y1677_ARATH RecName: Full=Probable LRR receptor-like serine/threonine-protein kinase At1g67720; EC=2.7.11.1; Flags: Precursor;
rna-Poh0083090.1	-1.68685	5.69358e-24	4.54503e-23	down	leucine-rich repeat receptor-like protein kinase [Pohlia nutans]	Y5977_ARATH RecName: Full=Probable leucine-rich repeat receptor-like protein kinase At5g49770; EC=2.7.11.1; Flags: Precursor;
rna-Poh0121130.1	-1.56946	5.13572e-10	1.75954e-09	down	hypothetical protein PHYPA_016251 [Physcomitrella patens]	Y1518_ARATH RecName: Full=Probable LRR receptor-like serine/threonine-protein kinase At1g51860; EC=2.7.11.1; Flags: Precursor;
rna-Poh0124050.1	-1.26665	1.34257e-17	7.75194e-17	down	hypothetical protein PHYPA_004133 [Physcomitrella patens]	Y1887_ARATH RecName: Full=Putative receptor-like protein kinase At1g80870; EC=2.7.11.1;
rna-Poh0231940.1	-2.38517	0.00452514	0.00746095	down	hypothetical protein PHYPA_004217 [Physcomitrella patens]	RLP4_ARATH RecName: Full=Receptor like protein 4 {ECO:0000303|PubMed:18434605}; Short=AtRLP4 {ECO:0000303|PubMed:18434605}; Flags: Precursor;
rna-Poh0326280.1	-1.11082	9.25652e-05	0.000190917	down	hypothetical protein PHYPA_001034 [Physcomitrella patens]	Y5487_ARATH RecName: Full=Probable LRR receptor-like serine/threonine-protein kinase At5g48740; EC=2.7.11.1; Flags: Precursor;
rna-Poh0194740.1	3.29192	5.41084e-13	2.31162e-12	up	hypothetical protein PHYPA_001034 [Physcomitrella patens]	NORK_MEDTR RecName: Full=Nodulation receptor kinase; EC=2.7.11.1 {ECO:0000269|PubMed:26839127}; AltName: Full=Does not make infections protein 2; AltName: Full=MtSYMRK; AltName: Full=Symbiosis receptor-like kinase; Flags: Precursor;
rna-Poh0042700.1	-2.13963	4.35559e-09	1.38733e-08	down	hypothetical protein PHYPA_013271 [Physcomitrella patens]	Y1677_ARATH RecName: Full=Probable LRR receptor-like serine/threonine-protein kinase At1g67720; EC=2.7.11.1; Flags: Precursor;
rna-Poh0149880.1	-3.38061	1.57994e-35	2.03283e-34	down	leucine-rich repeat receptor-like protein kinase [Pohlia nutans]	Y1677_ARATH RecName: Full=Probable LRR receptor-like serine/threonine-protein kinase At1g67720; EC=2.7.11.1; Flags: Precursor;
rna-Poh0302510.1	1.79951	5.74381e-26	5.00931e-25	up	hypothetical protein PHYPA_014685 [Physcomitrella patens]	Y1677_ARATH RecName: Full=Probable LRR receptor-like serine/threonine-protein kinase At1g67720; EC=2.7.11.1; Flags: Precursor;
rna-Poh0021050.1	-2.53171	2.70321e-31	2.96891e-30	down	hypothetical protein PHYPA_030986 [Physcomitrella patens]	RLP4_ARATH RecName: Full=Receptor like protein 4 {ECO:0000303|PubMed:18434605}; Short=AtRLP4 {ECO:0000303|PubMed:18434605}; Flags: Precursor;
rna-Poh0001560.1	-1.52609	3.00666e-08	8.89154e-08	down	hypothetical protein PHYPA_003740 [Physcomitrella patens]	RLP4_ARATH RecName: Full=Receptor like protein 4 {ECO:0000303|PubMed:18434605}; Short=AtRLP4 {ECO:0000303|PubMed:18434605}; Flags: Precursor;
Novel_009119	2.48045	3.71613e-06	8.96439e-06	up	leucine-rich repeat receptor-like protein kinase [Pohlia nutans]	Y1684_ARATH RecName: Full=Probable LRR receptor-like serine/threonine-protein kinase At1g06840; EC=2.7.11.1; Flags: Precursor;
rna-Poh0328950.1	1.08459	0.0018538	0.00323598	up	hypothetical protein PHYPA_003130 [Physcomitrella patens]	PERK2_ARATH RecName: Full=Proline-rich receptor-like protein kinase PERK2; EC=2.7.11.1; AltName: Full=Proline-rich extensin-like receptor kinase 2; Short=AtPERK2; AltName: Full=Somatic embryogenesis receptor kinase-like protein;
rna-Poh0205240.1	-2.27652	2.01862e-06	5.00572e-06	down	hypothetical protein PHYPA_003130 [Physcomitrella patens]	PERK2_ARATH RecName: Full=Proline-rich receptor-like protein kinase PERK2; EC=2.7.11.1; AltName: Full=Proline-rich extensin-like receptor kinase 2; Short=AtPERK2; AltName: Full=Somatic embryogenesis receptor kinase-like protein;
rna-Poh0262640.1	-2.2347	5.71009e-33	6.6901e-32	down	leucine-rich repeat receptor-like protein kinase [Pohlia nutans]	Y5977_ARATH RecName: Full=Probable leucine-rich repeat receptor-like protein kinase At5g49770; EC=2.7.11.1; Flags: Precursor;
Novel_003718	-1.57955	3.28059e-17	1.85629e-16	down	predicted protein [Physcomitrella patens]	WR52W_ARATH RecName: Full=Disease resistance protein RRS1 {ECO:0000303|PubMed:19519800}; AltName: Full=Disease resistance protein RCH2 {ECO:0000303|PubMed:19519800}; AltName: Full=Probable WRKY transcription factor 52; AltName: Full=Resistance to Colletotrichum higginsianum 2 protein {ECO:0000303|PubMed:19519800}; AltName: Full=Resistance to Ralstonia solanacearum 1 protein {ECO:0000303|PubMed:19…
rna-Poh0147180.1	1.21811	7.95456e-09	2.47785e-08	up	predicted protein [Physcomitrella patens]	RPS4L_ARATH RecName: Full=Disease resistance protein RPS4 {ECO:0000303|PubMed:10571887}; AltName: Full=Resistance to Pseudomonas syringae 4 {ECO:0000303|PubMed:10571887};
rna-Poh0196920.1	-1.21446	2.0717e-09	6.77955e-09	down	predicted protein [Physcomitrella patens]	TMVRN_NICGU RecName: Full=TMV resistance protein N;
rna-Poh0227030.1	1.26128	0.0022601	0.00389929	up	hypothetical protein PHYPA_004755 [Physcomitrella patens]	WRKY6_ARATH RecName: Full=WRKY transcription factor 6 {ECO:0000303|PubMed:11722756}; AltName: Full=WRKY DNA-binding protein 6 {ECO:0000303|PubMed:11722756}; Short=AtWRKY6 {ECO:0000303|PubMed:11722756};
rna-Poh0020700.1	-1.75856	0.00134281	0.00238664	down	transcription factor WRKY35 [Physcomitrella patens]	WRK46_ARATH RecName: Full=Probable WRKY transcription factor 46; AltName: Full=WRKY DNA-binding protein 46;
Novel_000521	1.347	2.05307e-11	7.8338e-11	up	hypothetical protein PHYPA_011149 [Physcomitrella patens]	WRK46_HORVU RecName: Full=WRKY transcription factor SUSIBA2 {ECO:0000305|PubMed:12953112}; AltName: Full=Sugar signaling in barley 2 {ECO:0000303|PubMed:12953112}; AltName: Full=WRKY transcription factor 46;
Novel_006296	1.47461	3.00004e-07	8.07733e-07	up	hypothetical protein PHYPA_011149 [Physcomitrella patens]	WRKY4_ARATH RecName: Full=Probable WRKY transcription factor 4; AltName: Full=WRKY DNA-binding protein 4;
rna-Poh0152960.1	1.22433	3.56121e-16	1.88529e-15	up	hypothetical protein PHYPA_011149 [Physcomitrella patens]	WRKY4_ARATH RecName: Full=Probable WRKY transcription factor 4; AltName: Full=WRKY DNA-binding protein 4;
rna-Poh0355830.1	-2.11822	2.83906e-31	3.11412e-30	down	hypothetical protein KFL_014480010 [Klebsormidium nitens]	--
rna-Poh0298170.1	1.24568	3.36875e-07	9.02709e-07	up	predicted protein [Physcomitrella patens]	EDSBC_ARATH RecName: Full=Protein EDS1B {ECO:0000305}; AltName: Full=Enhanced disease susceptibility 1 protein B;
rna-Poh0161580.1	1.19328	6.60113e-06	1.55011e-05	up	predicted protein [Physcomitrella patens]	EDSBC_ARATH RecName: Full=Protein EDS1B {ECO:0000305}; AltName: Full=Enhanced disease susceptibility 1 protein B;
Novel_009578	1.52683	1.61369e-08	4.89071e-08	up	predicted protein [Physcomitrella patens]	EDSBC_ARATH RecName: Full=Protein EDS1B {ECO:0000305}; AltName: Full=Enhanced disease susceptibility 1 protein B;
rna-Poh0184260.1	1.06178	2.77012e-12	1.12413e-11	up	predicted protein [Physcomitrella patens]	EDSBC_ARATH RecName: Full=Protein EDS1B {ECO:0000305}; AltName: Full=Enhanced disease susceptibility 1 protein B;
rna-Poh0275800.1	-2.00929	3.34529e-41	5.2103e-40	down	hypothetical protein PHYPA_013962 [Physcomitrella patens]	BH049_ARATH RecName: Full=Transcription factor bHLH49; AltName: Full=Basic helix-loop-helix protein 49; Short=AtbHLH49; Short=bHLH 49; AltName: Full=Protein ACTIVATOR FOR CELL ELONGATION 1; AltName: Full=Transcription factor EN 82; AltName: Full=bHLH transcription factor bHLH049;
rna-Poh0364260.1	-3.40919	3.70341e-31	4.04262e-30	down	predicted protein [Physcomitrella patens]	BH130_ARATH RecName: Full=Transcription factor bHLH130; AltName: Full=Basic helix-loop-helix protein 130; Short=AtbHLH130; Short=bHLH 130; AltName: Full=Transcription factor EN 69; AltName: Full=bHLH transcription factor bHLH130;
rna-Poh0055310.1	-1.1815	0.00756063	0.0120601	down	predicted protein [Physcomitrella patens]	BH085_ARATH RecName: Full=Transcription factor bHLH85; AltName: Full=Basic helix-loop-helix protein 85; Short=AtbHLH85; Short=bHLH 85; AltName: Full=Transcription factor EN 115; AltName: Full=bHLH transcription factor bHLH085;
rna-Poh0063760.1	-1.70307	0.00119781	0.00214204	down	predicted protein [Physcomitrella patens]	LAX1_ORYSJ RecName: Full=Transcription factor LAX PANICLE 1 {ECO:0000305}; AltName: Full=Basic helix-loop-helix protein 123 {ECO:0000303|PubMed:16896230}; Short=OsbHLH123 {ECO:0000303|PubMed:16896230}; AltName: Full=Protein LAX PANICLE {ECO:0000303|PubMed:13130077};
rna-Poh0192480.1	-8.21596	1.65787e-25	1.41881e-24	down	hypothetical protein PHYPA_002104 [Physcomitrella patens]	BH062_ARATH RecName: Full=Transcription factor bHLH62; AltName: Full=Basic helix-loop-helix protein 62; Short=AtbHLH62; Short=bHLH 62; AltName: Full=Transcription factor EN 85; AltName: Full=bHLH transcription factor bHLH062;
rna-Poh0104490.1	-6.42152	2.64016e-40	3.99903e-39	down	hypothetical protein PHYPA_002104 [Physcomitrella patens]	BH049_ARATH RecName: Full=Transcription factor bHLH49; AltName: Full=Basic helix-loop-helix protein 49; Short=AtbHLH49; Short=bHLH 49; AltName: Full=Protein ACTIVATOR FOR CELL ELONGATION 1; AltName: Full=Transcription factor EN 82; AltName: Full=bHLH transcription factor bHLH049;
rna-Poh0199300.1	-1.82765	2.02542e-26	1.80824e-25	down	hypothetical protein PHYPA_018967 [Physcomitrella patens]	BH049_ARATH RecName: Full=Transcription factor bHLH49; AltName: Full=Basic helix-loop-helix protein 49; Short=AtbHLH49; Short=bHLH 49; AltName: Full=Protein ACTIVATOR FOR CELL ELONGATION 1; AltName: Full=Transcription factor EN 82; AltName: Full=bHLH transcription factor bHLH049;
Novel_004824	-7.4908	0.00670943	0.0107836	down	hypothetical protein PHYPA_002104 [Physcomitrella patens]	BH062_ARATH RecName: Full=Transcription factor bHLH62; AltName: Full=Basic helix-loop-helix protein 62; Short=AtbHLH62; Short=bHLH 62; AltName: Full=Transcription factor EN 85; AltName: Full=bHLH transcription factor bHLH062;
Novel_005028	-1.10974	0.00289595	0.00492125	down	hypothetical protein PHYPA_018967 [Physcomitrella patens]	BH049_ARATH RecName: Full=Transcription factor bHLH49; AltName: Full=Basic helix-loop-helix protein 49; Short=AtbHLH49; Short=bHLH 49; AltName: Full=Protein ACTIVATOR FOR CELL ELONGATION 1; AltName: Full=Transcription factor EN 82; AltName: Full=bHLH transcription factor bHLH049;
Novel_005029	-1.95058	1.12499e-07	3.15914e-07	down	hypothetical protein PHYPA_018967 [Physcomitrella patens]	BH049_ARATH RecName: Full=Transcription factor bHLH49; AltName: Full=Basic helix-loop-helix protein 49; Short=AtbHLH49; Short=bHLH 49; AltName: Full=Protein ACTIVATOR FOR CELL ELONGATION 1; AltName: Full=Transcription factor EN 82; AltName: Full=bHLH transcription factor bHLH049;
rna-Poh0296530.1	-1.76194	1.92134e-32	2.20895e-31	down	hypothetical protein PHYPA_018967 [Physcomitrella patens]	BH049_ARATH RecName: Full=Transcription factor bHLH49; AltName: Full=Basic helix-loop-helix protein 49; Short=AtbHLH49; Short=bHLH 49; AltName: Full=Protein ACTIVATOR FOR CELL ELONGATION 1; AltName: Full=Transcription factor EN 82; AltName: Full=bHLH transcription factor bHLH049;
rna-Poh0149930.1	-3.13247	2.18284e-28	2.12293e-27	down	hypothetical protein PHYPA_005740 [Physcomitrella patens]	BH130_ARATH RecName: Full=Transcription factor bHLH130; AltName: Full=Basic helix-loop-helix protein 130; Short=AtbHLH130; Short=bHLH 130; AltName: Full=Transcription factor EN 69; AltName: Full=bHLH transcription factor bHLH130;
rna-Poh0154820.1	-2.09656	5.44815e-24	4.35315e-23	down	hypothetical protein PHYPA_013962 [Physcomitrella patens]	BH049_ARATH RecName: Full=Transcription factor bHLH49; AltName: Full=Basic helix-loop-helix protein 49; Short=AtbHLH49; Short=bHLH 49; AltName: Full=Protein ACTIVATOR FOR CELL ELONGATION 1; AltName: Full=Transcription factor EN 82; AltName: Full=bHLH transcription factor bHLH049;
rna-Poh0154830.1	-1.51953	4.81285e-13	2.06251e-12	down	hypothetical protein PHYPA_018967 [Physcomitrella patens]	BH049_ARATH RecName: Full=Transcription factor bHLH49; AltName: Full=Basic helix-loop-helix protein 49; Short=AtbHLH49; Short=bHLH 49; AltName: Full=Protein ACTIVATOR FOR CELL ELONGATION 1; AltName: Full=Transcription factor EN 82; AltName: Full=bHLH transcription factor bHLH049;
rna-Poh0020300.1	-2.18144	6.00171e-24	4.7839e-23	down	hypothetical protein PHYPA_020629 [Physcomitrella patens]	BH062_ARATH RecName: Full=Transcription factor bHLH62; AltName: Full=Basic helix-loop-helix protein 62; Short=AtbHLH62; Short=bHLH 62; AltName: Full=Transcription factor EN 85; AltName: Full=bHLH transcription factor bHLH062;
rna-Poh0000520.1	-2.37312	3.45748e-11	1.29703e-10	down	hypothetical protein PHYPA_020629 [Physcomitrella patens]	BH062_ARATH RecName: Full=Transcription factor bHLH62; AltName: Full=Basic helix-loop-helix protein 62; Short=AtbHLH62; Short=bHLH 62; AltName: Full=Transcription factor EN 85; AltName: Full=bHLH transcription factor bHLH062;
rna-Poh0242650.1	1.48208	1.35892e-10	4.87936e-10	up	predicted protein [Physcomitrella patens]	BH130_ARATH RecName: Full=Transcription factor bHLH130; AltName: Full=Basic helix-loop-helix protein 130; Short=AtbHLH130; Short=bHLH 130; AltName: Full=Transcription factor EN 69; AltName: Full=bHLH transcription factor bHLH130;
Novel_011312	2.39712	8.63001e-10	2.90826e-09	up	predicted protein [Physcomitrella patens]	BH130_ARATH RecName: Full=Transcription factor bHLH130; AltName: Full=Basic helix-loop-helix protein 130; Short=AtbHLH130; Short=bHLH 130; AltName: Full=Transcription factor EN 69; AltName: Full=bHLH transcription factor bHLH130;
rna-Poh0293110.1	2.23383	5.48279e-23	4.18556e-22	up	predicted protein [Physcomitrella patens]	BH130_ARATH RecName: Full=Transcription factor bHLH130; AltName: Full=Basic helix-loop-helix protein 130; Short=AtbHLH130; Short=bHLH 130; AltName: Full=Transcription factor EN 69; AltName: Full=bHLH transcription factor bHLH130;
Novel_008889	-1.28868	0.00199968	0.00347595	down	predicted protein [Physcomitrella patens]	MPK4A_PHYPA RecName: Full=Mitogen-activated protein kinase 4a {ECO:0000303|PubMed:27268428}; EC=2.7.11.24 {ECO:0000255|PROSITE-ProRule:PRU00159, ECO:0000255|RuleBase:RU361165, ECO:0000255|SAAS:SAAS00652812, ECO:0000269|PubMed:27268428}; AltName: Full=MAP kinase 4a {ECO:0000303|PubMed:27268428}; Short=PpMPK4a {ECO:0000303|PubMed:27268428};
rna-Poh0165570.1	-1.39552	9.89675e-31	1.06119e-29	down	predicted protein [Physcomitrella patens]	MPK4A_PHYPA RecName: Full=Mitogen-activated protein kinase 4a {ECO:0000303|PubMed:27268428}; EC=2.7.11.24 {ECO:0000255|PROSITE-ProRule:PRU00159, ECO:0000255|RuleBase:RU361165, ECO:0000255|SAAS:SAAS00652812, ECO:0000269|PubMed:27268428}; AltName: Full=MAP kinase 4a {ECO:0000303|PubMed:27268428}; Short=PpMPK4a {ECO:0000303|PubMed:27268428};
rna-Poh0133800.1	-1.37525	8.00163e-33	9.31905e-32	down	predicted protein [Physcomitrella patens]	MPK4A_PHYPA RecName: Full=Mitogen-activated protein kinase 4a {ECO:0000303|PubMed:27268428}; EC=2.7.11.24 {ECO:0000255|PROSITE-ProRule:PRU00159, ECO:0000255|RuleBase:RU361165, ECO:0000255|SAAS:SAAS00652812, ECO:0000269|PubMed:27268428}; AltName: Full=MAP kinase 4a {ECO:0000303|PubMed:27268428}; Short=PpMPK4a {ECO:0000303|PubMed:27268428};
